# Supplementary material for: Bimodal centromeres in pentaploid dogroses shed light on their unique meiosis
Source: Nature. 2025 Jun 18;643(8070):148–57. doi: 10.1038/s41586-025-09171-z (PMC12222009; doi:10.1038/s41586-025-09171-z)
Supplement: Supplementary file 3 — Supplementary Data 1–17. [file 41586_2025_9171_MOESM3_ESM.zip]

Archive with 17 entries (17 files):
- Suppl_Dataset_1_chr_comparisons.xlsx
- Suppl_Dataset_10_rosChi_ModDotPlot.pdf
- Suppl_Dataset_11_rosRug_ModDotPlot.pdf
- Suppl_Dataset_12_SCOtarget.unk
- Suppl_Dataset_13_glmm_analysis_ESM.pdf
- Suppl_Dataset_14_FINAL_cenLTRs.pdf
- Suppl_Dataset_15_CENH3_abundance_and_CANR4_size.txt
- Suppl_Dataset_16_for_MCMCglmm.txt
- Suppl_Dataset_17_Sample_information.xlsx
- Suppl_Dataset_2_pollen_mapping_summary.xlsx
- Suppl_Dataset_3_Chr_SCOs_FINAL.pdf
- Suppl_Dataset_4_DANTE-LTR.pdf
- Suppl_Dataset_5_rosCan_S27_centromere_annotations.xlsx
- Suppl_Dataset_6_rosCan_DTOL_centromere_annotations.xlsx
- Suppl_Dataset_7_rosAgr_DTOL_centromere_annotations.xlsx
- Suppl_Dataset_8_rosAgr_DTOL_ModDotPlot.pdf
- Suppl_Dataset_9_rosChi_centromere_annotations.xlsx
