# Supplementary material for: Bimodal centromeres in pentaploid dogroses shed light on their unique meiosis
Source: Nature. 2025 Jun 18;643(8070):148–57. doi: 10.1038/s41586-025-09171-z (PMC12222009; doi:10.1038/s41586-025-09171-z)
Supplement: Supplementary file 3 — Supplementary Data 1–17. [file 41586_2025_9171_MOESM3_ESM.zip › Suppl_Dataset_1_chr_comparisons.xlsx]

## Sheet: Chrom_phylogeny
Supplementary Dataset 1. Pairwise comparisons of R. canina (S27), R. chinensis and R. rugosa chromosomes. Values above the diagonal represent average nucleotide identity in aligned blocks [%]; values below represent fraction of aligned blocks of the total chromosome length [%]. The respective highest value per synteny group is highlighted in yellow.
Group 1	Rca1_S2	Rca1_S1_h2	Rca1_S1_h1	Rca1_R4	Rca1_R3	R. rugosa chr 1	R. chinensis chr 2
Rca1_S2		97,92	97,92	95,13	95,25	95,04	96,29
Rca1_S1_h2	43,76		100,00	95,14	95,14	95,00	96,26
Rca1_S1_h1	43,62	99,59		95,14	95,15	95,00	96,27
Rca1_R4	16,68	16,88	16,83		97,36	98,14	95,04
Rca1_R3	16,10	16,05	16,03	36,32		97,21	95,29
R. rugosa chr 1	16,63	16,90	16,89	46,28	35,30		94,99
R. chinensis chr 2	20,29	20,41	20,36	15,65	15,23	15,78
Group 2	Rca2_S1_h1	R. chinensis chr 2	Rca2_S1_h2	Rca2_S2	Rca2_R4	Rca2_R3	R. rugosa chr 2
Rca2_S1_h1		96,28	100,00	97,92	95,05	95,22	94,97
R. chinensis chr 2	25,88		96,28	96,34	95,05	95,15	95,02
Rca2_S1_h2	88,45	25,38		97,95	94,97	95,15	94,92
Rca2_S2	54,86	26,22	50,66		95,05	95,29	95,00
Rca2_R4	19,86	18,84	19,89	19,81		97,24	98,13
Rca2_R3	19,42	18,53	19,40	19,49	42,41		97,06
R. rugosa chr 2	19,69	18,64	19,71	19,38	54,81	40,81
Group 3	Rca3_S1_h2	Rca3_S1_h1	Rca3_S2	Rca3_R4	Rca3_R3	R. rugosa chr 3	R. chinensis chr 3
Rca3_S1_h2		100,00	97,90	94,80	95,02	94,79	96,17
Rca3_S1_h1	83,79		97,91	94,79	95,02	94,79	96,18
Rca3_S2	46,16	45,96		94,96	95,24	94,90	96,26
Rca3_R4	17,06	17,08	17,55		97,11	97,96	94,96
Rca3_R3	16,19	16,21	16,85	37,01		96,94	95,06
R. rugosa chr 3	17,56	17,56	17,91	51,09	36,52		94,84
R. chinensis chr 3	22,15	22,13	22,42	16,80	16,08	17,54
Group 4	Rca4_S1_h1	Rca4_S1_h2	Rca4_S2	Rca4_R4	Rca4_R3	R. rugosa chr 4	R. chinensis chr 4
Rca4_S1_h1		100,00	97,86	94,99	95,16	94,86	96,13
Rca4_S1_h2	99,86		97,86	94,99	95,16	94,86	96,13
Rca4_S2	53,42	53,42		95,02	95,25	94,96	96,14
Rca4_R4	16,83	16,84	17,47		97,23	98,03	95,15
Rca4_R3	16,64	16,64	17,18	37,89		97,00	95,32
R. rugosa chr 4	16,72	16,72	17,29	51,41	36,22		95,05
R. chinensis chr 4	21,62	21,62	22,79	16,27	15,76	16,19
Group 5	Rca5_S1_h1	R. chinensis chr 5	Rca5_S1_h2	Rca5_S2	Rca5_R4	Rca5_R3	R. rugosa chr 5
Rca5_S1_h1		96,08	100,00	97,96	95,04	95,14	95,00
R. chinensis chr 5	19,74		96,07	96,15	95,18	95,28	95,17
Rca5_S1_h2	97,76	19,79		97,88	95,03	95,13	94,99
Rca5_S2	49,78	19,97	48,69		95,10	95,22	95,11
Rca5_R4	15,42	14,67	15,44	15,40		97,10	97,94
Rca5_R3	15,23	14,50	15,27	15,31	35,46		96,95
R. rugosa chr 5	15,56	14,99	15,56	15,70	47,59	34,56
Group 6	Rca6_S1_h1	Rca6_S1_h2	Rca6_S2	Rca6_R4	Rca6_R3	R. chinensis chr 6	R. rugosa chr 6
Rca6_S1_h1		100,00	97,90	95,04	95,39	96,18	94,86
Rca6_S1_h2	99,74		97,90	95,04	95,38	96,18	94,86
Rca6_S2	52,70	52,74		95,11	95,42	96,21	94,96
Rca6_R4	18,01	18,01	17,99		97,14	95,15	98,02
Rca6_R3	19,45	19,47	19,31	36,37		95,30	96,92
R. chinensis chr 6	23,93	23,96	24,17	17,17	17,80		95,10
R. rugosa chr 6	18,59	18,60	18,62	49,21	36,91	18,07
Group 7	Rca7_S1_h2	R. chinensis chr 7	Rca7_S1_h1	Rca7_S2	Rca7_R4	Rca7_R3	R. rugosa chr 7
Rca7_S1_h2		96,34	100,00	97,95	94,97	95,12	94,90
R. chinensis chr 7	23,95		96,33	96,37	95,04	95,16	95,00
Rca7_S1_h1	94,59	23,45		97,96	94,97	95,12	94,90
Rca7_S2	52,98	24,32	52,07		94,97	95,23	94,97
Rca7_R4	17,42	16,21	17,08	17,64		97,17	98,05
Rca7_R3	17,32	16,16	17,06	17,63	38,98		97,06
R. rugosa chr 7	17,77	16,73	17,48	17,89	52,37	38,09

## Sheet: Sheet1
Rca7_S1_h2	R. chinensis chr 7	Rca7_S1_h1	Rca7_S2	Rca7_R4	Rca7_R3	R. rugosa chr 7
Rca6_S1_h1	Rca6_S1_h2	Rca6_S2	Rca6_R4	Rca6_R3	R. chinensis chr 6	R. rugosa chr 6
Rca5_S1_h1	R. chinensis chr 5	Rca5_S1_h2	Rca5_S2	Rca5_R4	Rca5_R3	R. rugosa chr 5
Rca4_S1_h1	Rca4_S1_h2	Rca4_S2	Rca4_R4	Rca4_R3	R. rugosa chr 4	R. chinensis chr 4
Rca3_S1_h2	Rca3_S1_h1	Rca3_S2	Rca3_R4	Rca3_R3	R. rugosa chr 3	R. chinensis chr 3
Rca2_S1_h1	R. chinensis chr 2	Rca2_S1_h2	Rca2_S2	Rca2_R4	Rca2_R3	R. rugosa chr 2
Rca1_S2	Rca1_S1_h2	Rca1_S1_h1	Rca1_R4	Rca1_R3	R. rugosa chr 1	R. chinensis chr 2
