# Supplementary material for: Bimodal centromeres in pentaploid dogroses shed light on their unique meiosis
Source: Nature. 2025 Jun 18;643(8070):148–57. doi: 10.1038/s41586-025-09171-z (PMC12222009; doi:10.1038/s41586-025-09171-z)
Supplement: Supplementary file 3 — Supplementary Data 1–17. [file 41586_2025_9171_MOESM3_ESM.zip › Suppl_Dataset_12_SCOtarget.unk]

>RC1G0011400_0_180
CAAGCGGGTCTCGTCCTCAAAACACAGAGAGAGATACAGAGAGAGAGAGAGAGACAGAGATAGAGAGACGGTATCGGATTACAATCCCTAATTAGGGCCAAACGTCTCCAATCCACCACTCGACCACCAACATCAATAATTTCACTTCTGGTTAGTTTCCCACTTGGATACTTCATTATC
>RC1G0011400_1625_2061
TGGATTCCTGTAAACAGCCTAAGCAAACTTGTCACTTTGCAAATGGACAAAGGAGTGACTCCTAGCCTCTTTGTTAATGATGGTTCATTCCTGGAAAGGTTCAAACAACTTCAACAAGAGAAGGAAAATGAGAGGGGCGCTTCAGTAGAGGATTCTAAGCTAGGTAAAGCTGTTTCACGGAACCTTACCATTGGTAAAACCAGTACTGAATCGAAGGCTAATGATACACGCAAGACCACGCATGCTGCTTCGGGTGGTAAACTTGCTTTCAGCTTGAAACAGAAGTCAAAGATTGTGGCCCCTCCTGTTAAGTTAGGAGCAGATGAGGATGAAGATGGAGCAGATATTGTAAATGTTTCTGGTGATGCACCAACTAAACGACAAAAGTTGGGTCAGCCAGATGCGGCAGAGGAATCTTCTGGACAAGTGGATGTTG
>RC1G0011400_2873_3053
TAATCAGTTTTATAAGTGATATGCAGCACCACCTTCCCCAACTGATTCTACAGTGAAGATAGTTGCTGACAAACTAGCAAGTTTTGTGGCTAAACATGGAAGGCAATTTGAGCATATTACACGACAAAAAAATCCAGGAGATAACCCCTTCAAGTAAGTAGTCTATGAAGTTTTGACTTA
>RC1G0011400_3215_3395
TAAGCACTTTGTTTTGCCATTGTGATTCGTTTGCAGATTTTTATTTGATGAGAGCTGTGCTGATTACAAGTATTATGAATATCGGCTTGCTGATGAGGAGAAAGCCCTCAGACAGACCAGGGAGTTTGAATCATCACGTAATGGTATATTTAAAAAATATTTTCTAGTTTACTTATATTA
>RC1G0011400_4019_4199
TGGGGTGCCATTTGTGTAGGAGGTTCAAGCATGTCAGCTTCTAAATCCACAAGTGGTTCCCAAAGGTCTACTTTGAAGCATCCAAGTTATCAAACTCCTGCCTCTGCATTGTATGAAGCCACCGAGGATCCAACATATGGGACTTCATTGGGAAGGACAGGTGTGTGGTGTAACATTTTC
>RC1G0011400_4485_4665
TGGTTTATATTTCCACTTATAGGTGAGTCTAGTGGGCCAACAGGTGCAGATCCTATTGCCATGATGGAATTCTATGTGAAAAAGGCAGCACAAGAAGAGAGGAAGAGACAACCTAAACAGTCAAAAGATGAAATGCCCCCACCTGCGTCTCTTCAAGGTTCATATATACTAGTGATTGAC
>RC1G0011400_4768_4951
CGCCTTCGCTTAAAAAAGGTCACCACATGGGCGATTACATCCCACAAGAAGAGCTGGAGAGGTTCATGGCTGCTTGTAATGATGCAGCTGCGCAGAAAGCCTCCAAAGAAGCTGCAGATAGGGCCAAAATACAGGCTGATAATGTGGGTCATAAACTCTTGTCTAAAATGGGTTGGAAAGAAG
>RC1G0011400_5039_5347
GTGAGGGTCTGGGAAGCTCCAGAAGAGGAATTTCAGATCCCATTATGGCAGGTAACGTCAAGAAGGACAATTTGGGGGTTGGTGCTCAACAACCTGGAGAGGTGACTCCTGAAGATGATATATACGAGCAGTACAAGAAGCGGATGATGCTTGGTTACCGTTACAGACCTAATCCTCTGGTATTACCCTTTTTAGTTTTCTCGTTCTCCTTTTGTTTGTGATTTTTATTTTTATTGATTTATGTTTCATATGACCTTCTGACATGATATTTTGGGTTGCAGAACAATCCGCGTAAAGCATACTATTGA
>RC1G0011800_0_552
ATGGAGGAGACTACCAGACAAATATGTTTCCCTATTGATACTCAATCTCCTGATATCAAGCTTGCTACTCTCCTGCTTGCTACCATTCAGGAAGCTAAAGACAGAATTAAGGAAACCAAAGACCGGGTTTACCAGATCGAATATGTCTTCCTTGCTCAGCTATACCCCTTATTACAGTCCAAGTCCGAAACTCTCCAGAAATTTCAAGATGAGTGGAAATCAAAGGAAGCTAGTCTCTTGCTTCTAATTGAAACACTTCGAGCTGAAAACGAACTAACCAGTGAGGAGAACCGCTCGCTCAAGCTTGGCAGGGAAAAGATGTTCAGAGAAAAGGAAGGCATTATAAACCAACTGCGAGATGAAGTGACCGGCCTACAACTAAGGAGTGATGAGCTGGGACAAACGCTTGACCACAAGTCTAAGGAAGCCGACGAGGGAATGGAATTGCGGAGTAAGTTGCTCCAAGAGGTTGAATTGAAAGACAGTGTCATTGTGAGTAAGGAAAAGCAACTGAAAGAGAGTGAAGAAAGTAGAAATGTGCTTTATGCGAAA
>RC1G0011800_684_1099
GCCAAATTGAAAAATGTGGAAGAAAATGTTAGCCAACTCCAGAAGGAGCTCCTAACAAAGAATGAAGAAGTGGAAGATTGTGCAAGAGAGAAAAAACTTCTTCTGAGAAAAATGACTGGTTTAGAGGAGAAAGTTACTGAGCTACAAGGGGATCTCAGAGGCAGGGCCGGTGAAGCGGCCAAAAGAAGGGGTTCGACTGAAAATTTACACCAGCAGGTTGAATCAATAACCACAGATTTACTGACCGAGAGGAAGAAATATGGGGAACTTACAGCTGCTTACAAAAGTCTAAAATCTCAGCACATATATCTCCGCAGCAAATATGGTCTTACCCAGGAGAATATGCTCCCCCATAATAAACTGGAAGACGAAAGTGATTTATTAAGAAATGATCAGAATCCATCAACTTTCCATG
>RC1G0011800_1394_2187
ATCTTGAAGATAAAAATCAACATGCTTCTCCAGCTGCTTGTAACATAAAGAAAATGAAGAATGAAATCAGTTTTAACAATAACTTGAATGAGGGCAAAGTACAAAAACCAATTCAAGCAACAAGTCCTTTCTCTTCTACTTCTGTTTCACCCAAATGTCCTTCCACTGTAAAATCTGCTCCAGTAGCTGGTAGAAAGCGGTCTGCATCGTCCTGGATAGACACGAGATCCCGCCAAGGCCAAAATGGGACTGACCCACACGATGATTTTCTTGACACCCCGATTGAGAACGTAAGAGCAAACTTGCATAGATCAACAAAGGAAAAAGTTACTGATCTTCCAGTTCCAGTTCAAAATGACTCAAATTTAGGTAGCTCTGATGATGAAACACAGGATGTGACTGCTGATCATCCTCGGCTACCAAAGCAGCATATGCCAGTTACAGTGGCTGGCAAAAATGGTTTCAAGTATGTGGAACCTGTAAGAAAGAGGGCTGAGCGGGAAAATTTGAAAGGAGTTGAATGCAAACAGTGCAAAAAGTTTTATGATGCTGTTCTTCCAGATGATGGTGGCAAGGACAATGATAATAATAAGCATGATTTCCGCTGTGAGCATCATGAAGGTGTTTCTCGACACAGGTATAGGTATCTTCCCCCTTCAACTCCCGAAGGATTTTGGAATATTGGATTTGAATCTGAAATGTGATATTGGATAATTTGCTATTTATTCATTCTTTGGTAGAGCTATGACTTGTATTGATTTCATATTCCAATTTCACGGTCTTAAAAGACTCG
>RC1G0018300_0_392
TCTCAACATACACCTTACAACCCACCGTTTTGTCCGCGTCTCGTTTCATCTTCTGTCCATAGGGGCATTTCCGTGATTCTAACCAAAACGGATGGCGGTTTCGTCTCCTACAGCGACCGCCAAAAAAACCCTAGATACTCCCAATTTCGAGACTTTTCATTCCCCTTGGCTTTTCCTTTTCGGTTTTCTTCGGATTCAATGAGTTATTAGGGTTTCACGCGCCCCCTGAGGCCTCTTTATTCCTCGCTCCGTCTCTTCCTTTCTCATTCCCCTGAGCCAAGACAGCTTAGGGGTTCCCAATTTTTTTTTTTTGTTTTTGTTTTTTTTTTCTCTTGTTTTCTCCGAAATAGCGGTGCTATATCTCTCGGTTTCTTGATCGCCATGGCCAAAAG
>RC1G0018300_984_1164
TGAAGGCTGTTTTAACACTTTTGCATGTAATTTCTGATATCTACAGGGTTCTTTGCAAGTTCTTTGCCCATGGAGCCTGTTTAAAAGGGGAGCACTGCGAGTTTTCACATGATTGGAAGGATCCATCAAATAATGTAAACAACTTATTGGACTATTTTTTTCTTCCCAAATGTCCATAAA
>RC1G0018300_1223_2020
ATATGTACCTTTTATCAGAAAGGAGCTTGTGCCTTTGGTAGTCGATGCAGATATGAACATGTTAAAGGTTCTCGGGCTCAGTCATCTGGTTCGTCTTCATCAGCAAATTCTCATCAATCTCTGGCTTTTGATTCTGCTCTTGCTCATCCCTCAAGAACTGCATCAAGTGGAGTTGCTTTAGTCCCGGGCACTCTTTCTGAGCTCTCTGCATTTAGTAGTCCTTTCTTACCTCCCCCTAAACCTGCATGGAGTGATTCTCTGGATGATGGTGATTTTGATCACAATGAGGATGATGATGTGGGGGAGACTAGAAGTGCTAGACCAGCCGATCGTGCTATCTGTTCGTTTGCTGCAGCTGGAAATTGTCCTCGTGGAGAAAATTGTCCTCATATTCATGGAGATATTTGCCCCAGTTGTGGAAAACATTGTTTGCATCCTTACAGACCTGTGGAAAGAGAGGAGCATATGAGGACGTGCGAGGAAAAGCACAAGCAACTTGAGGCATTAAAGCGTAGTCAAGAAATAGAATGCAGTGTTTGCCTGGAACGTGTTCTTTCAAAGCCTACAGTTGCTGAACGAAAGTTTGGGATACTCTCAGAATGTGATCACCCTTTTTGCATATCTTGTATTCGAAACTGGCGCAGTAGCTCCCCAACTTCTGGTATGGATGTGAATAGTGCGTTGAGAGCTTGCCCAATATGTCGGAAGCTGTCATACTTTGTGATTCCAAGTGTCATATGGTATAACACAAAAGAAGAGAAAGAGGAAATTGTTGACAGCTACAAGGCTCGCCTCAG
>RC1G0018300_2306_2486
GCAATTCTAATCTTACAGGTCACTTGATGGTTCTGCAATTCTTTAATCTTGCAGTTCGATTGATTGCAAGCACTTTGATTTTGGAAATGGGAACTGCCCATTTGGGACAAGCTGTTTTTATAAGGTAATTTTTTGTTGCTTCTGGAAATATGCTACTGCCATTGTCATTCATATTTGTTT
>RC1G0018300_4071_4490
CATACGGTCAAGCCGGGCTCCTATGTATGGAAATTTCACAGGCCACCTCCAAGAAGGCCACCTCCGCGCCGATCTGATACAGTGCGAATGGATGCCCTTTATGAGATGTTCGAGCACTTGGAAGAATTGGAGGATTATACTCCTGGTGATTTGGATATCCCTTTGGAAGTGCAGTTATTATTGATGCAGCTCGGTCTTTATCCAAGCGATTCGAGTGATGATGAACTGAATTATTAGCCCTTCTCTACTAGAACCCGCGAGTTGTATCTTCTTTAATTCCTTTTGGGCTTTTGGAGTTGTTGCGATTTTCTGATTGTAGTTTGTATCTTTGCAACTCCTATTTGTGAATAAAATGTAGATTTCTGCTGGGCTTTGGGGTTGTGTTATCTAAATCTCCAGTATTGTGATGGAATTTTTAT
>RC1G0019500_0_303
ATGAAGAAACGCCGCGTTCCGCAGGTCCTTTGGCGCCTCTTCCACCACCGCGCCCGCACTCTGGCCCACACTCTCACCTCCTTACTCCCTCCTCATTCTTCCTCTCCAAACGCCCAATGTCGTTTCTGCAAGGGCCGCCGTTGCCTCAGCTGCTGCACCGGCCCCGACGCCGTGTCGTTTCTCCTCCGACCCGACGATCCCTCCGATTACCGCTCTCTCCTCGACAAGTGCTTCGTCGTCGTCTCCGAAAACGCGCCCGGCATCACTCGCTTCTCCCCTGAATCTCACTGGTCCCAAATTGAG
>RC1G0019500_396_890
ATCGTTAGAGCAGTCATCGAAACGACGATGCTGGAGCAATCTATGTCTTCCAATGTGATATGCAATGGTTATGATAAGGTAAAGTACCATTTTTTTTTTTTTTTTTTTTTTTTTTTTTTGAGAATCTTGGAATTTCAATGTGAATAATATTTGGTGGTTGTATATGACAGCGTGACAAGTCAAGCACCATTGTAGAACTTCTGACTTCTTCGGCTTGGTGTCTTCTCTTAGAAAGGGTATGTAAAAGATAGATTGATTTGTTTCATAATGTGCATGAATTACAAGCATGGATTTTGAATTACCGGATGAAGTTTTTATGTGGCAGGTTGGCGATGGCATTATGGTTTATTTACTAAAGAATGCGTCGGTATTTTTGCGAATTCCGGATAAGAAACACCAGCAGGTGACAGGTCCTCCCATTAGTGACTTATGTCGTAAGAGGTTCTATTGCACACCGAATTCACAACGGCAACCGTCATCCCTTGCTCCATGTG
>RC1G0019500_1369_1794
GACCGCGGAAAAAGAGGAAAAGAGATGATAATGTTCACCCAATGTTAAAGAAAAAGCAGTTCATGAGTTCAGTCAGCATTGGAGAAAGCTCGAGTTCTGGTACCTGCAATGGCTGCTGTAACCATAGTGAAAATTACAGGCTTACGCATAGTCATATAAGTTTCTCTGAAGCATCTTCACCAGCAAGCAGCACGCTTACCAATGATTATGAAGGGAGTTTAAATCAGGAACTTACAGAGAGTTTGGAAACTCTAAGAAAGCGTTCAAGACCATTTCGTTGGCAGCGCTGCAGGAAACGCAGACAGTTATCTTTGCAAGAAACTGGTGTTAAGGGTCTTTTCAGAACTACTGTCGGTGATAAACAATGGTTACCTGGCAGGCTTTCGTCTTCCTTGAAACCGAGCTTAGGTCGACATTATGAACAG
>RC1G0019500_1887_2067
TATGTACTTATTCTCAAGTTCTATTTTATGGCAGTGCAATTGTTTGGGGTTCCAAGTTCCCCAAAAGGTTTCCAATGGTGCTCAAATAGACAGGAAATCCTTGTTCTTCAATTTGGAATCTTCTTCATCAGTCTTTCCTAAAAAGCGTATCCTTTTGTCCATGATTTGGTACACACAACT
>RC1G0019500_2563_2743
TGTCCTTAATGATTTTAGATGTGCTGAATTCTGTAAAGCCTGATTCTGTTGGTTCAGAGTTTCTTGTTCAGAGTATTTTTGGCATATATGACATAGAAAGTGCACTGTCAAAGATATGTCCCAATGGCAGTGGTCTTTGTCTCATGGGATCTACATGCCTGTAAGCAGCTTGTGATACTT
>RC1G0019500_3482_3662
TGTTTGTTTATGGTTTCCAGATATCACTCGCTTGTTAAGTTGCTTAAAATTCTTATACGTAGAGCACAGTATGGCCATCATGTGAGATTACTGGAAAAGCATTGTGTTGTTAGAACTGTAAATCCTAATACAATCAAAAGCGGTGGTTGCATCTCTGAGGTCAGTATTATATATGGGAAA
>RC1G0019500_3854_5065
AAAAGTGGGAGTACAATGTACTCAAGAAATCTCAGTGTTGTACTGCGGACCATTGCAATAAATCTCCAGAAGTTAGTGAATCTTTCTCTGATGAAATTAAGTCTTACTGCTTGAACAGTCAGGTGGAGTCATTTATATGGGCTGTTTGTAGGAGTATTGTTCCTCCTGAGTTGCTAGGAACTCCTTCTAACTGGAGAATTTTGAGGAGAACTATTTCAAAGTTCATTCGACTTAGAAGATTTGAAAGGTTTTCCTTAAAACAATGTATGCATAAATTGAAAACGTCTAGGTTCCCGTTTCTATCAAATAAACATTATTTCTGTTGCATGAATAATGAGGCACCGAAACATGCGGATGGAAAAGGTGTAGACATTCAAAAGGGATCCAGTACATTGAATGATGCTGTACATATTGTTAAAGTAAAACTCTTAGAAAGTTGGATTTATTGGTTCTTTTCATCTGTAGTTGTGCCATTGTTGCAAGCCAATTTCTATGTCACTGAAAGTGAGCATGGGAAGCAAGATGTATATTACTACCGGAAGTCAGTTTGGGAGAAGGTGAAGAATAAGACCATTGTCACTTGCATGGATCAGAGCTATCAATATTTGGATGATGCGACAACTAGAAGAATTATAAGGAAACGATCATTTGGGTTTTCAAAGCTCCGGATTTGTCCAAAAGAGTATGGAGTGAGGTTGCTAGCAAATTTAAAAGCACCATCAAAATTGCCAGGGAAAGAGTCCTGTTTGGCAGATCACTCTAGTGGAATATTTAGAGGAAAGAAACTGCATAGGAGAAAGGTTAGATTTGAGCATTTCAAGTCCGTGAATCGTGTTCTTCGTGATACACATGTTGTTCTAAAAGCTATGCAGCTGAAAGAGACAGGGAAATTAGGATCATCGGTGTTTGATTACAATGATGTATACAGAAAGTTGTGCCCATTTCTAATTGGCATGAAGAGTGGATTCACTATGATACCTGATGTGTTTATCATTGTCTCTGATGTATCAAAAGCCTTTGATACTGTTGACCAGGATAAGCTGCTTGGTGTGCTGAAAGATGTTATAAGAGCAGATGAATATTTTCTCCAGCAGTCTCATCATGTCATTTTCAAGAAGGGTTCACTAAGGATTCATGATAACCGTGCATTTCTAGATCAAAATACTGGCTCAAGATTTAAGTCTAAATTACGTAGTGTCCTTGTTAATCAG
>RC1G0019500_5486_6046
GAGTGCAGCAGGTCTGTGAAGAAGAAGGAGCTATTTTTTAATCTAAATGAGCATGTGAAGCGCAATGTGCTGCAGTTGGATAAAAAGTTTTATCTGCAACGTATCGGTATTCCTCAAGGAAGCGTTTTGTCAACTTTGCTTTGCTCATTATACTATGGACATCTCGATCAGAATGTGATCTTTCCATTTCTTGACAGAACTTGGGAACCTTCTATTCCAGATTTATCAAGAGGACATGATTTTCAAGTTGCTTCTGCTGCAGAGAGTAGCAGCGAGGATAAAATATCATCATCTTCTAGATATACTCTACTTAGATTTATTGATGATTTTCTTTTCATTTCAACCTCAAAGGCGCAGGCTGCCAGCTTCTTCTCCAGGTTGCAAAGAGGATTTCGGGATTACAACTGCTACATGAACGAGAAAAAGTTCTGTGTAAATTTTGATATTGGAAACTTGCCATCAAACAGGGTCTACAGTGGTGATGATGGCATTTTATTTATTCGATGGAGTGGCTTGCTTATCAATTCTCGCACACTTGAAGTTCAGGCAGACTATACGAA
>RC1G0019500_6304_6577
GTACTTGAAAAACCATCTAAGTTCGACTGTTACTGTCCACTACCAAGGCAAACCTGGTCGCCATTTTAAAGGAAAGTTGCGTGACTACATGAGACCTAAGTGTCATCCCTTATTCTTTGATTCCCACATTAATTCAGCATCGGTTGTGAGATTAAATATCTACCAAGCATTCTTGCTATGTGCAATGAAGTTCCATTGTTATGTTCGTGACTTATCATGTATCTGCAAATTTCACTTTGGATTTTACGCTTACAGTATCCAAAAATCTTTGAG
>RC1G0019500_6774_7184
GTACATGCACAGGCTCATAAAGAAAAGGATGTGTTCATTGCATACTGGCTCTAACTTCAGCCCAATTCTTCAATTGGAAAAGGGAGAAGTTGAATGGCTTGGTTTATATGCTTATATCCAAGTATTGAAGAGAAAACAATCACGGTATAAGGAGTTGCTCTCCTTATTGAAGTCCAAGTTGTTAAATCATAAGATAACGGGCTGCGTTTCTTCTGAGCTAAGTTATGCAGTTGATAGATCACATTCTTCTGTAATTTGGAAGATCAAGTATTAGAAGATTCTGAGAGGTGCTGAAATAGGCCATCCCTGTCTTCTCATCTCCCTTTTATGCATTATCAACGATCCTTATACTCTTAGATATGTTATGTTATACTGCAATGCTATAGAATTTTGCGTTTTTGCACAGATTT
>RC1G0025600_0_655
GTTACTACTACTTCCATTCCATGGCAAGCTTCACCTTCAACACCACCAGAATCAGAACCCCAACTCTTCAATCTCACAAACCCATCTCTCGCCCTAAACCCATCAGAATCCCCTTTACTTTCTCCTCCAACCCTTCAAACAACCCACCGAAGCTTCACCATTTCCGATCAAACTCCGTGTCGGAAAGCTCCGTCTCAACGCAAGAAATAGACGAAAGCGGCGAAGTCGAAGATGACCCGACAGCTGAACTGAGCTATCTGGACCCTGAAACCGACCCGGAGAGCATTACGGAGTGGGAGCTGGACTTCTGCTCCAGGCCCATTTTGGATATCAGAGGCAAGAAAGTGTGGGAGCTTGTAGTTTGTGATGAGTCTCTTTCTTTACAGCATACAAAGTACTTCCCTAACAATGTCATCAACAGCATTACTTTGAAAGAAGCTATAGTTGCCATTAGTGATGAATTAGGTGTACCTCTACCCGAGAAAATCCGATACTTCAGGTATGCAAATCACTATAAAAAAGAAATGTGTTTGTAGTTTTTGCATGTTTGGAATCATGTATGATTGGTTTTGTTCAATGATATAGGTCACAGATGCAGACCATTATAACTAAAGCGTGTAACGAGCTTGGGATAAAGCCTATTCCCAGTAAAAGG
>RC1G0025600_1425_1605
TCAGTGCCTATCACTGCTTTTATGGTTGGAAGAACGCTATGAGACTGTATACACACGCCATCCTGGTTTCCAGAAAGGTTCTAAGCCTCTCCTTGCACTAGATAACCCTTTCCCTATGGAACTTCCAGAAAATCTTTTTGGGGAGAAATGGGCCTTTGTCCAACTGCCCTTTTCAGGTAA
>RC1G0025600_1716_1896
TTCTAATCGTGAATTCAGCTGTCCAGAAGGAAATCTCATCCTTAGACTCGAATCTTGTGTTTGGAGCAAGTCTAGATTTGGATCTGTTGGGGATTGAAATTGATGATGAGACATTGATTCCTGGATTGGCTGTTGCTTCTTCACGTGCTAAACCACTCGCAGGTGCAAGTTCTCTCGAAT
>RC1G0025600_2556_2995
CTTGGATGAATGGGTTGGAAGTTTGTGCGATTGAAGTTGATTTTGCACGGGCATGCTTGATTCTTTCTGTCGGAATTTCTGGCCGGTATATTTACGCTACCTATAAGAAAAGTCCGGTGACAACAAAGGAAGCCGAAGCTTGGGAAGAAGCAAAGAAGGCTTGTGGAGGCTTACATTTCCTTGCCATCCAAGGCGACTTGGAATCGGATGACTGCGTTGGATTTTGGCTTTTGCTCGACTTACCACCTCCACCTGTATAATTTTGTATCTTAGAAACAGAGATTACTCTTAGACTTCAGTTCCTCGGTTATATTGTTATTTTCTTCATCTCATCTCAAATGAATGCAAATACAGGTTACTGTTTTGTCAAATCCAGATCCTGCAAATACAGTTTCTGTTTTGGTTAGACCAAAAGGTCCCCTTGTTTTACAACAGGTAT
>RC1G0037700_0_222
ATGGTTCTGACACTTCTCTTTTTGACCGCTTAGTAAAATTATTGTTTCTATCTGAAAAATGACTTATCGAGGAGATATACTGTATGTAATACTAATTATTGCCGTTTTGTTTATCCAGGTAAGAAAGAAGTAGAGGTTTGCCGACAGCAACTTTCTGCTGCTAAAAATCATGCTGAGTCCATTGCTATGATCACTTCAGAACTTCAGAGGGCATTTCTCGAG
>RC1G0037700_847_1180
TTAAGAAGTAACGGTGTACAATTGTATCCAGATGCCTACTACAATTGAAGACCTGGAGGCTGCTATAGAGGAAACTGCTTCTCAAGCTAATTCTATTCTATTACTCAATCATAATATACTGAAAGAATACGAAGATCGTCAGCATAAGGTAATTCCTTTTGCCATATTTGCTTGCTCTTTTTTTTTTTCCCCTTCTCCTCTCTTCCCACTTTCTTCTTTGATGTGTCACCCGTACTTGCAACATAAATGTTATAGATTGAAGCTATGGCAACAAAATTGGAAGAAGATAAAGCGGAGCTTATGAGGTGTATAGCTGAAGTGGATAATCTGAAG
>RC1G0037700_1621_1946
TTTGTTTCCAAAATAGTGTCCTAATATAAATTATTTGTAGGAAACTTGGCTCCCAACATTAAGAAACCTTGTTGCTCAGATAAATGAGACTTTCAGTTGGAACTTCCAAGAGATGGCTGTTGCAGGGGAAGTTTCATTGGGTATTGCACTTTCTAGAAATGTCTAAGGAAACTTATTTCATTTCCTATTTTGAGTATTGCACTTTCTAGAAATGTCTTTCTTTAAGGAAACTTCTTTCATTGCCCTTTTTGATTTGATGTTTCTTCTCAGATGAGCACGATATGGACTTTGATCAATTTGGAATACTTATAAAAGTAAAGTTCAG
>RC1G0037700_2999_3386
ACAAGCAGGACAGCTTCAAGTTCTTAGTGCTCACCATCAATCTGGAGGGGTATTACAACAACTATATTCTTGATTTCTTGATTTTACTACAAACAGCTTTAACTTATTATGCCTCGGTATTCTAATTACTAGGAGCGTTCGGTCTCAACCATCCTCTATCTTGTTTCTCTTCAAGATCTTACAAATTGCCCATTTAGGGTGGTTGATGAGATAAATCAAGGTTGGTTACACAACAATAGTATCTTTCTTGTGTTAGATCGATCAAGTTCCATGTATCAAAGGATAAATTATTGTGCCGTTTGATATTTTCTCAGGGATGGATCCTATAAATGAAAGAAAGATGTTCCAGCAATTAGTAAGAGCGGCATCTCAACCAAATACACCCCA
>RC1G0037700_3636_3816
TTGGAAAATGATAACACTTATCTGTCAATCTTAATCAGGTGTTTCTTGCTTACACCGAAGTTGCTACCGGATCTAGAATACAGTGAAGCATGCACCCTTTTGAATATAATGACTGGCCCTTGGATCGAGCAACCTGCAGAAGGTAGAAGATGTTACTCAAAATCAATATTATCCATTGAT
>RC1G0037700_3876_4145
TGTGGAGCAGTGGTGATTGTTGGGGAAATGTCATGGGCTTGGTAGGGAAAAGCCAATGCTGAATTAACAGTTGCCTTTATCCATCAGAAATGATCCTGTTTGGTCCATAATCTGATGGCTGTGTACAGTTATTTTCCAATTTCACCTCTCTAAATCAATTGATCTTACCCTTTTTGTAAACACAACCTTAACAGATGTATCTTAGCTGCTGAGAGGCTCTAGGATCAGTTCATAGGACTGCCTTGTATTTTTGGAGGAATGCCTTATGC
>RC1G0040900_0_980
TTTTGCATTTTCTTTTTCTTGCAATGGTTCTCTTGTTACAAAAGATTGACAAACTCTACTCAAAGCTGGAGAATTACCACCACCACCACCACAATCACAACCATCAATCACAAGCCTTATCATCTTCTCTGGAGGCTTTTGAAACCCTTGTTTCCAATTCCTTTAACAAATTGTTTTCGAGCTCGAAATCAGCAGGATCTGAAGTTCCATCATTTCCATGGATCCAGCAGTGTTTTGAGCTCATACCCATCATCAACAATGGTTTTGCAAAGCTAGTTGTGGCCATAGACTATCCCATGACTAAATGGGAAGCTGATTCTGTGGAAGAGTATCTCAAATACACCTTGAATTTGCTAGAGTTGTGCAACTCCATCACTTGCTCTCTTTCTCATCTTGGGAAAGAGAGGCTTTCACTGTCTCATGGTTTGAATCTTGTGGAGAGTTCATCACCTTCTTTGGCTGTGGAGCATCTGAGACAAATTCAAGTCCAACCAAAGAGTTTGAGCAAGGATTTCAGATTCCAAGGAAATGAAGAACATGGGAAAGAAAGGTTTCCTATTACCAAGAAATCAGTTATTCATCAAGCTTTGGTGGTTATGGAGGGGATGGTGTTTTGGGTATGTGGGATTTTGATGACTGTTTTGGATGGGGATTCCAAGCCATACTTGGAGATGAGAAAATCTGGTGGAAGGTTAGTAAGTTCATTGATTTCTGGGTTGGATTTGAGTGTGGGTGAAGTAATTGTGGAGAGAAGAGGCATGTTGAAAGAGGTGAAAGAGATTAATGACTCGGTTGCAGCCCTTGTTTCTGCTATTGGGATTGGGAAAAGGAGTAAAGCAGAAGCTGAGGAATTACAAAGAAGATTAGAGGTGTTTGAGAAGATGGTGGAGGGTTTGGGAAAAGAGGTGGATTGTCTTTTCAATAAGGTTTTGGCTGGAAGAAATCAACTGCTCAATGGATTTCAACACCAAAAGCATTAG
>RC1G0064400_0_180
GCAGCAGCGGTCTCAGACTCTGAGTCTCTCAGAAACTTGGTAGAATTGAAGGTACCCTTTTTGCTTCCTCCAATTACTTTCAAAGTTTGCGTCTTGATTTGTTTGTTATGGTAAAGGTCCAAGCTTTACTGTTGCTTCTGGTCTGGGACTTGATTTTCAATTTGAAACCAATAGCCCAAC
>RC1G0064400_373_574
ATATGGTAAAGCGAATAAGTAGCTAAAGTTTATGTGTATTTTCATATAAACTCTAGCCTGAGTGATACAACACAACAGAAATGGAGGCGAGGGTGTTCCCGCTTACTAGCACATCAATTCCATTTTCACTTTTTCCATCGTCTTCAACCTATCCAAGTCTTTGGTTCTCGCCTTTAAGACCCACATATGCACCTGGCACAG
>RC1G0064400_672_1014
TCTTGAGGAGGAGCATGAAAAAGGAAGAGCCACTATTAGAAGGTCTTCCGAAAGAGTACTACGATGATGTAAGTGAATTGCCATCCACAGAAATTAATTCTACTTTTGGAAGCTGGGACTGGAAGTAAAGTTTTTTTTCTGAATCAGGAATGGCAATCACAACAAAGGGAGAAAACTAAGGAGTTTCATCGAAGACGTCAAGAGGAGGACGAAGAGGAGGAGAGAAAGATTGAAGAGTACCGTGAGATTGGCATGAGATTGAAGGATTATCCAGAAGAAGATGTTCGGAAAGCTCGGAAATTGATTTCCAGCTTTATTAGAGCGGCTGAAGAAGTGGAAGAG
>RC1G0064400_1082_1262
GTTCCTTGTGAGTCTGAGTTCATTGATGTTTATTATATGTATGCAGAAAATTGAGGAAGCTGGTGAGAAAGGGGAACTGACTGAACTTGTTTTGATGGTCATATGGAATCGCCTTGACCTCGCTCGACGGGATGTAAGTTGGTGGTGAGATGGCTTTAAGTTTCCCCACTTAATGAATCT
>RC1G0064400_1498_1678
GTCAATTAGCCAGTACTCTTTCTCTCCGGAATAATGATTTTGGCCATTGGTGACATTCTGACAGGATGAAAAGGATGTTATTAGAAGTCTTGACTTGCTATACAGAAGGATTGAGGTATGAGTTGCTCTGTTCCTAGTTCTAACCTTGCACATAATGATTTCACCAATTTGGAACCAGCA
>RC1G0064400_1794_1974
GCTGAGATTTTGAAACAGGAGGCCTCACCTGCCATGCGACTTCTCAATGATCTTTTAAATATGCATGATGGTTTTGATGATGAAGGGTGGCAGAAGGAATGTAAAAAGCGCATGATTGATACATTTCCACGCGAGGATCCATTTAGCATTTTAGTTCCAGAAGGATTTGACATTGATAAG
>RC1G0064400_2530_2764
CATGAGGGACCTCTTCGGCCACCGCTTGAAGTAGATGACGCTCTACTGAGGGTAGACTTTGTAAGAGAGGTTGATGCACTGCTACAAGAGGTTCGGGCTGAGCAAAGCGAAGTACAAATTACACAAGGGCTTGATCCTGAATCCATTGCAAGTAGATTGAAGCAGCAGGAGAAGCAACGGGCCATACGGCTGGTAGAAGCTATACTAAACCTGGCCATTAATTTAAAATGGTAG
>RC1G0064500_0_180
TTTCACTAACTCTTCCGCGCCTTGTTTGTTAAACCCTCAAAAGCTCACATCTTTAATCGGTTCTTCTTCTCTTGTTGTTCATCAGCTGAATCTCTTTCAGTCTCTGATCCCATATTATATTGTAAGTTTGTGTTTAAATTATTGTTCAATTTTGTTATTTTGGGTTTTGTATTGGGTACA
>RC1G0064500_897_1077
ATCAACATCTTATCTGGTGCAGTGTCAAGCACAGCACACTTAATGAGCCTCTTATCCAATACAATACAATTCAATAAGGTGCACTCTGCAGTATTATGTAGAATACTGTCCAACCTACCAAACTAGGACCCTGTGTTTTCTTGGTGGCTATGAAGTTTGTAAGTTTCTTTCTCAATATTT
>RC1G0064500_1193_1592
ACATGTTTGAGGAAAGGTGGTGGTTACCATTTCCCACCTTGTCACATACTCGATATATGTGGTTTTAGGATTTTATTGGATTGCCCATTAGACCTTTCAGCTCTCACAATCTTCTCTCCTATTCCTTCTGCTTCAAAAGCTAGTTCTGTAGATAAACCGAATCCCAAATGCTCAAATCGTAGTGGTCCTTTAGATTTGGAAGAACCCTTGGTTCGAAAGAGACAAAAGGTTGAAAGGCCCCTTGATGCCGATGATTTAATATATGCAGAGCCCTGGTACAAAACTGTCAGGAACTTGCACCTATGGAATACCTCTTTTATTGATGTGGTATTGATATCAAGTCCGATGGGTATGCTAGGGTTACCATTTCTTTCTCGAATAAAGGGTTTCTCTGCTAAG
>RC1G0064500_1728_2020
ATATACGTGACTGAAGCCGCAGCAAGACTTGGACAGCTTATGATGGAGGATCTTGTTTCAATGCACATGGAAATCAGGCAGCTTTTTGGACCTGAAGAGTCATGTATTCCTCAGTGGATGAAGTGGGAAGAGCTTAAGCTTCTACCATCTTCCTTGAGAGATGTAGCTTTAGGCAAAGATGGAGGAGAGATGGGTAGTTGGATGCCCTTATACAGGTACTTAATGTTGCACCACATAATCTTGTTTGTTTTATGAGTACTTCTTGGTTGGGCAAGCTGTTGGACATGTTTAT
>RC1G0064500_2756_3078
ATGTGAAGGATTGCATGCAGAAGGCTCAGAGACTTAAATATGCAGAGGAAACCTGCTACAACAGTACATTGATTATAAAGGCATTCAGTTCGGGTTTGGAAATAGGCGCTTGTAATTGGACAATAAATGGTCCAAAAGGAGGAATTGCATTCATATCTAGTTCCATCTTCGGTTCTGCTCATGCAATGAATTTTGATTATATTGCTCTTCAAGGGAATGATACTGTAATATATTCGGATTTTTCTTCCTTGGATGCTACAGAAGATATTGAGAATGATCACAGTAACTTCGTTCCAACTACACATGATTTTTCATCTCTCAG
>RC1G0064500_3228_3439
AAATGAAGAAAATGATGAACAAGAGTTGGCCAAGTCGGTACTTCATGTTGATGATAATCTGGAGGAAAATCAGAAACTAGCTTTTTTGTCCTCCCATGTCATTGATTCTGTAAAAGCTGGGGGTTCGGTCCTTATTCCAGTTGGTCGACTTGGAATTGTTCTGCAGCTGTTAGAACAAATATCAACTTCACTGGATGTTTCGGATTTGAAG
>RC1G0064500_3580_3909
CTTAATATAATGCGGCATTTTAAAATTCTCTTTCCTGTTACAGGTTCCTATTTATATTATTTCTTCTGTAGGTGAAGAATTATTGGCTTTCACCAACATTATACCTGAATGGCTATGCAAACAGCGGCAAGAAAAGGTACAAGTATATGGCTTATTGTTCTTTCTACTTTGTTTGGAGTTTTCATTTTTAATTGCCAACTTGAGGCATTGCAATCATTCTTTGCATTGGTCCTACAGCTGTTTTCTGGTCAGCCATTGTTTGGACATGTCGAGCTGATAAATGAGGGGAAGCTTCATGTGTTTCCAGCCATCCATTCACCTAAATTATT
>RC1G0064500_4647_4981
GTTCTCCCCAGAAATTGACCCTTGTGACAGAATGAATTGGCAGGAGCCATGCATAGTTTTCTCTCCTCACTGGAGTCTGCGGCTTGGTCCTGCTGTTCATTTCCTGCAGCGCTGGTGTGGGGATCAGAACTCTCTGCTCATTCTTGAGGTACTAATATATACTTCCACTGGATTTTGAAGTGCACATGTGCATTTAAATAGTTCAAAGAAATCGTCAGAAGCATTTCACCTTGTGTCTGTATTTGTAGAATGAATTGGATGTTGAGCTGGCTCTCTTGCCTTTCAAGCCAATGGCAATGAAGGTTCTTCAGTGCTCATTTCTTTCTGGGATAAG
>RC1G0064500_5430_5610
TGAGACTTGCAACTTGTGGTTTCCACTTCAGAACTCTATCGGAACCTTGATCTCCTTTTTGTAGGTTGCAGAAAGTTCAACCATTGCTGAACATATTGCAACCAAAAGTTCTCCTGGTAGTTCCCTTTTCCTTCTCTTGATGCGCTTTTCTTGATTTATAAGATTAGTTTTTTTTTTTTT
>RC1G0064500_5679_6195
TTCCCCAAGGATTTGAAGCTGATTAACTCTTCAAAATCAACTGCATTCTCAATCTTCCAGTACTGCCCTGATGAAACATTATGTATCCCAAGCTTGAAGGACAAGTCAGAACTAGAGATTGCAACAGACTTGGCTTTCCACTTTGATTGGAGAAATTTGAAACAGGGAAATATTAGTATGACAAGGTTGAAGGGAGAGCTTTTCAGAGAGCATGGCAAACAACGGTTGATACCTGGATATGTGCAGGAGTCCTCAGAGATCAGACAACTGGTACACTGGGGTTCACCTGATTTGGATAGGCTAATGACAGTATTGTCAGGCAGGGGCATCAAGGGTACTCTCCGAAAAGCAAGTAGAGGTTCTGAATCAGAAAATGTTGCTTCTGCAGTTCTTGTAAATGATCCTAGCCAAGCACTTATAGAAGTCAAAGAAACTAGCACAGTTATTACTGCTACTAGTGAAAATTTAGCTTCCATAATTTTTGAATCTATAGGAAGTGTTCTAGATGGCATTTAG
>RC1G0067700_0_180
ATGGGATATCTAATCATTGTGTTACTTGTCATTAATCCTTATGCAACTTTTGATTTTCTCTCTTGTGTAGAAAAGATATTTATCTATTTTTACTCTGAATGCTCTTTTCAATGACCTTTTATCTAGTAATCTTTGACAATTCTTTGAATATTGTTTTCGTCATGTCTCATGGCAATGATT
>RC1G0067700_202_533
CTTGCAAATATAATATGGGGTGAGGGATGCGAGAGTGATGACCATATTGTGCCTTATCCCGAGGCAACTGATGATTACCGAGACAAGAAGGAACGTAACCAAGAATCTGATACCATCAAGTCTACTGAGCAGAAGGCACCTGGAGCCAAAGTTGATTTGCACGGTAGAAAGCCGGAAAGCAGTTCCAACTTCAAGACTGGTGAAGGAATTTCTACTTCTGGATTCGAAACAGACTCATGGCCTGACTTATCCTTATCTAGTTTTGAGAAAACTGAACAACAATGCATGGGTACGGAAACCCCCGACAACTTAACTGATAATAATAAATTAG
>RC1G0067700_1514_1694
ATCTAATATCCATCTGACTTTTTGACAGCTGACGCAAATCAACTTGACAAAGCTGCTGAACTTTTTCAAAATTCCAATGAAGCTAAAGAACAATTTGTTGACTATGGGTGGGCTAATATAGGAAGTTTTGATGATCTTGATCAAATTTTCAGGTAATTCACAATAATGGTTATTGACATC
>RC1G0067700_2043_2359
CAATGATGACACTATATTTAGCCAAGTAAGTCTTGGAAATGTGGATGAGCTGTGGTCTTCTAAAGATGCGACTAATAGTCCAATCAAAGCATTTCCTGTGACTTCAGACTCACCAAGTTCCGGGTCAGGAGCACTGAGGAATGTGTCAGAGCATGCGGAAATTAAAACAGAAATTGTGCAGCAAGATGAGCGGGCAATTTCCCCTGGCTATGGGAAGACAGATTTTTCTGCATCTCATGGTCTACAGAATGCCCCTGCAACTCTTGATCATGTCGAATATGCTGTGGGAAAAAGTAAGCCCACAGAAAAGGAGCAG
>RC1G0067700_2419_2599
ATTAAGCAAGCCAAGAAACTCCATAAATTTTATTTGATGTTCACAGACAGGGTCGGACTTGGGCAACAGCACTGTAACAAATTCTTACCAGGCTGCTGTAAATTCTTCTTCGTCAACTGAAATTCCTGACAAGGTAGTGTTGCACTCTCTGTCTGTATCTCTCTCTCTCTCTCTCTCTCT
>RC1G0067700_4996_5281
GTTTCCAGGCAGAGAAAATTGTTGAGGTCTCGTAAAAAGTTGGAGGACAAAAATGAGGGGAAATCATTGCAAGATTTTTATGGTAACTGGTCTTCAACAAGAAACCCTTCTGGACAATTTGATAACCAGTTGCCAAGCCTTATGGTTCAATCTTCTCCCACTTCAGTTCTTGGTCACAAGAGACAGCTTCAAGGACCTGAGTCTTTTCCATACCAGCCTGTGTCTAATCAATTTGTGTCTCAGACTATGTATGGGACTCTCACTAATGCATGCCAGGCTACACCG
>RC1G0067700_5449_5716
GCAATGCTTGCTATTAGAAAACAACAGCAACAATTTAGCCATCAAGTCTCATGCACCAATCAGCCTACCACACAAAAGTGTCCCCAAGAAAATCAAATTCAGCACTCTGAGAGAGCTGATCTGGAAGTTGAAGATTTAAGCACTTTTCCTTCTCTGGACCCAAATTCACCCATAGAACAAGATGATTCAAATACAGTTTCTGCAGCAGTTGAATATTACTCAGCGGAGGACACAATACTCTACAGGCTTCAAGATATTATAGCAAAG
>RC1G0067700_5789_5969
TTTACTACAGTTGGACATCAAAACGAGACTTTGCATACGGGATAGCTTGTTGCGGTTAGCTCAAAGTGCAGTGCAAAGGCATCATACAAGTGATACTAACAGTTCCAACAGAAACAGCAAGGATGAGCCTGAAATTGTTGCAAAGGAGGAAATCGGCGGTTGTAACAGGTTTATAAGCTA
>RC1G0067700_6865_7249
GTACACCAGCATGCCAGATGTTGAGACCGAGACCAATCCTATAGACCGAACTGTGGCTCATTTGCTCTTTCATCGCCCGTTGGATCTATCAGGAAAACATTCTGGTGCACCAGAATCACCTGCTTCTACTAAGATGCCAATTGAACGCAAAACAGCAGGCTTAGCGAGCTTGTCAAACGGAGTATTGCTCGACAGTTTGAAGAACAAATCAAACTTTCCTCATCAAGAATCTGGAAATTATTGCCCAGATCCTGAGCCCCAGTCTGCGGATCAGAACTTGCCTTGCATGAACAAGTCAGAAAACCTATCAAACAATGGGTCAGCAGATGGTGGAACCATGGAGGTCGAAGCCTCTAATTGAATGAATATGCATTGCAGAATTCT
>RC1G0090200_0_256
CAAAACGATGAGCAGCTGGGTTGGAGCTTCTTCTTCTTCTTCTCCCTGGCCTCTCAGGACCTCTTCCTCTTCCTCTTCCTCTTCCTCCTCCTATCCTTCTAAATTCTTCAAATTCCATTCATGTCCTCCTCCTCCTTCTCCGCCTCCTCCGTTTCGTCCTCTCTGCCTCGCCCAATCCAACCACGTCGGCAGCGACTTCAAATTCGTGCTCCACGACGCTCTGGATTCTTCTGGAATCCTCACCTCTCACGCCAGA
>RC1G0090200_534_819
GATGCTAGGGAGGGATTCTGCTCGCAAATCGGCAAAATGTCTGATATAGAGAGGCAAACCAGCATTAGCATCAACCGCCGCGTTGATTTAGGGAAAACTGCTCTTTATATTGCAGCAGAGGATGACTCCCTCGTGTCGCATTCGTCCGTTCCGCTTCCAGTGGATGCTTTTATCAGTAGATTTGATGATCTTTCTATGGACTATTGTTCTCACTACAACTCTTCATTGAAATCGTCGCCGGAGAGGTTGTTGGAGAGTTTGGAAAATTATTTGTACATACACAAG
>RC1G0090200_1275_1652
GGATTCCGAAGAACCAACGCAAGGCATCTCTTAGAAACACGAGCTCTATATCTCCATTCGGTCTGGAAATCTGCGTTACTGCCTTTTTTCTTTGTTATGTCAAGCTTGTTTATGAGAGCACTACAAATGGGTACTGTTGTAAGGAGTTTTATGTTTATGTTGAACAGGTTTTGACACATCGTTCAGGATCAACTGCAATGCTATCACTAATATACTCAGAAATTCTGAAAATGCTTCGCTTATGGGGACTTTTGGATTTTGATGTGGAGATATTCTTTCCTCACGATCCTCATAGTCTTCCCAGAGGCTATCCCAAAAAGAAAAGCAAGGAATCTGATCATGCACACATAATGACATCACAAGCCCTTTTGGTTGAG
>RC1G0090200_2773_2953
CTATGTCTCATATAGTTTTTTCATGTGCAGATTCTAAGCAATTTGAAGGATGCTTTCTGGCCTTTTCAGCATGATCAATCAGGGAATTTATTCTTAAGGGCTGCACGGGCTGCTAACTTCATTGATGCATCAAATGTTGATGAAGACAGGTATTTCAATCTGATGATACTTAATTACTTT
>RC1G0090200_3359_3539
TATGTATACACATGCATATGAAGATACTTGTCTTTTCCAGTGGCTTTCAGCTTGCATCTGCTAAGGCTGCTCAACATAGGCTAGATCGTGGTGTTTGGACCAGTGTTAATTTTGGGGATATGAGGCGTGCGTTATCTGGTATGTATTCAATATAGCTCATTAAATCCTAGTGTCAAGAAG
>RC1G0090200_4653_4833
ACCTGAAATGTGTGCCTACTGTCATAGCTTGCGAACGTCTTATTCTCCTCGAAGCTGATTCAAAGGAATTGAGAGATTATAGCATTCTTCTCTACCATTGTGGGTTTTATGAGCAATCACTTGAATTTTTAAAGTTGTATCAGGACACAAAGGTTGGTTTTCTAATTTCTATATATGTTG
>RC1G0090200_4887_5137
ACTCGCCCACAACTTAGACGATCATCTAATTCATCAACCAATCTAGAGGAAGATGCTGTAGAGAAGTTGATGATACGCCTTAAACTAATTTTGATGGAGGATGGTTGGAGCAGGCCTTCATATGTAAGAAACTTTCTTGGTAACAGCTCTGATCCATGGTAGTGCTGCATGTAAAATCGTTGCAGATAGGTACAAATTCTAATCTGTGAGGTGCATGTACACTTGAAAAGAGACTTCATTGCACTGCAAC
>RC1G0110800_0_180
GCGAAGATGCTGGCCTTATAAGCAGAAGCGGGCGCGGGCAAGAGGCACAGTAACTGTTATGGCTCATCATCCTATCAACACCTTAGGGTTTCGTCCTCCTCAGTTCTCCGAGGTACCCCCATTCTCTACTTTACCATTTCATTTCTGGGTTGCCCATTAATTCGATGCAAATCTCTTCTT
>RC1G0110800_3522_3702
AATCAACAGTGATGTTTACTTATGTGCTTACTATACAGGACTTAGCTTGGCTTCCTGGTTGGCTTCAGCAGCATCAGATAGAACAGTTTGATGAGTGCATCGAGAAACTTAAGGGTACCAACTTAGAGCTAGAATGCAAGGTTGGAACTAGACCTATTCTAGTTCAGAAGTCCAGAAGCT
>RC1G0110800_3739_3919
CTTTACTGCGCTGGTTAGGATTTGAAAGTTTCTCAAGGAAAAAACAGTAAAGGTAACTATGCTGATACATTGTCAAGGGAAGAAGATAGAAACAAAAGCTATCATTTATTCTTATCTGGGGAAGACAATACGCCTGCTGGTTTTTCTTCATCTCCTGGAAATGTAAGCTTTTAATCAGTT
>RC1G0110800_5006_5903
GTTCTTCATTTCCATCTTCATCTTTCATCAACTGGGTTTTCACAGTGTAGCCCAACTCCACCTCCGGATGCTTCCCAAAATGATCTTAAATCCAGTAGAGTTGCATCTGTGGAACTAAATGACATCTCAGTAGGTTCCAAGGACAAGACTTGTTCTGAAATGGGGCTTAATCTTGGTGGGAGAAATTTTCTACCCCTGAATTCCGTTCAGAAATCCATGGAAGATGTTGGTCCACAATGTCCTTCCAATTATAAGATATCAGCAACGCATAAAAGAGAAAAGTATAATGTCAAGTACCCCAAAGCAACTGATATGACTGCTGCAGCTGAACTCTCAATTGCCGCATCTGAGGCATTGGTTATACATGAAATAGTGAGGCGTGGGTTTGTTGCAGATGCATTGCCAACTGAAGTGGTACTTGAAGCTGCTCTTCGGGTAAAGAAAGCTCGGTTGGAGTGGTCAGTAGATGCCTTAGACAGCCTAGCTGACGAAACAGACGAGAGTGATTCACTTTCAGACTTGGATGATTTAATGATGGCTGATGCATATGAAGATGTAGGATTGTCTCATAGTATTCCTTTTGATGACTGCACTTGTGGGTCAGCTATTTCTCTGGTAAAAGAAACTCCTCTCTCGGAACAGCAGCATGAGTTTGTAAACCTATGTGATCCTGTAGAGCTGGGGGCTCCACAAGTCGAGTTTGATGATGTGTCCGCACAAAGGCAGCTATCAGAGAACATGGTTGTGGATATATCAAAAGACAATGTGCCTGCAACATCTTTCAATCATGAGAGAGAAGAGTTCTATGATAACCTTGTTCCGGGTTTAAACACCTGCAATGTCTCCAGATACAACCATTTAGCTCTGAAGAACTCAGATGTTTTGGCTAGGAAACAG
>RC1G0110800_6097_6451
TATTGGGCAATTTGGACTTATAATGAATTAATTGTGCAACTTGCAGACAATTGGCCCAAGTGTGGTGGATGTAACTTCTTATCAGCCTAAAAAAGTAGATATTCACCCCCATGCTTGGAATTCCGGAAATGCCAGTGAGTAAACATTTATGGTTCCATGTGCCCTTTTATCCCTACTCTTAATTACACATTCATTGGTTATTCTTTTTTGTTATGTCTGAATTGGTTTTGGTGGTGGTATTTGTTTACTTGGATTCTTATTTGGTTTTTATGTTCTTTTGAAGGAGATGGTAGGGTATCTTACTTAGTATCGGACAGGTTCAGGAGCCGATGGCTAGGTGGTTGGACAGGCCAA
>RC1G0110800_6904_7985
GAAGTATCTGCTGTTGGACACATGGGACAGAATGCTAAAAGTATTGTGAAATGTTTTGCTGGCGAGACAAGCTTTCTCTCAGAATCGGCAGATATTGCTCCAGATATGAACTCTTTCGTGCAAGTTCATGAAACTGAGTCACATAGAATGTCACAGTCAAGCATACACTTTGGTCTTTTGCCTGGTGAAGCTAATAAGGGGATATTACTTTCTCAAGATGTGGTGAGATCGTCTAGCTTGTCTTTAGTTGATCCTCTTTGTTCAGTTGTTCCTTGCAGTATTCCTTCAGAAAACGAAGTTCCGACATTAGCACAGACTCAGAGGGATAAGGAACGTCATACTGAAAAATGCTTTAGACCCACCACAGAACTTGGGATGGGGAATTTACACAAATCCTCAAATCTAATTATTGAGGATGGTCAAGCTACTCCTGCAATTAATGGTGAAGATTCTCCTGTCACAGTTCGAAGGCAGTTTTTTTCACTGAAGACCTATAGTACACTTCTCCCAAACCCTGTTTCCAATGGGGGAAGCCTTTATCAGTCAATTAAACTAGATTGTGATCAGAGGCTGATAGCCTTAGATCAGAATGTGGGTTGCATTAGATCTTCTGATAGAAGTCGTAAAGAGTCCCTTCCTCTCAAGCCCATATCCAGGCATTTATCTTCAAGAGATAGTAAGGAAAATGATAAAATGATCTCAAATAGGACTCCAGTTGTAAAAAAGAAATATCTGAAGAGAAAATATAATGAGACTATAGGAGATGGGAATCAGTTACCTGTTCAGGCATCAAAAAAGAGGAGGCAGTCTGTTTCTTCTAACCACAGGGCACACTGCCATCTTCAGGCTTCTAAATCATTTGTCAACAATTCCACTGGGGAGAAACTTCCCAAACTGGCTTTGGTGGCAGAAAATGTTGTTGAGCTTCAACAAAACAAGGAACCCCAGAGTATACCATCTGAACACAAGAGTCTCCATTGCAGAGATGTTCCAGCAAAAAAAAGAGTTCACTTCTTTGAAGCAGAGATTCCAGTTCAGCAGAACAAGAACCCTAAAGTACTAGATTTTTTCACCAAAAATT
>RC1G0110800_8079_8372
GGTTAACTGATAGAGCAAGTAAAAAACGCAAGTATTCAAACTATTCCAAGTTTGAAAATCACGAGAAATGTTGGCGTACCAATTCTCATGTTAAGGCTAGGAAAAGATTGCTATTTCAAGGTATACAATTCCTGCTTACAGGATTTTCTAGGCAGAAAGAAAAGGATCTTGAAGGAAAAATATGGAAACATGGTGGTATTGTTCTGTTTGACATTCCTTCTCCAAATTCAAGGGCAAACAGAAGCTTAAGATCTAATGGCTACCAGCTTCCTATTATTCTATGTTCGAAAAAG
>RC1G0110800_9596_9776
TGTTCTTCTCTGACACGTTTTATCTTTTAATTGCAGCTACAAACAACAAAGTTTTTGTATGGGTGTGCTGTGAATGCCTTCATATTAAAAGATGATTGGCTTACCAATTCAATTTCAGCAGATTATATTGTACCACCTGAGCAGTAAGTGGTTTATTTTCCTTGCATTTGTTACTCTTGT
>RC1G0110800_10346_10526
TCAATATCTTATGCAGATACATTATTCTACGGAATGAAGCTGCTGCAGAGCATATTAGCATTGGGAAGCCATTTTGTCACAAGCGTGATTATGTCTTTGATAAAGTAGGAATTATGCTTCATGGGAAGCAAAGTTTCTGCTGCAGATTGGTGAAAATAATTAAGGTGGGTCTCTCTCTTA
>RC1G0110800_12019_12199
TATGGGTTGTGCAGCATGGAGGTGGGAAGGTCTTTAAAACCCTCCAGAGGTTAATCCTCGATTTGGAGAAAGAGAAGATTTCTTGGGGAGCTATTGTTTCTGAGGATGAAAAGACATCACGCCACTTGAGGCACTGTGCCGCCGAACAAAAGATACCAATAATGGTCAGCAATCATTAAC
>RC1G0110800_12354_12534
AGTTTGAACTGAGTTGATCATTTGTTGCAGCCAGCTAGCTGGATCATAAAAAGCTTGCATTTAGGAAAGCGTCTTCCATTTTCAGATGCAGGCCCTTCCTCATCTCCAGTGCTTACAATTTCTGGGCCCAGTTTCCATAGGATGAGTGAAGATGTATAAAGATGAACTGCTTCTGTAAGC
>RC1G0151000_0_180
TTCTCTTGTGTTGTGCAATAACCAAGTGAAGCTCTCTCTCTCTCCCCCAATTCCCAAATCCAGGTTTGTCTTTTCAATCTTTTTTTTTTTTTTTTTTTACCTGAAATCTGATTTGCTGCTATTACTACTCTGTTGGATTAATATCAGGGCTTTAGTTTAGGGGGTTTACTACTCAGATTG
>RC1G0151000_695_1889
GCAGAGACTGGCAAATCAGAACCGAAATGTACAGATCAGCAGCTAAGCGGCTTCTACATTCCCTGGGTGCACCCTTGAGTAACAGTAGCAGCAACCGTATTATTCGGTTTCGCCCTCTTCAGTCCCTTATCAGCCATTCTCGCTTTTCCACCACTGTCAACTCTGAACCCTTTGTCAGTCAAAGCCCTACTTACTCAGATTCCACGTCTTCAACAGCTGATCACACGTGCAGACCAAGAGTAGAATACCAAGATGAGCAAGCTCGCGTGCTCCAAGCCTCACTTCCCCATGTCATAAGGTTGGGATGGAGTGAAGCAGCTATGATTGCTGGTGCGAGGGATGTTGGTGTGTCTCCGTCGATTGTGGGATCGTTCCCAAGGAAAGAGGCTGCCCTTGTTGAGTTTTTCATGGATGACTGCCTGCAAAGGCTCAGTGATACAATTGAGTCCAGTACAGAGGAGTTGAGAAGTTTGATACCCAGCGAGCGTATCACCAAGCTTGTAAGAATTCGCTTGGAAATGCAGGCGCCCTACATATCAAAATGGCCTCAAGCTCTTAGTATCCAAGCACAACCTGTGAATGTTCCCACAAGTTTTAAGCAGAGGGCACTCCTTGTTGATGAGATCTGGCATGGTGCTGGTGACGACACCTCTGATTTTGATTGGTATGTGAAACGGACTGTCCTTGGAGGGATATACTCCACAACTGAGATTTACATGCTTACTGATAATTCCCCAAATTTTTGTGATACGTGGGCGTTCTTGGATAATCGGGTGAAAGATTCTTTCGACTTGAAGAAGACCATTCGAGAGGCAACATACTTGGCAGAAGCCGTTGGTGCTGGAATGGGGTCCTCTTTGCAAGGATTTGTGAAGAGCGTGTTTCGGGGGTAAATGTTGGAAAAACAATTCTACAGCAATCTTCAGCGCTCTCTCTTTTCTGATCAGTAGAGTTGGATGAGATGTTGTGTAACTACGTTAGTCTATTGCAACATCTATATCTTTGTCTATTGAAGTTAGCAAGTGTAGCTGAGTTTTAAGGTCGTACAATAATTTTGTTACTTGTCTGCTGAGCTTTATTTGACGTTTTGGTTCTCCCCATGAGCCAGCATAAAGTTTAATAATTTTTACAGGAACAGAGAAGTTGTGTAAATAATTAAAGTTGTTGTTTGAGTTCCTTGGCAAAAATGAATTT
>RC1G0151100_0_180
GGTTCTATTAATTGAGTTTTGATAAAATTGAATTTCTGAGAAAAACAGTTTTGAAATGGAGAGGTGGGTTGTGGACATATCCGAGTGGGACCCAACCCCCCAAGACTTGTCCTTCGCCCTCTCTGTTCTTCCTCCATCTCAGCAATCCTCCGTCACCAGGTTTGCTCTCTCTCTCTCTCT
>RC1G0151100_374_554
TTGAATGTATTAAGAGTTTTCGGAACAATTGTGGCTCTCTTTCCGACTTATCGTTATATTTGTCAATGCTAGATATGTACGTCTGGAAGACCGGAAACGGGCACTTGTGAGCCGGTTGCTTCAGTATGCTCTTGTACACCAAGTCTTGGCAATCCCGTATGATCAGATTGTCATTAACCG
>RC1G0151100_1065_1310
GAATGTGATGAAGTTTGCGTGGATTTTCCCAATTTTAATTTCAATGTATCGCATCATGGTGACTATGTGGCTATAGCATCAGAACCTTTATGCCTTGTGGGGGTTGACATTGTTTCCATAGTCATTCCTCAGGATGAGACTGTCATAGAATTCCTTCAAAGCTTCTCCTCATACTTTTCAAGTTTTGAATGGCATAACATTTGCACTGCTGGCACAAACAATGATATGCTGATTGAGTTTTACAG
>RC1G0151100_2070_2250
GCAGATATTGGTGTCTGAAAGAAGCTTTTGTCAAAGCAATTGGGAGTGGACTGGCATATGATTTGGACAAAGTGGAATTTCATCACAGTTGCTGGGCAAACATTTCTGTTAACATTGAGGGCAAGGCTACGAGAGAGTGGCGCTTTTGGCTTCTAGATTTGGGAAAGAATCATTTGGTAT
>RC1G0151100_2995_3432
GTATCCATTGCAAGGGGTCATCCAAGATCAGCTTCTGGGAGTTACATGAGAACATTAAGACGATCGGAGTTTGATGAAAAGGAATATCATGCAGCTCTTCATCTTCCAAATGTAGGGTTTGTCTCGAGAACTGTAGAACAACTAATTCCGGTTTCACACAAAGCCCCTGTACATCACACCTAGAAGTTTATTTATGATGTCACTGTAGCAGGCTGTCTTGTACAGAAGTCAGAAAATATGAAAATCAAACAGTAGCAGCACTTTCAACATACGCTGCAGCACAGTGCCTCTCCCATCACCATATTACAGTATGCATATTGTACCTAGAATAGTTCTTTTATTAGAGCCCACTGACAAGCTACTTTTGTTGAGGTGGTCTTTTTTTAATTTTTTTTTTTTTATCTGAAATATAACTTTATTAACTCAAAACAGGTTAC
>RC1G0157500_0_250
CAAAAAGTCTCCGTTAGGGTTCATCGCTCATGGAATTTCCATTCCAAGGTTAACCACAACTCTCTCTCTCTCTCTCTCGCCTCTTCTACCTCAATCGCTAACCTGATTCGATCTCTTTCATCTCAACCACCTCTGTGATTTGAACTTGATTCTGCGTCTTTTATGGTTGCAGCAGCTGAATGCTAGAGTTGGGGTTTCGTTAATTTGTATTAGAAATGCATAATCCCAATCAGGACATTCAAGATCGGAG
>RC1G0157500_1679_1859
TGCTAATAATGTGGCTGCTTTATAATCAGGAGTAATTCAGGCATGGAGGATTCTCCTGGGATTACCATTGAATTTCTTCGGGCACGTTTACTGTCCGAAAGGTCTGTCTCTAGAAGCGCAAGACAAAGAGCTTATGAGCTGGAAAAAATGGTATGCTTAAAGTTACAGGAATGCCCCAAG
>RC1G0157500_1943_2377
GTAGAAGAACTGGAGGAACAGCTTAAAATTGTTTCTCTTCAAAGAAAAATGGCTGAGAAAGCCACAGCAGATGTTCTTGCCATTTTGGAGAACCAGGGGGCAAGTGACATTTCTGAGGAATTTGATTCAAGCTCTGATCAGGAAACCCACCAAGAATCTGAAATGGGTAATAACTCGAGAAAGGAAGAGGAGAGCTTTTTAATTTCAAAGGCGAGAAGAAATGAGCACGAGGAACATTTAGGTTCTGACCTTGATTCTTCTTCAATACCTGGTAGAAGCTTGTCTTGGAAAGGCCGCATTGATTCTCCGCGTTCTCGTGAAAAGTATAAGGAACCATCCATGAGAAGACGTAGCACTTTTTCAGCCATTGGTTCATCTTCTTCAAGACATAACCTTGGAAAATCTTGTCGCCAGATAAAACACCGAGAATCAAG
>RC1G0157500_2910_3259
GTCAGTAGTTGAGCGCTTCAAAGTTGAGCAGGAGAAGTTTGATGATTCTGAAGAAAATGGAGTTGCTGCTTCTTCAGAAGGTCTTCCAAATTGCTCATACAGTGACCCTGAGAAATTGGGAGAAGGTTCTGAATCCCAGAAAGAGAAAGTTTTATTGAAGGATGCACGCACAGGGAGCAAAGAACATCAAAGGAATGGTGACCTTGATTTTAATGGGCATGGAAGAAACAAAGACATGGAAAAAGCACTTGAATTTCAGGCACAACTTATTGGCCAAAATGAAGAGATGGAAAAGGCTCAAAGAGAATGGGAAGAGAACAAGTGCAGAGAAAATAACACCAGTACACCG
>RC1G0157500_5815_7471
GACTCGTGTGACCCTGGGAACCATTCAGATATCACTGAGGAAAGAGATGAGATGAAGGCTTCATTTCCTGCTGAGATTGCTGCCTCCCAAGCTCAGGAGGCAAAGTCAGAGGCAAGAGATGCTTGCCTATTTGAGGAAAAGACCAAAACGCAGCCAAATGGTTTTCTACCACCTTCAGATGTAGAGATGGGAGGGATGCAGGATCCGCTGAATAGAAGCAGTGTTGCTTCTGCCTCACCAGTTCAAGAATTTGCATTCCCCACGGCATATGAAAAGCAAACTCAAGAGAGCCTAGAAAACAATGCTCATCAACCTTCACCTGGCTCCCATCATGACCCACTTTTGCTTGGATCATCCTACAACAGGTCATCAGTTGCCTCTTCTTCCGATGAAGACAGTAGTTTACGTAATGCTTCAGGGAGCAGAAATGACCTGTATGCATTGGTGCCTCACGATTCACAGGATCGGTTGGGTGGTGTACTGGATGCACTTAAAAAAGCAAAGCTATCACTACGGCAAAAAATGACTAGATTGCCTCTACTAGATGGGACATCTGTTCAGGAATCTATTGAACCGTCTATTCCTGCTATAACATCTGGAAGCAGATTGGATATTCCTGTTGGGTGTGCTGGGCTTTTCAGATTACCAACTGATTTTGCAGTTGAAGAAGCTGCGACTAAAAATAGCTACCTTGGTTTGGGATCTTCCTTACCATCTGCAAGATATTTTCCTGATAAGGGGATGGCAGCAACTTCCACCGATCAATTTGTCAGAAGCACTTATATTGAGACTAGACCACCCTTTTCTAATCATGTTGGTGATCGATTCATCGCAAGCCCTTATGTTGAGAATAGACAAACTGTTTCTACTGGTGCTGGGGATCGAGTTGTTGCCAGTCCTTATGTGGAGACTAGAAGAGCTTTCTCTTCTAATGTTGCAGGTCAATTCATCACCAATCCCAGTATTGAGACTAGACCGCCCTTTTCTAACAATGTTGGTGATAGATTCGTCACAAGCCATTATGTTGATACTAGGCCAACCTTTTCTACCAATGCTGGTGATCGATATGTCGCAAGTCCTTACCTTGATATCAGACCAACTTTGTCTTCTGATGCTGCTGGTCGATTTGTCACCAATCATAAAATCGAGACTAGACCAAATTTTCCCATGAATGTTGCTGATCAATTTGTTACTAGCGCCTCCGGTGAGACTGATTTTTCTGCTGATAATAGATTTCTTGGTGGTAACTATGCAGAATCTTGGTCAAGAGTTTCTACGCCAATTCCACATTTTGATCCCTACTTAGATATGAGCCAACTGTCATCCAGATATACCAATTCCACCACCTATCAGAACTACCCTCCTTTTTCAGACCCAATACCCTGGATAGCATCTGATGAAGTATTAACAAGACCCTTTCCACGAAGGCCTGCTGTGGTACCCGCAGTTCATTTGTCATCGTATGATGATCCTGGTAGACCTAATATGTACAGATGATAGGAGTCGTTAGTTAGTTGATTACAGTGAACCTCAGTAGTGAGTAGTGGTTTGGTAGATAGGTTTGAACTCAAGGACCTGGATATTTTCCTTTGTTAGACCCCTTTTTTTTTTTTTTTTCCTTTTCGCCTTTTCCCTCTCCCTTGAATTTTCTGTATT
>RC1G0161700_0_180
ATGTCGACGACTGAGAAGCACTGGTTGCAGATCTTCGAGGGAAAGCAATGGATTATCAACAAAGCCAAGCAGCAGGCCTTCCTCTTCGACCAGGACCTCGCCTCCAAACTCATCATTGCCGGAATTGCCCCTCCTCCTTCTCTTTTCTCCTCCCACCCCGACGGTAATCTCTTTCATCTT
>RC1G0161700_824_1993
AAGTTCCACTCCCTCGCACACGCCGTGTGATCCCTTTCACTGGTAGTCATTGCTGTGGGTTCGACAAGCCAGTTGCTACAGCTCACTACGGGCAGCTAACAAATGATTTGTGCACGGAACATTGTGGGGTAAAGAAAGTTTTTGATGTAGGAGGCAATGTATTGGATTTGCCACCGTGCCCAATCAGTAATGGTGGATGTGCCTCCAATGGTGTCACTCAACATCATAGAGAAGAGGATCCTAGTGTTACGTCTCCTGAAGATGAGAGGGATGAAAGAGTCTCAGACGTTTACCATGACTCAGCTTTAACACCGGCTAGAGGTACAGGAGAGGAGGTATCAATTTTGCCACAGGGCCACATTAGTGATGCTGGGTGTGCCTTTGATGGTGTTTTACAATATCACAAAGAAGAAAATCCTGGTGGTACGTCTCCTGAAGATCAGGGGGATACAAGAATGTTAGACATTTACCTCAACCCAGCTCTTTCACTGGCTAGAGTTCAAAGATCTAAGTCAAGACAAAGGGCTCTGGCAATTCGAAACAGTACTCAAAAAAGCTGTTCACAGGATAAGGGCAATGTTGATGGTTATGCTGGTGAAACTATCAAGTGTCTGATATCTACCCCACAGTCTGAAAATGTCGATGAATTGAATGAGAATCATTCTGAAGTGGAAAAACCAAAAATAGGAGAATTTCAAAGCAAGGAAAAAGGTTCTGACATCTACTCTGGTAGAATTACTAGATCTAGAAGCTCTGGCCATCAGGAGAACTCTTTAGATGTCAGTGGCTCTCCATGTATTTACAAGTCAAGTGATGGTATAGCTGTTGATTCTATTGGTACATTGACACATCTGTCTAACCAAGTAATTCACCCACTGGAATTGGTTAGCTACTGTCATATAACAAATGACGGTTGTCGAGAGGGGGAATTAAAGCTGGGAGACTACTCAAGCAAGAAGCGAACCGTTGAGAAAGATTCTATGTGTGCAAACTTGGAAAGAGATGAACACACTCCAAAGGCTTTACAAGAGTTCAAAGGTCCTTCAATTTCTAAGGATGTTGCTGGGAACTCAATTGTCTGTAGGAGTCCTGTTGAAGAAACACATCTAAATGAGGATCATCACATGGTAAACACGTCCAAATCTTCACCTGAGGCACAGAAGAAAGAG
>RC1G0161700_2160_3825
GGCGAAATGGGTTTAGAAGGGGTGGGCAGTAGTCCAAATGCTCTGTTTACTTTTTTGCATGAAGAAAAAGAAGCATCAGTATTCCCATTTCTGATCAAGCAGGCTGCTGGTCATCCTCAAGATTCTTTGCTTGAGGAAACAGGAGTAGCACATCCAACTAGCACTAACATTGATGAAGGAAGCCAATGCTTAAAAGAGAACCCAGTTTCTCTTCTTCCGGACAATTTAAGACTAGAAAATGCTGAAGATTTATCTTGTGCTGGAAAAACCATGCAGGCACAGAGATTTGATTTTGGAGGGCCCAGCAAATTTTTAGAATTGTCATGTGGTGCTCCACATGTTGAATGCTCACAGTCTGAAAATGTTGGTGAATTGAATGATAATCATTCTGAAGTGGAAAAACAAAAGATAGGAGAATTTCAAATCAAGGAAGAAGGCACTGACATCTACTCTGGTAGAATTACTAGATCTAGAAGCTCTGGCCATCAGGAGAACTCTTTAAATGCCAGTGGCTCGCCCTGCATTGGCAGGACAAGTAGTGGTATAGCAGTTGATATTGATACTGTGGAAGAGTCCTGTTTAAAAGGACTTTCTACTCCTGCTAGTAAGAAGGGGATGCAGGGCAGTTCATCAGTAGAAATGCCTCTTCCCTTCATGCACGGGGAAAAGAAACTAGAAGAAGGAATGAGCATCACTACCCGTGAAAACTGTAACTCATCCTTGGAAATGGATTTTCTGGGCAATTGTGAAGTTTCAGCCAAAGAAATGGATGTCCAGAGCGGTTTAGTTGAAGCCCTTGAAGAGGAGTTCAGTAAATCTAGAAGAGCGTCACATGACAATGTGATCTCATCAGTAAAAGAATCATTTGATGCTTATACGGATGCAGTTCCCAAAACTTTGCTAGAAAGTGGGAGAACTCCGAAACAGAAATGTTCTATGATAGATGATCAAACTCCCTTGCGAGTAGACTGGGATCGATTGGTTTGTAGCCCGATAAAAGAAGTAAAGGGGTCTAATTTGTCTACTGCTAATGCTGCAATACCAACGGAGTTGGTGTCAGAAGACTGTGCAGTGGATTCTAATGCCCTTTGTAATCCTCATAAATCAACAGATGTTGATTTTGCTATGGTGTCTGGGCCTGGTTCTCATAGAATCCTAGATGCAGAGATTCTTGAAGTTGAGAACCCTTATGCTGCTTTTAGGGATGAGCTGAGGAGTAACTTGGCTCAGTCGACTGTAAATGCACACATTTCTCCAGAATATGTACAAAGGAGTGCCAGTGATGACAGAGAGGTAGGTTGTTCAGAATCAACTGAATGCCAGATTGCAGAGAACTCCAAAGGAAGAAGTTTTTGGTATTCAATGGAGGGTACATCACCTACTCTTAAACGAAGAAAGATTGACGATAAAAGAGTTCATGACCTGTCTGCTTCAGTAGCCTTGAGAGAAGAGGTTCTTCACGCTGTCAAAAAAGATTCTATGTGTGCAAACTTGGAAAGAGAAGAACACAGTCCAAAGGCTTTACAAAAATTCCAAGGGCGTTCAATTTCTCAGGAGGATGATGGGAAATTAATTGTCAGTAAGAGTCCTGTTGAAGAAACACATCTAAATGAGAATCACATGGTAGAAAGGTCTGAATCTTTACCCGAGGCACAGAAGAAAGAG
>RC1G0161700_3985_5333
GGTGGAATGGGTTTGGAAGGGGAGGATAGTAGTCCAAATGCTCCATTCACTTTTTTGCATGAAGAAAAAGAAGCATCAGTTTTCTCAAGATTGATCAAGCAGGCTGCTGGGCATCCTCTAGATTCTTTGCTTGAGGATACAGGAGTAGCAGTTCCAACTGACATTAACATTGATAGAGGAAGCCAATGCTTAAAAGAGGACCCAATTTGTCTTCATCTTCAGGATGATTTAAGAGTAGAAAATGTTGAAGATTGGCCTTGTGCTGGAAGAACCATGCTTGCAAAGAGATCTGATTCTGGAGGGACCAGCAACTTCAAAGAATTGTCAGGTGGTGCTCCACATGTTGAATCCTTGGATTTGACTAGTGCGGATGAAGCAATGCCTGTACTTGAGAGGTTTGTTATAAAGACAGATGATGAACCATGTAGCATTGCTGAAGAGGGAATTAGCTTTGATGAGTGGAACCTTCCAAACACTGCATTAGAGCGTGCCGGTATTCTGGAGCAGCTTTGCAAATCAGCTTGCATGCAAACTCCCGTAGCCTATTCTTTAGCTTCCTATAAGTTGCATAAAGTTCAAAACCTACAGCAATCTGTTCCGACTGGGGTTTTGGAGCATGTAGATCTGAGGACCACCTTTCCTATAAATGATAATGTTAAGCAATTAAAGGATGGTAATAGTTCTTGGAGTGAGGAAGTTGGCCCGGCCTTTTATGGAAGTTCCTATTCTGATTGCCTACCAAATTTTAGTGGTCAATCTAGTTGGGATATTAAGAAACCTTATTCCTCTCCTGTTGGTAATCTTTGGGATAGAATTGCTTCAAGCTCTAGTAGTTCGGGGAAGCGAGTGAGCTCAATTCCAGAGCTTGCCTGTATTAGTGAAGAAAATGAGAATACAGATGAGGTAGCTGATACTTTTCAAGATGGCATTGTTTCAGAAGTGTTAGATTGTTCTCCAAAAAGGCCACCGCTTGCAGACATTACAGAAATCCCTAACCTTCCTGCTTCAGTTTCTGAAGCTGCAGCCTACACTGATAGATTTAGTCTAGATTCAGTAACCACCGAATTCAGTTTAACGGGGACTCATAAGAGCGTCAAAAAGAAGCCTGGAATCCAAAACAGCAGTAAGAGAAGATATAACAATAAGGAGAACCAGAGTGTATCACGAAAGAGAGCCACCGGATCACTTCAGAATAGGTTCAGCAAGCCAAAGTTTTCTGGAAAAACCAGTTTGAGAAAAGGAGGCCCTAGTTTGTCAGAGGTGGAGCCCAAGCGTAACAATATTGTTTCCAATATTACTTCCTTTATTCCACTTGTGCAACAGAAACAAGCAGCTGCAGCCTTACCAG
>RC1G0161700_5767_6117
GGAAGAGGGACATTAAAGTGAAGGCCCTGGAGGCTGCTGAAGCTGCAAAGCGTCTTGCAGAAAGGAAAGACAATGAACGTAAGATGAAGAAAGAAGCTATGAAGGTTGAGCGAGCAAGAGTGGAGCAAGAGAATCTGAGGAAGTTGGAGCTGCAGAGGAAAAGGAAACAAGAGGAGAGGAAAAAAATTGAGGCTGATATGGCAGCAAAGAAGAGAGAAAGGGAAGGGGAAGACAAAAAGGAGAAGCAACGAAAAAGGATGCGTGTTGAAGAAGGGCGGAGGGAGCAGAGAGAACATGAGGACAAGTTACGTGCGGAAAAAGTAAAGAAAGAAATACAATGCCAAGCCAGT
>RC1G0161700_6213_6411
GATGGAAGAAGATGCGAGAGTAAGGACTCAAAATGCAATACCGTGCATAAGAAAATGGACAAAGAAGGGGAACATGACACTCTTAGGAGCATTTCAGAGACTGATCCTAGGAGTTCCTGTGTTTCAGCAAATAATGCCAGAAGTGGAACAGCTGTCCATGAAGAGAAGAGCTTCAGTAATTTTGATCGTAAGGAAGAG
>RC1G0161700_6794_6974
CTCAAGGTACAGAGCAATTTAGACAAAGCCACAGAAAATGAGAAATTGGTTGTGCAGACGAGTCGAGAACAGTCTTATGATATCTCTCCATACAAAGAATCAGATGATGAAAACGACGAAGATGACGATAGTATACCAAATAATAAATTTATTCCTTCGTGGGCAAGGTATGATTTTCAA
>RC1G0161700_7022_7202
CTGCGACTTCGTGTTATTTATTAGTTGCCTTTTGTTTTCTGCAGCAAAAATTGCCTGGCTCTGGTTGCTTCTCGCCAGAGTAGAACTGACCCAGAGGTGTTCTTCCCTCCCAAAAGCTTTCCCTGTGTAGCTGAAGGTACTTTAATGTTTTAAAGCTATATGATCTAATGATCTTTTGCA
>RC1G0161700_7233_7413
ACTAAAGACTAAATATGCTCATTCGCAGTTCTGTTGCTTTGAAAATATCAACTACAGTAGCGGGGAACCAAATCACATTGGAATTATTCTAAACTCTATTCAATGGACACTTTCGTCAATGGGAAATGAGAGTTTTTGAGTCAAGAAGAGGTATGGTACCTTTATTCTCATGTTGTCTTT
>RC1G0161700_7809_8123
ATTTTCAAAGACTGCTATGCGGAAGAGTTTTTGAGCCAGAGATCCCATTCAAGCTACTCTTTAGGTTAATGTGTAGAACTATTCTGATGTATAGGAATCTGTTGTACTGCCATATCAGATATTGTGCAAAGTGACTGAAGTTAAGAAGTAACAAGTTGTCAAGTTCCATTTTCTGTATGGAAAGGGCAATTACCTGAGCTGCTGAGTATTGTCCTGTGAGTGACGTGGAGTACTTGTAGTCATTGAGCATTCACATATGGGCTAATCATCTCTGGGTTTGATTATATGATAAAAGTAATCTATGTTTACACTTG
>RC1G0186600_0_180
TTTCCCTAGTTTTAATTGATTTGGGTCGCCTCTCTCACTCAGTCTCGGTGCCTAGAACTATACTAGTAGTAGCAGTAGGGTTTTCCAAAACCCCAGAACCCAATTCCTCGCTCTCTTCAGGTAATTTTTCTCAACCTTCACTCTTTCTATCATTTCCAGCCCTTCTCCCTCTATATTTTC
>RC1G0186600_1130_1310
GTAGGTTTGATTTTCGTAAGGTGGCGAGCCTTTTGAATGTAATGCATGCTATAAAGGGTGGCTGGGTTGGGCAAACATTTGCCCTAGCTAAAAACAATGAATCTGAAGGAAGGAAGTCCCGAATTCGGCGTTCAAAGGAGGAGAGGAAGGAAATGGTTGAAGCCTTTATAAAAAAGTAAG
>RC1G0186600_1997_2637
GTATCAGATTCTACACAACGGGAGTTTTCCATCACTTAATCTGACCCACAAGGAAGTTGGTGGATCTTTCTACACTGTACGAGAAATTGTCCGAGATGTAATCCAAGAAAATAGAGTGCTGGGTCCTGCTAAGTTCGTTGCAGAGGATCAGACTATTGATCAGTTCTTGGAACGTAATCCACTTGGTTCGATTGCTGCAGAACCTCAAAATGCTTTGTCAGAAGCATCAAATGATTCTCAGTTTGCCAACAATCAAAATCAGGGTACAGTTCAAGAAATGGTTTTGGCTTCTGATGGTCATTCGTTTACTCTTGAACATCAGATTCTCGACCATGGCCGAGCCATCAATGGCACTGCAGCAGAAGTGAATAGCAAAGAAGTGGAGAGTAAAGAGTTGCAAGTAACTGTGCCAGTGGAAACAGAGAAGAAGGTAGCTGAAGAATCTGTAGTTTCTGATGGGAATTGTATTTGTCATGAATATCAGATGTTTGACAATGGCGGCCAGGTAGATCAGGAAGACAAACAAACTGAGGAACTGACATGTGCAGAGCATAGAACAAGTGTGCCTTTGGAAGTAGAGAAAAATGTTGAAGAAGTTTTGGCAATATCTAGGTCTAAAGTGACCTCCATAGAAGCAGAT
>RC1G0186600_2748_3048
GGGATGGGGTTAGCCACTGGTGTTGATAGTACGCTGTTGGATACAGTATATTCCGTGAATAGTTTGGTCGACGATAAAGTAGTGGTGAAAAGCCCCTTGGTTGGAAACAAATCCAGCTCAGTAAATGAGGAAGCCTTAGAAATTGTCAGAGACCCATCACTGGAGACCTCAAATCGCTCAACCCTTGAAGGAAATATTATACATGAAAAAGGAAGCACAGACCTTAAGGTCAAAGCACCTGGAAATGACGTTCCTATATCTGAGAGCTTTGAACAAATTGAAGGGACTGCTGGAGCTAAG
>RC1G0186600_3763_3943
CTATATTTGCAGATAATGAAAGCTCCAGATACAAAGAACCTTAATGGTACCAGTGTTTGCGATGGGCTGTCACAAACCAAAGAGGTGCTTGTGATTGAAGATGAAGTTGGTGTGCACTCCAGCGCAGGCTTGCAAAAAGGAAGCAACACTTTAGACAGGATTAGTCTGTAAGTACATCCT
>RC1G0186600_4047_4230
CGAATCGTGGCAAAAGGCGTCTAGAAATTCCACAAATCGAGAAGGCAAATCACTTTGGGCTGTATTTAAAGAGTATATAGACGCCATTGTGAAGTTTTGGTCTAATGAGCTTTGAGTGTACTTTGAATAATTTTTATTGCTGAGCGAACAATTTCTGTACCTGCCAGGGTTATTTGTGATTTC
>RC1G0191100_0_180
GGCATCTGCTATTATTTCTCCCAAGACAAGAACCACACCACACCACACAGGTACCTTTCTTCGTTTTTCTTTTCTCTATCTATCTCATTCTGGGTTTCTTTAGTTGATCAGCTTTTGATACTGGGTTCGTCTTGTTTATTCATTCCCTGCTGCTTTGATTCTGGGACTTTTTGCCGACTG
>RC1G0191100_818_4733
TTTCTGTATCAAGATCATCTCAACTATAAGCTCACACCATAGAAATGGGGAGTGCCAATGCCAACAAGCTCAGATTTTGCATTGACAGAGGGGGCACATTCACCGATGTTTATGCTCAGATCCCGGGTCAGCCTGATGGTCGTGTTTTGAAACTTTTATCGGTTGATCCATCAAACTATGATGATGCTCCAGTGGAAGGAATTCGGAGAATTCTTGAAGAATTTACCGGGGAGAAAATTTCCCGTCGTTCAAAGTTACCAACTGATAAGATAGAGTGGATAAGGATGGGTACAACTGTTGCTACAAATGCACTTTTGGAGAGGAAAGGGGAAAGCATTGCTCTTTGTGTGACTCGGGGTTTCCGGAACTTGCTGCAGATTGGTAACCAGGCTCGTCCAAATATTTTTGACCTCACTGTATCTAAACCTTCAAACCTTTATGAGGAGGTTATTGAGGTTGACGAGAGAGTTGAGCTCATTCATGATAATGAAGATTCTGCTTCTGCATCATTAGTTAAAGGGGTTTCTGGTGAGATGGTTAAAGTTGTAAAGCCTCTTGATGTTAAAACATTAAGGCCATTACTCAAAGGTTTGTTGGAGAAGGGAATTAGCTGTTTGGCAGTTGTGTTAATGCACTCATATACTTACCCACAACATGAAATAGCTGTTGAAAGGTTAGCAGCTAGTATGGGCTTTAAACATGTTTCCTTATCTTCAGCTTTGACACCTATGGTTCGAGCTGTTCCTCGGGGTCTAACAGCTAGTGTTGATGCATATTTGACGCCAGTAATCAAAGAGTACTTATCAGGGTTCATGTCTCAGTTCGATGAAGGGCTGGGTAAGGTTAATGTTTTGTTTATGCAATCTGATGGAGGACTTGCACCAGAAAGTCGATTTTCAGGTCACAAAGCTGTTTTGTCAGGTCCAGCTGGTGGGGTTGTTGGTTACTCTCAGACACTTTTTGGGCTTGAAACTGAGAAACCTCTTATTGGGTTTGACATGGGTGGCACATCTACTGATGTGAGCCGTTATGCTGGGACTTATGAACAAGTTCTGGAAACTCAAATTGCTGGTGCCATCATACAAGCACCTCAACTCGACATAAATACTGTAGCTGCTGGTGGCGGATCAAAATTAAAGTTCCAATTTGGAGCTTTTCGGGTAGGACCAGAATCAGTGGGTGCACATCCAGGTCCAGTGTGTTACCGTAAAGGTGGTGAATTAGCAGTTACAGATGCAAACTTAGTCCTCGGATATGTTATTCCTGATTATTTCCCATCAATATTTGGCCCCAACGAAGATCAGCCTTTAGATATTGAGGAAACAAGAAAAGAATTTGAAAATCTTGCTGAGCAAATAAATTCCTATCGAAAGAGCCAGGATTCATCTGCAAAGGACATGACAGTGGAGGACATTGCACTGGGATTTGTGAATGTTGCCAATGAAACTATGTGCCGTCCGATAAGGCAATTAACTGAGATGAAGGGCCATGAAACAAAGAATCATGCACTTGCTTGCTTTGGAGGTGCTGGGCCTCAACATGCCTGTGCAATTGCTAGGTCATTGGGCATGAAAGAAGTATTCATACACAGGTTTTGTGGAATCTTAAGTGCTTATGGGATGGGTTTGGCAGATGTTGTTGAAGAGGCACAGGAGCCATACTCTGCGGTTTACAGTCTGGATTCTGTCCAGGAGGCCTCTCTCAGAGAAGCTGTTTTACTGAATCAAGTAAAGCAGAAGTTGCAAGAGCAAGGTTTTAGAGATGAAAACATGAAAACAGAGACATATTTGAATTTGAGATATGAAGGTACAGACACCTCAATCATGGTTAAGAAACGAAAAGACGGAGAATGTAAGTACGATCTGGACTTTGTGGAATTATTCCAGCAGGAGTACGGATTTAAATTACTGAATAGGAATATCCTAGTAAGTGATGTTAGGGTTCGCGGGGTAGGAGTGACTAATATATTGAAGCCACGGGCTCTGGAATCTGCATCTTGTTCTCCTAAAGTTGAAGGTAACTACAAGGTTTATTTTGAGAATGGGTGGCAAGAAACACCTCTATACAAGCTTGAGAATCTGGGTTATGGGCATGTCATACAGGGTCCGGCAATAATTATGAATGGGAATAGTACTGTGATAGTGGAACCTAAGTGCAAAGCTATGATAACCAAATATGGTAACATTAAAATTGAAATTGAGTCTGCTTCAAGCACCCTGAAAGTAGCAGAAAAGGTTGCAAATGTTGTGCAGCTTTCAATCTTTAATCATAGATTTATGGGTATAGCCGAACAGATGGGAAGGACCCTACAGAGAACTTCTATATCAACTAACATCAAGGAACGGCTAGATTTCTCATGTGCCCTCTTTGGACCTGACGGGGGATTAGTTGCTAATGCTCCTCATGTCCCTGTGCATTTAGGAGCAATGTCTAGTACAGTTCGGTGGCAGCTCAACTATTGGGGTGAAAATTTGAATGAAGGAGATGTTTTGGTCACCAATCATCCTTGTGCCGGAGGTAGCCATCTTCCTGATATAACTGTTATTACACCTGTATTTGACAATGGAAAGCTGGTATTTTTTGTGGCAAGTAGAGGGCATCATGCAGAGATAGGAGGTATTACTCCTGGAAGCATGCCACCATTTTCCAAGTCTATATGGGAAGAAGGGGCTGCTATAAAAGCATTTAAGCTTGTTGAAAAGGGGATTTTTCAAGAAGAAGGAATTACTAAACTTCTCTGCTTCCCCTCTTCTGATGACTTGGCACAAAAGATCCCAGGAACTCGCAGGCTTCAAGATAACTTATCAGATCTTCGGGCCCAAGTAGCTGCAAACCAGAGAGGAATTACTCTTATTAAAGAGCTTATTGAGCAGTATGGTTTGGAAATGGTTCAGGCTTACATGACCTATGTGCAGCTGAATGCAGAAGAAGCAGTGAGAGAAATGCTCAAGTCTGTCGCTGCTAGAGTTTTATCTCAGTCAACCAGGTCTGGAGAGAAGAGTTCTGTTACTATTGAAGAAGAGGATTACATGGATGATGGATCCATTATTCATCTGAAGCTTACAATTGATTCTGTTAAAGGTGAAGCAAATTTTGATTTTAGTGGAACCAGTCCTGAAGTATATGGGAATTGGAATGCTCCAGAAGCCGTAACAGCTGCAGCAGTTATATACTGTCTTCGCTGCTTGGTGGATGTTGATATACCTCTGAATCAAGGTTGTTTGGCTCCTGTGAAAATCTATATTCCACCTGGCTCATTCCTCTCTCCAAGTGATAAGGCTGCTGTGGTGGGTGGTAACGTTCTCACTTCTCAGAGAATAACTGATGTTGTACTCACTGCATTTCAGGCTTGTGCTTGTTCACAGGGTTGTATGAATAATCTCACTTTTGGGGATGACACATTTGGTTATTATGAAACAATTGGAGGTGGGAGTGGAGCTGGTCCATCCTGGGATGGGACCAGTGGAGTCCAGTGTCATATGACCAATACCCGAATGACTGATCCAGAAATATTTGAACAGAGATATCCAGTTCTTTTGCATCAGTTTTCCCTCAGAGCGAACAGTGGAGGAGTTGGATATCATAGAGGTGGTAATGGGCTTGTGAGGGAGATAGAGTTCAAGAGCCCAGTCGTTGTGAGCATTCTTTCAGAGAGGCGTGTTCATGCTCCGAGAGGGTTGAAAGGAGGGGAGGATGGGTCTCGCGGAGCTAACTACCTAATCACAAAAGATAAAAGAAGGGTTTACCTGGGTGGTAAGAACACAGTTGAGGTGCAGTCGGGGGAAATTCTTCAGATTTTAACTCCTGGTGGTGGTGGATGGGGCTCTCCTCTTTAATTCTTACAGTGATGGTATTTGATGCCAAGTTTTCTTTGACTTGTATGACGTGCTTCTGTTTCACATGTCTCTTTCTCTG
>RC1G0191100_5150_5729
GACTTCAACATAATGCAGAGAGAAATTTGGCCAGGGTTAAGTGTGAGATACATTTTCCAAGCATTGTTGACAATGGCTAAGGATTGGCTTCACTGACTGAGGACATTTATTGGTCGAATTCTCCTTCAGGGTAGCAGGGGATTCTCTAATGTATGTCGCATTTAGTTGTATGAGAAATTCAACAAAGAAGCCCCCAAAGTTTATACTGTATTTGTCCTAAAAATAAGGATTCAGATGGAGTAACCAAAGTTGTGTAAAAGAAGGAAAATGAATCATATAATTATCGATAGGTTCTTGTGTAATGAGACTATAAATGCCTAGGTCAGAGCTTGCTTATTTCTTTCTTACTTTGTATTCTGTACTTCAAAGAAGAAGAGAAAGGGAAAGTGGGGACTTTCGATTCAATTACAGAATATGTATTGATAGTTCCCGATGGCCCCTGAACTGGACGAGTCTATTTGTTCAGAAATGAGAGTACTGGTAATGTTAAGTTCTTGTATTTTTTCAAGGACATGAAAAGGCCAAAAGAATTACGTCTTTGTTTCCACTGGTAATTTTTTGCTCCATGTCAGATATATT
>RC1G0222300_0_255
TTTGGGTCTAGTAACAGAAACAAAAATGGAGGGATTCAAATTTGAGGAGCAAGAATTCTTCGCTTGCTGCGGAAGCTCCAAATTCGCCAAAGAAATGTCCAAGGCCTCTCCTTTCTCTTCTCTCGACGAAGCCGTGACTGCGGCCAGAGACATTTGGTTCAACAAGGTCGACGTCACCGGTTGGCTTCAGGCCTTCTCCGCTCATCCTCAGATCGGCCACAATCCTTCTCCTTCTTCCCACTCCACCTCTGCTCA
>RC1G0222300_2583_2763
TCTATTTCTTTATTATTATCTGTATGCATTGAAGTAATTAGTGTAGAAATCCTTTTGTAGGTGGAGCAAAGGAGAGCAGTCAACTGCTTTTGCAACTGCTACTAGTTCAAGCTTACAGGTCAGTATAATGCTGCTTTCTCCTTGCTGTTTTAGTTTTCACAAAAAAAAAAAAACAAAAAA
>RC1G0222300_2831_3011
TTTATTTTTTAATCATTATAATCTACTGGCTTTTGCAGGAGCTTTCTCAATGGAATACTAAATACAGGGAAAAGTTTGGGTTTGTATTTCTTATTTGTGCATCGGGAAAGAGCACTGATGGGATACTCGCTGAATTGAAGGTAATTTTCTATTAAAGTTGATTTCCATTTCAATCTTCTA
>RC1G0222300_4660_4840
TCTCATTGCAGAGACGATATCCAAATAGGCCTATCGTTGAGTTTGAGATTGCGGCTGAGGAGCAGATGAAAATAACAGAATTACGTCTTGGGAAACTTTTCTCAACTAAAGAAAAGGTTCCTTCAACAGGCAACATGAATCCCACAGTTGCTGCAAAGAAAGTGGAAGGTACTTTTAAGT
>RC1G0222300_5268_5743
AAGATCGTGTGAGCATTATTGGAGGTCATCTAAGTGCTTCTTCTGAAATTTCAGCTGTAAAAACTCAGACTCCAACTCAAACCCGTCCACCCATCACAACCCATGTCTTGGATGTTTCCCGAGGATCTCCGGGTGCAGGCATTGAGGTATGTTTAGAAATGTGGAAGGGTCATCAACCTCGTCCTGTGTTTGGCGAGTCAGCTATAGGCGGTTGGGTATTTCAAGGGTCTTCAACTACGAATAGTGATGGGCGAAGTGGTCAGTTGTTGAGCATAGTTGATGCAGTGAACCCAGGGATATACAGGATAAGTTTTAACACCGGCAAGTACTGCCCAGGTGGGTTCTTTCCTTATGTTTCCATTGTGTTTGAAATCAGGGAGTCACAGAAGTTGGAACATTTTCATGTTCCTCTGCTGCTGTCACCTTTCTCATTCTCAACTTACCGTGGAAGCTAGACTTTGTTGTAGGTCAGTTG
>RC1G0227100_0_461
GGAAGAAAAGCTGGGAAGCAATGCCTGTAGACGACGGGGGTCTGCTTTTTCAAGACACGGACCCAAACGACGCCGCTTTTGCTGTACCTGTAAACCAAGTCACTGAGCCACAGCCGGAAATTGAGCAGGAGAAAAACCAAAACCACGAGGAGGCTCAGGCCGCGGAGGACGGTGACGGCGAGGGGGAAGAGGGGGAGGGGGAGGAAGGGGAAGAAGAGGCTGAGGCCGAGGATGAGAATAAGGAGAGGAGTACTAAGCTTGATGACGGTTTCTATGAAATCGAAGCCATTCGCCGCAAAAGGGTTCGAAAGGTAGTACTGCTTTTCCTCCCTACTTTTTTTTTTTTGGTGTTAATTGCGTTATGATTGATGTAAATTATGGATTACTGATTGTTTTTGTGGTTCGCTGCGGTGGTGTTGGTGTTGCAAAACCTAGGGTCAGCTGCAGTATCTCATCAAATG
>RC1G0227100_670_850
TGCATGAATCTGGATCAGTTGTAATTAATTCTGTGGATTTATGCAGGCGTGGCTGGCCAGAGACAGCCAATACATGGGAACCCTTGGAGAACCTCCAGTCTGTCTCTGATGTTATAGATGCATTTGAAGAAAGGTATTTATTTATTTATTTATTTTTTTTCTATTTTACGTTCCAGTTAT
>RC1G0227100_1497_2286
CTTGCGTACTGGAAAGCAACGGAAGCGAAAGCGCAAGTCTGGGACTCCTCATACTCAACCTAAGAAGAAGCAGCAGCAGCGTTCTACAGACACTACCTACAATGTGACAGATGGGGAAATAAGCAATGCTGATAAAGCTTTATCATCTAGTGCTCTCAATGGCTCAGGGGTTGATGTTCTTCCTCCCCCTCAACAGATTTTCCAGTCAGTTGGTGATGGAGAGGATAATGGGCGTGTCAACAATACTGAAACAGCAAAGAAAATTGATTCTGAGAACTTTTGTGCAAATGGTTCCCAACAAATTAGTGAAAGGAGAGAGGAAAATGAGTATGATCCAAAACTTAGTGAGCTCAAAGCAACAGGATCTACTAACACTGTCAGTTCAGATAAACTCTCTGTACATTTCCAAGAAGCCAAAGCTCCGGAAGTTAATGGCCCTACAAATGGTCTTTCCAAGGTTGATTGTGGAGAACCAGTACAGGGCAGTCGCAGTACTGGAGCTAAGAGAAGGAAGTCTGGTTCTGTGAAGAGGTTTAAACAAGAAGCACAAGTGTCTGAACAGGGTGCTACACAAAATGCCCCAACTCGAGTTAGCACGAGATATGCTGGTAGAGTTGATCAAACTGGGGTAGAAAATCTTGATTATGCTGGGGAAAATTCAGGTCGCAAGAATAAGATTGATGAATGCAAAGAAGCAGTGCGCATCACCAAGATTCTCAAGCCAATGGGCTATTCAACTTCGATATCAAACAATGTCCAGGACGTGTCCGTTACCTTTATGGCCATGAG
>RC1G0227100_4944_5124
ATTTTCCTATTCTTTTCACATTCTTTATGACATGTTTATATGTGGTTGCCGTGTTATAGGTCTGATGGCACAGAAGTGATAGTGGATAACAAATTTCTCAAGGTCAATCATCCACTTCTGGTAAGTGATCAACTGTTTAGCGTGCCTCATGATGCTTGTTAGTAACACAGTAGCTTCAGT
>RC1G0227100_5189_5424
CTGATTAATTTCTATGAGCAACATCTCCGGTACAGTCCTGCTGTGTAATTCAAGGTGTAAATGGAGAGCGCAACCTTAGCTTAGCTAGATCTTTATCATCTTTATTGTCAGCTGCACAGTGTTGGAATCTTGTAGTTGCAGGAGAGTGCATAACTGACGTAGATGGTGAACCAAGTTATATACCAGTAGCTAATCACCTTTCATTTCTCTTTTGCGTCTATTTACCTCAGAATTT
>RC1G0238200_0_628
ACCAATGGAGCTACCGAAACGTCGTCGTTCACCGCGATCCGCACTATAACCTCCACTCACTCAGACTCTGAGCCATGACGAGCTTTCGCTTCTGAGCTCTCGCTTCTCACATCAAGATCTAACCAGCACCAAAAGCAATTGGAGTCAAAAACCGAAGAAGCCAAATGTTGCCGCGTAGATTATCCGCCATTTTTGGAGGCCTCGCTTCCACCACCACGACTGTAGCTACCGAGCTCCTCCCTACTCTCAAGGTCCAAACCGACAGGGAAGTCTACCGCCCCGGCGATCAAATCGTCATCACCATTGAGATCTCCAACCCTAGCAACAATGACGACATGGCGTATTCTCTGCTGATCGAGCGCCTGGGGTTTGAGATTAAAGGGATTGAGAAGCTCGATTCGCAGTGGTTCGCCACGCAGAAGCCTGTGCCTGGATCCAAACAGAGAAGAGGTAAAGCCCGAAATTGAAATGTGTTATGGATAATTTGGTTTTCTGGTTCAATGTGTTATGGAATTTATTTGAGCTGTTTTTTGTTACGTGAGACGTTTAGGTGAATATGTGTTCATGGAAGCCTCGACGCCGGCGCTGGTTACAAATCAAATCGTTTCGCCAGGGGCCACAAAATCAT
>RC1G0238200_1042_1222
GTTTTTGCAGACGTGGTGCGGTCAGTGTTGCCAAGCATTATACCGCCATCTTACAAAGGTGCTACCATTCGCTATATGTACTATGTTCGGAGTACAATGTCTGGACAATGGCTGATACTGGAGAATGCCCACTCTCGTGGAGAATCAGTTAAAGATTTTCCAGAAATGGTTGGTCTTTTT
>RC1G0238200_1500_1680
TGTGCTATATTCTCATTTAGATTTTTGAGCCTTATGAACTTTAATCATTCAGGAAGCTCGTACTCCATTACAAGTATGGGTCACTCAGAAGACCAGTGGCTTGGGAACAGAAGAGGGTCAAAGTGATGGTCAGTATTCAATCTTTTTAGCTTAATTTAATTTTTTTTTTTTTTAAAGTTT
>RC1G0238200_3740_3920
TTTATTCCAGATATGTTAGAAATATTATGAGATGTATTTGTCAATTATGTTTTCAGGTATTGTTCCTTCGGCAACCATGCAAATCGATATGTACTGGAAAGAGATGGATGGTGACTCTGAATGGGTAGGCTTTTATTCCTTTTTTCTGTCTTACTAGGAACTGTGTTTCCACCTTTCCTA
>RC1G0238200_4017_4267
GTGAGAGCGAATGATATATATGATGGGATTGAGGATGGCTATGAAAGCTCAAGGGATGAGATCTCATCCGTTTCGTCTTACAATCCTATGAAAGAACATATGAATAGAACCTTTGGAAGTTCATTATCATTGCAATCAGCAAGGTCTTCAAATAAGGATACATATCATGAAGGAGAACGCACAAGTCTATCTTCAAATCTGGCACTTCCACTTCTCTCCGTCGCTGAAGTCATGTATGATACTGGTGCTG
>RC1G0238200_4468_4648
CAGAGGAGTAGCTGTTCTAAGTGACAAATTACTTTTTTTTAAGCAGATCTCCAGTCACCCAAGAATTCCTCTGCCTTAGGCTCTCCAAGCAAGCAGCAGAAACGTACAAAGTCCCTTCCTTTAGAAGATGAAGCAAGAGCATCTACTTCACCAGCAGCTGGTGCTGCTGAAACCTTAGCA
>RC1G0238200_4956_5181
ATTGGTGGAACTCTTACTTTCTTTCATGAAGAAGGAGCTAGAAGATGCCTTGAGGTAGTAATATCATAAGTAATTGAGATATCATTTACAGTGATTCATGAATTTATGCAGTCGTCGCTTATCATTGCTACTCTTTTTCAGGTTTCTATAACGTTGGAGACTTCAGAAACTATTAGTCGGCGATATGTCCATCCTTCTCGGAAGAATTCCCCTACAATTACGAAG
>RC1G0238200_9565_9745
TTTTGTAGGTTCAGAGTGATCATTACGAGGTTGTTGCCGATTTGGTGCAGACAAGTTTTCTCTTTTCCATTCCTATGGATGGGCCTATGTCTTTCTCCACTCCTCATGTATCTATAAAATGGGTCCTTCGGTTTGAATTTTTTACCACTCCAAAGAATGTTGACTGGACCAGGTAATGAA
>RC1G0238200_9927_10107
CAACTGTGATCTTTTGATATCCAGGTACGATCATCCTCTTCTTGTAGATGGAAGAGACAAAAGTGAGTGGGTTCTTCCAATTGTTGTTCATGCCCCTCCAGGTGTGGGACCTAATGGTCAGTCCCGAAATGAGAAGTCTCTCCTTGGAACCGTTGTTGGTGCATAATCGAAGGTAAACAA
>RC1G0238200_10259_10650
CACGTATTAGCAATCTGGCCCTTTGTGGCTACACAGCTATCTTGTTCCTCTGGAAAAATTGTCCAGTGAATGCAGAAAACAAAGCTTGATGTGCAGGAGACAGAGATGTGGACTGGTTGATGCTACAGAGCGAATGTAGCATAGCTTTATACACCAAAATGTGTAGCATTACTGACTTATATTTGTTAATTTTATTTTCCCGTAATCTAAAGTTTCATGGTGTTGAAACGGGTTGTACATTCTGTGAAGATAGGGGTTCGTTATTTATTGAAACGAAAGAAAAAAGGAGAAGTCATACAACTATTCTACAAACCTTTTACCTCAACACAGTATTTAACAAGTCTAATATTGTAGCAGTGAATTGAAATAATCGTATGCAATTGGTTATATA
>RC1G0264400_0_480
TTCAAGGGAAAGCCCCCCGCATTTCTCATGCTGACCCTTCCCCTTCGCCTAACTTCAGCCACTAAAACCCTCCGTTCACATTTTCTCTCCACCTTCTCCAAAATCGCAATGGACGCCTCCGGCGGTCAAACCCAGCCCCACCGCAACGACTCCGACCATTCCTCCGCCCACCACCACCAAAACGTCGTCGTCATGCGCCACGGCGACCGCATCGACAACTTCGAGCCCCGCTGGATCAAAAACGCCGCCCGCCCGTGGGACCCGCCTCTCGTGGAGGAGGGCCGGGTCCGGGCCTTCTGCACGGGCGCGAAGCTCCGGTCCGATCTCGGGTTCCCGGTCCACCGCGTGTTCGTGTCGCCGTTCGTGCGCTGCGTCGAGACCGCCGTCCAGGTCGTCACCGCCCTCTCCGCTAGAGAGACGCCGTCGTTGGACAAATACGACAGTCGTAAACCCCTCCCCGTTGATCCCTCCAAGCTCAAG
>RC1G0264400_1042_1222
CATTTTGCAGGTCTCAATTGAATATGGCTTGTGCGAGATGCTAAATAGAGAGGCCATTCGTGGTGATGTAGCTCCAAAAGATGGAAATTGGGGTTTCAACATCCCAGAACTTGAAGCCATGTTCCCAGAAGGGACGGTGGATCGCATTGTGGAAAGAGTTTACAAAGAGGTAATTGAGAA
>RC1G0264400_1269_1449
TGGCTGACAGAGTGTCTTCGTGTGATTAATTCCAGTTGCCCCAGTGGGGAGAGAGTGTGATGGATGCAAGGTCAAGGTATGCTAATGTGGTTCAGGCCCTTGCAGATAAACACCCTATGGAAAATTTGCTCCTTGTCACTCACGGTAGGTTTGATATTTTGTATTGAATGTTAATCTCTG
>RC1G0264400_1584_2000
GTGAAGGAGTCGGTGCCTCAATTAGTTCATTCCTGGAGGGTGCCACAGTATATGAAGCAGAGTACTGTGCATATTCAGAACTACGAAGGCCCATCTTCTGCAATGACCAGTCATCGACTGCTGGAAAGTTTGAGGTATTGACAAATCTTGGTCAGACTGGTATCAGTTACTCTCTTGCATTGTAAGAGCAGTGTACAGTTGGCTGCTCTGAGAGTGTTTTACTGCAAATCTAAATGAAAAGTCCTCATTCCTTGGATTATTTATTTCCATTGCTCACCGGATTTACAAATGTTTAAGACAGTAGCTTTTCTTTGTCTTTCTTCTTTTTAATTGGAATTTTCATGTATTGCTCTAGACCATGAAGGGTCAGATTACAAAGTTATGGAACAAAAGCTTCTTTTTTATATCAGAGCCTT
>RC1G0277400_0_287
TAAATCCCAAACCCTCCTCCTTCCTTCGCTTCATCGTTTCAGAGAAGCAGAGAGAGAGAGAGAGAGCCATGGCCGGAGAAGAAGAGAACAGCGAGTTCTACCTGAGGTACTACGTCGGCCACAAGGGGAAGTTCGGGCACGAGTTCTTGGAGTTCGAGTTTCGACCCGACGGGAAGCTCCGATACGCCAACAACTCCAACTACAAGAACGACACCATCATCCGCAAGGAGGTCTACGTCACCCCCGCCGTCGTCAGAGAGTGTCGCCGTATCATTACTGAGAGCGAG
>RC1G0277400_2059_2239
GATCATGAAAGAGGATGATCAGAACTGGCCGGAACCTGACCGTATTGGGCGGCAGGAGCTTGAGATTGTAATGGGGAATGAGCATATCTCCTTCACTACTTCAAAGATTGGATCCCTCGTTGATGTCCAGGGCAGTAAAGATCCTGAAGGTCTTCGCATCTTTTATTATCTTGTTCAGGT
>RC1G0277400_2765_3125
GATCTGAAGTGCTTTGTGTTCTCTCTCATCTCGCTCCACTTCAAGATCAAGCCTATATAAGTTGACCACCACAAGTTGTTGCATTACAGCGTTGTGTATGCTTTTAGATAGAGTTGACATTTTCTATGTAGGCCAAATCATTTGACAGTTTCGATTATTTAGATTTGGATGATTATGGGAGTGCTTGGTGAATTTTGGAATGTATGCAAAATGGAATGCTACAATCTGTTTCAAAATGCTCCAGTTTTTCAGTGTTTGTGGTTGAGGTGGTTCATTATGTTTGTGTTGTTGACTAATCGTATTAAATATCCGTAACATTTTTCGCCATTTCTAATGATGTTCTTCTGAACAAGTATTGAT
>RC1G0277500_0_652
GGTCAAGAAAATCAAAGAGAAACTCCAGGTTCTGCTTCATCTCCAAATCAAGATGAGAGCTCTCAAACTCTCAGATCCCGATTAGAAATCAGAAACCCGCTCCGATCAGATCCACACCATGCCCAATCCCCCAGTCTCAGATCACCGCCGCCACAGAAGCACATCGGAGACGGAGAAAGCATGGCACGTATTATCAATTCTATTCACTCTCCGCCGCCCCGCTACTCCGGAAGAGCTGGCGTCGCGGTGCCGGTTGTTCGACGCCACGGCGGAGTTGGTCCTGAGCCTCTGCTCGATCCCTAATTCTCCGATTTGTTCGACGGAGGAGGAGGACGGACTGGTCACTGTGGCTATGGCAACGGTTTCGGCTTTGGAAGAGTTTGCGCCGGAGTCGAGGATGGTTATGGAATTGTACGTGTTGCGGAGTTTTTATCCGAACGCCGAGTTCAGGAAGAAGAGAAAGGGGCCGGATTTGGACAATGAGGCGGTGCCGATGGCGAAAAGGAGATTGCGGTTTCGAAATGAGGATGGTATGAATTGTTTTGAAGATTTTAAAGTTTTGAAATTTTGTTGCGAAATTAATTTGTTGGAGTTGAAAATTGTAGCAGGTGAAGCAGATGGAGTGTTAGCTTGTCAGCATAATTTGATTGAG
>RC1G0277500_819_1716
GGAAATTCAAATAATGAGAGAGCTTTGGGCCCTTTACTTCTTGACTTCAATGCTGAACTTTCGAGTCTTCAAATGACACTTTTTGAACATGAGGAAGAAGGTGATGGTGTTGTTTGGCCGAGTGCTTTGATGCGTGAGGAGAGCCCTGGATCGTTAGATGCATACAATGCAGTCAATAATCTGCTGAAAACTGAAGCAGATATATGCAACGTGCAGCCAATTCAAGTTGTTCGAGGTGAGGGATGCTTCTTTGATTTGAATTTACCTCCGCCAAGTTCAAATCAGGATGCCTTGGCTGGTAACGAGAGATTAAAGCATGAGAAAGATTTTACTGGCACATTTTTCTTACAAGAAGCAGAAAGCAATATTGGTGCTGGCATTCATGACACTCATTCTTGCAACGCTTCAATGGATCAATCAAAAGACGATGAAGAACCTCTAGTCGAAGGTACTGTGAACGAAGGTTATGATGAAGTAAGAGCAGAAGGAGATGGTGAACAGTTTGTTTTGTCAGAGAAGGTTGACGCATTTGGTGAAGCACCCACACATTGCTTGGACTCTGAAAATACAAAGAATGTTATAGCCTTGGATAAAGACCAGAGTATGAAAAAGGCAGAGACAAAGACTGACTTCCCATCAGCTGAATGCCCTTCTCCTGAGAAGCCGCTTGCAAACTCTTCCGGAAAATTGAAGGGCATGTACACAAATTTTCCTTCACAAGAACGATTTCTTGTGGATTCGTTAGAAGATAATGAAGTTGTTGACACTCCCAAACAGCAGAATCAATGTAAAAGTGGTCAGAGATATCTCTCTGTAGAACATAAATTGAAGAAAAACAACACAAATAGCATGCATCCAAAAGAAAACATGGTGGATACTACCTCTGTATCTCCTAAG
>RC1G0277500_1818_2035
TTGGAGAAAATAAAACTACCTCGCTTTGAGGATTTTATAATAGAGGAAGAAGAAGGTTCAGGTATTCAGATTTTAGTGCCTTTGTCCTGTTTATTGATGTATATCAGATGTTCAGACTTTTTGAATGTTGTTCTGCTGTTACTCAATTGTCCAGGTGGTTATGGAACTGTTTACAGGGCTCAGAGGAAGAATGACGGGAAAAGGTTTGCCATAAAAT
>RC1G0277500_2330_2578
GTCCCCATGTTAAAGCTCATAAACAACATGTTGATAATGAGCGGAAAATGCTTGAGCGTTTTGGGTAAGTTTTCAGAAGCTGATCACAGATTAGATAATGCAGTTTCATTATGATATGCAACAGAACTAATGCTATTGGAATTTATTGATGCAGGGGTAGGAACTTCATTATAAAGTACGAAGGTGCTTTCAGAAGTGGTGACAGTGAGTGCTTTATTTTGGAACATGTTGAACATGACAGACCTGAG
>RC1G0277500_2798_3217
GTCTTGAAGAAAAAGATTGATCTATTTGAGCTCCAGTGGTATGGCTATTGCATGTTTAGAGCCCTAGCATGCTTGCATAAGCAGGTACTATCTTACTACAGTTGCCATACATCAATCTCATGTAATATTTGTAGAATCCACTTTAGTTTTTAATTTTTGATTGCAGGGTGTGGTGCACAGAGATGTTAAGCCTGGAAACTTCCTCTTCTCTCAGAAGCTAAGCAAAGGTTACCTGATTGATTTCAACCTTGCCATGGTTAGGATCTTAATCTTGATAGTGCTGCCTTCTGCATATGAGATTTTTGTTTCTTTTTTGCATTCATTAGCTGAAGGTTTGGGAATGTTTTAAGGGCAATCTGATTGTGTGCAATTTCTACTTTTTGTTTCACAGGATTTACAGCAGAAGTATGCAATTAGAA
>RC1G0277500_3547_4186
ATAAATCAAAATATAATCGCCACGTGTCCTTTGGTCATGTGCCTCTCCCTCAAAGTAAATCTGCTCTACCAAACAGAGAAAAGAGGTTTGTGAGAAGTGATCTTGTAGATCCAAAGAAAACTGTTGACCCTAATAGGAATGTGAGGAAGAGGGCTCAGGTTGTTCCCTTGAATAACGATCCTAAGATGAGTGTTGGGAATAAATTTAAAAGCCAGCGTGCGGATGGCTCAGGTATAACCTCCACTAAGGATGCGACAGACAAAACTCCATCCACAGAAAGGGTGAGGGAACCTCTGCCTTGCCTAGGAAGAAAAGAGTTGATCAGCCTGGCGCAGGATGTGATTCGTAGTCCAGTCCATGATGTACTAAAATCTCCTGCTTCCAAAAGGAAAAGGATTGCTGCTTCTCCAGGCAAGATCGACAGCAAACTAATCTATACAACTCCAATGTCTCTGAACTTTACTGGTGCAGCTATTTCTAGTGCCAATTTACTGAAAAGCAAAGGTGTGTAGCCAGTTAATGTATGTTTAAGTAAACTTACTAGTAACTTGTTTGCTAATTGCTTCAGTTGTCTTAGGGGACGGGAAACAAAAGAGTGAAGGTCCATGTGCTGGAACCAAGGGATTCCGTGCTCCAGAG
>RC1G0277500_4622_4948
TTGTTACTCTGATACTTGATTTACCATTTTACAGGTCTTGTTCAGATCTCTGCATCAAGGCCCTAAGGGCGATGTCTGGTCAGCTGGAGTTACCCTGCTTTACCTGATGATAGGAAGAACTCCTTTTACTGGAGATCCTGAACAGTAGAATCCCCATCTTTGTAGTAGCATAATTGATTAATTCATTTTTTTTTTTTTTGCCCAAATTCTTCCTAATCATATATATCAACCATGACAGGAATATAAAAGATATAGCAAAGTTAAAGGGCAGTGAAGACTTATGGGAAGTGGCCAAGCTACATGACCGTGAATCCTCGTTTCCAGTG
>RC1G0277500_5101_5710
GAGTTATTCGATGTCAAATCCTTGCCATCAATGAAACTACAAAGTTGGTGCAAGGCTCACACAAAGAGATCTGAGTTTTTCAATCTCATTCCAAGATCGCTATTTGATCTTGTAGACAAGTGCTTGACAGTAAATCCAAGGCTGAGGATCAGCGCAGAGGAAGCTCTCAATCATGAATTCTTTGCCCCATGCCACGAGAGCTTGAGGAAGCACAGGATGTCCAGGCGGGGCAGTATGGGCGCCCAGAATGATCTTGTACAAAGTCTAGAATAATATGATTCTGAGATTATACTTGAGCCAGTTTGGTAAATTCAAAGGATCCAGAGGCAAAAGTGAGTGCTCACCGGATTTTTTGGCTTTAAAATTGCCTAGTTTTAATGTTGTAAAGGCAACTAACCAATATGATGAAAGTAAATAGAAAATTCATCGCTTTTGAAAACATATTTGAATTGTAATGCTGATATGCACAAAAGGACTCTGTTCTGCATTAGGTTAGAATATTAAGCAGTTCAAGAATAACCAAAACTCCATGGTAGTCGTCTACCCAATGAATGCATGCTACAATAAGTGCCATCATTTCTTATTTTTGGTCTTATGTTTTAGCTTTCT
>RC1G0277600_0_408
ACACAAAACAAAATCCCCAAAATGTCCTCACCGTCCCTCCGCGTCTCCACCACCGCCCACCGCCACCTGGGGTTCAACCGCTCCCTCTCCCCCTCAACACCCCAAAACCTCTTCACCTTACTCTCCTTCCCCACTTCCACTTTCCCAAAACACCCTCGGAAGCTCGCCGCCCGGTCCCAAAAGAAGCAAGGCAAAGCCAATGAAGTGGGGTCGATCAAGGTCAAGGGCAAACCGGGAAATGTGTGGAGCGTGGACAACGAGCTGGCTGCTCAAGAGAAAGGGAAGCCCACAAAGAGAAGAGGGAGAAGGAGAGTTGTGAAGGGGAAGAGAAGTAGAGGTGGTGGTGGCAGAGCTGTTCTGGTCTCTGGTGCTATGTTAATGGAGGTCGAGACTGTTCTTCAAACTCAG
>RC1G0277600_1265_1637
GAACCTGTGATAAGACCCTCATGGAATACATTTTCTAGTAGTGTCAGTGGGATATGGAAGGGTGTTGGAGCAGTTTTTTCACCCATCACTGCAGAAATGGAGCCAATTGATTTTGGAAGCAGGGATGAACAACTTTATGATTGCTATACTCTTTCTCGCATTGAGGCTGTGCCATCATCCTCTGGAGGGCCAGCATCACATGTCCAAAGGAAAATTAATTGGGTGACTTTAAATCCTCATGGTGAAAAAAGCAATAGTAATGAAAGTGGAAGAAATCATGTGTTGCCTCAATTTGAGGCCTTTAACTTTGAAAGAAGTGACGTGATGGAAGAAGATGTCATGGGCAGAGAACCTGGTCTTGTTTTCTTTGAG
>RC1G0277600_1983_2163
ACTAACAGGGAACTACTTTTTGTTTGGATTGTGTAATATACAGGATGGATCTTATTCTAGGGGTCCTGTTGATATCCCAGTTGGTGAAGTTGATGATTCTAACTATTACCTTTCACCAACTTTCAAATTTGAACAGGTAAAGCTTGGCATGGCATGACACATAACTATTTTGAAAGTATC
>RC1G0277600_2465_2645
CTTCATATTGCTGTGTCTAGTGTTTGGTTAAAGGTTGCCACAAGAGACTTCGAATTGTTCATACCATAGAATTCAGCAATGGTGGTTCAAACATTCAGATAATGAGAGTTGCTGTGTATGAGGAACAGTGGGTTAGCCCTGTCAATCTTCTGGACCAAAGGTATTCTGTACGTAGCTTAG
>RC1G0277600_2735_3287
TGATTCGGAGCTTGATTTGAAACCATTTTCTCAGCGGAAACGAACTCAGTCATCAGAGCTGGCTGGGCCATGGAAGGTGTTTGAGGTCAGTGCTACTCCAATTTATGGTGAGGAGATGGACCAGATGGTGTTGGAGCAAGAGAATAGCGTTCCCTATGTCTACCTTTGCACAGAGGCTTTAAAGAAAAGGAGCTTGCCTGGGCATGCTGCTTACTTTGGTGAGGAAGAGATGCTAGACATGCAAGATGCGACTATGCTTTGGCTTCCAGGTGGTGTCACTGCCTATGTTGATGTAAATAAGGATGGCATCCTTTGTATTGGAGTTGGGTGGTACTCAGATGAAGGAATCAACCTTGTTATGGAGAGGGATTATGGAATAGATGGGAAACTCAAGGACATCCGATCGAAGTCAGAAATGAAAAGAAGGTGGTCGGATCCTCAGCCCGAGTAAATCTTCCTTTGAAACAGTTTTAGCTCCTGTTCGTTGTTTGTATATTTTCAGCTCCAGTAGTATTTGCTTGTATATTATCTCCAGATTAAAAAATAACTTGT
>RC1G0279200_0_1591
TTTGAAAAACCTCAGTCCGACGCAGAAAGACTGAGCGAGAGAGAGAGCAGAGAAGGAACAATGTCCGGTTTCAATTTCGGATCCTCCGCGGCCTCCGCTTCACAATCCACTTCCCCTTTCGGATCCTCCACCCCGGCTTTCTCATTCGCCTCCTCCCCTTCCCTTTTCGGATCCTCCGCGCCCGCCACCGCCTCCACCGGGTTCGGACTCGGATCCTCCTCTTTCGGCTCCGCTTCCTCAAACCCCTCCACCTCCTCCTCCCCTTTCAGCTTCTTATCCAACACCGCCTCCTCCCCCGCTTTCAGTAACCCAAACCCTAGCCCCGCCCCGAACCCGAACCCATTTTCCTCATTCGGAGTCGGATCCTCCACCGCCTCAACCACCACCGCCGCCGCAGCTTCTACACCTTTCGGATTCAATCCCTCCACCGCCGGTTCAGGCTCCACTCCGTCGCAGCCTAAGTTCGGCTCAACCGCAACCCAATCCCTGTTTGGCTCATCCTCATCGGCGCAGGCTCCGGGTTCTACCCCATCCTTATTCGGGTCATCCGCATTCGGGTCAACTGCATCTGCCTCCGCTTCCGGCACTACCAGCTCTCTGTTCGGCTCGGCTTCGGCGGCTTCACCTTTGTTTGGTACTACTACTACTACTACTACTACTTCTTTCGCTCCCAGCACAGGCTCAGCTCTGTTTGGCTCATCCTCTTCATCGGCGGCGCCGCCCTCCTCCACCGCTCAGAACTTGTTTGGCTCTGCTCCGTCGTCCGCGGCTCCAACCACTCCCTCATTCCCAAGCTTTTCGAGCTCTTCCTCTGCAGCAGCCCCAACCACTCCCGCATTCTCAAGCTCTCTGAGCTCTTCCTCTGCAGCCCCAACCACTCCTGCATTCTCCATCTTTTTGGGCTCTTCGTCTGCAGCATCAACCACTCCCACTCCCACTCCCGCATTCCCATCCTTTTCGAGCTCTTCCGCTGCAGCCTCAACCACTTCTCCTTTCGCAGGCTTTTCGAGCTCTTCTTCTGCAGCTCCGGCCACTTCCTCGTTCGCAAGCTCTTCGGGGTTCTCATTATTCCCGAGTTCAGCTCCTGCTAAGCCCACAGCAGCATCCACACCTACTACTACGGCGCCTTCATCAAGCAGCGGTTTCAACCTCTCATTTGGAACGCCCACATCCTCGGCTTCTCAACCTTCTTTTGGATTCAGCAATGCCGCCTCATCAGCCGCAGCGGCTTCCGCCGCATTGTCATTTTCAAAGTCTTCATCGCCATTGTTTTCAACCGTCACGACCACCACGGCTTCTTCAACTCCGGCTGCAAGTAGTACTACACAATCTCCTTTCTCTTTGCCGGCTTTCAATGTGACTCCTACTGCTCCTCCTGCTGCGAGCACCACTGCACTGACTTCAACGGCAGTGCCTGCCAGCTCAGCTGCTGCTTCATCAAGCACTACTACGAGTTCCTTTACAGGTTTCTCCTTAACACCTGCTTCTTCGGCGGCTACTGCTTCTTCTTCTGGCCCTTCATTGTTTTCCAGTGCCTCTGTGCCCGCCTCGTCATCACAAGCACAACCAAGCACCACACTGCCCGCATTTG
>RC1G0279200_1848_2028
CTCTGATAATGTGTGGATATAACTGTACTGTGTAGGTCTCACTACTTCAGCAACTGCAACTACCACTGCAACTACAACGACGACTGGTACCAGTACCCCTGCTGCTCCGACATCAAGTGCACTTGCTGTGGCTTCTACTAGTGGGTCAGTGCACTTTGTGTTGGTTCTGACCTTTTCTTA
>RC1G0279200_2307_2487
TACCTACATTTCTCACTTATGCTATTCTGTCATTTTTATCGTTCAGGACAACCTCAAATGTTAATGGCAGCACTACAGTATCTACGACAACACCAAAATTACCTTCTGAGATCACTGGGAAGACTGTTGAGGAGGTACTTCATATTTTTTTTTTTTTTTTCATGGGATTGTAATATCACC
>RC1G0279200_2868_3048
AGTAATTATTCTTATGCTATAATTGAAGATTATCAAGGAGTGGAATGCTGAGCTTCAAGAGCGTACTGGAAAATTCCGAAAGCAGGCTAATGCAATAGCAGACTGGGACAGGAGGATTTTGCAGAACCGTGATGTTCTTCTTAGGCTCGAGGTGATCTTTTTCTTAATATATCATAGAAA
>RC1G0279200_3297_3477
ACTTATGTTTTCTGTTTCGGACTTAATGGATGTTTGTATTAATCTTTTAGATCGAAGTGGCAAATGTGGTAGATACCCAAGCTAAGGTGGAGCGGCAACTAGAGTTAATTGAGACTCATCAGCAAGAGGTACTTTCATAAGTTTATTTTTACTACAAGGTTATGATTGTTGTCGGTATTT
>RC1G0279200_3864_4044
ATGCACAATAAGACTCATTCTTTGGTTACTCTTCTTAGGTCGATAAGGCTTTACAAAGCATGGAACAAGAAGCTGAGCGTATATACAAGGATGAGCGTGGATCGCTTCTTGATGATGAAGCTGCATCCACAAGAGATGCAATGTGAGTATTTGCTATCATGTTTGGACCAATTTCATATG
>RC1G0279200_4873_5203
CACAAATACAGATTCATTGTTAATCATCATGGTGGTTTATATGCAGGTATGAGCAGGCTGAGTTTATAGAGAGGGAGCTAGAGCAGGTGACAGAGCAAATCAAATCAATTATTGAGACTGTAAATGCCAACCAGGTAAAGCTGTGAATTTTAGTGTTTCTACTTCTTAACAAGCTATTTCCAACATGTGCCAACAATGACAATGGTGCTTATGACGTTATGTGTCATTTAGGGAGGAGAATTGGAAGTAAATGATGGGATGGCTCCACTAGATGTGGTTGTACGAATCTTAAACAACCAACTAAGCTCTTTAATGTGGATTGATGAAAAG
>RC1G0279200_5662_6107
GCCGAAGAGTTCTCATCGCGAATTCAGAAGCTTGCCAATCAAGGTCCTGCTGCAGATCGCGAATTGATGGGTCCAAGACACTGGATGTCATGATCTTTGGAATTAAACAACCTTTATTTTTCTCTCCAAGATCAGTTTCTAACTGTATGAAAGAAGTATATGCCTAATATTCTCTGTAATACCTCCCTGCAGTTTCACAATAGTATGGTTGAACTTAGGCTGGGTGAGATCAAATGTTGAATTTAAAAATATTTTGGGGATTTTGCAATAGCCATCAATGAGTTTAGCCTTTTGTTTAATTGACTGATGTAACAATCCCATGGAGTGAGATGTCAATCTTTCTTTCTACCCATGGTTGGGTGATATTGTTACCATCATAGAAGTTCTCCAATTAGTGTTGTGTTTTCATTTTGCTCAGCTGTAATTTCTGTGCATCTCATGTTAT
>RC1G0283800_0_340
TAGAGAGTGAGACAACGCAAGAACAATGATGTCCGGAGCAAGAATGAGATCAAGTTTGTCTGATAGCCCCAAGACCACCAAAGCCACCAATAATGGACCACCCTTGTCTGCCAGGACCTTCAGAGGCTCAGCAAAGCCGACCAGTAAGGTGACGCCGCGTGTCGCCGGAGCTTGGAGCATGAGTCCTCTGATGGAGGCTTTACCTGGCTCTCCACCACCTGTTGGTAGCAGTGGCTCCAGCCCTATCAGCTCGTTGAGCTCCAAGACTTGTTCTCCCAAATCAGAGAAGACTAGTTTCTTCTCTGACATGCCTACAAATGCGTCCACCCCAAGAAACCAG
>RC1G0283800_859_1224
GATGGGTTGGAGAATGCCAAAGACTATGGCCGGCTCTGTCTCACCAATTTCCAGAACAATCCTCACAAGGGTTCCTGCCTGAGCAAGCTGTCAATGGCCTCGGATCCTCACCATGAAATTGTTGAGCACCAATCAAACTCAGAGAGAGAGGAGAGGTCTGTTGATGAAGAGGATAGCCATTTGGCATGTGGGGAGCAGAGCACAAATGAAGAATCCGATGGCGGCGGAAGCCCGATTGCCGGAAGAGATAAGCTGATGGAACGGCCGAAGCCGTACCATGAGTTCTTGGATGAAGTCAAGAAGCAGGAGCTGCAGGCTGAGGTTGAGGCATGGAAGAAAGCTGAGCAAATGAGGCTTATGACCAA
>RC1G0283800_1274_1454
AGTAAATGGTATGAATGGTTTTGTAAGTCTATTCAAACGTGTTGACAGGTTGAGAAGAGAAGAAGCTGCCATTGAGGAATGGGAATTCAAGCAGACCAGCAAGGCCCTGAAGGACATCAAAAAGCTTGAGGTACGAAATTGTCTGATTACTATTATGTTTTTGGGCCAATCTGCACAGTA
>RC1G0283800_1861_2223
ATTAAACTGGAGAAGCAACGTGCAAAAGCAGTGGAAAACACATGGAAGACAATAAGCTTGACCAAAGAGGAGGCAAACAGGAGGAAGATAAGAGCAAGGCAATGCACAATCGGAAGAATATCAGCAGTTTCAGAAAATTATCAGAAGTCCAACTCCTCCACCAAGAGCTTAATTTGGAACAAACTCACTGTTTACTGCAAGTCCATGTATTTCAAATCTGTGCAAGGCAAGGTGCCAACATCATCAGAAAGGCAACGGTCGTTAAAGTAGTTTCCTTTCTCATAAGCTATCTGACATCGAATAAAGTTAGATGTGTGCCAGAAATCGTTGTAACCTTATGTCATGAATAAACTTGGGTATGT
>RC1G0287100_0_384
TCTCACAATCCCAAAATCCCACATTCGAATCCAAAAATGCCCAAACACTCTGATCCCTCAGACGAAGAAACCCCCGAGGACTCGAGCTCAGGCTCGGAGGAACAAAACCCACAAGATGGTGGTGTTCCAGAGTACGAGAAGCAGAGGCAAGCGAGAATTGCACACAACAGGGCCAGAATGGAGGCTCTGGGTCTGCCCAAAATCGCTTCCTCTCTAATGGGTTCGGCCCAGAATGCGACGAAGAGGAAGAGGAAGGGAAAAGCCAAGGTCTTGGAGGAGGACGACGATGATGAGTATAGGCCTGAAGAGGCTTCTTCTAGTGAAGACGAAGCTAATGATGAGGATTTTGAGGATGAAAAATCATCTAGTGCACGTAAGAAAAAG
>RC1G0287100_1264_1444
CACCATTTTCCTTTTTTGTCCTCATCTAAATTGTCCCATCTTTGATTTGTATCCAGCAGTTTGCTAGTCGGCTGCAGATGACAGAGGATGAGTTTGTTTTGCACTTCTTTCAGTTTGATGGTAAATTATATTATCTCCATCTTGTGTCTGTGGTGTGGTTAGGGCTTTATCATTACTCTT
>RC1G0287100_2073_2253
TGTTGATGCGGAACTCCTGGCATGCAGAGAAATGCAATGGGGGAATTTCTGCTAGAGATTTAGAAAGAGTAGCTATTGCTCATGATTTTATGTGGACTGATAAGGAGGTGGCTGACATGATTCATCTCTTTGATAGTGATGGAGATGCAAAGGTCGGTACCTGCCGTCCTGAATGTTCCT
>RC1G0287100_2373_3057
CTAAGTCTTGAAGATTTTCGGAAGATTGTTGTTCGCTGCAACATGATAAAAGCACCTGAAAATTCATGATGGATTCAGAGAGATGATGGACCCATATTTGGAGTATATAGCATGTCACGATCCTCAAATCCAGGGTGATTAATGAGTTGATATTTTGAACCAACTCAACAGCTTCAGAGAATTATAAGTTAATTTTACCATCTTTAAAGACTGAAAGCAGAGATTATTTTTTATGAACTCATAATGCAAGTTTGCTATCAGTTAATTTTCTGAGTACTGCTCTTCTTTCATTTTCTTTTTATGGCAAGCTGTATAGGGTACTGAGATTTTGGATGCTCATCATCTTCTGGCCACCTTGCCATTTACATGATCTGATGCATGGAAGAGACAGATGCAACTCTTGCATCTGAGAAAAGATGGGAATTCCGACCTTGGTGCATCCAAATAAGGCCACTGTATACTTGAACTCATACTTTGGTTATTATAATATAAATACATACTCAACTTGTTAAGGATTGCGATTCTAGCCCATAATATGTATACATTAAACAAACGTAAAAGTTTATGACATTTTTTCTTCAATCACCTGTTATATAGTTTTTCTTTCAGTGAGTTGTTCACAACGAAGTTATACATAAAAAAGATACATAATTACTAATAATATAAAAGCTCCATCCACAAATG
>RC1G0287200_0_415
CAAAAACACGAGTATATGATATCAACTCCTCGACACCTCCGCCTCCACAATCGGCACCAGAAAAAATCATAATCCCGACATGCTCTTCTTATTAACCTCACTCTCCAACCCCTAATTCAAATCCCCCTTTTCTTCATGGCTACGACGTCGTATTTGGACCTCAATCGCTGCAGCAGGCCACTCCCGCCCTCTCTCTCCTCTCTCTCCGCCTGTCCCTGCCGTCCCTCCGCCGTTACTCTCCCTCGTTCGCGCGCCAAATTGGGTGGTCTAGATTTCTCCATCGATGGAACTAGACCTGTTGTTGGGCTCGGCCCAACTAGAGGCTTGTGCCGCCCCCGCCGCCGCCTAATCGCTGCCGTGGCTCGAGCCGACCCGGACCATCTCGGCGATGGCAATGCCAAACAGGTACTTGGAG
>RC1G0287200_1009_1307
TCCACAAAGGCCGTGAATTGTCGCTGAATGAAGATGCGGTCGCAGAGAATCAAGAGAAGGCGAATCAGTTAAAAAAAAGGATTGTTTTTGGACTTGGCATTGGATTATCTATTGGAATTGTTGTGTTGGCTGGAGGATGGGTATTCACAACAGTTGTGGCAGCAGCTGTATTTGTTGGCGCACGGGAGTATTTTGAATTGGTTAGGAGTCGTGGAATTACTGCAGGAATGACCCCTCCACCTAGATACGTTTCACGAGTTTGTTCTGTTATTTGTGCTCTCATGCCCTTACTTACCTT
>RC1G0287200_2106_2297
GTATCGCGGTCAGATTGATGTTTCTGTGACATCTGCTGCCTTTTTGGTTGCTATGGCATTGCATTTACAGAGAGGAAATCCTCGCTTTGCACAGCTCAGTAGCACCATGTTTGGGCTATTTTATTGTGGATATCTTCCCTGCTTTTGGGTTAAGCTTCGATGTGGTTTAGCGGCCCCAGCCTTAAACACTG
>RC1G0287200_2432_2612
TCCTATATAGTTTTTTTCCTTTGGCAGGAATTGGAGCATCATGGCCCATCCTTCTCGGTGGACAAGCTCAGTGGACCGTTGGCCTTGTTGCAACCTTGATTTCATTCAGCAGCATTATTGCAGCCGACACTTATGCTTTTATGGGTGGCAAGGTATCTTGGCTCTTGAAATTGCTCTGCA
>RC1G0287200_3446_3626
TGAGATCTGTCCTCTAATACAGGCTTTTGGTAGGACACCGCTTACTAGTGTTAGTCCAAAGAAGACATGGGAAGGAACAATTGCAGGCTTATGTGGTTGTATTGCCACTACTGTAGTACTATCAAAGATTTTTTGCTGGCCAAAATCTTTGCTAAGGTATTAGTCTTCCTGCGTGCAATC
>RC1G0287200_4107_4287
TATTCAATGTATATATCCTTGTGTGTTGTCAGCTCTATAGCTTTTGGGATTCTGAACTTCTTTGGGTCTGTCTTTGGCGATCTTACTGAATCAATGATCAAACGTGATGCGGGCGTAAAGGACTCTGGATCTCTAATACCAGGACATGGTAATAATACTTCCCACATATTGCATCTTGTG
>RC1G0287200_5042_5361
GTGGAATACTGGATAGAGTGGACAGTTACATATTCACGGGCGCACTTGCATACTCTTTTGTCAAAACCTTCTTGCCTCTATATGGAGTTTGATGTGCATATTTGGACTGTTAATGAGATTACAGAAGCAAATTATACAAAGTGAAATTGCCAAGGAGACGCATGAGTTTAGATGATCAGCTGCAACATTGTTGGAGAGGCAAACACTTTTTGTTTACTGCTAATATCAGAGATGGAGTTTCTTGAGATTTTCTGTTAATTTAATCTACTAAATGCAAGCTAGGGAAGGTGCCCTTCGACCCTATTGAGCTTGAGACTTC
>RC1G0301000_0_180
ACCAATGTCTCGAGGCAAGGTAACCAAATCTCTCCAACCCTTAACTAGTAGTTTCTAATATCTGTGTAAGGGTTTAGGGTTTTAAGCTGATACTATTGACTTTCTCAGTTCCATGAAAACCCTGTGAGTTTGATTGAATTTGAGTCAGTTCTCTCAATTTTTTCGTGAAATGTGATTGCT
>RC1G0301000_245_540
TGAAGTTGATTTGTTGTTAATTTTTGGTGTAATTTGGGATTAGGATGGTACGGTTTTGTTGATTGATGTTGGCCCGTCGATGCATAAAGCTCTTCCGGAGATAGAGAAGCTTTGCTCTATGCTGGTGGAGAAGAAGGTGAAGCCGTTTTTTTTTTTTTCCTAGTCAATGGTTGGTGGTTCAGAGCAATGCTGGTTTTTTTTTTACAATGTTGTCTAATTTGCTTGTTGCTTTTTGTATTGCAGCTCATTTACAGCAAAAGTGATGAAGTCGGAGTTGTTTTGTTCGGCACAGAAG
>RC1G0301000_709_889
TATAATGGTTTGATGTGATCTCAGGCACTGAAAATGAGCTAACAAGGGAAGTCGGTGGATATGATCATATAACGGTTTTACAAAATATCAAAGTTGTTGATGAACATCTTATTCGGGCTGTGGAACAACTCCCACGAGGAACTCATAACGGTGATTGTATCCTTTTATTCTCCAGTGTTT
>RC1G0301000_1198_1602
TTCTTGATGCTGTAATTGTTGGGATGGATATGCTGATAAAGAAATATGGAGAAACAAACAAAGGAAAAAAACGTCTTTGTCTATTTACGAATGCACACTTCCCCACTAAAGCTCCACAAGATGGAACTAAAGAAGATCAAGTTATCACCATTGCCAGACATATGAATACGCAAGGTATGAGATTGGAAAGTATAGTCATAAGAGGAGGGCTTACTGGGGAAGCTAAGAAAAGTATAATGGATGAGAATGATCATCTATTGGATATATTCTCAAAGAGAACATGTGCAAAGTTGGTACATGTTGAGACTCCAACCTCATTGCTAGGTGCTCTTAAAACTCGAAAAGTTTCTCCTGTTACAATATTCAGGGGTGATCTTGAGCTGAGCCCCAAAATGAAGATTAAG
>RC1G0301000_1895_2182
GTATGGGTTTACAAGAAAACATCCGAAGACAAGTTTCCCACTCTGAAGAAATATTCTGATAAAGCCGCTCCAACAGATAAATTTGCGACACATGAAGTCAAGGTGGATTTTGAGTATAAGAGTGCTGAAGATCTGAGTAAAGTTGTACCTCCAGAACAGAGGATTAAAGGTTATCGTTATGGACCTCAAGTAATTCCCATATCATCTGCTGAATGGGATGCTGTCAAGTTCAAACCAGAAAAAAGTGTGAAACTTCTGGGATTTTCTGATGCTCAAAATATAATGCG
>RC1G0301000_2308_2504
ACACTATTACATGAAAGATGTCAACGTTTTCATTCCTGAACCGGGTAATACAAGGGCCATTCTTGCTGTTTCTGCCTTGGCACGAGCAATGAAAGATAAGAATAAGGTGGCAATTGTGCGCTGTGTTTGGAGACAAGGACAAGCAAGTGTTATTGTGGGGGCCTTGACACCTAATGTGTCTGACAATGATAATATT
>RC1G0301000_2611_2818
CCTGATTCGTTTTACTTCAACGTACTCCCTTTTTCTGAAGATGTTCGAGAATTTCAATTCCCATCTTTCAATAATTTCCCAGCAGCATGGCAACCAAGTGAACAGCAGCAAGAGGCTGCTGATGATTTTGTGAGGATGTTTGATCTTGCACCATCTGGGAAACAGGAGGTTCTGCCGCCTGACCTAACACCAAATCCTGTTCTTGAG
>RC1G0301000_3027_3207
TTCCAGCGGTTTTTTCGTCATCTTGAGTTAAAGTCAAGGGACCCAGATGCAGCTGTACCTCCAATTGATGAAACTCTCAGGAAGATTAGTGAACCAGATAAGGAGCTGATTGCTGAAAACAAGTCTGTTATTGATGCATTCCGTAGTCGTTTTGAACTCAAAGAGAACCCAAAGGTCATC
>RC1G0301000_3387_3884
CTAGTGTGAATTTCTTGTCCATGGCTTTTGTTTCTTGTCTCTCTCTCTCTCTCTCTCTGTTTCTTAATGCTGTTTTTTCCTTAGAAGGTTGTTTCTATTCGAAAGATAAATAAATATGTCCATATACTTTTTACATTTTTATAGGAACTCAAGTTCTAAATGTGACTCGTTTGCAGCTGAAGAAATCAAGTAGGCGACTGTTGAAAGAAAAACCATCTGTGTCCGATGAAAGAGAGGATCCTATGGACATTTCTGATCAAACCAACTCCAACGAACATACATCTGGAATTAAGGTTACAAAAATTGGGGATTCTGCTCCTGTCCAGGATTTTGAAGCTATGATGTCCCGTAGAGATAGCCCAGAATGGGTTGGGAAAGCCATCAAGGATATGAAGAACAAAATACACGACTTAGTAGAGGACTCTCACGAAGGGGATAACTATCCTAAAGCACTGGAATGTTTAGTTGCCCTCCGCAAGGGTTGTATCCTAGAGCAA
>RC1G0301000_4167_4347
AAACTGAAAGTTTCTCCTCTGCAGGAACCAAACCAGTTCAATGATTTTCTGCGGTCTCTATGTAAATTCTGCCAGGAGAAGTACCTGAGCAGTTTCTGTGAATTTCTTGCAACCAAAGAACTCACCTTGATTCCCAAGACAGAAGCTATAGACAGGTTACACATTCTTATGCTCTTCCCT
>RC1G0301000_4440_4620
ATGTTTTACCCTAAGCAGTGAAGTAACAGATGCTGAAGCTAGAAGTTTTCTGGTCAAATCAGAGCCAAAGTTGGAATGAATGTTTCAGTGCTGAAAATGGTACGGATCTGCTGGGATGTTGAATGAGAAATCAATCAACCAATGTACAGAACCCAAAATTTGTTATATGCGCCTATGCGG
>RC1G0301000_4653_4905
ATTTGTGGAAACATGATATGTACTTGTATCTTGTTACTCCATCGCTTTTCTAATCAGAAGCCCAACTCCTCTATCATTAGTAGTTGTGTTAGTCGTGGGCTCATGGCTTTCACAAAATCGCAGTGTCTGAAAAATCTGTAGCTAATGATTCTGTCAGAATGACATTTCATACCTAGTCCTGAGAGGTAAAACCTTTTATTTGCTGTTGCTGATGCCTAGGAATTGGGTAGCCCAAAATGAACTGTTTTGGAG
>RC1G0303600_0_209
GCATTCCCATTTCCACCATCACCATTCGCTGAAATTTCAACTCCGCCGCTCTAAGCTCCCAAGCTTTCCAACTTCCGGAGCTCCGCCAATCGATTCGGGTCGGGTTTTGCGTTGAGGCATATGGCGAGTTTGCAGAGCTGCAGCAGCGTGTGCCTGAGAGAGTCGGCTCTCTTGCTTCCGCGTCGCAATGTTAACGATAGCTACAAGAG
>RC1G0303600_332_512
TGATTAAACTATTTTGGTTGATTTTTGTTTTTGTTCAAATTAACAGTAGGACGGTAAAATGGAGGAGTCCACGAGGAGCTGTGCTGCCCAATTTTCACCTTCCGATGCGTAGTTTCGAAATTAAAAACAGGTAAGCCGTTTTCTGTAATTTGTAATTCTGGATTGATCAGTTTTCGTATC
>RC1G0303600_1096_2298
GACATCTACAGAGGAGATAAAGTCACTTAGACTGATAACAGCCATCAAAACGCCATATCTACCGGATGGCAGATTTGATCTTGAAGCGTATGATGCATTGGTTAATACGCAGATTGAACATGGAGCTGAAGGTGTGATTGTTGGTGGCACAACGGGTGAAGGTCAGTTGATGAGTTGGGACGAGCACATAATGCTCATAGGCCACACGATCAACTGTTATGGTGGATCAATTAAGGTAATAGGAAACACTGGCAGCAACTCCACAAGGGAAGCAGTTCATGCTACTGAACAAGGGTTTGCAGTTGGGATGCATGCTGCACTGCACATCAATCCTTATTATGGAAAGACCTCCTTGGAGGGATTGGTTAAGCACTTCGAAAGGGTCTTATCTATGGGACCCACTATCATATACAATGTGCCATCACGAACTGGCCAAGATATCCCCCACCAGGTGATTAACACGTTGGCACAGAATGCCAACTTGGCGGGTGTCAAGGAGTGCGTTGGAAATGATCGGATTATAGAGCACATTGACAAGGGAATTGTGGTTTGGAGTGGGAATGATGATGAGTGCCATGATTCAAGGTGGAACCACGGAGCTACTGGAGTCATATCTGTTACTAGTAATTTGGTTCCGGGTTTAATGCGAGACCTCATGTTTGGGGGGAAGAACCCTTCTCTTAATGCAAAGCTCATGCCTCTGATTGAGTGGCTTTTTCAGGAGCCAAACCCCATTGGCCTAAATACAGCACTTGCCCAACTTGGTGTCGTGAGACCAGTCTTCAGGCTGCCATATGTACCTCTTCCTTACGAAAAGAGAGTAGATTTTGTCAACCTGGTTAAGCAAATTGGGCGCGAGCATTTTGTTGGAGAAAAGGGTGTTCAAGTTCTTGATGATGATGACTTCACTTATTTGGATCGATATTAGACAGTTTTCTGGTTTAAATCTTTATGAATTTTTATGTTATCTTTCATTGGTACAAGACTCTAGTTTTAAGTTGAGATATCAATGTGTTTCCGACTAGTCTGTGTATCAATAAAGTCAGTGTGCTTGAATGACAATGAGTATCTGGTTCGTGCTATTACACCTACTGATATCTAGAGCACTTATTTGCTGGGTCTATTGCTTTTCATGTCTATCAGCAACTCACTTGCCAATACTGTCACCGTGTCACGTCTTCTAATCTCTTAGTTGTTTATGA
>RC1G0303700_0_221
CACAATTTTCTCAAGCCTTCTCTTCTTTAAGCTCTATATCACCCAACTATCTCTCTCTCCCTCTCTCTCCCTGTGAAAGTTCGGGCAAAACCCAAACTGTAGAAGGAAACAATGTGTAGGAACTCCTCAGAAATGATTCCATACAGTCCTCTGTACTCTTCTTTCCGCCTCCGACGGCCATCAAAGCATCACAGCTTTCGCGTTCACCGCCTAATCAACAG
>RC1G0303700_310_810
GAGGAGATCAATTACAAAAGAAGCAAAAGAGAAGGAGATGGAAATCAAGAACCTGAAGTTGTACATGGAGAATAAGAGCATAATAGAAGAGAATAACAAGTTGAGGAGAAAAGCACTTCTCCTTGTCCAAGAGAATCAAGCTTTGTTTTCGCAGCTCCAACAGAAAATCTCAGACCATGCATGCAGTGCTACTATGAAACAAGATCACTAAAACATATTATATATAGCTTAATTTTGCAATAGTAGTTAACAAGGAGAGTAGTAGGGGCCATGGCTTCATTTTGTTTTTTCATCTCCTTGTTGGGGCCTTGGGGGAAATCTAATGTCTCATCATCTGTTCCTACCTCAATTCGGCCTTTTTCTTCTTTCCAAAAATTCTGGTTGGGCAAAAATAAAAGGGAGCCATTGACGATTGAGAACATGAAACCCTATTAAATATTCGTCTGTAACTCCACCCTTTTTCTATTTGTTGGGTTTCTTATATGAACACGTTTTTCTCT
>RC1G0303800_0_291
TTATCAGAGTTGGAAGACCCTGACGCTGACGCTGACACTATCCACTGTGATCTGTGCTCACCTTCTTCCCCAAATTGCTGCTAATTGTTTGCTTCAATGTCCGACGTCGGCGAAAGCGAGCCCGCTCCGCTAAAGCCCAATGGGCCTGTGCTCTCCGAGGAGTCCATGTCCCCCATGCAGTTCACCACCTCCGCCGCCGCCAAAATCGCCTCCCAGCCTCTCCCCTCCTACGACCCCTCCGTCTGGGGCGTCCTCACCGCCATCTCCTCCAACGCCCGCAAACGCCCCCAG
>RC1G0303800_533_713
ATGTAGGGCATAAATATGCTATTGACTTCCATTGAGCATCAAATTGGACGATGCGTAGCCGATAAGCGGTTCCAGATTGAGTCGACTGCCATTAGTGCAAATCACTGCAAGATATATAGGAAGAAGGTTGATGAAGATGCCAAGTCTGCATCAATCTTCCTCAAGGACACAAGGTTGTGC
>RC1G0303800_767_947
CCGAATCATAGTTTGTGATTTTGTTGAGACTTTTGCAGCACGAATGGGACGTATCTCAACTGGGAGAAGCTCACAAAAGTTGGCCCTGAAGTTGAAGTACGTCACGGCGACATTATCTCGCTTGCTGCACCTCCTCAGCATGGTGATACTACTGTGCCTTGTGCTCTAAGTTTCTTCGTC
>RC1G0303800_1033_1213
TATGTATTTATAGGTTTCTTAAATTACAATTTGAGAGTTGTTGTCTACAGGTGTTGCATTTGCATTTGTATTTAGAGAAGTTGTCTCCAATGCCAGTACAGCTGGTGCTTTTGCAAAGAGAAAAGCAGGTACATTTATGACTGTTTTAGTGTCCATGTTATTGATGCAATAATACAGTCT
>RC1G0303800_1819_2142
TGATGTTATTTTTCTACATCTTTTCACTGTTTGTACAGATGAGTTTGCTGGTGAGAACAAGAGACTGAAAGGTATTGGCATTGGGGCTCCTGAGGGTCCAATATCTCTTGATGATTTTCGAAGTCTTCAACGGTCCAACACGGTACATTTTGTTTAATGATGCTATAGTAGTAAGTGTGAAGTGATGCTGGAAAGTCGATATAATTTACTTCTTTTAAAAAATATCATATCTGCAGGAATTGAGGAAGCAATTAGAAAGTCAAGTCATTACAATTGATAGGTTGCGCAGTGACAATCGTTTGGCTGTTGAGCATCATGAAAAT
>RC1G0303800_2241_2444
GAAAAAAGAGAACTGAAAGAATCAGTTGCAAAACCTTACCTTGATCAACTGAAAGAGTTGCATCATATTGTGGAGGTTAAACAGAAGGAGGTGGTAGAGATCAATAAGATATGTGCAGAACAAAGATATGCTCTCGAAGACCTTAATGAAAGGCTTACAGCTTCTGTGCAGTCATGCACTGAAGCAAATGAAATAATGAATAC
>RC1G0303800_3018_3220
TCAGAAAGCTTCTCTGGCTGAGCTCAAGGCACAGTTGGATGAAGAGCGAGATCAGAGAAGAGAAGAGCGAGAAAAGGCTGCAGTAGATCTAAAAGCAGCAGTACATAAAGCTCAATCAGATGCTCAAGAGGAACTAAAACAATATTCTGATGCTGCCACAAGACGAGAGAGAGAGCAACAAGAAGTAATTAACAAGCTTCAG
>RC1G0303800_3327_3725
GAATCAGAGAGAGAGACGTGTTTACTAATAGAAAACTTGAGAACAAAATTGGTAATGTTGGCAGTACCTTTATTGAATGCTTCATTTAAACGATGGAAGGTCCTTCTCCTGATTATCTTGTGTGCTGCAGGAAGACACTAGGAAAAAGTTGGTAGTCTCTGAAAATAAAAATCGCCAGCTAGACACCCAAGTTTGCGAAGAGCAGTCAACCTCTGATAGTCGAAAAAAGGTGATCATGCCTCTTAATCCTAACTTGGATATTATTCCCTATTATAATTATCTTTGCCACAAACAGTTGTTGAGGCTAAGTTTATCTACTGTTGTGGATGTTTGGGCAGAGAGTGGAAGAACTTGAACATGAGATGAAAGGACTGAGGAAAGAGCTTGAGAGTGAAAAG
>RC1G0303800_4007_4187
CTGAGATATTTCTTGTTGTTGGTAGCAGGCGGCTCGAGAAGAAGCATGGGCTAAAGTTTCTGCCCTTGAACTAGAGATGAATTCTGCAATGCAAGATCTTGATTTTGAGAGACGAAAATTGAAGGCTGCTAGAGAAAGAATAATGCTTCGGTAAGTTTCCTGAAGGATTATAATCTCAAG
>RC1G0303800_4468_5638
GGAGACACAACTAAGGGCATTTTATTCCACAACTGAGGAGATTTCTGTACTATTTGCTAAACAGCAGGAACAGTTGAAATCGATGCAGAGGACACTGGAAGATGAGGAAAATTATGATAACACATCAGTTGATTTTGACCTCAATGTTATTGGGGATACAACTGGAACTGAAGGCAGAGATGATAAAGTAATCAGGTACCGTAGAAACAACACTGCTAGGGCAGGGTCAGCAACAACACCGCAGAGGTCCAATGGAAATCAAATTGGAACATCTAGTGAAGAAGTCAGTGTTACTGAGAAGCATGACTGTGATATCAGAAGCGAACAAGGTGAACATACCGAAGAGGCAGAATTCACTAGTGCAAACCATGGTGTCAAGGGTGGCTTTGGTTCTGACATTGATGGTATTGGTACAGGACCTGTTATGGAGGGAGATGGCATTGGCACTGAGCATGTTCCTGAAACTGAAGGCATTGACACTGAGCATGTTCCTGAAACGGAGAGCCCTGGAATGAATGGTGACGAAAATATTGATTTGAACAAGATTGCCACTATGGAAGGGGATACAATGCAAATTGATGAGGAAGGCCATGTACAAGGAAATGATGAGAAAGTTGCAATGATTTTTCAGCAGCGTCACTCTCAATCAAACACAATCAGGACAGCAGACCTTATAGCTTCCGAAACTATTGGTAGCTGGGCTTGTAGCACAGCCCCTTCTGTCCATGGAGAAAATGGATCTCCAAGAAGTAGAGACAACGAGGAAGGTGCTGCTGCACCACACGATCCGATTGACAGGGTGGCTGAGAGCCAAAGTACTCCATCTTCTGAGACTGCTGCCACAAGACGGAATCGTGAGCGTCAAGCACTGAGTGAAATGATTGGGATAGTTGCTCCCGACTTAAAAGAACAGTTCGGTAATGTGGACGATAGTTATGATAATGAGAGAAGAAAACAGGCTTCTACATCCGACTCAGATACTGAGAGTTGTACGAACAGTGAAGATAATAACAAAGTTGAAGCTGCCGAAGGTGATTCAATTTCAGACTCAGAGACCGAGGGTAGTGATCGGGTTGATAACGCAATGGACGAAGATGGTGTGGATACAGAAGAAGATTCCGTTGGATAATCGGTTCGTAAGGAATCCAACAAGTAGTCTTACTTTTCTGG
>RC1G0316100_0_180
GTACTGCAGAAAAAGAAGGACCAAACACGCCATTATCAATTTATCGAAGAGAGAAGGATAAACCAAAGACAGAGCTGACGTTCTAAACAAACCAGAACAAAGCCAAAGCAGCCATCCTCTTGTCAGATTTTGCAATTTCGAGGCTCTTTCCTGGGCACTCTTTTCGGTACTCTTTTCCCC
>RC1G0316100_1286_1515
TTTGTCTTAACTTCATTCAGCAGGTTCAGGATAAGAGATGAGTACATTGGATGCAACTAGAGCCGAACTTGCTCTTGCAGTTCTTTATCTGAACAAGGCTGAGGCCAGGGACAAGATATGCAGGGCGATACAATATGGTTCTAAATTCTTGAGTAATGGACAACCCGGGACTGCCCAAAATGTTGACAAAACGACTAGCTTGGCACGAAAAGTTTTCCGTCTTTTCAAG
>RC1G0316100_1788_2380
TTTGTGAATGATCTTCATGGTCTGATTAGTCCAACTGCTCCTGGAACTCCTCTTCCACTTGTTCTGCTTGGAAAGGTATGATTTACTTCTTACCGGAATGTGAGTTTTTTTTTTGGTCATATTTTAATGAATTTTAAGTTTCAACCTGATGTTTGTACAGTCCAAAAATGCATTGCTGTCAACTTTTCTGTTTCTTGACCAAATTGTCTGGCTTGGCAGAACAGGCATCTATAAGGTATATATTTACCATGTACTTCCATTCTAATTCCATTGTTATGTTTTGGATTCTGGGGAAGTAGTGTGGTAAAAGTTTGAAACTTATGTTTGTAATAGAACAAAGAACGTGCTGAGCTAATTGGCCGTATATCTCTTTACTGTTGGATGAGTTCCTCAGTTTGCACCACTTTAGTTGAGGTTTGTTCTTCCCTCTTTATGCCCCTTGTTTTTTTATGTGTATTATTTATATTTAGAGATACACATAGCATGAACAATTTGTTCCTGTTACCTCCTAAATCAGGTTGGGGAGCTAGGAAGGCTTTCTGGACAAATTAAGAAGTTGGAGAAGGATCTGAAGACCAGCGACAAGTATCAA
>RC1G0316100_2510_2690
AGAATGAGGCGTACCGTGCTAAACTCAAAAAATCGAATGAAAGGTCACTAGCCCTGATTAAAGCAGCCTTGGATACAGTGGTCGCAATTGGGTTGCTTCAGTTGGCACCTAAGAAAATCACTCCCCGTGTTACTGGAGCCTTGGGATTTACTACTTCTCTGATCTCTTGTTATCAGGTTT
>RC1G0316100_2717_2897
ATCTTTATGAATGCTTACCAGATTTACATAAATTTTACTTTTTTTGGGGCGATGTAAGCTCGGGTTGATCGTAACCTGCTACATAGTTTGTCTGCTGACATTCTCCCTTGTTTCCGTGATGCAGTTGCTTCCAGCTCCAGTGAAGGCTAAAACATCCTAAAGAGCAGGTCAATGAGCTTC
>RC1G0316200_0_180
CCTTCTCCCCCCATCTCTCTCCATTCTTTATTCTCTCTCTAGGGTTTGCCTCTTTCACACACACCTACCCTTTTTTTCTTCTTCTCCCCCCAAAAAAGGTAGAGTTTGATGCTTTCTTCCAATCCCAATCTTCTCTGCGTTTAAAGTTTCCGCCTTTTCTCTTCTAGATGGTTCTCTCCA
>RC1G0316200_552_739
GTCTTAAGAGGCTGAGAAAGGCATCCGGGTTTTGTTTATTTTATGTTGGAGTTCATTCATACGGCTCCATGTATGGATTGGTTGAACGGGCTTGAACCTGACATGTCGGTGAAGGTCCTAACTTGTTTGGACAATCCAAAGGATCTTGTTCAAATTAGTACTGTCTCATGCACTTGGCGTCAAATTG
>RC1G0316200_2172_2586
TGGTAGAAAATGGTCTTTGCAAGAAGCTTTGCTTGAGAATGTTTCCTCAGTTATCCAGAGTTGGTCATGTGATCGAGTCAAACAACTCTGATGCCAAAGATTACGCAGAAGTTGGATCTAGCAATTCAAAGGAATGGGACACGTTGGAAAGGGAGCATAGAGTCTATGCCTTCTTAGCTCATGCTTGTACATCTTTCCCTGAGGGGGATTGCATTTCAAAGGCAATCAGTGCTTCCAGCACTGACAATTATCCAGAGGAAAGCATTCAACATACTCTAGTGTTTAGTGTTGCGCGGAGAGCTTCATACTGGTCAAGTAAAGGCCAAAAGAACCCTGCAGTGCCTGAGATGCTGACATACAAGTTGAAGTCTGATTTTGTTATAGTTACTGAAATCAACATACATCCTTTCAAAG
>RC1G0316200_2677_2857
TACTTGCAGCTTACTTCCAGCATGGGTCACCCATATATTCTGCCCGTGGTGTTCGATTTCGTATGGGGCATGCCAAATTCCCTATTGTAGAGAGTGACCCCATGGAGGAATCATGCCATGACGACAAGTTTGAGTGGACTCACACTTCGCAAGTGTTCCCAATGGCTCAGGTATGTGACC
>RC1G0316200_3355_3535
TAATTGTTGGCTTTTTTCCCTTACAAACAGAAAAACTGCTTGCAGACGTTCAAGCTTCCAGAACCAGTTCTTTGCATAGGTGGATTCTTGCAGATTGAGTTAGTGGGGAGGGTTCAGAGACAAGAAATGGATGACCTGTTCTATATATGGTTTGTTCTGCAGCTTCATTTCTCTCAAGTG
>RC1G0316200_4031_4518
CGTGTCTCACGTTCAAGTCAAGGGGAAGTCACTAGGACCTGCATTTAGTGTTGAAACCAATGTACCGTCTGGGCTGTTTGTGTTGAAGAGACAAACTAAATTCAACCAACCAAGCTTACCTGAGAATGAGTCCGATGCTATCTCCACTGGTGATTTGGAGAGACACGGTAGAGAAATGCTGCCCATTGTGAATGTGCTGCTTGCAAATGTAGATTTTGAGGAATATTATGAATGAGCTGATGCCGATTATGAGACAGACGAGTTTGCTGTCTAAATTATTTATATGCTTTTCATTTTTCTATAAATCAATTGGATAGCAGCTCCATATGTGGCTACTTTTCTCGAGTGTTATAGACTCACAGTGAGAGTGAGTGTCATAAACTGTTGGTGTAGCTATCTACCTAAGGTATTATACAAGTATTAGTTGTTATATATTAGTATCCTAATATTTAAGAATCTGTTTGATGTGCTCTGGGTTTTGGGTGGT
>RC1G0332700_0_181
ATGACGTCGCCTCGCTGCTTCGAAACGCCGTCGTTTCGTCCTTCTTCTCCAGACTCAGACTGGGGACACAAAGTCTCAGACAAGGTGCTCTCAGTCTACAACTCGCTCCCTAAGAAAGGGAAGCCCCAGGGCCGCGAAGTCACCGTCTTGGCCGCCTTCCTCCTCTCCTCTCCTCTTCAAG
>RC1G0332700_234_414
TGCATCATTGATTTTGAATTGCTGATCAGAATTGCAAGTTGTGGCATTGGGAACCGGAACCAAATGCGTCGGCCGTTCACTCCTCAGCCCCCACGGCGATATCGTCAACGATTCCCACGCCGAGGTCATCGCTCGCCGCGCTTTAATCAGGTCCCTTCACGTTCAATTCATTCCTATTTT
>RC1G0332700_505_693
TTTCTTCTATGCACAGATACAATGTCTTTCTCAAATTTATAGTAGGCAAAGAGATAACAATGGAAGCAAACAGTTGCGAAGCGATGATGTGAAAAAGTTTATTTTTGAATTGGACCCTGATGATGGGCACGGAAAATACACAATGAGGAAGGGTTGGAAATTGCACATGTATATATCGCAACTACCTT
>RC1G0332700_764_944
TGATTGTACTAATTGTTGTTCCTTGCAGGTGGGATTGCTTCACCAAGTTCATTGATGTCTCCCCCGAAAAATATCTCACCTAGCGGAGGGGGTTCATTACTGGAGGAGCTTAATGAGTCCATAAATGAGGAGGCTTTGATTGAGAATAATGGTAAAGGATTTTCGAACTTGTCCTCGTTT
>RC1G0332700_1045_1225
ACGGAGCGTCTGCATGTGATATGTTTTTTCAGGTGATGCTTCACAACTAATTGGCACGGTTCAAAGAAAGCCTGGTCGTGGTGATACTACATTATCAGTTAGCTGCTCTGACAAGATAGCCCGTTGGAATGTTGTTGGAGTTCAAGGTTCGTCCTTTGATCTATCGTGTACTTCATCAGT
>RC1G0332700_1415_1595
TCAGGAGCTTTGCTTTCCTTCTTTCTTCAACCTGTATACCTTTCTTCCATTACTGTTGGACAATCCCCTATCAACTCCGAAAAGGTTCTTGTGGCTGATTGTCTGAAACAAGCTTTGCATGATCGTGTCCTACCATTATCAAGCGAGCTGATCAGTCCCTTTCAGGTGAACCAGGTCTGT
>RC1G0332700_1664_2117
CCACTACTCTGGGAAGCTCCAATGCCACCAAAGGAATTTCAACATTCTGAGACCGCTTTGATCACTATAACATGCGGGTATTTTGTTAGTTAATTTGATATATTCTGAATGCAAAGTCATCCTGTAACTGTTTGGTTACCATTGATTTATTCATGATTTGATTCACAGGTATTCAATATGTTGGAATAAGTCTGGTTTGCATGAAGTCATTCTTGGAACCATAGGAAGAAAGCAAGGCGCTGCAAAAGGAGCACGCAGTCCGTCTACTGAATCCCCTATATGCAAGTAGGGGGACAATTATGATCCAAACTAAATTATTTATGCGCACTTTCTGTCATTGACAAATTCTGCTTACTATTTGACAGAAAACGGCTTTTGGAGATTTTCTTGTCCCTAAGGAATGAATGCCCCACCAAAATCCATGTCAATGAGATGTCGTATCGAGAAATTAAG
>RC1G0332700_2611_3203
GAAAGGGCACATGAATACAATGCAATGTCAAAAGTTCTAAAAAGAAGACATACCTTTAGTAATTGGCTATTGAAGCCCCCAGATTTGGAGGCATTCTCTGCTATGGGAGAGTGAGGTTAGTTATTTACTGCTCAATCATTATCCACAATTAGTAATGGCTGTCGCATGTTGTGATCTTTAAACTGAAATTTAAATGGTAATCGAGTATTAGCTGGGGTTAATATTTTTAAGCTTGCAGTTTCAGGATACTGATGTGGCTTAAAGGGTTTCTAGCAGCTTTGAGGATAAGGGTATCATAAGAACTTATGAGCGAAGGGTCCAAGTCACCAACTAAGAAAATGTCATTGCTTCACCTGTCTCTGCCTTCAAAAGCATGTTGCTGCACAACTGACACATCTTTCTGGAAACATGTTCGATGACAGATTCACAGTCAACACTCTCACGCTTTCTAGTGCGAATTGGTATTAACGCGCAGTGTGAATTTTCTTGCTGCCCTTCCAGTGGACACGTGGAGTTTGATTCTCTAGCTAGCCATCTTGTGATTGATTGTAAAACACTCGAATAGCAGTTGTTAGATGAATTGTTCGAACAG
>RC1G0332700_3296_4009
GAGTAATTAACGCACCAGAAGATTGGTTATTGGCCTCCCTAATGTGAGTGCCTAGGGTGAGCCAAAGAAGCAATGGAGTTTGCATAGTCTCTGCCATGGATGCGAAATGGTTCACTGAAATTCAATGGATTGTTTTACAGGTTACGTACTTGTTACTCTTATCTTCCTTGGTCATATGAACTTCACTTTAATAGTTGTTGACTTCTTAACTGAAGAGTAAGTTGCACGGCATTAGTTGTGATGGCAAGCCTAACTCTAAACCCACGAGTCCAACCTTCCAGTAATTGCACACAAGTTGGAGAAACATTTCTGTGTGATGGGTGCAACGGTACTCCCTCTCGCATAATTGGTGTGTGATTCACTAATCTTTATAGATCCGGCACATATGAGGGACGGGTGCATTCACGCCCGTCTCTAAGAGGCTATGAAGCGTTGACCGCCATGGTGGGAGGAAGGAAACACAGCAAGACATCCCTATAGGGTGGAGCATAAGCTGGAGTATCCAATAAGAGAATAAGGAAGATGACATTTGTTACTCTTCCCTTACAATTTGCTTTGGCACCCCACCATATGATTTCACTTTTTTCACCATCTTCATTTCACGCTGAACAGCATGGATAGTGTCATTAATTATGTGACCGTAACTCAACTTTTCTATGCAAGGCTCACTTTAACCGTCATTAGTTTTCACCCTCAACTAACTAGGCCGTTCT
>RC1G0342800_0_180
GCTCGCTTTTCAGGAAATTGGTATTTCTTCAAAACCCTAGCTTTTTTGATATTCCCTGGTTTGAATTGCGCTGCTTTCGGGTTTGGATTAGGTGATTTGGTGTGCGGAAAGGTTAGGTTTTTAGGTTTATAAGCTAGGATTTTTTTGGCGGGGGTTGAAATTTTTAGGTTGGATAGCAGA
>RC1G0342800_491_671
TTTTAGTCTCGAATGTTGATAAACATTATGAATGTTTCAGACTATGGCTAATCAATACTTTTGCATTTCTTAGACCTGTCTTGATTCAACATGCGAAGCAGCTTCAGTATTCAAATGTAAACTTTACGTGGCATAGGGGTTGGTTTTCTTCTTCAAATTGCAATCCAAACTATTTAGTGA
>RC1G0342800_1209_1398
CTTGGCAGCTTCTTGTAGCAGTTCGATGCTGGGGGCAGTATGCCGATGATAGTTAGAAAAAATGCAAAGGTATCAGCCCACCGGCTTGACTGGTGCAGTTAGTAACAACACAATAGGTGGGGCATCAGGAAGGGATTCTGTCCGAGCTGAATCAGCTACGCTGCCAGCTCACTTACCTTTAAATTCTAG
>RC1G0342800_1575_1755
TTGATAAGTTGGGTGCTTTTGGGCTTGGTAAAATGAGGTGATTTTTTCTTATCCGTGCAGGCGCCCATCTCAAATAGCACCTTACAAATTGAAGTGTGATAAAGACCCTTTGAATGCTCGGTAAATTTTGGAACTGATAATGCCTCTCTCTCTCTCTCATATATATATATATATATATGT
>RC1G0342800_2009_2189
TTAAAGTAATTTCTTTTCTTCTTAATCTAATCTCAGACTTGGGCCACCTGATTTCCATCCCCAAACCCCAAATTGCCCAGAGGAGACACTTACCAGGGAATATGTGCAATCTGGATACAGGGAAACTGTTGAAGGAATTGAGGTACACTTTTATAATCAAGTAATTTATAGGTATATGTC
>RC1G0342800_2451_2631
TTTTGTGGATCCATCAGAAGTAGGTTCTTAGGTTGACACTTGCTAAATTTTCCAGGAGGCTAGAGAGATATCACTTAGTCAGGCCCAACATTTCACCAATCCTCTTGTCTTCAGGTGTAGAGAGGTAATTTCTTAGTTTCTAAAGTTATGAGAGACATCTCAAACTGTTTTTAATAGAAG
>RC1G0342800_2721_3000
GCAATCAAAAAACGTCTTAGAGCCATAAATGAATCTCGTGCTCAAAAGAGGAAGGTAAAAATGCGTTCAAACAACAGTGCTTATATGCTAATACATAAAATGTTTGTTTTTAAGTGGGGTTTATAAGTTTGGTATCACATTCTTGACTGCTGTAAGATACTTCTATGTCAGGCTGGTCAAGTGTATGGTGTTCCTCTTGCTGATTCACTCTTAACAAAGCCTGGTGTTTTTCCTGAACAAAGGCACTGTGGTGACGACTTACGAAAAAAATGGATTGAG
>RC1G0342800_4236_4416
CCATTCCTTTCCAGGGTTTATCACAACAACACAAACGCTTGCGTTCATTGGCTGATCATGTTCCTCATGGGTATAGGAAAAGATCTCTATTTGAAGTTCTTACAAGGAATAATGTTCCATTGCTGAGAGCAACTTGGTTTGTTAAAGTCACTTATCTTAATCAGGTACACGTCCGTATCA
>RC1G0342800_4508_4856
ATCCGGCCAGGTTCTTCTAGTATTTCTTCTGGGATACCTGATAAAACTCAGTTGTCTCGCACAGAGCACTGGACCAAAGATATCATTGAATACTTGCAGTACCTTCTCGATGAATTCTTTTCAAGAAACAGTTCACTTCCTGGTTCACACAACAGAGAACGATCACAACAAATGCTTTATGCTGGGTCAGTATCACAACGGAGTGATCCAGCATCATCAGTCCTTGGTGGTGACGAGCCTTCCCTACATTTCAAGTGGTGGTATGTGGTGCGACTCCTGCAATGGCATCATGCTGAAGGGCTGCTTCTTCCTACACTTGTTATTGAATGGGTTCTACGTCAACTGCAG
>RC1G0342800_5002_7410
GAGAAGGAATTGCTCGAGATTGTGCAGTTGCTTTTGCCTATTATATATGGTGTTTTGGAGACTGTTGTCTTATCTCAAACTTATGTTCGCAATCTTGTCGGGACAGCTGTCCGTTTCATACGCGAACCTTCTCAAGGTGGATCCGATCTTGTGGATAACTCCAGAAGGGCGTATACAGTGTCTGCTCTGGTGGAGATGCTTCGTTATTTAATACTGTCTGTACCTGACTCATTTGTAGCTTTGGATTGCTTTCCTCTACCACCATGTGTAGTCTCTTATGCAGTAAACGATGGAAGTCTACAGAAGATGTCTGAGGATGTGAGAAAGATTAAAATTGGGTCAGCAGAAGTTGCTTCTGTATTCAGAAGCAAAGCTTTTGATGCTCAGTATCAATCCTTGGCCTTTGATCATGTTGTTTCATCCATTCAGAAGCGTGCTGACAATCTTGAAAAGGCTGCAAGCCCTAGCTATCCAGGCCATAGTATTGCTAAAGCTGTACAGGCCCTAGATAGGTCTCTTGCGCAGGGGGATGTTCTTGGGGTATATAGATTTCTGTTTGAAGATCCTTGCGAGGGAATTATAAATGAAAGTTGGGTTGCAGAAGTTAGTCCTTGCTTGAGAACATCATTGAAATGGATTGGTACTGTGAACTTGTCATTTGTTTGTTCGGTATTTTTCCTTTGTGAGTGGGCAACTTGTGATTTCAGGGATTTTCGAACTGCTCCTCCTTGTGAGCTAAAATTTACTGGCAGAAAAGATTTTTCTCAGGTACACATTGCAACTCGGCTTTTGATGCTAAAGATCCGAGACTTGCAAAGTTCACCTCAACATAAGAATGACAACCCTGCTAAAGGTTCCATTCAGCAGATTAATATTCCTGTCAGAAGTTCCATGGGAAGTTCTTATGAATCTAAAAATAAGTCAAGAAGTGTGCACCAGAGAAGTACAAAATCATCAAATATATTTGAGAGCCCGGGTCCTTTACATGATGTCATAGTTTGTTGGATTGATCAACATGATGCAGGCAAAGGAGAAGGTTTGAAGCGCCTTCAATTTCTTGTGATTGAACTCATACGTTCTGGTATTTTTTACCCCCATGTCTATGTTAGACAGCTGATAGTTAGTGGCATTATGGATATAAATGGACCAGTGACTGAATCAGACAGAAGGAAGAGGCATTATCAGATCTTGAAGTTGTTGCCTGGGGTCTTTGTGCATGATGCTCTGGAAGAAGCAGTGGTTGCGGAAGGCCCAAAACTTTTGGAGGCTATGAGTTCTTACTCAAATGAACGGCGCCTCATACTTAATGGGTTCCTTGGTGATCAAAATAAAAATTTGAGTATGAAGTCAGCTCTGAAGCAAAAGAACAATGCCATCCCTGGAAAGGATTGTGGTTTGCCAGTTTCTGCTGATCAGTGGAAGACTGTTGAGTTGTCATCCAGCATATTGTCTGGCAAAAGTGGCAAGAGGGGCAAAATTGATGCTGATGTTGAAGAACTAAAGGAAGCAATCTCACTATTGTTACAACTGCCATATAGTTCCACCCCACCAACAGATACAGGACTTGAAGAGTCCCAAGGGAGTGTGAAGAGGCCTTTTGGGTCGATCTCTAACAAGATGGATCTTGGAGAAGGCACCCCTGGGTGTGAAGAATGCAGAAGAGCAAAGAGGCAAAAAGTGAGTGACGAAAGGAGCTCATATATCCAAGGAAATTCTCCAATTCCTTCAGATGATGAAGATACTTGGTGGATGAGGAAGAGATCTAAATCCTCAGAGCCGTTGAAGGTTGATCCACCAGTCAAGCTAACTAAACAGGTATCTAGGAGTCGGCAGAAAATAGTTCGCAAAACTCAAAGTCTTGCTCAACTAGCAGCTGCTAGGATTGAAGGGAGCCAGGGAGCTTCTACAAGTCATGTCTGCAATAATAAGATAAGTTGTCCTCATCATAGATCTGGACTAGAGGGAGAACCTCCGAAGCCTACAGATACGACCAAAACGAACCATGCTGGAGATATTGTTTCTATTGGAAAAGCTTTAAAGCGGCTGCGATTTGCAGAGAAGAGGACTATTACTGTTTGGTTAATGACTAATATCAGGCAGCTTGTGGAAGAGACTGAAAAGACAATTGCTAAGGTTGGCCAGTTTGGTAGGAATTTCACAGCAGTTGATGATAGGAGCTCCATACGGTGGAAGCTCGGTGAGGATGAACTTTCTGCTGCACTGTATTTAATGGATGTTTCAGATGATTTAGTTTCAGCAGTAAAGTTTCTTCTTTGGCTGCTGCCAAAGGTTATTACTAGCCCCAGTTCTACTATCCATAGTGGGAGAAACATTCTGCTGCTGCCAAGAAATGTTGAAGGCCAAGTATGTGAAGTTGGGGAGGCATTTCTAATATCTTCCCTCCGAAG
>RC1G0342800_7837_10381
GTATGAGAACATACTTCTTGCAACAGATCTCATTCCAGAAGTCTTATCAGCAACAATGCTCCGTGCTTCAGCAGTGGTGGCATCGAACGGAAGAGTTTCAGGTTCAGCTGCCTTAGTTTACAGTCGGTATCTGTTGAAGCGGTATGGCAATGTGGCTAGTGTGATTGAATGGGAGAAGAGTTTCAAGGTAACATGTGATAAGAGACTTTATTCTGAACTTGAATCTGGGCAAACAGTGGATGGAGAGTTAGGGTTTGCGCTTGGTGTTCCATCAGGAGTTGAGGATCTTGATGATTATTTTCGCCAAAAGATTAGTGGTGTCCGGTTATCTCGGGTGGGTTTGAACATGAGAGAGATTGTACAAAAAAATGTGAATGTTGATGATGCCTTTCACTATTTTTCGGGCAAGGAGAGAAAACTCTTTGCCGGCAGCACTCCTAAAGCCCCTGCAATTGAAAAATGGGATGACGGGTATCAGATTGCTCATAAAATAATAACTGAACTGATGGACTGCATTCGGCAAACTGGTGGTGCTGCTCAAGAAGGCGACCCAACTTTGGTGTCATCCGCTGTTTCTGCTATTGTTGGTAATGTAGGGTCAATTCTAGCAAAAGTTTCTGATTTCAGACCAGGAGGTTATCCATCTGCCACTGATTCCCTAAACTTTGCTAGACGTATTCTACGCATCCATATAAGTTGCCTATGCCTTCTCAAGGAAGCTCTTGGAGAGCGTCAAACTCGTGTATTTGAGGTAGCTCTTGCCACAGAAGCTTGTTCTGCTCTTGCTGGGGTTTTTTCTCCTGGAAAGGGTTCTCGGAATCAATATCAGTTATCTCCTGAATCCCATGATTCCAATACAAAAGTTGCAGCTGCTGTTTCTGCTCTAATCATCGGGGCAGTTATTAATGGGATTACTAGCTTGGAGAGGTTGGTGACTGTGTTCAGGTTTAAGGAAAAGTTGGATATAATTCAATTTGTGAGGAATAGTAGATCCAACTCAAATGGTAATGCTCGTACTGCTGGGGCACTTAAGGGTGATAACTCACTTGAAGTTTATGTTCATTGGTTTAGATTGCTTGTTGGAAACTGCAGAACTGTTTCGGATGGAATGGTTGTGGAACTCTTGGGTGAACCATCCATAATAGCTCTTTCCAGGATGCAGCGAATGCTTCCTCTTCGTTTGGTTTTTCCACCTGCTTATTCAATATTTGCTTTTGTTATATGGTGGCCATTCCTTCTGAACACTTGCCTTGCAGTTCGTGAGGATTTTAATCAGTCATATCAATCTTTAGCAACAGCTATAGGTGATGTTATTAAGCATTTGCCTTTTCGTGATGTTTGTTTGAGAGATAGTCAGGGTTTCTATGACCTTGTAGCGGCAGATAGCAGCGATGCTGAATTTGCAGCCATGCTGGACTTGAACGGTTCAGACATTCATATTAAATCCATGGCTTTTGTTCCATTACGTGCAAGGCTTTTTCTGAATGCCATTCTTGACTGTAAGTTGCCAAACTCTTTATTTCCACAGGCGGAAGGAAATCAGGTATCTGGACAGGGCGAAACTAAAGTTCACTATTCAGAGCGTGAAACAAAGCTTGTCCATATTTTAGATACCCTTCAACCTGCAAAATTTCATTGGCAATGGGTAGAGCTCAGGCTCCTTTTGAATGAACAAGCCCTCATTGAAAAACTAGAGACACAGGACATGTCTTTAGTGGATGCCATACGTTCATCCTCACCTAGTCCAGAAAAGGCTGCTGCCTCTGAAAATGAGAAATATTTCATTGAAATCATCCTTACAAGATTATTGGTTAGACCTGATGCTGCAACCCTTTTCTCAGATGTGGTTCATCTCTTTGGGAGGTCTCTTGCAGATTCTATGTTGTTGCAGGTTAAATGGTTCCTGGGTGGTTCAGATGTTCTTTTTGGACGAAAAACCATTAGACAACGGCTTATGAATATTGCCGAGAGTAAAGGTCTCTCGACTAAGACCCACTTTTGGAAACCTTGGGGCTGGTTTACTTCTGAATCTGATCTTCTGACAAACAGGGGAGATAAGAAGAAGTTTGAAGTCACCTCCCTTGAAGAGGGTGAGATGGTTGAAGAGGGGACAGAGTCGAAAAGGCATGGGAAAGGGTCCAGTCAATTATTTGACAATGAAGGCCAGAGTGTCTCCCAGCAGCATGTGACAGAGAGGGCTCTCATTGAATTACTTCTTCCTTGCATAGATCAAAGTTCAGATGACTCACGAAATACTTTTGCAAATGATTTGATCAAGCAGTTGAGTAATATCGAGCAACAAATTAATGCTGTGACTCGCGGGACAAGCAAGCAAGCAGGACAAACTCCTTCTGGAATTGAAGGTCCCACAAGCAAAGGAAATAATCGCAAAGGTATAAGGGGTGGCAGTCCTGGATTAGCTAGACGTGCAGCAGCAGCAGCAGCAGCAGATTCTGCTCCACCGTCCCCTGCAGCTTTGCGTGCTTCAATGTCATTGAGATTGCAGTTACTCTTGAGATTGCTTCCAATCATCTATGCAGATAG
>RC1G0342800_11210_11535
GGAGCCATCAGCGCGGAACATGAGGCATGGACTTGCCACCGTTATATTACGCCTTCTAGGAAACAGAGTTGTGCATGAGGATGCAGACCCATCCTTCACTCCCTCACAGAGTTCTTTATCCAAGAGGGAGTCAGATTCTTCAATGGATGCTACCTCTGCTGCTTTTGCAGACTTGTCAAGCGAAAGTCTCTTTGATGAGTTATTGCTGGTTCTGCACGGGCTGTTAAGCAGTTGCCAGCCAAGTTGGTTGAGGTCTACTAAGCCAACAAAAGAAAGTGGGAAAGGTTTTGTTGCATTTGATCGTGAACTGGCAGAGAATTTGCAG
>RC1G0342800_11870_12353
AATGACTTGGATCGCATGCAGCTGCCTGACACTGTTAGGTGGCGTATTCAAACTACAATGCCGGTAATAATTCCTTCAATTCGGTGCGTTGTGTCGTGCCAGCCACCACCAGTTCCAAACATGGCTTTGGCTGTTCTTCAGTCCAGCACATCAAATTCCGGGATTTACTCGGGAAACTCAAACCCACTGCAGAAAAATCAGGTTCCTCTGGCACGAACAGTCAGTAGTGTAACGGGGAAGTCGAAGCCATTGCCATCCCAGGATTATGATATGGAGATTGACCCATGGACACTCCTGGAAGATGGTGCAGGATCAGGCCCGAGCTCAGGCAACAGTGCTTTAATAGGCAGTGCAGATCATGGCAATCTTCGAGCATCTAGCTGGCTTAAGGGGGCTGTAAGAGTAAGACGGAAGGATCTCACATACATTGGTGCTGTGGACGATGACAGCTGAGTTTAAGTAAACTTTCTTCTTGATTTTTCT
>RC1G0355800_0_187
ATGGTTTCAAATTCGATTCTTTGCTCCTCTCCCTCTATGAATCTCGGTCTTTTCCTTCTTTTTATATCCTTATTCGGACACTGTTATTCCTACGACGAACTGGGTCCTTCCACAAACAGCTTCACAGTTTCCAGCTTCAGCTACCCACCTACACTGCTCAAGAACTCTAATTTTCGCTATATTAGAG
>RC1G0355800_352_532
GGCTGTTTGGTTTCAAATTCTTAACGTTGGAGATTGAGTACTGTGTTAATGGTGTTGGTCAAATTTAGTGATGTTTCATGAGACTCAGGGGATTGGATTGAAGGGTCACTGGTCGTTCTGCTTTAATTCGAGTGAATTCAGTTGCAGATAATGTGTCTCCGTTTGTGTTTGTGAATTCAG
>RC1G0355800_1232_1412
ATTTATCAGGGTTTATATCTCCCATCCTTCCTTTTTTTGATTCAAGGTGTATTTCTTTTGCACTTCATGTCTTATTATATAGGGCTGGAATCCTGAAGGTGCACTTGACTTATAGCTGATTTCTAAATGAAAGTTTGATTTTTGGATTGAACTGTTATTACTTTTTTTTTTTTTTACCTC
>RC1G0355800_1518_1698
GCATCCTTGCTAATAGTTCATACTGTTCTCAGGGTCATGTAAACATAGAAAAGGTTCCTAAAATTACAATGCCTTTGATTTGCTTCAGGGAGGGTAGCCCTCCACTGCCCGATGTCAATACCTCTCTAACAGATTCGGGCCATCAAGGTACATATTTGTGCCTTTCTGCTCTATCTCATG
>RC1G0355800_1990_2349
GAAAGAGTATTGAATAGATTTTCTGCTGTGGCAGTTTTAGTTCCCTTTTACGATGGTTCACTTAAGGCAACACAAGCTCTTCAGAGTGCAGAGCAATGCTATCTTATGCAAAAGAATTTCACAGTGAAGTTGACAAATGAGCAGGTACCATGTAATCTCTTATGATATTATTCATTTATTTTGTTGTTGTAGATGCTAACTATGCTAACAGTACAATTCACTAGTTCTTTCATGTTTCCCTTTTTCTTCTGGAAAAGTTATTTTCCGAATCTTATGAAACTGTTGTTTAGATTTCTCCAGGAGTTTGGTATTTGGGTCTTTTCAATGGTATTGGACCTACAAGGACGCAATCAAAAATG
>RC1G0355800_2850_3465
ATTAACCGTGGATCTCAATATACCTTCAGTGCCAACATCACAGTTGAAGGATGTAAAACTGAAACCATGTGGGGCCAGTATTGCAACCAGACAATTTATCCTCTTTCTTGTTCTCTATCTGGCAGCTACAATCCTGCAGAAAATTCTTCAGAGGCTAATTTGTACAACAGTACAATGGGTTATGGTATTTCTTGCAAAAATGATTTTGAAACTTCTTGTCAAGGAGATGGGGAACCAAAGTTTTACTCTTTGGATGTGGTGGGAATATCACAGGAGTTAAACATTGTGGCAACGGATGTTTGGTTAAATGAAACATTATCAAATAACACTAAGAATGGTAGTGATATTAATTTAATGTGTTTTGCACGTCACGGTGCAATACCTTCAGAATCTCTGCATGATTATTCCAGTAATATAAACAATAATCCTTTGGTCATTAACTTTCCAAAGGTTGGCCGCTGGTATATTACTGTTTTACCTGTCAACCTCTCAAAAGTGCTTGGAGGGAGTTTAGATACTTCCATAAAAGTTTGCTACTCCATGGAATCAAAACTGCTTGAATGTCCACTGGGGAAGGCTGGAGCAAATTGTACATGGGAAACATACACCCTTCAG
>RC1G0355800_3780_4316
ACGGTTCTGAGGAAAGGTTCAGGCTTCTTTGAGTCCTACTATTTGCCTGACGGTGGAAAAGTATCTTCTGACTCAGCCAATTTTCCACTTGATTCGCTTGTAACCAACACATCGATTGGCGAAAAACCAGATAATACCTGGACTTATTTTGCTCTCGACATTCCTCGTGGTGCAGCTGGAGGAAATATGCACATTCGATTAACATCAGATACAAAGATTAATTACGAAGTATATACTAGATTTGGTGGATTACCATCTCTTACCAGCTGGGACTACTATTATGCTAACAGGACAAGCAATAGTGTTGGCTCCATGTTTTTCAACTTATATAACTCTAGTGAAGACAAGGTTGATTTTCACGTGTTGTACGTCAGAGAAGGAACTTGGAGTTTTGGACTTAAGCATCTAGACACCACCAGTATTGCTTCCAAAGTTCAAACTACCATGTCTCTTTCCCTTGAAAGATGCCCTAGAAGATGCTCCTCACATGGAAAATGCGAAAATGTCTTAGATGCTAGTGGATTAACATCATACAG
>RC1G0355800_4496_4676
TATATTCTTTTCAGTCATTATGATTATTTTAATTTGTTAATACTAAATTTTTCTCAGCTACTGCTCATGTGACCGGGACCATGGAGGCTTTGATTGTAGTATTGAAATTGTATCTCATCATGGTATGTGTTCTTTTTCAGTTAAATGAAATGTTGTCTTTGCTGTTGGTCTTTCTTAATC
>RC1G0355800_5107_5287
ATGCTCTACAATGGCTCTTCATCTAATTCTCTGTGTGAAATTTGACATAGGGCACATATGGCAATCAATTTTTCTTATCGCATCAAATGCTGCAGCAGCACTTCCTGCCTTCTATTCCCTTCGACAGAAGGTAATATTCATACTTATAACTTGGCTTTGCCTTGATTCACATATCTCAAG
>RC1G0355800_5614_5794
TTTTCATAAAAACAAAATAATGATTTTTTATGTATAGGCGTGGTCAGAATGGGTGATATATACATCTAGTGGAATTGCAAGTGGAATTTATCATGCCTGTGATGTGGGAACATGGTGTCCTCTGGATTTTAATACTTTACAGGTACACATGCACATCTATCAAATACAGTATAATTAGTA
>RC1G0355800_5814_5994
GTTATCTGAAAATGTTTCAGTTCATGGACTTCTGGCTGTCTTTCATGGCCGTAGTGAGCACATTTGTGTACCTAGCTACAATGGATGAAGCTCATAAGAGAGCAGTCCTCACAGCTGTAGCAATTTTTACTGCCCTTATGGCAGTTACTAAGGCCACAAGGTACGTTGAATTGATAGGAC
>RC1G0355800_6044_6224
AAGCACCTGACTAGACTCTTTGCAGGACGTCCAATATTGCGATTGTAATGTCAATTGGCATTTCGGCTCTTCTTCTTGGATGGCTGATAGAATTAACAACCAAGTATAGGTCATTTTCCTTTCCGGTTGGATTCTCCTTAAATATAATTGAGAGGTGTGTTTCTTAACTATATCAATCAT
>RC1G0355800_6812_6992
AGAGATTATGCAGGTTCCAAGGTGTTAGAGGATGGCTCAAAGATCTTATTAAGACAGTTTTCAAAAGATTTCGCTGGGGCTTTGTACTCGCAGGTTCTACTACATTAGCCATGGCAGCAATCAGCTGGACACTGGAGAGCACTGAAACCTACTGGATTTGGCACAGGTACAACAATATCA
>RC1G0355800_7070_7259
CCTTTGGCATGTCACCATATATACGTCTTCCTTCTTCTTCCTTTGCTCAAAAGCAAGTACTGAGAGTACTGAAAATACTGTAGATACTAGTATTGTAGATACCGAGAGTCAGAGACCCCCAAATGGAGCCTATGAGTTGACTAGGCAGGATTCATTTCCAAGAAGTTGATAAAGAGCGGAAGCAGGGTA
>RC1G0365600_0_354
TTCCAATCCCCCACTCCCCCCTTCTCCATCCGCCGACGCCGCTCCGATCACCGTCGCCGATTTCCCCCTATTTTCCGACCCCAAATTCTTCGCAAACACTCTCTCCGCTCGTATTTGTGAATGATGTGGGGGACGATTGCCAACCTCAAAGAGAATCTCAACAAGATCGCGCAGGACGTGCACGACGACAGCGACGAAGAGGAGTTTGAGATCTACGCCTCAACCAATGGAGGAGGCGGCCAAGGTTCGTCCATTTCTGATCGGAGAAACTCCCACAGCTTCGCTCATTCCAAGTCGCCGTCGTCGCGCTCGCCGGTGTCGAATGGCGTCGGCGGCTCCGGTGTTAGTCCAGAG
>RC1G0365600_1211_1391
TGACGGAATATTTTTATTGTGTATTATTATGTCCTTTTAGATTGAACAATACCGAGCTGAGATTAAGAGACTTCAGGAATCTGAGGCAGAAATTAAAGCATTATCAAAAAACTATGCAGCTTTGTTAAAGGAAAAGGAGGTACCTGTTTGCTCTTCTATCAACTTACAGTGTTCAATTCA
>RC1G0365600_1460_1640
ATACATGGCTTTTGGCATTTGACAGGATCAAATTTCTAGATTGAATAAAGAAAATGGCTCATTGAAACAAAATCTGGACACAACTACTGCATCTCTAAATGCCTCTAGAATTGAAAACTACAAAGTGGCAGCAAATGGGACCAACTTGCACAAGGTAGTGGTTTATATATGAAGTTAAGT
>RC1G0365600_2032_2212
CAATAAGAGACAATGCTTGAGCTAAGTAAGCTTGGATTGTTCAGGGAAGTAGTAATCAGTCACCCAACCGACAGCAAAGATCGACAGGTCAAGCAAAAACCAGCTATTCTGGTCACCAGAAACAGAATGGTATTGTCTATACACAGGATGGGAATGGGATAAGCAATGGGATTGCGCATC
>RC1G0365600_2492_2786
TGATGAAAGAACTTGACGACAGATGTATGAATGCCTTCTAGGAGCTTGCAGATTTACTAGGACTTGAGATGAAGCAATTGCGGATGGAGCTAGAAAAAGAACACAACCAGTTGGAAAATGTACAGCGAAAGTTACAAGGTACACTGCTGGAAACTGAAGATTCGGAAGTGACTTTTCAACCGTCAGTTTTGAAATTTGTCTAATTTCCTTATTCTTCATTTGTTCTCAGAGGAGCAGAAATTGAATGGGACCATCCAGGAAGAGCTCAAATTTATTAAGTTGGATAGAGAAAAA
>RC1G0365600_2989_3169
TTGTTTTGGCAGACCTCCATTGAGATGAGCAAAATACACAACGAATTGAATGACAAAACGTCTGAGATAAGTCGATTGCAAATGGAATTGAATAGGCGGGAGGATGTAAATGCAGAGAACTTTAAAAGATTGATCGCAACCCTGGAGAAGGAAAACAATAGTCTTAAGGTTGCTACTGTC
>RC1G0365600_3262_3469
ATGGAGAAGAATGAACTTGAGGCAGCTTTGAGAACGAGCAGGACCTCAACTGATAAAAAACCCTTAGATGCATCAGAAAGTTTTCCTGGGAAGGAGGAAATGGAGCTATCTTTGCGAAAATTTGATAGTGATTTGAAGGTAGCACGCCAGGAAAGGGACAAAGCCTTGCAAGAATTGAAACGCCTCAAACAGCATTTATTAGAAAAG
>RC1G0365600_4088_4539
GAATCTGAAGAATCAGAGAAAATGGATGAAGACAGCAAAATCATTGAAGAACTTCGACAAGCTAATGAACATCTAAGAGCTCAAATATTACATTTGGAGAAAGCTCTGAAGAAGGCAATTGCAAGTCAGGAGGATGTCAAGATGATCAACAACAATGAACTTCAGAAATCAAAGGAACTTATTGATGATCTGAATAAAAGACTTGCAAGTTGTATGACCACAATAGATGCCAAAAATGTTGAACTGTTGAATCTTCAAACTGCTCTTGGTCAATACTATGCAGAAATTGAAGCGAAGGTAACTACATGTAAATTTTGTCTGCCTGCTTGTTTAGGAGTATGAGTCAGACTACTAATTTAATATGCGAGTTTGATTCTTTGAATAGGAACATTTGGAAGGAGATTTGGCTAGGGCAAGAGAGGAATCAGCTAGGCTTTCTCGTCTCTTGAAA
>RC1G0365600_4840_5043
GATGCAGATCATCAGGCTGAGGTATCAAAGGCCGAAAAGGAAGAAATTGTGTCCAAGCTTTCACAAGCTGAAAAGATAGTACTGGATTGGAAAAGCAGAGTGAATAAACTTGAGGAAGATAATGCAAAACTACGGCGAGCTGTTGAGCAGAGTATGACCAGGCTTAATAGGATGTCAATAGATTCAGACTTTCTTGTTGACAG
>RC1G0365600_5167_5347
TTGTAAAGCTGTTTTTATCAAGAGGACATTCTAAGCTTAATGATGATTGGTATTATTTACAGGCGCATTGTGATCAAGTTACTAGTAACATACTTTCAGAAAAACCACAGTAAAGAGGTATGTATCGGGAGCTACAAAAACAATGTTCATCCCTTTTTGTTAAGTTTGGTTAGTAATTCT
>RC1G0365600_5450_5630
GTTTTGGATCTTATGACTCGTATGCTGGGATTCACTGATGAAGACAAGCAGAGAATAGGTGTTGCTCAAGGTGGCAAAGGTGTTGTTCGTGGTGTTTTAGGCCTGCCTGGCCGCCTTGTTGGCGGCATTTTGGGAGGCAGTTCAGCTGGAGGATCTGCAAATGCGGCATCTGAGAACCAT
>RC1G0365600_5729_6283
TCCTTCGCAGATTTGTGGGTTGATTTTCTTCTCAAAGAAACTGAAGAAAGAGAGAGAAGGGAGTCTGCAGATGATTCGGGCCAGTCTCAGGAAGATACATATAAAAGAAATCCATTGGAACCTGACCATAAGCCATCCACCACTGGTTCTGCAGCTGACTTCTCGAGAACAAATTTATCTCCAATCCAGAACTCAAATCTTCCACCTTTCCGGAATAATTTTCGGCAGCCAGAACATTCTGATTCTGAATTTTCCACTGTTCCTCTCACATCGTCAGAGAACAATCCTTATGCCCCAAGACAGCTTCCAAGATACTAAAAGTTTGTTGCATTATGTAATTAATCAAAGGTATAGATCATTGTTTGATTTTGTAGCTGTGCAATCTTGTTCAATCAATTCTTTTACACATTGATTTCGTGCAGTCACATAACTGCGCAATCCTTTCGCCAAGTTGTAATTGTCTAATTAAGTTGACAATTTAACTGGAAAATGGAGAACAGATGTCAATCAATGTGCAACAATCATACAAGGAACTGTAAAAACTATGCAATATA
>RC1G0376300_0_309
TCTTCTCCTTCTCCTAGTTCTGAGTGACGACGCTAATGGCGAAGAAAAAAGACCGCCGAGTAGTGGCGCCGAGTTCCGAACGCCCCAAAGACCGAGCCGAACCGTCGCACCAACTCGCCCACTCAGCCTCATCCTCCTCAAATCGGAAGCTCGTAATCACCTTCGTCCTCTTCTTCGTCGTATCTTCAGCAATCTCGGTACTCGTGTACCGCCTCAATTATGCTCCGATCACAGACCGGATGGAGTCCTACGTGTTCCGGCGAGGCCTCGTTAAGCCCGACGTGACCTACCAAGAGATCCTCACTGCAA
>RC1G0376300_501_681
GTGAGATTGATTTTAGGTTGTTGTTCTTGAATTGTATTAAAAATTCAGGAAAATGCAGTTGTTTCGGAAAATACGACTGGCAGGCACTATACTTATCCTGTATTAGCTTACATTACTCCATGGTATGTTTAATTGCTATGAGATTCTGCTGTTCTTTTCTATTTGAAAGCTTGGAAATCA
>RC1G0376300_1135_1451
AAACTGTGCTTGAAGCGTATGAACTCCTTTTCCATATGAATTTGTGCAGGAATTCTAAGGGCTATGATTTGGCAAAAAGGTTTAACTCCAAATTTACACATATATCTCCAGTCTGGTATGATCTGAAGAGGTATGCTTCCAGTGTTCTTCGTTTGATGAAGTGAGATGAGTAGTTGGTCTTTTCCCTAACCTATAATAATGAGTATTATATTCCGTCCGTTTCATGACCAGTCAAGGGACCAGCTTAATTCTGGAAGGCAGACATAATGCTGATATTGGGTGGATCTCAGACCTTAGAATAGCAGGAGACGCTTGG
>RC1G0376300_1744_1924
GGATCAGTACTCTGATTGATAATCCTCTATACTGTTATAGGTATTGCCTAGAATTGTTCTGGAAGCTTTTCCAGCAGAGCTGCTTACAAAGAAAAAGCAGAGGAATAAGGCTATTGATCTTATAGTAAGCGAGTGCAAGTAAGCCTCCCATCTGACTATTTTCTCATCTTTATTTTTTTC
>RC1G0376300_2025_2205
CAAGTTCCTTCATATTTATGTAATTTGGGGCCTTCTTTCTGTCTAGGGAAATGGGCTATGATGGAATTGTGCTGGAATCTTGGTCAAGGTGGGCAGCTTACCGTGTTTTGCATGATCCAAAGATGCGGAATTTGGTAAAGGCCAACTTTTTCTCTTCACCTTTTAATAGTTACAATTCCT
>RC1G0376300_2640_2989
GCATTAAAGTTTATAAAAGATCTTGGAGATGCACTGCATGCTGTGACTTCAGAGAGGAACAATAAGCACCACTTGCAGTTGGTGTATGTTATAGGCCCACCACATTCAGAGAAGCTCCAAGTACATGATTTTGGACCTAAAGATCTTCATAGCTTGAGTGATGCTGTGGATGGATTCTCACTTATGACATATGACTTCTCAGGGCCTCATAATCCAGGTCCCAATGCACCTTTGAAGTGGATCGATTCCACCCTCCAGCTGCTTCTTGGTACCAATAAAAACAGTGCTCTGGCCAGCAAGATACTTCTCGGCATCAATTTCTATGGAAATGATTACATCCTCTCAGGAG
>RC1G0376300_3130_3448
GTTCTGGTGGTGGTGCTATCACCGGAAGAGATTACATCTCCTTGTTGGAGAAGCACAAGCCTGCATTTCGATGGGAAAAGAACAGCGCAGAACATTTGTTCTTCTACACTGATAATGATCATAACAATCATGCTGTGTTCTACCCATCGTTACTGTCAATTTCCATGCGGCTAGAGGAAGCTCGTAAATGGGGTTGTGGCATCTCAATATGGGAAATTGGGCAAGGTCTGGATTACTTTTACGATCTTCTATAAAACAGTCCTCATTCGACCTTCTACTTGTAACATATTTTGATAATCTTTGGTTCACCTTTTCTCT
>RC1G0383400_0_379
CCATTCCGGACTCTCTCCACCATGGACCCCACTCCCCATCTTCCTCTCCAGATCCTTAGATCCGACCCGACCCCTTCCGCCCCTAACCGATCCGACCCGCCCGGATCCGCCATCGACTGGCTCCCGGACTTCCTCGACCTCTCATGGGTCTCCTACGGCGCGTCCTCCCTCCTCGTCATCTCCCACTTCCCTTCCCCCCTCTCCGAAAACGAAACCGTGATCGGTCCCATTTTCCGGCAGGTTTTCGAGCTCTCCGGCGACCCCTCCTCGGCCGTCAGAGCCGTGGCTTGGTCGCCGGCAGTGCCGTCTCTCGGTGAGGTTGCGGCCGCGGCTGAGAATTGCGTTTGGGTGTTCTCGCATGATTCGGCGAGCTCCAAAG
>RC1G0383400_973_3706
GTTCTTTTTGTTGGAGCCAGAATGCAGTGCTTGTCAACTCTGCAAAGGTGGAGGCAATTGGATGGACGGGCTCAGGGGATGGAATAATTGCCAGTGGCGTTGAGGTTGTTCTGTGGAGAAGAAGTGGTAGGTCATGGGAAATTGCTTGGAAGTTTAAAGCAGACCAACCCCAGAGTTTGGTCTCTGCAACTTGGTCTGTTGAAGGACCTTTTGCAACTGCTGCTTATCAGAGTAAATGGCTGATTGAAGGATTGTTGACTAAGGAGGCTAGCAAATGTGTGCTAGTAAGCCAGCGAGATGGCAAATCTGAGTTTGTTAAATCTGAGCTGCGACATCCTCTTCCTGTCTCAATGATTCAATGGAGGCCATTAACTGGAAAACCTTTAAGCAGAGATGCAAAACATCCATCAAGGCATGTGCTACTCACTAGTTGCTTAGATGGAACTGTCAGGTTATGGTGCGAGGTTGATGACGGACGGGCAAGAAAAGTTGCTAAGGACATTAATGATCACAAAACCATGAGGTGGTCATTTTCTGTAGCCGCTGTAATCGAGATAAACCAGGCACTGAATGGGATTCTGGGAATTGATATTTATGTGACGTGGGCCATAGAAACTGGGGGTCTAAACAAAGCTAGTGCGGGGGCTAAAAAATTATTCTCTGCAAACGGTTATGAACATGACCAGCTCGGTAATTGTGAGTGGTTAATTGGGTTCGGTCCTGGAATGCTAGTGAAGTTTTGGGCTGTACACTGTCTCGATGATGTGTCCCCAGTAAGATTTCCCCGGGTTACATTATGGAAGACACAAGAACTACAAGTCCTGGAAGGGGGACATGTTCATAGGACTGGACTTTCAAATTATAATGATAGAATACCACTTAATAAAGTTGTGATCTTGAGGAACTGCATGTCTGGTCCACCAGTGGTCTGCTCTTTGATTCAGTTGTTACCTTGCAATTCATTGGTTTGGTCACTGTTGTATACTCAATCTTCAAATAATGTAGAGGATCTTACCCTCAATAAACCTGGTATGGAGAACACTTTATCATGCTCAGCTGATGGGATCTTGAATTTGGATGGTCATGCTGGAAGAATCTTACAAGTAGCAGTACATCCTTATAGTTGTGAGGTTGAACTTGCTGTCTCCTTAGATTCTGATGGATTGCTTCTTTTTTGGTTTTTCTCTACCATTTCCAACTATATTTTGGGCCGTCCAACACTAGTGCCAACATGGGATATCTGTGGGAAGCTTGCAACTCAAAGTTCATCTTCCAGGTATACAAGCGTGAGGTGGGCACCGGCAATACTAAATGAAGTAGCTGTTCTTCTTATGGGACATGCTGGAGGAATTGATTGCTTTGTTGTAAAAATTCATCAGGATGAGGAAGAAATTATAGAATGTCACTACTTATGCACTATACCTTTTACAGGTCATGGTCCTTATGAGGATGGGCCCAACAGTATCTCTACAATTCCTTTGCCTCCGACTTGTCATGAAACTCTAAGATGTAGTAAATTTATGCTTTTGGGTGTCTGGATGAATGGGTTTCAAGCTCTTTCATGGGAAATCACTTTACATACTTTTGATTTATCCAGAAGCTACTGTGACTGTGATTTTGAGACGGGAAATGGTCCTGAAAGTATGTGGGGATTTGAAGGTACTTTCACCAATGTAAGATATTGTCTAAAAGTAAACGCTTGCTCATCGCAGATACCTGATCCATACATCCATGATGAGGTTACAAGTTTTGCTGTGGTCTGTCAGGGTAGTTTGATGCGTATAGAAAAAAATTTGGGTCCTACTATTGATCAATGCTCTAGTTGTCCTGCTTATTTAATGGCAACAGGCTGCTCTGATGGTTCTTTGAAATTGTGGAGGAGTAGAATTGCTAAACTATCAACTCCTAACATTCCATGGGAACTTGTGGGTATGTTTGTGGCACATAAAGGCCCTATTAGCACTGTATGCTTGTCTGAATGTGGTAGGAAGATTGCAACCATCTGCAAGGATTTTTCTTCAAATACAGTTGGCACTCTTCAGATATGGGATCCTATACATCTTGCAGGTGCAGGGTCATTTGTGTTAGAAGATACAATATCCTTTGATCAAGAACTTGTTGCTTTGAATTGGCTACCTTTGGGAAATGGTCAGTTACTACTGGGAGTTTGCATGCTGAATCAGTTTCGAGTATATTCTCTTGAGCGTTGTGGTGGTCAAACTTTGTTAAACCCTGAAAAATCAGTGAAAAAGAACATCTGGGTCTGCATTGCCTCTACTCATACTTTCCCTCCCATTTGTGACTTCTTTTGGGGACCCAGAGCAACAGCTGTCTTTGTTCATAAGAGTTACTTTTGTGTAAATAGTCAGTGGTTGTTCCTTGTAGATAAGAAACATCTTGCTAATGGTCAGTCAAATGACATGGCAAAAAATTGCATGGGTTCTGCAGGTGGAATGAAAGAAGACACTAGTTCAATTTTCTTTGATTGTGAACTTCAACAATTTGATAAAACATTACTTGACGAGAGTAGAAGAGACTGCAAGTCTGGTACACCATTCAAGACTGATTTGAAAAAGGACTATCTATTGAGCAGCTTGTTTGTAGCAAGGTCTCAATTGGATTGTGCTTGGGGTACCAAGCTAGGTTTATGGACAATGCTTGAAGTGGTGGAGAATTTAAGTGGATCTCTGCCAGTTTACCACCCAGAGGCCCTCTTTATGAATATCTATTCAG
>RC1G0383400_3953_4398
GAAATTGGAAGCGCGCGTATATTGCATTGAGGCATCTCAATGATTTTCTCTCTTCTGAGTCTTCTTCTGGGAGCAAGCATTACCCTTCAAAGTCGAGCATTTTCGTTCCACAGATTTTGTTGTCAACTTTTCTTGATGGGATTATCTCAATAGATTCAAACGATAAAGGATTTCAATGGAGTGGTGATGCAGTCACTTCATCTTCTCAGTTGCAGAGAGACTCTGGTCAGTTTACATACGACTCGTATGCTTCCAATAATTTGTTCAGTTCATCTTCAACAAAATATGGACTTGTTGACTTTGTTGAGCATCTGGAGAAGTATGAATTAGCAGCTATAACCAACATTGAGAGGATGCAGATTCTTGCTATCTTTGATCTTCTCAATGAAATGACTAATTCAAACTCTGGTTCTGCGTATGAAAGTCTCGATGAACCTGGACAGAG
>RC1G0383400_5416_5645
GTTCTGGATTGCATTGAGGTTTCAGCAACTACATTTTGTCCGGAAGTTTGGTAGATCAGTATCCGTGGAGGAATTGGTTGTGGACTCTAAGTTGATTGGATGGGCCTACCACTCTGATTGCCAGGAAAATTTGTTTGGATCTTTCCTACCCAATGAACCGTCTTGGCAAGAAATGCGGAATTTAGGTGTAGGATTTTGGTTTACAAATACAGCACAATTGCGTTCAAGG
>RC1G0383400_6140_6320
ACTGTAGATGGAGAAACTAGCAAGGTTGCAATATCTGAAGAGGAGGGATCCTAAGGATTGTGCATTGCTATATATTGCACTGAATAGAATTCAAGTTCTGACCGGACTTTTCAAAATCAGCAAGGATGAGAAGGACAAGCCCTTAGTCACATTTCTTTCACGCAATTTTCAGGTGCTTAT
>RC1G0383400_6604_6877
GAAGAGAAAAATAAGGCAGCTGCCTTGAAGAACGCATATGTCTTGATGGGTAGGCATCAACTGGAGTTGGCTGTTGCTTTCTTTCTGCTTGGAGGTGATACTTCTTCTGCTGTCAGTATTTGTGCAAAGAACCTTGGGGATGAACAGCTTGCAGTTGTAATTTGCCGGCTTGCTGAAGGGCGTGGTGGACCATTAGAGAGACACCTAATTTCAAAGTCTCTACTACCATTTGCAATTGAGAGGGGTGACTCCTGGTTAGCAAGCCTTCTGGAG
>RC1G0383400_6945_7242
TCCTGCATTCTCAGGTTTCATGCCTTATGGATGACTCTCATTTATTTGCAGTGGGAGCTAGAGAACTACTGTCAATCTTTTATAAGCATGCTTGGACTCCAGATAAATTCTGCAACTGAGACGTATGCAACTTTGTCCAGTGGTGTTGCTTTTTCAGACCCAAATGTTGGTCTCTATTGTCTATTGCTAGCAACCAAGAACAGCATGAGGAATGCTGTAGGGGAGCGGAATACTGCAATCCTGAGTAGGTGGGCAGTATTCATGACAGCCACTGCCTTAAAGAGATGTGGACTTCCA
>RC1G0383400_8073_8466
CTTGAAGCTTTGGAGTACCTTTCATCTCCCACAACCATTCTTGGAGACACAGATCTAGGGACTGTATCAGATATTGGGGATTTTGAGAAGCTAAATGGAATTCTGAATCCTTCTCCAAAGAATTCTTCAAATTGGTTATCAAGTAATGTGGCATTCCGTGTGGAGTTCCTTGCCAGATTAGATTTGGCACTTCAATACTTATCAACATTGGTAAGAGAGCATCCAAGTTGGGCAGATACTGTTGTTGCACCTTCCAGAGCTATTTCACATATAAATGAGTGCGAGAATCATGAACATGTAAAAGTTCTGGGGAGTTTCCGCCAGAAATTATACACAGCACTTCATCATTTGGAGCAGAAGTTTTCAGTGGTTCCTTTTCATCTCATCAGCATG
>RC1G0383400_8574_9978
GTCTTGCTCTCACTGTACAATCGTGGGCTATGGTTTGTTGGGTACGAAATATTACATTCATATACTTCTCAAGATCCAGATCTCAATAAAAGCCAAATAGTTATATCCCTATTGCATCCTCTTATGCATAAGCAACTTTTGAAGGCTACCAGAGAAACTTCTCTTTTATTTTCACGCGTTATTGCTGCCTGCAGTATAACTTGCTCTAAACTGAAGTCAGATTGTTTAGAAAACAATGTGTCTGGTGAAAGTGGATCTTCAAGCTCAAACGCTTGGGAGTATTACTTTCAAGGTCTTATCCTGTCACTTCGGAGTTTAAGGAGTGCTTTGCAAATTATTTCTGTCTCATCTACTGAAGACCTCATCATGAAACCCCTTATCATCATTGATTGGATTGAGTATTATGTACAGTTTGCTTGTGCATGGCTTCAAAAAAACTCAAAAGTTCTCTTCCTATTAATGCAACCACTTCTGATCACATTTACCAATGGGCATACACCTTATGAAGTTGATTTGATGGATCTGAAGAAAATCCTCCCTCAGATTGCAGAATCGGTGACCCAATATTCTTTGATTGATAATGTATGCATAGGCCTTCAGGGTTCTCAAGGTACAGATGTAGCACATTTAATTCCAGAAGATGAAAGATGGCAGATCACAGGGGCTTGTTTGTGGCAACACATATCCAGACTAATGAAACATAAGATAGGTATGTTATCTTATAAACTTGATGAAGGCTGTATTTCTGGTGTTCCCGATGGAAAACATTTCTCATCGGTGCCTTGCTCTGAAAATTTGGGTCCTGATGACAACAGAACTGAAGAAGTGATTGGGTTGGTTTCATTGTCCTTGGTTAAATTATTAAAGACCACTCTTGCACATGTTTCTTCTTATCATGTGATGCGTCTAGCATCACATCTGCAGCATAAGATGGATAATGGGTTGCATGTAATGACTCTTGTTTGGTTAGAAGAATATAACCAGTCTCAGACCAGAGGCCTCAATCAGCATTTGAATCAGGACATGCTCAAATTGGAGACAATAGGTGAAAAACATGGATCTGACATATTATGGGATATTTGTGCAGATCCTAAAATAATATCTGAGAGTTTCACGCAGGAAAAAATAAACTGGTCTCACTCCCTTGATCATAAACCGTCTAAAGGATGGAATAACATATATAGAGGCGTCACAACTGTAGATGAGACTGAGGAAACTCATAACCATGAACTTACGCCTAAGAGTACTTCTGCCAATAGTGAAGCTGGATTACCTTCTAGAAGTCTATTTCGCAGTGGCCACTCTTTCCTTAGCGGATGGCAGAAAGATACAACCGCTACAAAGGAGGTCTCACCTTTCCTGAACCCAAAAGAAATATACAAGAGAAATGGGGAGCTTTTGGAG
>RC1G0383400_10080_10260
AACGGAATTTTTAGAGCTTTGTTAGTTTTTGTTTCGTAATGAAATTCTCTATCTGGTTCAGGCATTGTGTCTCAACTCTGTTAATCAGAAACAAGCTGCTCTTGCAAGCAACCGAAAGGTAAGTCATGGACTGAAATTCCATCTCGTGACAATTCTTTCAATATTTTTGAGTAGCCTACC
>RC1G0383400_10548_10977
GGCATCATATTTTTTAATTGGAAAGATGATATGCCTGATAGAGATCATTCAGACTATATCTGGTCAGAGGCTGATTGGCCACTGAACGGGTGGGCTGGTTCTGAATCAACGCCAGCTCCAACATATGTATCTCCTGGTGTTGGTCTTGGAATCAAACAAGGAACACACGTTGGACTGGGTGGAGCAACTGTTGGTGTAGGATCTTTGGCAAGGTCAGCAAGAGACTTGAGAGGTGGAGGAGCATTTGGGAATCAAGGTTATCCTGGAATGCGTGTGTCTGGTTTAGGTTGGGAGACTCGAGAGGACTTTGAGGAAGTTGTTGATCCACCACCTACTGTTGAGAATGCAAACACAAGGGTTTTTTCCAGTCACCCATCAAGACCTTTCTTCTTGGTTGGTTCTAGCAATACACACATTTACTTATGGGAG
>RC1G0383400_11511_11735
TTTGGCAAAGACAAAGCTACTGCAACTTATGGAGTTCTGCCTGCTGCAAATGTCCCTCCACCTTATGCTCTGGCATCGATATCTGCTTTGCAGTTTGATCACTGTGGACACAGATTTGCTACCGCTGCCTTAGATGGAACTGTATGCACATGGCAGCTGGAGGTGGGAGGAAGGAGTAATATTCGTCCTACAGAATCATCTCTATGCTTTAACAGTCATGCATC
>RC1G0383400_12202_12382
TCAACTGTGATTTCTTTTGCAGGGATGTTGCTTATGTTACATCAAGTGGATCAATCATTGCTGTGGCAGGATATAGCTCCAGTAGTGTTAATGTGGTCGTATGGGATACATTGGCTCCACCTACTACCTCACGAGCTTCCATTATTTGTCATGAAGGTCTCTCTCTCTCTCTCTCTCTCT
>RC1G0383400_12415_12774
GAGATTTGCTTTTCTGCTTTTGCAAGTGTTTCTACTCTGTTAGTAAAAGTTTGTTCTTGTATATATTGACCTCGTCCTTTTTTGTGAAGGTGGGGCGCGCTCTCTTTCTGTTTTCGATAATGACATAGGAAGTGGATCTATCTCACCCCTTATTGTGACTGGTGGTAAAGGTGGTGATGTTGGACTTCACGACTTCCGGTATATTGCTACTGGAAGGAGTAAAAGGCACAGGCATACTGATAAAGGTGAACAAGCTGTGAAGACATCATCAAATATTGATCATCATCCTGCGGATGGTAACAGATTTGGGGAACAAAATCAGAATGGGATGCTGTGGTATATACCAAAAGCTCACTCAG
>RC1G0383400_12859_13038
GGAGCGTCACCAAGATATCCACAATTCCAAATACCAGTTTGTTCTTAACGGGAAGCAAAGATGGAGATGTTAAGCTTTGGGATGCCAAGAGAGCTAAGTTAGTATATCACTGGCCAAAATTGCATGAAAGGCACACATTTTTGCAACCAAGCTCTCGAGGTTTTGGTGGAGTAGTTCAG
>RC1G0383400_13201_13847
GCTGCTGTCACCGACATAAAAGTTGTTTCACAAGGTTTTCTTACATGTGGTGGAGATGGAACTGTAAAGCTGGTTCACCTCAAAGACCACCAATATTAGAAATGATGAAGTTGATCACAAGTTGCATTCAAGCATGGTACAACTGCAGAAAGCATTGCATTTTGTTAACTGCACAACAAGTTCAGTTTGAACAAAGTGAGAGATGCATCCCATATTGGTCAACTATGTCTGGTCTCCGGCATATGTATTATATTATAAACGCGGTGGACAATTCAGATTCCTACTGCTTGTATCCAGAAGATTGAAGGAAGTGAGACATTTTGTTAAACAGCACAAGTTCAGGTTGAAGTGAGAGATACATCCCGCATTGATCAACTCTTATGGTCTCCAGCATCTGTATTATAACCCCAGTGGACATGTCAGAATCCTACTGCTTGTATCCAAAAAGATTCTTGCTTGGAGGCCCCGAACCTTGTTACTTATTTTGGATAGCAAAAAAGATGTCCTGGCTTAAAAGGTTTTTGCCAGTACGATACAATAGGAAAAATTGTGATTGCTTCTTCTGTTCTTCAGATTGTTACTGTGATCTAGGAGAGAGAAATCTTATCAATCAACTTTGTTGGAAGGCAGGTATGATTGACTGTCG
>RC1G0384400_0_314
GTGAGGATATAGATGGCCACTCGGGTGAAGTCGCGAAAAGCCCCAAACACGACCGTAAACTCTGGGGTTTAGTTTAGGTGGCTCAATCCCACCCGACAAGAGTGAGAAGAAAACTACTAGTCCAATCAAATGGCACCCAGCTCGAAATCAGATTGAACAAACCCCGCGGATCAAAACGAACGAAACAGAGCAACCTGAGGAAGCAAATTAGCAGAGCAATGGGAACAGTAACAGCTCCAGCGCCATGGAAGCAGCTTCTTCTCACTGCCTTGGAATCCAATGCCCACCTCCCGCACTCTTCCTACTTTCAACTC
>RC1G0384400_411_957
GCAACGATTGGTTCTAATGGCAGACCTTCAAATCGGACGGTGGTTTTCAGGTAATGTCTCTCTGTTTTCTCTCCCTGAAGGTTAAAGTTCTTGACTTTACTGGGATCTTTTTTCAGGGGATTTCAAGAGGACAGTGATAAGATTCAGATAAACACGGATTGCAGAACTCGTAAGGTTATTCTTGGTCAATGCGTTGTGGGTTTTTGTTGAACTTACATTTCTGCTCTGATGTTTAGACAATCTGATAGTGTTGGTTAAATGGTGCAGATTGAGGAGCTTAAGCATTGTCCTTTTGCTGAGGTAATTGATCTTTGAGGTATTATCCAGGCATTGGTTTTGATAATTCTCTGCATTGTATTGAGTTGCTTAAGAAGAAAAGGCTTCCTTTAGAGTTTGATTATGTTATCTTTCGAGTGTTCTTGTGCTTAGAGTAAAATTTCTATGTTTTAGATATGTTGGTACTTCACTGACTCTTGGGAGCAATTTCGGATCAATGGAACAGTTGATATTATTGATGGATCCAATTCTGATCCCATAAAACTTCAG
>RC1G0384400_1744_1924
CTGCAGCAAAGAGAAAAATCTTGGTTTTCCGGTTCTTTGAGATCAAGACTGCAGTATTTGGGACCGAGTCCAGGTCTTCCTAATCTAAGTGAACAACCATCCAATGAAGTCTCTCTAGATCCTTCTACAGGCCCGGTTGGGGCATTTTGTTTGCTTGTTCTAGATCCACATCAGGTTTTT
>RC1G0384400_2005_2260
GTTGATTACTTGAATCTGAAGCATAACCAGAGGCTGTCATTCACATCCACTCCAAGTCCCAATGGAGAAAAGAGCTGGACTTCAGAAAGGGTTAATCCTTGAGATCCTAATAACCATGAAAGAAGTTCCCACTTACTGAGTTGTTTGTGATTGCTTATATAGCATAAATATTCTCTCAATGAGTTGTGCAAATGCTTCTTCTTTCAAGTCTGGAATTTAAAAGGATCTGTTTGTATGCCTATGACTTTATCGTGT
>RC1G0386300_0_357
TCTACTCTACTACATCTCCACCGGAAAATGGAACCCCGATTCGCGCGGACCAAACAGAAATCCGACGTGGCAGCCGTCCTCCGCAAATCATGGTACCGTCTCCGCCTCTCCGTCCGTCACCCCTCCCGCGCCGCCACGTGGGACGCCATCGTCCTCACGGCCGCCAGCCCCGAGCAAGCCCAGCTCTACCACTGGCAGCTCCACCGCGCCAAGCGTATGGGCCGCATCGCCCCCTCCACCGTCACCCTCGCAGTCCCCGATCCCCTCGGCCAGCGCATCGGCTCCGGCGCCGCCACTCTCCACGCCATTCGCGCCCTCGCCCTCCATTACCGCAAATTAAGGGACCCAAACTCCCAG
>RC1G0386300_473_726
GTGGAGCGAAGTGGAGATGGTGAAGTGGAGGATGATGATGTTGTGGAAATGGTTAGCTACATTGCGAAAAGGCATATATTGTTGCTTCATGCTGGAGGGGATTCTAAAAGGGTACCGTGGGCGAATCCCATGGGGAAAGTTTTCCTGCCACTTCCTTATCTGGCAGCTGATGACCCTGATGGGCCGGTCCCGCTGCTTTTCGATCACATACTTGCAATTGCTTCTTGTGCAAGACAAGCTTTTAAAAATGAAG
>RC1G0386300_915_1274
GTGGAATGTTTACTATGACTGGAGACGTACTTCCATGTTTTGATGCCTCCAATTTGGTGCTTCCAGAGGACACATCCTGTATCATCACAGTTCCTATCACCCTCGATATTGCGTCTAACCACGGTGTTGTTGTGGCATCTAAGAGTGGAAATGTTGAAAATAATGTCAATCTAGTTGATAACCTCTTACAAAAACCTAGTGTAGAGGAACTTGTTAAGCACAATGCAATTCTTGACGATGGCAGAGCACTTCTTGATACTGGATTAATAGCGGTTAGAGGTAAAGGGTGGGAGGAGCTTGTTACACTTGCTTGTTCCTGCCAGCCAATGATTTCAGAACTTCTGAAGACCAAAAAGGAG
>RC1G0386300_1398_1578
CTTTTTTTTTTTTTTTAAATTTTCAGATGAGTTTATATGAAGATCTTGTAGCAGCTTGGGTACCTGCAAAGCATGACTGGTTGCGGCTACGCCCCTCAGGCAAAGAACTTGTCAGCAGATTAGGAAAGCAGAAGATGTACAGCTACTGTGCTTGTATGTGTAATATTGATGCCAGCATCC
>RC1G0386300_1655_2669
ATGATTTGTCGTTCTTACATTTTGGAACCTCCAGTGAAGTTTTGGATCATCTGAGTGGAGCTGGTTCGGGACTGGTGAGTCGAAGACACCTTTGTTCTATCCCGGCAACCACTCTATCTGACATAGCAGCATCTGCTGTTATTCTTGCTAGCAAAATTGCACCTGCCATCTCAATTGGGGAAGATTCTCTTATATATGACTCAACCATTTCCAGTGGGATGCATATTGGTTCCTTGTCCATAGTTGTTGGTATTAATGTTCCAGACATACGTGGTAATGCAGCAGAAAATCCATTTAGGTTCATACTTCCGGATCGTCATTGTCTTTGGGAGGTTCCCTTAGTAGGATGCACTGGAAAAGTAATAGTGTATTGTGGCCTTCATGACAACCCCAAAATTTCACTCTCTAAAGACGGAACTTTTTGTGGGAAGCCCTGGAGGAAGGTCTTGTATGATTTAGGAATTGAAGAAAATGATCTTTGGAGCTCAACTGGTAATCAGGAAAAGTGTTTATGGAATGCAAAGATATTCCCTATTCTTTCTTATTTTGAGATGCTAAGTGTGGCAACTTGGTTGATGGGCTTGAGTGATAAAAAATCTGAGGAGTTGCTTTTGTTGTGGAGAAGTTCATCTCGTGTCAGCTTGGAGGAGTTGCATAGATCAATTGATTTTTCAAAAATGTGTACAGGTTCCATTAATCATCAAGCAGATCTTGCAGCTGCAGTCGCTAAATCTTGCATTAATTATGGCATGCTTGGATGCAACTTGTATCGTTTGTGTGAGGAAATTCTGCAAATGGAAAATGTAGGAGTCAAGATATGTAATGATTTTCTAGATCTTTGTCCCACACTCTTGGAGCAGAACAGTAAGATTCTTCCCAAAAGCCGTGCATACCAGGTTCAAGTTGATCTTCTTCGAGCATGCAGCAACGAAACAGCAGCATGTAAATTGGAGAACAAAGTTTGGTCTGCAGTTGCTGATGAAACTGCTTCAGCAGTAAAATATGGTTTCAAAG
>RC1G0386300_2884_3618
AACATCTCTCAGATGCCCCCATAAATATACCTCCTCCAGCTTGTAAGAACAATGATTTTAATGGCTCTGTGGATGATTTTTTCAATCCTAGAAGGGTGAAGGTTGAATTGCCAGTTCGTGTTGATTTTGTTGGGGGTTGGAGTGACACTCCTCCTTGGAGCTTGGAGCGTGCTGGTTGTGTCTTGAATATGGCAATAAGTTTGGAAGGTTCTCTTCCAATTGGCACCATCATAGAGACAACAAAAGCTACTGGCGTCTTTGTAAGTGATGATGCTGGAAATGAGTTGCACATTGAAGACTTGACCTCAATTGCTACTCCATTTGACCACAGTGATCCATTTCGGCTTGTTAAATCTGCACTGCTTGTGACTGGCATAATTCATGAAAATGTTCTGGCATCAGTGGGCTTGAAGATTACAACTTGGGCCCATGTTCCTCGTGGCAGCGGCTTGGGGACTTCTAGCATCTTGGCAGCTGCTGTTGTGAAAGCACTTCTGCAGATTACTGACGGTGATGAAAGTAATGAAAATGTTGCACGACTTGTTCTGGTATTAGAACAGCTTATGGGGACAGGTGGTGGCTGGCAGGATCAAATTGGGGGTCTCTACCCTGGCATTAAGTTTACTGCAAGTTTTCCTGGAATTCCACTGCGACTACAAGTCATCCCACTTTTGGCTTCTCCTCCATTAGTTTCAGAGTTGCAGCAACGCTTGCTTGTGGTATTTACTGGTCAA
>RC1G0386300_3918_4337
GTTCGACTAGCACACCAAGTCTTGCAAAAGGTGGTAATCCGATACCTTCGAAGGGACAACCTTCTGGTATCCAGCATCAAGCGCCTCGCCGAACTGGCTAAGATCGGGAGAGAAGCTCTGATGAATTGCGACATAGATGATCTTGGGGACATAATGCTAGAGGCATGGAGGTTACATCAAGAACTCGACCCTTACTGCAGTAATGAGTTTGTCGATAGACTCTTTGAATTCGCACACCCCTATTGCTCCGGCTACAAGCTCGTCGGTGCCGGTGGTGGAGGATTTGCCTTGTTACTCGCCAAGGATGCCGAGCATGCTGAGAAACTGACACATTTGCTGGAAAAAGATTCGTACTTTAACGTCAAAGTATACAACTGGAACGTCTCCTTAGATAAGTAGAGTTATACATATCTTATTAC
>RC1G0386700_0_180
CTGAGATTAGGGTTTAACGCAAAACCCTGCCAAATTCGACCCGAATTTCTCAATCTATCGAAAAGTATGCAGAAACATGCTGCACCCTTTTATTATTTTCGATAAGATCGACCCGAATTCCTCAATTTGTTTCATGCTGCTTTTGTGGATTGTGATTTTGATGAATTTCTAATGTGCATA
>RC1G0386700_460_640
TAAACAAACATTATGCAGGGAGGGAGAGTTGTGTTGGGAGATTTTCGCAAATGGAATTCTGCCCGGATTGTGGAGGCATGCTGCAGTATGAGCTTCCGAATATGCACGCTGCTAGATTCTTCTGTCCAACTTGTCCTTATGTAGCATACATGGAGAAACGGGTATAGCTACGATATAGAT
>RC1G0386700_693_873
CATAATGTTTATTTACTGGTTGCCCTATTGTTTTGTGCGTTCAGGGTGAAATTAGGAGGAGGCAGGCTCTAGTTAAGAAGGAGATCCAACCCATAATTAACCTGAATGACTTTACAAATGCACCCAAAACTGAAGGTTTGTTTAATTTACATTCACATGAGGATTTCATTCTTTCTCCTA
>RC1G0386700_1850_2047
AAACATGCCCAATCTGTGGTCATAAAGAGGCTGCTTTCCGGGAACAGCAAACACGATCTGCTGATGAAGCATCAACAAAATTTTATAGGTGTTTGAACGAAGACTGTAAACATGCTTGGATCGATTACTCTTAGTAGGAGATTCGGAATCTTTTTTTACTTCCTCTGGTCTTGATTTTTCCCGAGCCAAGATTTCTT
>RC1G0388200_0_204
TTTATACTCATCATTCTCTTGCCCACCAATTCTCTCGTCGACCTTGGTCAGAAGATATGAAGGTGAGTTCTAAGTAGTAGCTAGTGGTAGAACTATGCACCATGATCTCTTGTCAATTAGGGCTCTCAATTGATCCTGTTCCTTCTTTGTTTGCATAGATCTTCAACTGGGTTCATAAGAGGTTTCATCACAAGGTCCTTAAAG
>RC1G0388200_370_1041
ATGAGGTTGCAGGAAATGGGGAAAAGATTGAACCGGAGAGTAATACCGATAAGGACACACAAGCATTTCTGAGACAAGTTTCCCTTGTGGATGGGCTTGATCAGGGATGGAGAGATGGCATTTTAACAATAGGCACCTTTGGTTTCGACCCCCTAAAACCCTTCAACAACCAAAATGACTACAGGGTTTTGGAGAGCGAGGAGGATGGTAAGGAAGCCCAAGAAGTTTCACATGGTGGTGGTGATTGTGACAGTGATGAAGATACTGATAATGGCGAGTATGAAGAACTGAACCCTTTGATGTTTACAACATTTGGACACAGTTTTGAGGAAACGGAGTCAAACTCTGAGGCCATTGTTGCGAAACCAGATGTGATTTTGGACATCGATGGTGTTCCTCTTGCTCCTTTTGAGGGGTCTAATGAAATCAGTACTGAACCTGATCACGATTCTGAGAGTGATCAAAGGAAGCGCAAAGGTGAAAGGATAACACTGGCTGACTTATTCATGGCTGATGGTCATGATGTTCAATCGCAGCTTGACTCTCGCAAGGTCCAACCAGAGTTGAAGAAGAAAATGAACCCTCGAACAAGGAATGGTGGCCTGGCATTTGCCAAGAAGCTCATTCCTCGTGTCAAAGAGGATTCAACTCCAATCAAGAATGTGCAACGA
>RC1G0388200_1210_1390
TAATTGATTTCTAATGTCATAGCTGATGAGGAGGATGTTGAAGAGGAAGATCCATCCAGCAGACCTTGATGTCAAGAAGCCTACTAGTGCAGTCGAACTTACCTGTACCAATGTCGAAACTGATGCTTCTGAATCGGTTTCTTTGCTTCCAATTCGAGGTAAGTACTGACTTCTATTCAA
>RC1G0388200_2299_2646
GTGCCACTTCTGTGCATTGAATAAAGGCCTTCTGCAGGTTTCCTGGGAATTAATGTTCTTTTGTGTTTGCTAGCTATAAATAACTATTTCAAGGACAATGCTAAATAGGATTTTCAAATGATATGAACTGTTGGATCATGTACCAGTTTAATTTGTAATTTTTCTTGATTGCATGTGTTTTAGTATATGATCATTCAAGTTTGGTTGTCTGTGGAACTCATATGCTGTGGTTCTGCCTTGGCATTTTTAATCCATTTGTCCCTCTTCTCCGAATTTCGTCGTCCTCCTATTAATCTCATCATAATGTCAAGGAAGTGGCTCCGTGGTCAGATTCGCATTTTTGTTCT
>RC1G0400100_0_254
GTGTGAAGCTGTGAAGCTGATTCGATTTATAGAGCCTTTGAGAATTCGCTAAAATCAAATTTAGGGTTTCTGTAATCATGTCTGCTCGGTATCTGAAGAAAGTTCTCAAGGAAGAACAAGAGGAGCGACAACTGGAATCAGACCACGAAGAAGAAGAAGAAGACGACGACGACCACCGCCAGCTCAACGGCAAAGCAAAGGTCAACCCTTTCGACCTCCTCAACGAAGAGGAAGACGATGCCGACGACCACCAG
>RC1G0400100_513_1022
GAGGATGAGTCAGAAACTGTTGATGAACCCTCGAGTGTGGTGAAGCCTAGTGCTGATGTGGTTTCGACATCCAGTCAAAAATCCAAGAAGAAGAAGAAGAAGAAAGGCAAAGAGGGCCCTTCTTCTAATGCAGCTGCACCAAGAGTTAAAAAGTCGCCGGATGAGGTTCTGGAAGAATTCTATGAGTATGCGCATGAAAGACAAGCCGAGACGAGGGCTAGTGGTGATGCGGTTAAGCATTCGTATGAAAAGTATGTGCCCTTCATATTGCAAGTGGATCCCAAGTACTTGAATGCTGACAATGAGATGCGAAGAATCTTTGGGGCTAAGGTGGTCAAGTCGTTTGAGAAGAATCAACAGAGTGGTAGCTCTAGAATGGCGCGTGGTGGAAGACGCGGCGCGGTTCATAGGAAGTCTTTCCTTGTCACTCCGTTGGAGCATTGGCCTCGCTGGGACGGTGCTATGAACATGGAACTCCTTCACTCCCCCAATGGATACTATGCTTACCG
>RC1G0400100_1899_2811
ATATACCTATTCATCAGCCTACCATCAAGCTCAGAGTGCATTTGAATCTGCCAAAGCTATACATGATCTCAATGCCATTGCAAGTGTTTTATTATACTATCCTTACCATTTGGATTCGCTACTAACCATGGCAGAGTACTTTAAGTTTGTGGGTGAGCATCAAATGTCAGCAGATGCTATCTCGAAGTGCTTATATGCTTTGGAATGTGCATGGTCTCCAATGTTCACCCCCTTTAAGGGTGATTGCCAAGTGAAATACAGCCATGAAGCAAACAAACCTCTGTTCGTTGCACTTTTTACTCACATGAAAAGTATGGACAGACGTGGCTGTCATCGATCTGCTTTAGAAGTTTGCAAGTTTTTACTGTCACTAGATACTGACGATCCAATGGGGGCCATGTTCTGTATTGACTATTTTGCGGTGAGGGCAGAGGAGTATGCATGGCTAGAACGTTTCTCTGAAGAATATAAAAGTGATAACACCCTATGGTTGTTTCCAAATTTTTCATATTCCCTTGCCGTATGCCGATTGTATCTTGAGAAAGCAGAATCTTCCAAAGATCCAGCTATGGAAACCACCAAGGCTACTTCGACTGATCTTATGAAGCAGGCATTGATGCTTCATCCCACAGTCCTCAAGAAACTAGTGGCAAAAGTACCTTTGAAGGAACGGGTGTGGACGGATATACTCAAAAATGCATTCTTCCAAGCAGATGAAGTAGGAATCCCATCCTTGGACCACCTGATTAACATATACGTTGAGAGTAATCATATTATATGGAGGCTTCCAGAATTGCAGAAATTGCTGCGGGAAGCAGCACAGCTGGTGATCGAGACTCTAAGACAGAATAGTAGCGAAAAGAATGATTGGGCATGTGTGAGAAAAGAAGCATTCTCATCTGACAAGAATGA
>RC1G0400100_2992_3541
GTATTCCCACTTGTTGGTTTCAGACTTCTCTTATACATTGCCTGCTGCCCCACCTGAAAATTTACAACATTTTATGGCCAATGCAAGGATGGAGGATGTTGTGCATAATGAGCAGCATCTTGTCAATCTAAATGAGGGTGGCCATGTTCCCCGTGATGTTGCAAATCGAAATCCATTAGCGGTCTTGTTTGAGTCGGTGTTACCATGGGTTCATTATGGGGAAGGAGCGTTTGTTGAGGAGGAAGACCAACAAAATGGCCATGGTCCGGGCAATCAAGAACATTGAGTGTTAATGACATTGAAAATATGCTATAGCAAGTTTTATTTTAGACAAAGCTCTAAGTGTTTCTGCTACAGGCGACTCAGGGAAAATATTTGCAATTCTCTTTTCTGTGGCGGTATTACCTATCATACTTTAGCTGCTAACAGGATCATTCGATCGAAACTAAGTACCATATGAATTTTCTTTTTCTTTTCAGAATACCCTTTTATGTGTTACCTGTTAACCTTTTACATTTGGATTTATACTTGTTGCATCACTATCTACTT
>RC1G0407900_0_454
ATGGCTGCTTCACTAGCAGCACTAGCTTCACTCTCTTCTTCACTCCTCTTCAAACGCTCACTCTCCCTCACCCCCTTCCGCACCCTCCCTCGCCTCACCTGCTCCGTCTCCTCCTCTCTCGAATTCAACATCACCTTCGCCCCCAAGCCCAAACCCGCATCCTCCAAACCCGACCCGGACTCCCTCGCCGACTCCGGCCAGCAGCTCTTCATCCCCTGGATCGTCCGCGGCGACGATGGCAAGCTCAAGCTCCAGTCCCACCCCCCCGCGCGTCTCCTCCACGAGATGGCCAAAGCCGACACCAAGGCCAAGGCCAACAAGAAGAAGAAGGACACCGCCGCCAAGCAGCGCGTGCCGGCCGCCGAGCCCAAGCATTCCAAGGCCGCGCGTAGGTTTTACAATGAGAACTTCCGAGAGTCGCAGCGCCTCAGCAAGGTCCTCGCCGCCGCCGGAG
>RC1G0407900_569_986
TGGCGTCGAGGCGGAGCAGTGAGCAGCTTATTTTTGATGGGAAGGTCACTGTGAATGGTTCTGTATGCAATACTCCTCAAGTAAGCTTCTTTTACTATATTGGCATAAGTTGAGAGAGTACACATAGTTTTACTGTAGCAGTAACTTGTGGTTTATCTGTAGACTCCAGTTGATCCTGGGAGGGATATTATTTATGTCAATGGGAGACGGCTTCCGAAGAAACTGCCTCCCAAGGTTTATCTTGCCCTCAACAAGCCGAAAGGGTATGCGCTGCTGCTATTGTTTGCGAGACTATCGATATTTGCTTTGGAAATTTTAGCTTTGGAATTGATGCATTTGTATTATGATAGGTACATTTGCGCTGCTGGGGAGAATAAATCTGTCTTGGGTCTGTTCGATGATTACTTAAAGAGTTGG
>RC1G0407900_1155_1381
GATAAGAGAAACCCAGGAACACCCAGACCACGACTATTTACTGTTGGCCGTCTTGATGTTGCCACAACTGGATTGATTGTTGTGACAAATGATGGTAGTGTACATTGTCTATAATGAGTTGATATAGAATAGAATCAGTAGATATCTAATGTCAAATCTTATGTTATATGTTTTCAGGAGATTTTGCTCAAAGTATATCACATCCTTCAGCAAACTTAACAAAGGA
>RC1G0407900_1604_1784
CACACTAACTGTAGATACATTGCCGTAATAGAAGGTTCTGTTAGTAAGCGAAACCTGATAGCCATCAGTGAGGGAACGGTCATTGATGGTGTCCATTGTACCCCAGATTCCGTGGAGTTACTACCACAACAGCCAGAAATGTCAAGATCCCGTTTGCGTATTGTGGTACTGACTCAGTGA
>RC1G0407900_1970_2150
ACAAACGCATGCAATGTCAACTGTGTAATGGCCTTCATTTTGTCAAACTGGATTCATGCAGGTTCATGAAGGGAGGAACCACGAAGTACGAGAACTTGTTAAAAAAGCTGGACTTGAGGTTAGATTCATTTATTGATAGGAGTGTTTTGTTCATTGGAAAATGAATTCTGGTTTTGTTCG
>RC1G0407900_2519_2699
ATTATACTGGTGACATTTTGGGTTCTGCTTGTGGTGCTTACTATTGTTTCTTCTTGTTCCAGATACACTCACTAAAACGCGTACGCATAGGTGGTTTCAGACTTCCAACAAACCTCGGGTAATCATCTATATTCACATTGATTGGAAATGTTTAGTACCTGGGTGAAATAACGGATTTTC
>RC1G0407900_2742_2922
TATTATAACATCTGATGCTGCTTTAAGTTGTACAAGGAGTTCATGCTTGTGCAACCCTTTGAGTTTTCAGCTAATTGTATTCTTATTGTCAGACTTGGCACGCACATGGAATTAAGACAAGGTGATCTTTCTGCCTTGGGTTGGAAAACAAAGAAAGTTGCTGCGACTGCTGGAAGGTAG
>RC1G0408000_0_451
GGTTCTTTTCTACTCTCCCTCTTCTTTTTGGTAACCGCAGCCACCTCTCTCTCTCTCTCTCTCTCTCTCTCATTCTCTCTCTCATTGATGGCCACCGCCACGCGCCTGCGGCGTCTGGGAGCCGCGGCGGCAATCGCGACAGCGGCAAGCGGCGCCTTCCTAATCCAACCGTCGTTCACCGCCGCCGACCGCGGCGCCGGACATTCTGTCGCGGAGCTTCGGCAGAGGATCAGCGACCGGAGCGCCTCTGTTCCGCCGAGGGCGGCGCAGGAGTCGGCTCTGATCGGCGCGAACTCCGGCAACCCGCTCGACATTCTGGTAATCGGCGGCGGTGCCACCGGCTCTGGCGTCGCTCTTGATGCTGCTACCAGAGGCCTTCGAGTTGGTCTCGTTGAGAGGGAGGACTTCTCTTCGGGAACTTCGTCCAGGTCCACCAAGCTACTTCATGGAG
>RC1G0408000_757_1231
GTGTTCGCTATTTGGAGAAAGCTGTTTTTAATCTCGACTATGGGCAGCTGAAGTTGGTGTTTCATGCGCTTGAGGAGCGTAAACAGGTTATTGACAATGCGCCGCACCTGTGCCATGCTCTGCCGTGCATGACACCATGTTTTGACTGGTTCGATGTGGTGTACTACTGGATGGGGTTGAAAATGTACGATTTGGTGGCAGGACTACGCCTGCTACATGTGTCGAGATATTACTCTGCACAAGAGTCTGTTGAGCTCTTCCCGACGCTTGCAAGGAATGGTAAAGATAAAAGCTTGAAGGGCACCGTGGTGTATTATGATGGGCAGATGAATGATGCACGTCTTAATGTTGGATTGGCGTGCACTGCTGCTATCGCTGGTGCGGCAGTGCTTAACCATGCTGAAGTGATTTCTTTCCTGAAGGATGAGGAGAGCAATCGGACAATTGGTGCAAGAATCCGAGACAACTTAACAG
>RC1G0408000_1663_1995
GAGCAGAGTTTGATACATATGCAAAAGTTGTTGTCAATGCTGCTGGACCATTTTGTGATTCTGTAAGGAAGATGACTGATAAAGATGCAAGACCTATGATATGTCCAAGCAGTGGTGTACACATTGTACTTCCAGATTATTATTCTCCTGAGGGTATGGGATTGATTGTTCCTAAAACTAAAGATGGACGTGTTGTCTTCATGCTGCCATGGTTGGGACGAACAGTTGCTGGCACCACAGATTCTAACACAGAGATTACTCTACTTCCTGAACCACATGAGGATGAGATTCAATTCATACTGGATGCCATTTCTGATTACCTTAATGTCAAG
>RC1G0408000_2613_2793
AAAATTTAGGTACGACGTACTGACGTTCTCTCTGCTTGGAGTGGTATTCGCCCATTGGCAACAGATCCATCTGCGAAAAACACCGAGAGTATCTCTAGAGATCACGTTGTGTGTGAAGATTATCCTGGACTTGTCACAATCACCGGTGGGAAGTGGACTACTTACCGTAGGTATGCTTAT
>RC1G0408000_3028_3284
CATGGCAGAAGATGCAGTTAATGCAGCTATAAAGTCCGGAAAGCTGACCCCAGGAAATGAATGTGTAACCTCAAAGCTACAGATTGTCGGTGGAGATGGATGGGACCCTGCATCTTTCACAGTTATTGCTCAACAATACAGGCGCATGAAGAAGAGTCATGGTAAAGTTGTACCTGCAGTAATGGACACTGCAGCAGCAAAGCATCTATCCCATGCGTATGGTACTTTTGCCGAACGGGTTGCTGCCATTGCACAG
>RC1G0408000_3409_3684
AATGAAAACTTGGGGAAGCGACTTGCCCATGGGTACCCTTTTCTAGAGGCGGAAGTTGCTTACTGTGCACGAAATGAGTACTGTGAATCAGCCATTGATTTTATTGCTCGGAGATCTCGGCTTGCTTTCCTTGATACTGATGCGGCAGGCAGGGCGTTGCCACGCATAATTGAAATATTGGCAACTGAACACAAATGGGACAAATCAAGACAGAAGCAAGAGTTAGAGATGGCCCGGAAATTCTTGGAAACGTTCAAATCTTCAAAAAATGCTCA
>RC1G0408000_3816_4264
GTTTGTGAGTTCAATCTTTGTGGATACATCAACTGACAGCAATTTGTCGTCCAAGTCTGGCGCAATGAAGTATAAAACTATAAATGCCTCTTTCTCCCCATTTCTCTAAGTTACTCAGCTGAGCAGAAGAGCCGGTGTGTCGTACACAGCATTTGGTTATAGTTTTCAAATAGCTTCAAAAATTTACTATTGCTTGTTTTACAGACTTCTGGTCATCGACCAAAATAATTTGTTTTAGAATATCATCTCTCCTCCAGAGTTGGTGTTATCAAAATTGATTCTAATAGGCACGGTATTGGGGTTTTTCAAATTCCAATAGGTGTGCTATTGGGTTTCCCCATTTTCAAATTCAGATTATAATGTTGGGAAAAAAAGAAAAGAAATCCCATTTTATTTTGGTCTTTCAGAGTTTCAATTATGGTTTATAATGTTGGGAAAAAAAGAAAAG
>RC1G0411700_0_1290
GGCCTAGTTTGTTTCGGTTCGACTAAAAGCATGACCGATAAGCCACCGGAGCCGTCCCTATCGCCGCCGTCGAAGCCCGTCACGCTCCAAGACTGGGAGTCCTTAATCGACGATTTCCAGCACGGCGGCGCACGCCGCCACCGGTGGACCTCCGCGTACCCAATCCTCATCGACCAAGCCCTCTCTTGTCTCAACAGACGCGAATTCCCTCTCAAGCTCCAGCTCATCGTCTTCCTCGAAGAGTTCTCCGACCCGCTCTTCACATCCGACCCGGACTCCCTCCCCAAAACCCTCCACCGCCTCATCGAAACCCTCCGCGCCCTGATCCAGACCCCCGCCGATGGCGTCCACGTCACCCTCGCGCTCAAGGAGCAGACCATGCTCTCCGTCACCGCGATCGTCATCGCCGCCGACTACATGCTCGACGGCCTGGTCGAGCTGCTGCTCACGGTCGCTAACCGCCCCAACCACGGCGTCGACCGCCAGGCGCGTGCCGTCGCGTGCGAGTGCCTGCGCGAGTTGGAGAAGTCGTACCCGTGCCTGCTCTCCGATATCGGCGGCCATCTTTGGAGTCTGTGCCAGAGCGAGAGGACTCACGCCGCGCAGAGCTACATTCTCTTGTTTACGACCGTCGTTCATAACATCGTCGCCAAAAAGCTCGGCGTTTCGATTCTGAATACGACGGTGCCTCTGGTGCCGTTCACTGCTCCTCAGGTTTTGGTGAATGGCTCCGGGAAGGAGGGTTCCGGTGGGTTGAACTACAAGGAGCTGAGGAGGGCTATGTCGTTTTTGCTGGAGTGGCCGCAGGTGTTGACGCCGTGTGGGATGGTTGAGTTCTTGGCTTTGATAATGCCGGTGGCCATGGCATTGGAGCTGCAGGCTTCAATGCTGAAGGTTCAGTTTTTCGGAATGATTTATTCCTCTGATCCTTTGCTTTGCCATGTTGTTTTGACAATGTACCGGCCGTTTTTGGATGCGTTTGATGGGCAGGAGGGGCAGATTGCGAGCCGGCTTATGCTGCTTTCGAGGGAAACGCAGCAGCAGTTGGTGTTTAGATTGCTGGGGTTGCATTGGTTGTTGGGTTTCAGTGAGTTGGTGTTGAGTAGAGAAGTGAGGAAAGTGAAGGGCATTGTTGATATGGGGTTGAGATTTTATCCCAGTGTGTTTGATCCACTGGCTTTGAAAGCGTTGAAGCTTGACCTGCTTGCCTTTTGCTCCATTTGTGTTGATATGTTGAAATTAGAAGGTGTTTCGGGTGAGGACACGGGGAATGATAAGTTGGTGGTGAAG
>RC1G0411700_1349_1529
GGAAACTGCAGTAGCATTTCGAAGCTTGCATAGGTTCTTGATTGGGGCATCAGCTCATTTAGACAATGATCCTTCAACCACTAGAAGTCTCATGGACTCCACCACCTTCACTTCCATACAGGTAATTGTCTATCCTTGTCGGTTGATCTTGTATACTGTTGTTTGTAATCTTCCTATGAA
>RC1G0411700_1821_2261
GGGATACTGGTGGACCTGATGTTGGAGTGTCGGAGATTGGTTCCAGTGATTGTTGCTTTAACTGATCGCTTGTTCGGTTGTCAAAAGCACCGTTGGTTAGGAGAGCGTCTGCTGCAGACTTTTGATCAGCATTTGCTTCCAAAAGTCAAATTGGATTATACTTTGGTTGCTTGCTTCCCAATATTTGATAAAATTGCTGAATCTGATACAATTCCTCCTCGAGGATTGCTAGAGCTGCTTACCAAGTTCATGGCCTTCCTTGTTGTCAAACATGGCCCATATACAGGACTGAGGTCATGGTCTCAGGGAAGCAGAGTTCTTGGCATCTGTCGAACCTTTCTGATGCATCACCACAGCTCTAGATTATTCCTCAGATTATCTCACCTTTTTGCATTCACTTGCCTTTACTTTCCCGATTTGGAGGTTCGCGACAATGCAAG
>RC1G0411700_2401_3921
GATCTACCTTCGGTTGCTGATCTGTGTACCAGGAAAAAAGCTCAGGGACATGCTAAATCTTGGGGAAGAACTCGGTATTTCACCATCAGCACTTCCCAGTTTTAATATCCAGTCTCCTCTGTCTGCTGACAATCTTAAGAAGTCTAGGAGCATCTCCTCGTATGTCCACCTTGAGCGCGTGATTCCCCTACTTGTCAAACAGTCTTGGTCCTTGTCTTTTTCATCTTTCGGTTTCGGGAATCATGAATCTGGTTACCCAGAAGGCATCAGAGACAGTGAACCCATAATAGAGGAGAGTGATATTGATAGCAGTAGTACCATGCAAATTACCCCAGAATCTGAAAGAATTGATCGACCACAGGAACCATTGCGTGTCATGGATGCAAAGATTTCAGAGATATTAGTAACGTTAAGGAGGCATTTCTCATGCATTCCTGATTTCAGACATATGCCAGGATTTAAGGTTAGAATATCATGTTGTTTGAGGTTTGAATCAGAGACTTTATCTCGTATATGGGGACTTGATTCCCCTACTGGTGTGTTGGATGAGTTAGATGCCCTCCCTGCTTTATACGCAACTGTGCTAAACTTTTCATCGTCTGCACCGTATGGGTCTATTGCATCATATCATATACCTTTTCTTCTTGGTGAACCTCCCAGAAAAACTGATATATCAGATCAAGCAGCCGCTTTAGCTATTGTTTCTGTAGAAAATGATTCTCGAGAAGAGGATAGCTTCAGAGCTCCAGTAATGATAGAACTGGAACCACGGGAACCTACTCCTGGTCTGATTGATGTTTCCATTGAAACAAATGCAGAAAATGGTCATATAATCCGTGGTCAGCTTCACAGTATCACTATAGGAATAGAGGATATGTTTCTCAAGGCTGTTATACCACCTGACGTCCCAGAAGTTGCCTCAGCTGGTTATTACTTGGACTTGTTCAATGCTCTTTGGGAGGCATGCGGTAATTCCAACACTGGACGGGAGACCTTCCCATTGAAAGGAGGGAAAGGGGTTGCAGCTATAGCTGGAACCCGTTCAGTCAAGCTACTTGAAGTTCCTGCATCTTCTGTGATTCAGGCAACTGAGCGCTACTTGGCACCATTTGTTGTAAGTGTGATTGGCGAACCACTTGTTAGTGCTGTTAGAGAGGGAGGAATCATTAGGGACGTCATATGGAGGGATGAGGCCTCCGATTCTGCACTTGATATTACTACCTCCGGTACTGAGTTCGATAGAGGTCCTCTTCATCTTACGTACAATGATGATGTAGACGAAAGGGACAGCGTTGTCAATACCCGTAAGAAAAACATGGGCTGCTTCCTCATTTTGATATTTCTACCTCCAAGGTTCCATCTCCTCTTCCAAATGGAAGTGTGTGATGTTTCAACATTGGTACGAATTCGAACCGACCACTGGCCGTGCCTAGCTTATACGGATGATTATTTGGAAGCTTTATTTTTGGCATAGGAATTGTTTCTTCTTTCTCCTATACATTTTGTTCCATATTCTTTTT
>RC1G0414700_0_275
GCTCTGCTCAGCCGTGTGTCCTTTTATAACTGATTCACTGTAACAACTTCAACCGTCCCAAAAGAGAAACAAAGAATCTCCGATTCTTGATAGACAGAAAAAAAAGGCAGTCCAAGAAATGCGGACCATACCGTTGGGAATCTCAGTGTCCCCAACCTCCATTAACACCACTCTCAACCTTAAACGACCAAACAACTTCCCTCTTTCCACTTCCACATCTAGGGTTTCTGCATCCTCCACTAACAATTTCTCTCTCCTCTCCTTCTCCAAATCTG
>RC1G0414700_980_1377
GAGTCTGCAGAGCCAGTCAAGTGGCTGATCTATTTCCAACTGTGTCTCCTGAAATTGTTGTTCGGGAGGCGAGGTTAGAGGACTGTTGGGAGGTTGCCGAGACTCATTGCAGCTCTTTCTTCCCCGAATATGCTTTCCCTTTGGATTTTGTTCTTAGGGTTGACCGGCTGGTGGGAATGCTAGCCGGGTTTTCTTTGCCAAGTGGTTGCAAAAGGACTTGTCTGGTAGCGGTCATTGGAAACCCTGCTGATGAAACTTTCCTCTTCGGAAGTGAAGATTTCAAGATTGCCGGTCTTGATGGGAAGATCAGTCTCAGTAAGAGGTATGTGGCTGGAATATTGACAGTGGATACTGTAGCTGATTTTCTTCCTAGAAAAGGTCCTCTTCGGCAGAGAAG
>RC1G0414700_2257_2567
GACTGGTATTGCATATGTATCAAACGTTGCTGTTCGGGAGAAATTTCGACGTAGAGGAATTGGTAAAAGGCTAATAGCGAAAGCAGAAGCTCAAGCGAGGAGCTGGGATTGTCGTGCCATCGCATTGCATTGTGATTTGAACAATCCGGGAGCCATAAAGCTGTACAAAGGTCAGGGTTTCAGATCTATTAAGGTGCCTGAAGGAGCAACTTGGCCTCAGCCCAAGACCGCGCCCGATGTTAGATTCAACTTCATGATGAAGCTTCTGAACAACACTACTGCATCTTAGACTAGGAACATGTGAAGAACT
>RC1G0417500_0_312
GCTCCTCCTTCTCCGATCCCGATCCACCTGATCACTCCGACCCCATCCAAATCCAACGGCCGACGGCCATCACCCGCCATGAGCACTCCGTCACTCGCAGGGGTGAGTAATTTCTCCTCTTTCTCTTCTGATTTCTGCAATTCCTGTTGCAAATACGACGCCGTTTTGAGATTGTTGGGTGGTGCAGGGCATGGGGGCCTTCTCTGGGTTCACTCGGCTATGCAAGGGCTTAGCGGTGGTCCTGATTGGAGGCCACATTGTCGTTCAGCTCCTCCCCGTCGCCGTTACTTACCTCGCCCTCATTCCCGCCAG
>RC1G0417500_803_983
TAACCTTCTTGACTTGAATGATGCATAACTTCACTCTCATTCAAACTTCTGTATTGTAGGACGATTCCTTTTGTCTGGAACCTCGTCACATCCGGTTACATTGAACAATCAATATTTGGGGTATAGGATTCTGGTTTCTGTAAGCAAATTCTTTGTGCTGTAATCATAAACTGGTGGAGA
>RC1G0417500_1037_1217
TAACAGGTTGTTGTAAGCACTCTTGGTCTTCTTTTTATAGGGAAGCTGCTTGAACCTGTCTGGGGTTCCAGGGAGTTCTTGAAGTTTATCTTTGTAGTTAACTTCCTAACTTCCATATGCATTTTCATCACTGCCATTGCGCTGTACTACATCACAAGGAAGGAAACTTACCTGTAAGTA
>RC1G0417500_1670_1850
GTTAATGCGATCTCATTTGGTTCATTTTTGTGCTAGATATATGCCTCTTTCTGGCTTCCATGGAGTCCTTTCAGGTTTTTTGGTTGGCATTAAGCAAATGATACCTGACCAAGAGTTGCCTTTATTGAAAATAAAAGCTAAGGTGTGCGCTTATGAAATTAACTTCTGATGGAAACTTTC
>RC1G0417500_1908_2111
TGGTTACCATCTCTCTCACTACTGCTGTCCATTGCCATAAGCTTCTGGACAGCTGAGTCAGCAACATATCTTCCAATCTTGATATTTGGCACCTATATGAGCTGGATTTACCTTAGATACTGGCAGAGAAAACCAGAAACAAAACTCAAGGGTGATCCAAGTGAAGATTTTGCATTTTCTACATTCTTCCCTGAATTCTTGAG
>RC1G0417500_2179_2359
GTTTCTTGTTAATTCCACAGACCAGTCATTGATCCTGTTGCATCCATATTCCATCGGATGCTTTGTGGAAGATCTGAAGCCTCTAATGAAGCGCAAGGTTATACCGTGGGAGGGACCACATTGCCTGGATCTGACCCCATTGAGGCATCTAGAAGGAGGTACTGTTTCTGCTTTTGCACT
>RC1G0417500_3105_3571
GGAAAGAGGGGCACGAGCACTGGAAGAAAGACTAGCAGCTGAGAGATTGGGTGCAGCAACGGGTACAGAAGAGCTGGGAAGAGATGCCACAGAGAATGTATAGTTGCTTGGACTGCTCGGATTCTGTCAACAACTCGAATGTGCATTATATGTGTTGACTTCAGAGATTTTTTGGTGTTTGAGGAAAAAGCTTTTCTCCTTTTCTTTTCCTCTCTCCCTGGAGGATCCTTTTGCTATACTTCATATGGATATTGAGTGGAACTTGTTCGTTGTCATTTTGTCATATGTTTGTACAAAAACCTTGGATTGATGGCTTCAGATGTAACCTAACAGACTATTAAATTGTTCTAATGCCTTTGAGATTCTTCCACATGATGAGTTCGAGGCATAAATCTATAGCTATACTATGACGAATTTCTCTAAATCCAGGCATAAATCATATAGTTATAAAGCTTGATCAATTGGG
>RC1G0419000_0_197
TGTGGCTGCCCATGCAATTGGGTTGGTTTTGATGCCGCCAGAACCATTGTCGTGGGATCGGAAGGAGTTCTTGAAGGAGAGGAAGCACGAGAGGTCGGAGTCGCTGGGACCGGTGGCGCGATGGAGGGACTCGCCTCATCACGCGCCGAGGGAGTTCAACAACCGCTGGCAGTCCGCCGAGTTTCGCAGACCGCCAG
>RC1G0419000_602_1466
GTCATGGTAAACAGGGTGGTTGGCACATGTTTTCGGATGATTCTGGTCATGGATATGCATCTTCTCGGTCCAACGAGAAGATGCTGGAGGATGAGAGCTTCCGGCCGTCGTTTTCACGTGGAGAGGGACGGTATGGCAGGAATGGTAGGGATAGTAGAGGGTCTTATAACCAGAGGGACTGTAAAGGACATTCTTGGGAAACCAGCAGTCTGTCTCCCAACACCCCCGGGAGGCCAAATGATATGAATAATGAACAAAGGCCTCAGGATGATAATATGACATACTCATCTAATCCGCATTCTGACTTTGGGAGCACATGGGATCAGATTCAGTTGAAAGACCACCTTGATAGGACGGGTGGTTCCAATGGTATAGCTGCTGGCCAGAAATGTGATAAAGAGAATTCCCTGGGCTCAATGGATTGGAGGCATCTTAAATGGTCACGGTCTGGAAGCATGTCTTCACGTGGTTCAGGTTTCAGCCACTCAAGTAGTTCGAAAAGCATTGGGGCCATAGATTCCAGTGAAGCAAAGACTGAGTCGCAGCCGAAAAATGCAACTCCGGTGCAGTCTCCTTCAGGGGATGCTACTGCCTGTGTGACATCTGCTGCACCATCAGAGGAGACGAATTCTAGGAAAAAGCCACGCCTTGGATGGGGTGAGGGACTGGCAAAGTATGAGAAAAAGAAAGTTGACCCGGCTGATGTTATCATGAACAAAGATGGGGCTGTCTGTCCTGTTGGTAATATGGAACCTGTCCAATCTTTCAGTTCACACTTGGCCGATAAAAGCCCCAGAGTTACGATGCTTTCGGATTGTGCATCTCCTGCAACTCCATCCTCTGTTGCTTGCAGTTCCTCTCCAG
>RC1G0419000_2033_3197
GTGTTGAAGAGAAACCATTTGGCAAGGCAGCCGGTGTTGATAATGATAGTAATTTATATCGTTCTCCTGGTCCTGAGCTTCAGAGTCATCAAGAGGGATTTTCGTTCAAATTAGAAAAGCTGGATTATAATTCCCTAGCTAATGTTACCTCATCATTACATGAATTGCTCCAGTCTGATGATCCAAGTCCCATGGATTCTAGTACAATGAGACCTACTGCAATGAACAAGTTGCTTATATGGAAAGGTGATATTTCAAAAGTATTGGAGGTGACTGAATCAGAAATTGATTTGCTTGAAAACAAACTGAAGATATTGAACTCTGATTCTAGGGACAGCTGTGCAGCAGCTTCCAGTTCTTTGCCTGTTGAGGAGAGTGATAAATCTGGCAAAGAACACGCTACTGCCAAAAATTTGATCACCAGACCTGCTCCATTGCAAATTTTTTCTTCTGAGGATACAGATCCACAGAAGTTGGCCCTTGGTAATGGAGAACAGGGAGAGTCCTGTGGTGTTAAGGATCAAGATATGGATAGTCCTGGAACAGCAACGTCAAAATTTGTTGAACAGTTACCTTTGTTGAAGGTGGCTTCATCTGATATGGGGAATCCAAGTGGTTGTGCTGAGAACCAGGACCTAGTTCAAACGGCTGAAAGGGATGTAGAATGCTTAGTGGCTGGTAAAGATGAAGAAAAAAGTGACCTGTCTGTGCATGGAAATAGTAGAATGCTTTTAGTTAGTGAGATAGTTACACCTGTTTCTGATGGTTTGGATCTTTGTGCTGGTGTAGTAGATACATTATGTGATTCTATATTTTCTTCCAATAAAGAATCTGCAAATAGAGCGTCTGACATATTTAATAAGCTGTTGCCCAAAGATAACTGTGGAGTTGATATTTCGGGACTTGGTATTTCCTCATCATGGAAGAATGATTCATTGATCAAAGAGAAGTTCAAAGCAAGGAAGCGGCGTTTAAGGTTTATGGAGAGAGTCATAACCTTAAAATATAAGGCTCATCAGCAATTGTGGAAGGAAGACGTCCGTTTGTTTTCAGAGCGAAAATATCGTCCAAAATCTCACAAAAAATGTGATTTAGGATTGCGGAACACCACCAATGGGAACCAAAAGCATCGCTCTTCCATTCGCTCCCGTTTTTCTACACCTG
>RC1G0419000_4622_7566
CAGGAAATTTGAGCCTGGTTCCTACTAAAGAGGTTGAGAAGTTTGCTAACAAGGTGCTCTGTGATTCCCAAGTCAAGCTTTATAGGAATTCATTGAAGATGCCAGCCTTAATTTTGGACAAGAAGGAGAAGATTGTGACAAGGTTTGTTTCTAGTAATGGCTTAGTTGAAGATCCCTGCGCTGTTGAGAAGGAAAGGGCTTTGATTAACCCTTGGACACCAGAAGAAAAAGAAGCTTTCATAGAAAAGTTGGTGGTCTTTGGGAAAGATTTTAAAAAGATCGCCTCTTTTTTCGACCACAAGACAACTGCTGACTGTGTTGAGTTCTACTACAAGCATCACAAATCTGTTGCTTTTCAGAAAGCAAAGAAGAAGCCTGATATCTCTAAACTAGGAAAGTCCTCTGCCAATACCTACATGATTAACCCTGGGACAAAATGGAATCGTGAGGTGAATGCTGCTTCCCTTGATATTCTTGGTGCTGCTTCTGTGATGGCAGCTCAGGCTGATGGCAGTACAAGAAACCGGACTGGGCGTTTAATTTTAGGAGGTTACAAGAATATGAAGATATCACAGAGTGAAGATGTGACTGTTGAAAGGTCGTGCACTTTTGATGTTATTGGGAATGAGAGAGAAACAGCTGCTGCTGATGTTTTAGCAGGTATCTGTGGGTCTCTGTCGTCCGAGGCTGTCAGTTCTTGCATCACTAGTTCCATTGATCCTGGTGACGGTTGCCGGGAATGGAAGTGCCAGAAAGTTGATTCACTAGTAAGACGACCTTTGACACCTGATGTTATGCAAAGTGTTGATGATGAGACATGTTCAGATGAGAGTTGTGGTGAAATGGATCCTTCTGATTGGACAGATGAGGAGAAGTCTAGCTTTATACAGGCAGTGTCATCCCATGGTAAGGACTTTGCTATGATCTCACGATGTGTAAGAACGAGGTCCCAGAATCAATGCAAGGTTTTCTTTAGTAAGGCTCGGAAGTGCCTTGGGCTTGATTTGGTACATCCTCGGCGTGGAAATGAAGGAGCTTCTATTGTTGATGATGCTAATGGAGGTGGGAGTGATACTGAAGATGCCTGCGTTGTGGAAACTGGTTCTGGTATTTCCATTGATAAGTCGGGTTGTGAAATGAATGAGGACTTGCCATTGTCTGTTATGGACATGGATCATGAAGACTCTGATCCTGAAGAGACCATTAATTTGAAATGTGATCCACTGGGATCAGTGGAAAACAATGTGAAGGGAGAAGTTGACCATCTAGATAACAAGGCTCTCAAATCTTCTGATGCACTCCAGATGGAAGATAGGCCTGAGGTAGTTTTTAATGATGTCACCAACATCATGGATGTTGGTGACAGACTGTCCGAGTCGGTGCCTGCCCAGAGAAGTGAAGCATTTTCTGCTGATGCAGATGCTGTGAGAGATAATGTGGCTGAAAAGAGAAGTTTGGTTGCAGAGTCGCTCATTGGTGAGGGAATCAGCTCTGACCTACCTAAATTGGAGGGACAAGGTGAAAGATGCAATACAGATACAAGTGGATGTGGCTTACAAGTTTCAGCAAATGATTCTAATTCTAGTGGCAGTGCTTCTGACATGGCTGCTGAAGGTTCCTGTTCAGGTTTGGCTGCTGAGTGCCTGCATCAAGTGTCGGTTGAGTTGAATTCTATGCAAAAGTCGTCTGTCAATTCATTGTCACATGAGAATCTTCTTGCTACTGCAATTTCAGTGCCGGAAAATTCTGCTGTAGTTGAATATGGGAAAGCCATTAACCAAGATAGGTTGTCATCAACATCAGATCTGCAGGAGGGTAGAGATAAGCAGTCCTTATCTGTTGGTGGAGATGATTGTCACAAGCACTTGCCTGGTCTTCCAGTATTGACAAATATTGATCCAGCCCATGTTCTTAGGGGTTATCCATTGCACATGGCGACGAAGAAAGGGATCAATGGGCACATCAGTTCTGGTAACTTATCTGAAGTACGAAACCTTTCAAAGCCAGACGGGCCAAAAGATTGCCTTCTTCAGTTTGGTAACTGCAAACCCCGAAGTTCTCAGGATTTTCCACTTGTGCATCAAAAGATAGAGCGCCGAACTGATACTACAAAAGCCCATTCATGGAGTTCATCAGATACGGATAAACCGAGCAGGAATGGTGATGTGAAACTGTTCGGTAAGATACTCACCAATACCTCCAAGTCCAGTTCCAGTATCCAGGAGAATGAAGAAAAGGGGTCCAATATCCATAATTTAAGCAACAAGTCATCTAACTTAAAATTCAGCGGGCATCATAACTTAGATGGAAACTCTGGCGTCCTGAAGTTTGATAGTAGTAATTATGCTGGCCTTGAGAATGTTCCCAGGAGGAGTTACAGCTTTTGGGAAGGGAACAAAGTACAAAATGGGCATCCATCTTTTCCTGATTCGGCCATCTTGCTTGCCAAGTACCCTGCAGCTTTTGGTAACTTTCCTACATCCTCGTCCAAATTGGAACAGAAACCATTGCAGGCAGTTAGGAACAATGAGGGCCATGTAAATGGTGCATCAGTTTTTCCTTCAAGGGAAATTAGTAGCAGCAGCAGTAGTGGAATTGTTGATTATCATCAGGTGTTCAGTAGGCATCGTGATGGTGGTGCTAAAGTGCCACCATTTACAGTAGATGTGAAGCAGAGGCAAGACATATTTGATGTTTCAAGACGAAATGGGTTTGAATCAAGTTTACAGCAGCAAGGAAGGGGGATTGCCGGAATGAATGTGGTAGGGAGAGGGGGAATTATGGTAGGAGGACCATGCACAGGTGTTTCAGATCCTGTGGCTGCCATAAGAATGCACTATGCGAAAACGGAACAGTATGGAGGGCAGGGGAGCATCATCAGGGAGGAGGAGTCGTGGAGAGGTAAGGGTGACATAGGGAGGTAGTAGATGTGCCTGAGGGCCTT
>RC1G0419400_0_232
GAATAATAGAAATTGTAGGTTGAATGCTCGTATTAGGTTTGCGAAAAGACTAATGTAGCCTGTTCTCTTCTCCCACATTCTTAACACACACAACTAGGCGAAGGTTGTTGTGAAGGTGGAATTAAGATCAGTTTGAAAAGAGTTCGTTCCTTTGTCTCCTCACTTCACTCTCTCTCTCTCGTCTCCTTCATACAGAGTTGCACATTTCCCTCCTGATATTACAATCTACCAG
>RC1G0419400_640_820
GATTGTAGGTTAAAATGGAGAACCCAGAAGCAAATCAGCTTCCTGAAGTGGATTCATTGCCAGATGGATTTGTTGAGAGCTCGTCAGAGCCACTGGCTCCTCCAACTCCCAACTTTGAACAAGAGAAGCCTCTGGGCAATCACGAGGATGATAATGGCTCAGAGATGGATCGTTCGAAGG
>RC1G0419400_876_1105
AAGACACCAAAGCTGAGAACCTTTCCTGTTCCATTATCGGAAACTGATAATTTTGATGCTTCAGTTGAGTCAGTTGAAGTTCCAAAGAAGGCTTCTACAGAGCAGACAGCAGAAGGTTCAGTAGTTGTGCCCGGGTCGGCTGATTCTGCGTGTGAGGCTGCAATTCAGGCATCTGGTTGCAGTGAAGTAAAGGAACAAGTTGAAGCAAAATGTGAAAGTTCAGAGAGAC
>RC1G0419400_1151_1331
AGATGTGTACACATTAGTTTACGCTAATCTGTCATTGCCTTTCAGCAATTGAAGTAGGCTTGGATGCACCAGCTCCAGCAACCAATCTAAAGGAAATATCTGCTTCGGAGAGTGTTGAAAAAAACAAAAAACCAGTCAGTAATACATACTTTTCTCTCTATATCGTACCACTTTGTGCTT
>RC1G0419400_1516_1696
AGTAAGCTAAGTACGTTGGACTAATTTTGTCTCAGGATACAACTGAAACCAAACGGAAAAATCCAAAGCGGACCTTTAAATCAGAGAAGGAGTTTATAGAGTTCACTTTGAAGTATCAACAAGTTCTTGCAGAGAGAGATGGAGGTATTTGAAATGATTTTCTTTTTTTTAATGTTTACA
>RC1G0419400_2364_2544
AGCAACATTAAAGAGAGTTTTATTACTTATTTGTTTTCATCCTCTTTTGTTTTTAGCCATTGCTGTTCGAGATAAGCTTGAGTCGTTGTGTAGAGAGTTACAACGTCAGAACAAAATGCTAATGGTATGATATAATTTCCTTGCCGCATTTTCTCCAATGCATGTTCTCCAAAGTCATTT
>RC1G0419400_2996_3176
CCTCCAGTCACTGACTGTGAAACATTAATGGTTCCTGATAATTGTAACAGGATGAATGTAGACGGGTGTCAACAGAGGGCCAAAACTTGAGATTAGAGTTATCAACCAAGTTCCAAGATGCAATAAAGGTTAATACATGTGCACATTTCTATATTCAGTTGTTACATTATCTTTTCCTCT
>RC1G0419400_3527_3707
TATCATACTTTTAATGCATGGTTAAATGGCATTCTGATATTATTCTTATGGTTACAGGATGTGAGCAAAAAGCTAGATGAGCAGAAGGATGAATGTATCTCTCAGCTAAAGGAGAATGAAATGTAAGACCCAGATGTTCATTGGAGCTTATGTATTAACTATCTAGTTGCTGTATACCTG
>RC1G0419400_3958_4313
GTTAAGTACCAAACTACAGCAGCTCACCCATCAGTATGCTCATTCTGAACAGCAATATGAAACGAAGGTAAAATTTATCTGCCTGCATAAATGACATTGGTTTACTTAGAATGATTGTTTACTTAATCATGTCCTTCAACTTTTCTTAGTGGTTTTTGTTTTGGATGAACAGTTGAAGCAAAAATCATTGGAGCTTCAAATTGCTGATTTGAAGATTAGGCAGCATGAAGAGAAATTAATCCAGGAACAGTCCCAGATGAAATTATATGCAGAACAGGTGTCACAATTACTATCAACTGAAAAGAATTTGCGGTTGCAGTTGACGGCTGATGGGGAGAAATTCCAACAATTCCAG
>RC1G0419400_4846_5192
AGCACCTAAACAGAATTCTACCTCATCATAATTGGTGAATTGCTATATTTTGAATTTGCAGGATGCATTGTTAAAAAGCAATGAAGTTTTCGAAACATTCAAACAGGAGATTGAAAAGGTACACATGTTTATTCAAACTACATTTCATACAGGCACAAATTTCCTGATCTCCTTAGTCTCAGACTCTCACTGTAACTCGCACAATATGTTCATCTTAAACTAAGCTACCTTTCTGTTTGGAATACCCCAGATGGCAAAGTCTATCAAGGACCTCAAGAAGGAAAATGTGTTCTTGAAGAGCAAATGTGATAAGACAGATGTTACTCTTATAGAACTCGTAGATGAG
>RC1G0419400_5410_5712
CGTGAGCGGTTGAAGAAACAGTTAGAGAAAACAAAGAATCAGAAAGAAAAGCTGGAATCCTTATGCCGGTCACTTCAAGCAGAAAGGAAACAGAACTCTACCGAGGGCAACACCTCCGATGCACTTCCAGTTTCATCATGAGTACCAACATGTTCAACTATGTATCTTAAACTCGACCCTTCCAAATGTTTTTTTTGTTTTTTTGTTTATGCCTTGTTTACAAGAAACCGGAAAAGAGCCCATCACCGAATTTACCGAGTATAATTTCACCGTCATTTGTTTTAACCAACATTTGTACTACT
>RC1G0424300_0_204
AAAAAAAAAAAAACCATCTTCTTCTTCAAGCTCTGAAATTTCAAAACTTTCTCAAACAGAGCGAGTGAGAGAAGCACTCTCAGACAGCCCCTCACTGAAACCCTAGAAGACCCAGAAATGGACGACTACACGAGGGAGATGATGGACCTCAAGACCCTCGTCACTCGGACCCTCGAGAAGAAGGGCGTCCTCGCCAAGATCCGG
>RC1G0424300_535_885
TAATTCTTTGGGTTGTTTTGTAGGCTGAGCTGAGAGCAAGTGTGTTCGAGGCAATTGAAGAGGAGGACAAGGTCATTGAGAAAGATGAAGGCTTGCCTCCGGCGCTATTGGGTAGCTGCAACGATCGTGCTAAGCAGCTCCATGCTTCTCCTTCGGGTGTGAGACTAATCCTATGCCTGTCTTTGTTTGAATATGAGTATCTCATTATGTTATTTTTTTCGGGTTCTTATGCTTAATTTCGCTTTGGCATTGTCATTGTAGGAAGGTTGCTTACGGCATTGATATGCGAATACTTAGACTGGGCGCAGCTGAGCCACACGCTAAAAGTTTATCTGCCCGAGTGTAATTTG
>RC1G0424300_957_1137
ACTAATAAATGTTGCTTTTGAATGACAGCAAAAGGATTCTTGGAAATCTGAGTTGAAGGACTTCAGTAACAAGAATGGATATGACCTTAACAGAAATGGGGATAGTGGTCCCTTGCTTTTGGATGTGCTTGAAGGATTTTTGAAGTTTGAGGTTTGTTATTACTGCTTTGAACAAAAACT
>RC1G0424300_2179_2359
CAATTAGAGCTTGTTTGTACAGAATTTATCTCAAACAAGGGGTACTGGAAGGAGGCTGACTACTTCAGAAGCGGAGTCCTTATCCAATTTAGAGTCTCGGAACATGCGAAGACCTTCTTCATCATCTGTTGCTGGAGGCCTACCTCCACTGGGAAGGTGGTGAACCTACTCTACTGCTTG
>RC1G0424300_2434_2696
GCCTGGTACTGCTTCCCAGTCATCTGGTGAGTGAAGATGCTATTCCTTACGTCCTTCCTCTATTTGCTTGCTTTTGTTCTCTATCTGATACAATCTCGCATTCAGATCGAAGAGGTGGGTCCTCCATGTCTAGCCACAGGAAAGATGACTACAACTGGAGATATGACAATGAAGAACTTCCGGAAGATGTCCTCCGAGCTTCAAGTGCCATGGAAAACCTTCAATTGGATAAAAAAGCTCGAAATCTAACCACATCCTGGCG
>RC1G0424300_3118_3334
GCACGCCGGAGATGGAAGTAGTGAGGACGACGGCAGGTCAGACCAGATGTAGCTGAATCAAATGATGATGAGAGCCTTTGTATAACTGCACGTGTATTTTATTTTGTATTTTCAATCTTCGATGATAGTAATTTTATGTAAGATCAAACTGTATTCTGATTCTAGTGCGCTTTCGCTTTCGCTTTGCTTCAAGTGTTTGTATTTAATTTCATTTTT
>RC1G0426200_0_519
TGTCAGCCCTTGTGCTCAAAATGACCACAGCAACCTCTCCTATAAAACCCCACCCCCAAAATCTCCTCCTCCCCAATTGGGTCCGCCCTCGTTCTCTCTCTCGCTCCTCCTTCACAACCACCCACCACCCAACAACCCTCCAGACCCAAACCCAAAATCAGAATCGCAAATACAAGTGGTGGAGGATAGCACCACCACTACCCTCACCCTCCTCGACTCCCCTGCTTGGGCCCAGATTCCGCGGCCCATATAAATGCCTGGCCATTTATCCCTCCTCTTCATCTGCTAGCGGCGGTCGCTCCGAGAATCAAGGAGAGGGTGGTCTTATGGCCGATATGGGTTCCCAGAATCATAAAGGCCATGAGTGGTTCGACGGCAAATTGTACGCTGATAAAGACGGATTGCTTTCCCCTAATCACGATGCCCAATCAACGCCGCCTCATCAATCCCCTAAATTGCTCACCTTGCCCACCATTCTCACCCTCGGCCGCGTCGCCGCCGTCCCCGTTCTCATCAGCA
>RC1G0426200_926_1242
TTTCTTTTTTTTTTTTTTTTTTTTACCCTCGTTCTTGTAGCTTTCTATGTGGATAGTTGGTTGGGAAAAACTGCTACAACAAGTATATTCATAGCTGCAGCGATTACCGACTGGCTTGATGGCTATCTTGCTCGCAAGGTTAGCTTTATTTTCTTTATCACGACTCTAAAAGACCTTTTTTTAGTCCTGGGAGTTCTAAAGACAGAGACTTTTTGTTACATTTGGATTGAAATTTTATAATTTGATTAATTTCCTTGGATTTCAGATGAGGTTAGGGTCGGCTTTTGGTGCATTTCTGGATCCAGTCGCTGATAAG
>RC1G0426200_1354_1534
CTAAAGTTGACTCTTTTTCCTGCCAAATACAGCTCATGGTTGCTGCTACACTGGTTTTATTGTGCTCCAGACCTCAAGATGTTGCTGCATTTGGGCAAGTGCCATGGCTGTTGGTTGTTCCTTCAATTGCCATAATAGGTAGAGAGGTATTATATGATTTTACTTGTCTACTGTATTTCC
>RC1G0426200_2099_2347
ATAACCATGTCTGCAGTTAGAGAATGGGCTGCTTCTCAGAACGCCAAGCTTTTAGAGGTTTGTTTCCATTCCCATGTCACCTCTCAGGACAACTATCTTCTATTTCCAATCTTAAAGAAGTTTTACGTTTCAAGGAATCACTTGGATGTTAAATGTTTTCAGGCTGTTGCTGTAAATAACTTGGGAAAGTGGAAAACAGCCACACAGATGATCGCACTAACTATCCTCTTGGCCACCCGAGATAGCAG
>RC1G0426200_2437_2617
ATTGTTTACCCCTTGCTTCCCATTAACGTGTGCAGTCTTGGAGGGCCAGAGTTTGTAGTAGCCTCTGGGGTTGTTCTGCTTTATATATCAGCAGGGCTTGCTGTATGGTCTTTAGCTGTGTATATGAGCAAGATATGGAAAGTACTGCTGAGGTAGCCAGTGGTGCTGCTGCTCTATCTT
>RC1G0426700_0_180
TTGACTCTCTCTCTCTCTCTCTCTCTCTCTCTCTATCAGTATCACTCACACTGCTTCGTCTGCCTCGCGGAATCCAACTGGCCTTGGACTCTAACGGTCGAAACGCCGGCCTCTGACGTCGTTTGGTAAGACTCGATCTCTCTCTCCCTCTCGCATCTTTTTTAAAATTCCGTTTCCCTT
>RC1G0426700_1728_2161
GTTCTGAGAGATCCCATCTGGTACAGAACTTTAATGTGCTGCAGTTAGCAATTTCTGCCGAAGATACACACATGAAGAAGCTCTTCTTTTTCAGATCTTCTGCTTCTAGCAATGGAAACAACAAATCCCCTCCATCAACTGATAAGCAAGTATACTGGGAAAACCCATCAGAAAATGGAAGTCAAGTTGGGGACATTGCTGATAATAGTTTTCAAAGCCCTAAAGGATTCTTTTCTAAATCTCGAAAGCAGGTCTCTGCTAACAAGAATTCCAGTGAGAGTCCAGGCCTTAGAAGGAGCCGGTCATTATCATCAGCAGCCTTCCTTGTAAGTGAGCCAGTGCAAGCAGAATTTTCTTCTGCGAGATATCAGAGTAGATCTCCTTGTAGTAGTACAAGTAGTATTCCTCATCGACAATGTGGCCAATCATCTTG
>RC1G0426700_2296_4226
TTGTCGGACTTTTACCCCTGAGAGGCATCAGGCTAAAGAGTTAGAAGTTCCAGCTGTTCAAAACACACACGGATTAGAACGACCTGGTTCTGCTGGTTCTCCTAGAATACAGCATGGTTCGTCAGGGAGCTCTTCTACTTGCTCTAGTAATGTCTCATCCAAAGTTTTGGACCGCTATATAGACGGAGAGCAGGAGGAAAGGGGCAGACAAGAGAACAATTCTTCCCATAGAAACTTCAATGGGATTGGAAACGGTGGTGGATGGCGCCCTCCGCGAGTTCAGATTACAGCCCCCAGTTCACCCAGGGCTCATTCATTTAGAGAGGCCAAAAGTTCTCGTTATCGTCTATCATCCAAAGATTGGGTCGAAAATGGATTTGGTCATGAATCTCCCAGGAGACTTGCAAAGAATGTTGTGGAGAGGCTATCACAGTCTCAAGTCATGCAGCCATCACATGCAAAGGAATTTGACCATGACATCCCACTCACCATTGAGGATATATATGGTAGACCAGACCTGGTAAGCCAGAAAACTTACCCTTTGGACGAACCTTATGACACAATTAGTAAATATCATGGGGATGATTACTCGAGCTTGCAGAAACAGTTCTATGGAGAGAAGTGTAATGGTTTAAACTCTGATGAGACTGGAGAGGACCTGGATGTGGAATTACAAAGAAGACTGGAGGAAGCTGAGGAGAAGGTCATGCTTCTGTCTGAAGAACTTGAGCAGGAAAGCTTTCTTAGAGATAGTGGGTACAATGTGCCATCACTGATTCAGACAATTAGAAACCTAACAGAGCAGAGAATCAGCTTTGCACTTGAGGTTTCAAACCTTCTTCAATTACGAATTGCTGAGAGGGCCTCTGCCAAGAAAGAATTGAGACTGGCAAACGCAGAACTTGAGTCTCGAACCAGAAGACTAGAGAAGGAGAAGAATGAGTTACAGTCAGCATTGGAGACAGAACTAGATCGAAGGTCAACTGACTGGTCACTCAAGCTGGACAAATATCAGTCGGAAGAGCAGAGGCTTCGTGAAAGAGTTAGAGAGCTTGCAGAGCAAAATGTCTCGCTTCAGAGAGAAGTTTCTTCTTTTAATGTGAGGGAAACTGAGAGTAGAAATTTCATAACAAATGCAGAGCAACAGCTTAAGGGGCTCACTACTAGGATGGAGGAAATGAGAGAGGAGAATCAAGGCCTACAAGAAAATCTCTCGGAATTGCAAGAGAAGTACAGAGCATCAGAGGAAGATCGTGTTTGTCTCCATAAGAATTTTGAAAAGAGGGATAAGGAGTGCAAGGATTTGCATAAATCCATTACAAGATTATTAAGAACCTGCAGAGAACAAGAGAAGACAATTGATGGGTTGCGTGAAGCTTTTAGTGAGGAGTTCGGGAAAAATCAATCATCGGAGAGGTTTGACAAGCATGTTTCGAAATTGCAGATGGAGCAAATGAGGTTGACAGGAGTAGAACTGGGTTTAAGGAGAGAGTTGGACTCTCAAAGGCTTGAAGTTGATTCTCTTAGGCATGAGAATATACACTTGTTAGACCGTTTGAGGGGCAATGGGAAAGACAGTGGTGCGTTAACTTTCAAGCTAGATAAGGAGATGTGGGCGCGGGTCGGCTGCTTGCAAAATCAAGGGCTATCACTCCTAAATGAGAGCTCCCAGTTGTGTTCAGATTTTCTGGAATTTGTCAAAAGAAAAGCAGGCCATCTCCAAGAAGCTAAGAAGGGTCTGGATGCACAATTTTTTGTTGAATCTGAAATGAAAGTGCAGGGGTTAAAGCGTGGAACTGAAAGCTTAACCAGAAGTTTGCAGACAATGTCTGCTTTGTTCCATGAAAAGTCCAGTCTGGCTGCATCAAAATATCAATCTAAGTGCATGGATGCTGACGAATCAGGACATTCAAATGATCAAATCCCAGAG
>RC1G0426700_4346_4553
GACGATATGAGATATAAGCTTCAATCAGAAACTATACTTACAAGTTTACTAAGAGAGAAGATACATTCTAAAGAGCTGGAAGTTGAGCAGTTGCAAGCTGAACTAGCTGCAGCTGTAAGAGGAAATGACATCCTTAGATGTGAAGTTCAAAATGCAATGGACAACCTTTCCTGTCTCACCCACAAGTTGAAAGACGTTGAACTACTG
>RC1G0426700_5090_6305
ATGCTCAAGAAGGATGATAACATAAACAAGCTTCAAAGTGACCTCCAAGAATCTACAAAGGAATTAACAGTTACACGAGGGATGCTGCCTAAAATTTCAGAAGAGAGAGATATGATGTGGGAGGAGGTGAAAAAGTACAATGAGAAGAATATGCTGTTGAACTCGGAGGTTAATCTGTTGAAGAAGAAGATAGAGACCCTTGATGAGGAAGTACTCTTCAAAGAAGGCCAGATTACAATCCTGAAAGATACATTAGGGAACAAACCGTTTGATCTTCTAGCGAGTCCTGATAATACACGAGAATTTCTGGTTCGATAGTTCTCCAAGATCAGGTTTAGGGTTCGTAATCAACTTGTTCATAGTCCTATACCCCTCAAGTTTGTCTTGTGAGATTGTATACCTGTCCTTCATTTTCTTCCTTGATAGAGTAAGAAGTGAAGAACAGTTCATCATTCGTTTGTAATTACCAATCTTTACAGTTGGTTTAGCTGCTTGAATCAATCAAACAAGCATGTTAATGAATCTCATGCTTTGCAGTCCAGGGTTTCCCGGATCAATTGTGTGAATATATTTCTTATTTCTGTTTAAGGACAGGAAGACTGAATGGTACACTACTTTCAGACTAGTCGTCAAAACTGACAACATGAGGTACAAGACCACCCTTGGAGTGACAATAATCAAAGCCATACCAAACGTTTTCTGGAACAAATGTCCTAAAATAGAACACATAAGAAACTGGTACTTCATGGCCACCATCTTGTCGATGTAGCACCTTCACCCAGCCAGGTCGCCAGTCATCTGATCCGACTTTCTTCAGGTACAGAGAGCACACCCTTGAGCTCATGCATGGTCCACTGGCCTCAAACACGTCTATGGCACATCTTCCAAACCCGCCATACCCTCCACGTTTTGAACCACCTTTCGGAGCATACAAGAGCTTAGGGTTGTTCAGATGCTTCACTATGATCAGATTACCCTTGGAGTCGCTGAATCTGACGCTGACATGGTCTGTGGTTTCGGCAGATTGTGCACAGGTTGTCTCAATCTCAATGGAGTAGGTGCAGTTTGGTTTGGCTCCTTGGAAGCCATGGTCGATAGGATGCATTGCATTGGTTGGCAGAGAAATGAAGAAGACTAGTGAAGAAATACTCAAAATGCTTATTTCCTTCATTGGAAGCTTTGGCATGGCTTCTTGGCTATAGTTTGTTTTTGGGT
>RC1G0429500_0_234
GAAACCCTAAATTAGGGAACAGTGGGAAAACAAGACCAGATTACATTTTCCTCCTTCCTTCCTTTCTCTCTCTCTCTCTCTCTCTCATAACCGCCTCCATTATTTCCCCACAACTTCCCAAGCTTCACCAAAAACTGCTCTGTCTAGTTTCCTTTCTTCTTCGTCTGGTTCTGCGATCTCCGTGTTCGTCAACACCGCGTGGTTTTTTAGTCGCTGTTAGCTTTTCGTTATCAG
>RC1G0429500_916_1173
GTTATATTTGTACTGGTTGGGTGTGATAGCTAGACTATACTGAGAGGAACTGTATGATCTTCGAAGGTTACTGAATTTGGTAGTAGAAAATAGGAGTGTAGCTGCACATATTGTAGTACTGCAAGAAGTGGTTAAAAGATCTTCAAAATCATAGCAAGATCTTGGTAATTGCAATTTGCCGTTATTTATAGACAGAGAGAACAGTAATATTAAGCTTGCGAAAGCTTGGAGTCATGCCGCTATCAGGAAATGAAGAG
>RC1G0429500_1272_3851
ACTGGGGTTAAACCCGTTACCTGGAAATCTAGTGATTATATTGCAGGTGTTCCTATCAAGAAAAGGAGGTTCCCAATGATGAGACCTCCTTCACCCCCACCTGAAGAACCATCTTTTCCCCCTTCAAAAATGGATTCAGTACAGAAGGAACAATCTAGCCAATCTCAGGGGTTGACTATTTCATATGCTAGTGTTGCAACTAGTTCCGGAATTTCTGATGCAACCAAAGCTCCTGGGTCTGATGATAGAAGAGGAAGCTCTGATGTTAAAAATGTTAATATGGTCCAAGGGAATGATAATACCGTTAGAGTCAAAGTTGAACAGCCTAGCCATAGAGATCATTTGGGTTCTTCAGATGACTTGCAGAGGAAAGGGAAGTTTGTGATGGCTGATAATCCTGCACCCCAGATGACTTTAGGGAGAAATGAGTTGAATTTGAGACCAACTCAAGCTCCTGTATCTAGTTTAAGTAAGGATATTATGCATAGCAAACACAGAGCTGAAGTGAAATGTAAAGAAGAGATGCCTGCTATTGCTGAGGGTACTGAATTATCATTAGCTTTGAAGGAACGTCTTTTTCCATCTTTGACAGGCCAAAAGAGTGATAGTGGTGTGAGTCACCCTAGTCAGGATAAGTCAGAACCTATTTCCCTGAATTTGTCTTTAAGTAAAGAGAAAATCAGTGGTCAATCCAAAGGTAAGGACAGAGATTTGAAAGTCCATGGTGCTCAGTTGCAAGCATGTAGAGCAAACTGGGATTTGAATACACCAATGGATGCATGGGGAGATTCTGTTAATGATGCTCCAGTATCTGTTGATCAGATCAGTGCAAAAGGTGGGGGACATGCTGTTAGCTCAATTGGGATGGTTGAAGGTGGTGTTAGCTCAGAAAGACAGAGTAATGTTGAGAGTCACAAAAGAACTAATTTGACCATGTTGTCCAAACTAGATAGCCAGCAATATAAGCCCAATGATTCTCTTTTTTTACGCCTTAGTTCTTCTTGCTCACTGCCAAACCTGTGTCAAACACCTAGTTCATCCATTGCATTTGAGTTGGATGGGAGGACTTCTGCTGCAAACTTGCTTAGGGTGGCAGGGCCAACTAGCAATCTGAACTTGGGTAATCATATAATCGTGAAACCAGAGCCATTTGATGAGAGAGTCAAACAGGAACCCAGTAGTCTGGGACCATTAAATATTAGAGCAGGGAAGCATGGAGTAGTTGAGTGTTCCACTGTTGGAGCTGTTCACTCCTCAAATGTTAGCACCCATAAATTTGTTGATCCTAGATCCATAAAATCTGAACCAGCTCTTGAGCTTAATCAAGAGACGAGCAAGTCTACCAAAGGGAAATCAGTCCAACTGGACAAACATGTGATAAATGGTCCGGATGATCGTCCTTTTGACATGAAATTGCCTGTTGCTGCAGAGATATCTCGCCCTGCTGGAAAGCCGTCTTGTTTGACAGAGTCAACTGGGCAGCCTTCTTGTTCAACAGAGTTGACTGTGACGCAGGATGTGATAAACCATTCAGGAGACTCTAATGGAAGGCTGCCTCACGAAGCTTGTCAAAGCAACGAGAAAGTTGCTATATCCCTGGGCCATGATAGTAAGTTAAACAACATGCGAACGAAAGATGACAATGTTGATAGTCAGAGTTGTAAATTGAAATTGATGATTGATCCACCCCTTGATTCTCGTGGAAGTGGTGGAACCAGTGATGAGGAAAAGATAGATATATCAACAGATATGCAGGATGATTCTGATGGTACTGATTATGAATCAGATGGTAATCATGCTATAGATACAGCTATTGAGACTAAAGAAGGTGGTAAAGATGATGACTATGAAGATGGCGAGGTCAGAGATTTACTTCTGGATACAGCAGTCCAGGATGAGCTCATAAGTGAGTCAAGAGAAGTGGAGAATGCCAACCATGATGGTTTTGATAATGGAAGGACAGAGTGTGTGGGACCTGTTGATATTGTTCATCGTACTTCATTCCATGTTGAGGCAAAAGACAACAAAACAGACAATCTTGCTGGAACAAGTAACAATGATCATGAAGAATCTGCTGATATAGATCTTAATATTGAATCTGACAAGGGCTGTGATAATGATGTGTGCTTGCAAGAAGCATCGTTTATTGAAAAGCTAACGAGCTCTGAGGGCATGAAAGGGTCCATCAGCAATGTGACAATAGAACCACTCAATGATCAATCTGGGAAGAGAGATTCCCAGAAGTGTCAGGATGCAGAGTTGTCCTTGGAGCAAGTCACTATAGGAAGCCAAGGAACTGCAGTAGCTAGTGCTCAGGATACTGAGCTGAATGTTAATAAAACTGAACCTGTACTGACGAGTGATTCAACTTTGTCCAAAACTTCTGGTAGTGGTGATAATGCGACTAAGGATACCAGTAATGGAGGACAGCGGAGCCGGATTATAACTTTGCCTCGATCTTTAAATGGGTCTCCTACTAGATCAAGATCAATTCCAGACCAGCCATTTCCATCAAGAGCTGGAAGAGAAATTTTACCTGCTGTAACACCAGATGACAATAAACTACATCCTCGAGGGAG
>RC1G0429500_3948_6508
AGGTGAAACATATGTTGACGATACCTACAGATTTCCAAGGGAGCGGTACCAAGATCAGTCATGGAGGAATTCAGTGAATTTTAGACGTGGTAGGGGGAGGATGAATAACCGTGGGGATTGGAGTTCTGATCGTTACTTTGCAGCGGAGCGTTATTATAATCAAACAAAGTACCGTGTTCCAAGACATAAATATGTAAATGTAGTTTCTGACGCTGACCTCGAATATAATAATTATAATATGGCTTCAGATGGTGCATTTGTTGGCCGTGGAGGGAGGAAGCTTTCAAATGATGGACCAATTAACCACCGTATACCCTCAAGGAGACGGTCTCCTGTTGGGGGACCTTTAATTCATGTGCCTCGCAGAAATCCCAGAAATTTTAGCCCAAGTAGATGCATTGGTGAAGATACTTCAGATTTGGTTGGCATGAGGCATAATGAGAAGCTTATGAGAGGCTTTCCTGATGATTCTGTAGATCCCATGTTCAATCGTACCCAACCTTCATATGATGGAGATGGTCAGTTTGGACGAGGGCGAGGAAATAGGACCTTTTCTTTTGTTCAGCAAAGAGGTATTCGAGTTCGTTCAAAGTCTCCAATAAGGACCAGAACTCGTTCTCCTGTGCCATGGTCATCTCCTAGAAGAAGATCCCCCGATGGATTTGGTGGGCCTGGAGAATTGAGCCATCGAACACCAAATTACAGGATGGAGAGATTTAGATCCCCTGATGGGGCATCTTTTACTGGAGAAATGGTGGTCAGAAGAAATCTGCCAAATGATTTGAGGGATATGGATACTGTAAGAGACCATGGTCATCAAAGGTCTGGCATTCATAGGAGTCCTTCTTCCCGTGTTTTACTTAGAAACAGGAGATTTGATGTCATAGATCCTCGAGAAAGGGCGGACAATAATGAGTTTTTTGCGGGTGGGGGGCCTATGCATTCTGGTCGGTTGCATGAGCTTGGTGGGGATGGAAATGCTGATGAGAGGAGAAGGTTTGGTGAGAGACGGGGACCTGTCCGTACATTTAGGCCTCCTTATAACAGTGCTGATGGTGAGACATTTCATGTTAACACAGAGGATGGCCCTAGGCCTTTCCGGTTCTGCCCAGATGGTGAAACTGAGTTTCAAGAAAGAGGCAATTTGAGAGAGAGAGATTTTGACAGAAGGATAAAGAACAGGCCAGGAAATGCACCTAGAAGAATGAGAAGCATTGAAGATCAGGAAGGAAATTTCAGGGGTGATGGACAGCCATGGAATGATGGTGGTTTTGATGATATCTCACGGGCGAAGAGAAAAAGGTTCTGATTTTGCTTCTTCTATGACCTTGGATCCAGCAGTGTCATTTGGAGACTAGTCTGGGACGGTGACTCAAAGAGCAGAACAAGTCATGCATATCCTGGTATGAGCCTATGAGGGCCTTTTCCAGTTCCAAACTTGGTTTTTCCGATTCTATGTGATGGAGGACTGGATGCAAATACAACTTACTTGATTGTCTACCATGTAAATAGGTTGTACCTGGTATTACGGTGATTAATTCTCCATGAGTTCACCATAGTGCCCAAGTTTCATGAGCAAGTTTGTACTGTCTTATGGTCTTGAAGCACATCTGCAACCAAATCTCTAAGGTTATTCTTGTGGAGTTGGTTATATAAATGCTTCCTTGGAGATTCATGCTTGGTGGGAACTGTTACACACTCTTAACTATTATTTAGACCGTAGAGCACCAGTGTACTTATCTTTGTGACCTGAGTGAGCAGCCTGTGGACTTGGTCTATTCCCTGCTGCTGAAAATTGCCGTTGAACCTTGTCATCTGATCTACAGTGATTGAACTCTGGCAAAGAAGCTTGCAGCTTCTGATATGGTTTATAACTATAGCTTGAGTTCTATTTTCTTATGGAATAAATGACGTTAATCTGAAGGAAAATAAGTGAGGCTCCATTTTTTCTTCTGTTTCAATCATAACATGTGTTAATCAACCAAGTTCTGGGATTGCTTCTAACCTTCTTAGTGGATCAACTCTTGGCATTTCTCTCCTAAAATGTTATTGGAATCCTAAAGAAGTTCATGGATGAATGATACAGTGTTGGAGTATATTTTCTCATGTGTTGTTTGTTTGCATAAAGCATGCTGTGATTTTGTTGCAAATATAATATAGAACAACAGAAAAAGATGCTTCTTCATTTCCTGGGGTTGTCTGTCACTCAAAGCCCGTGTGAACTCTTCTGGTGTAATGCCTGCTGCATTTACTGGTTTTATGTTGTAATTGTTGGGGACTGGAATCAGTTACATGGGTATAATTGTTTACACTGATGAAGACAGTTGTACCATTTGAGCTGTATTGTGAACTTGTACGGGGTAACTGAAACATGTGCATTACTGAAGCAACTACAATAAAAACAAGTGAGTGGTGATGGATGCTTTGGGTTTTCGGTTTTCTGGGTATGAGCTACATCCCTATATCAGCAGCAGTATATAAGTTAAACCTTCCAATTTTGAGCATTTGATTAACTTCTCTTTGATCCCTAACTATTAACTTTCTAAGCTGCAAAGGAATA
>RC1G0429600_0_410
CTTGTTCGTTGTTGTTGTTGTTGTTGTTGATCTCAGTCAAAAATTTCATCCCCGATTTGCTTACGATCCCATTAATCGCGTTCGCCAAAAGTCAAACAACTACAATCACAGCGCTTTTGATTTGAAGGTAAAGCTCGAATTTTCAATCCAAAGCTAATTAGGGTTTTTGGTGTGGTTCATGAATTTGATGGTGATTGGTTTTTTGTTGTTGTGTGCAGGATGTTGAAAAGATGATGATGAATCAAGGAGGCAATGCTCAGACCATTGCTGCTGTCGACCCCAATTCGCTTGAGGTGATTTACCAACTCTTTCTCTCTCTATCAATCAAGCATTTCTGCCATGAATGCTGCTTTGTTTTAGTTTGTGAGCTCTGTGTTTGCGATTTTGTTGAGCCCCCATGGTTTAGTTTG
>RC1G0429600_652_1486
AATCGCCATGTTGTTAATGGGAACCAAGGACAGACGCCGTCATATTTTCCATCAACAACTGGGTCGGAAGCGTCGGCATGGCCAACTCATCGGGTGGAGAATAGCTCCACGGAAAATGGGATTCATTCTCATTCAGCTTATCAATATAATCAGCATACACAGCCACCTGCAAGTAGCTCGTCCAGTTTGGGAACAGTGAATGCACCACAAGATTACAGTACCTATGCGTCATACCCAAATCCTGCTGATCCATATGGTTATGGAAGTGCGGGATACCAAGGTTACTATAACAACTATCAGCAGCAACCCAATCAGTCCTACTCACAACCCGTAGGAGCATATCAAAATACAGGTGCTCCTTATCAGCCTATTTCCTCATTTCAGAATACAGGGTCTTATGCTGGGTCTGCAAGTTATTCAAGCACTTACTACAATCCTGCTGATTATCAGACTGCTGGAGGCTATGCAAGTAGCGGTTACACTAATCAGACTAATCAGACCACTGCTTGGAATGGTGGAAATTATGCAAACTATACCTCTCAACAATATGCACCCTACACTCCAGAAACTCCTGGTGTATATAGTTCTGCTACTGCAACTTCAACCCCACAAAATTATCAGCAGCATTATAAGCAATGGGCAGATTATTACAATCAAACAGAAGTCAGTTGTGCTCCTGGGACTGAGAACTTATCTGTTACTAGTACACAGAATGTAGGATGTCCCGTTCCAGGTGTCACCACTGGGTATCAAACCTCAAACAGCCAGCCACCACCTTCATACACTCCTGCATGGAGGCCAGAATCTAGTTCATCTGAATTACCATCGGTGCAG
>RC1G0429600_2153_2606
TCTGGTGCTGTAGTTGGTGGTTCTCATGATGCTTACTGGAATCATGTGGCTCCTACTTCGCAATCTCAAATTCAACATATTTCTCCTATTCAAGCACAATTTCAAAAGCCTTTGGATCAAAAAACTTCTTATGATAGCTTTCAGGACCAACAAAAAACTGCAACTTCTCAAGCATCAAGCATTCAGTATCCTGCTTCTCAGCAGCTGCCATATGTGTCTCATAGTTACCAAACACCTTCACAAGCTGTTCCATCTATAGATACACAAAGAGTAAACAAACTGCAGATTCCAACGAACCCTAGAATCACTTCAAATATGACTTTGGGTTTACGAAAAACTGACAAGGATATAAATACAACCAGTCCAGCAGGAAAACCTGCTTACATTAGTGTTTCACTGCCAAAACCGGTTGAGAAGGTGCCATCCAGTGCTAGTGCTGATTCTCTGCTTAAG
>RC1G0429600_3320_3500
ACAACTGATGATGGTTCTTTTCTTTTGGTCATCTGCAGACTGGTATGTTCCCCAAGTCACTGCGTGGTTATGTTGAAAGGGCTTTGGCTCGCTGTAAAGACGATAGCCAGATGGCTGCCTGTCAGGTTGTCATGAAGGAGGTAAGCCCAGGGATAGATTTTATGCAATGCCAATGATGCA
>RC1G0429600_4125_4389
ATTAATTTTTCTATCAGATCATCACCAAGGCAACAGCTGATAGCACACTTTACACACGAGACTGGGATACTGAGCCTCTTTTCCCCCTCCCAAATGAAGATGCTACAAATAAAGAGTACTTCCTCTCTCTCCTTCTCCCTCTTTGCATCTCTGTTATATCTTGTTTCCTCTCTCTCTCTCTCTCTCTCTCTCTCTCTCTCTCTCTCTCTCTCTCTCTCTCTCGTGGGGATGTACGTTCATAATAGATCTCTCTGGGGATTGCTG
>RC1G0429600_4783_4970
GTTAAATTCTTCAAACCGTGTTTCATCATTGGCAAAGTTTAAAAGAAGTCCAAGTAGGCGATCCAAGAGTAGATGGGAACCTTTACCAGAGGAGAAGTCAGAGAAGTCCGTTGAAAGGCCAGCCTCTTTAAATAGCGGTGGTCTAAACTATGCTGCTTGGGGACATGTCAATGATAAGGAGAGAAAG
>RC1G0429600_5268_5763
CCATTGTTGTGGAGTGCTGGGAGTAAGAATGATAATATGAGTAGTGCAAAGTTTCCTTCACTGGAGCAGAAAAGTGCAAGTAAGATAACCCAAAAGCCGTTTAAGAGGCAGCGCCTTTCTGATGGGGTAGGTGCTACTGAGAATGGTGATGCATCTAGTGATAGTGATGCAGAACAAGGTTTAGCAGCCTACTACGCGGGAGCAATTGCCCTTGCAGATTCACCAGAGGAAAGAAAGAGACGTGAACATCGCTCTAAGCGTTTTGAAAAAGTGCAAGGACATCGAGGACAAAATAATCACTTCAAACCTAAAAATGCTGGTGCTGGGAGCTTGTATAATAGAAGAGCTAATGCCTTGGTGCTCAGCAAAAATTTTGAAGATGGCGCTAGCAGGGCTGTTGAAGACATTGACTGGGATTCTCTTACTGTCAAGGGGACCTGCCAAGAAATTGAGAAACGTTATTTGCGCCTCACTTCTGCACCTGATCCTGCCACT
>RC1G0429600_5865_6045
CATCATTTCTGTCTGACAGGTTAGGCCGGAGGATGTTCTTGAAAAAGCTTTGCTTATGGTACAAAATTCTCAGAAGAATTACCTATATAAATGCGATCAGCTGAAGTCCATTCGCCAGGATTTGACTGTGCAACGAATTCGAAATCAGCTAACAGTAAAGGTACATTTATACCTTTTGTT
>RC1G0429600_6410_6590
TTGTTAGAGTTCTGTTCACATATGTTTATATCATTCATTTCACATGTTCTACATATTCAGGTGTATGAAACTCATGCTCGGTTAGCATTGGAAGTTGGAGACCTGCCAGAATATAATCAGGTTAGTGCCCTTACTGTTGTTGAAAACCATTTTCTGAACAATTTATGGTGTGAAGTGACC
>RC1G0429600_6782_6962
TTAACTATCTTTCATGTGGTTCAGTGCCAGTCACAGTTGAAGTCGCTCTATGCTGATGGTATTGAGGGATGTCATATGGAGTTTTCTGCGTACAACTTGCTTTGTGTTATCCTGCACTCAAATAATAACAGAGATCTGTTATCATCAATGGCAAGGTCAGTGACAAAAGAAAGATCGCTT
>RC1G0429600_7643_7823
GTGAAATGTCAACTTGTTGTAGCTTGTCAGATGAAACAAAAAAGCATGAAGCTGTCAAACATGCCCTTGCAGTTCGAGCTGCTGTGACTTCGGGAAATTATGTCATGTTCTTCAGGCTCTACAAGACAGCTCCCAACTTAAGCACCTGCCTTATGGGTGAGCATCTCTAAAGGAATAATG
>RC1G0429600_7893_8120
ATCTTTATGTTGAAAAGATGCGGTTTAAGGCAGTGAGCTGCATGTGCCGATCATATCGGCCCACAATACCTGTTTCATATGTTGCTCAAATTCTGGGGTTTACACCCACAAATGAGGAAAGTGGGGAGAAGGATTCAGAGGGATTGGAGGAATGCATTGAATGGTTGAAACTACATGGTGCATGCCTTGCTGCAGATAACAATGGGGAAATGCAGCTTGATGCAAAG
>RC1G0429600_8327_8579
TCTACTTCTTCTAGTCTTTATATGCCAGAGACTGATGCTGTGTCCCATGGAGATGCCAATCTCGCTGTTAATGATTTTTTTACACGGACACCTTCATAGACAGGTTATTTGTATCCAATATAATTTGAGAATTGAGAGCCGTGGAAGAACGTGAGGCTACCTTCACAATATTGCACAACAAAGCCACTTCCCATACTGATTGGGGTATTCTGGATTTCCCTGTAACAATAGAGAATAGATCACTGATGTGTA
>RC1G0440300_0_243
TTTTTGCTTGGGGCTTAAACCCTCGCTGCAAAACCCTAACCCCAGTCGGTGTACGACTAGCTAGGGCACAGATTTAGCGCCATGAATAATCTGAAACTCTACTCGGAGGTCTCTCTGAACCTCCAGTTACAGTCCCCACAAGAAGAGCTCATCCTCTTCTCCGCCTTCGACATCGAGCAGAGCCGCCTCTTCTTCGCCTCCTCCGCCAACAACATCTACGCCACCCACCTCTCCTCTCTCCAG
>RC1G0440300_324_664
CATGAGAGGGCGTGGAGCAAGACCTCGATTCCCGCGCACGTCACTCGGATCGAGCTGGATGAGGCCGAGGACTCCATCACTTCGTTTGTTTACCTCATGGAGAAGGAGGCACTCTTGGTTGGGACCAGTAAAGGCCTTCTGCTGCTGCATAGTGTCGATGACAATGCCTCGCAAGTCGTCGGCGGAGTCGACGGCGGTGTGAGGTGTGTTTCGGCTAGTCCGGATGGAGATGTTCTGGCTATAATTACAGGGACTGGGCAGATACTGGTGATGACTCTGGATTGGGACTTGCTTTACGAGACTGCACTTGAGGATGTTGCTGAAGATGGCAGCCGCATAT
>RC1G0440300_837_3883
GTGATCTAACATTGTCGAATATTGAAAGCCCCATTGCTTGGCGCGGTGATGGGAAATACTTTGTCACACTAAGCGAGGCGTTGGATTCTACCTCTATGCTTAAGAGGCTTAAGGTTTGGGAGCGACATTCAGGGGCGTTACATGCTGTTTCGGAATCAAAGTCGTTCATGGGTTCAGTGGTGGACTGGATGCCAAGTGGGGCGAAAGTTGCGGCTGTTTATGATAGGAAAGCGCAAAATGAGTGTCCTGCAATCGTGTTTTACGAGAGGAATGGGTTAGAAAGAAGCCTGTTTAGCATTAATGAGCAAGCTAATGCAACCGTAGAATTTCTCAAGTGGAATTGCAGTTCAGATCTTCTTGCCGCCGTTGTCAGATGTGATAACTATGACTGTGTCAAGATTTGGTATTTCAGTAACAATCACTGGTACTTAAAATCTGAAATTAGATACCCAAGACACGACGGAGTGAGGTTTGTCTGGAATCCAACAAGGCCACTGCAGTTAATATGTTGGACTCTTGGCGGCCAGATTACATCTTACAACTTCATATGGAATTCAGCCGTGATGGAGGACTCAACTGCATTGGTAATTGATGACTCCAAGATACTTGTAACCCCCCTTTCTTTATACTTAATGCCACCTCCTATGTATTTATTCAGCCTTAAATTCTCGAGTGTTGTCCGGGACTTTGCCTTCTACTCCAAGAATTCTAAGAACTGCTTGGCTGCTTTTCTATCAGATGGCTGTTTATGTATTGTAGAGCTTCCTGCAACTGATACATGGGAAGATCTAGAAGGAAAAGAGTTACTTGTTGAAGCGTCCAGTTCTGATTCACCATTTGGTTCAGTTTTGCATCTAATATGGTTGGATCCCCATAAGATTCTTGCTGTTTCTCACCATGGGTTCAGTCATAGTAATTACTTGCCTCAGACTTCACTTGGTGAGGAAGACCTTGGTTTTTATTTGCAGGAAATTGAGCTTACATGCTCTGAGGATCATGTCCCAGGTTTATTGACATGCTCAGGTTGGAATGCTAAAGTCTCCAGTCGAAACTCTCTAGAAGAGACCATTATTGGAATTACTCCTAATCCTGCTTCAAAAGGTTCAGCATTTGTTCAATTTGATGGTGGAAAGGTTTATGAGTATGTTCCAAAGTTAGGCATCTCCCGAGGGGCTTCAAAGCTTGATTGGAGCTTCTCATCAACTTGCCCTTGGATGAGTGCGGTTCTAGTTGGAGATAGTGTGTCATCGAAACCTCTGCTTTTCGGACTTGATGACAGTTGTAGGCTGCACGTCAGTGGAAAGATAATATGCAACAACTGCAGCAGTTTTTCATTCTACTCAAATTTGGCTGATCAGGTGATCACACATTTAATTTTGGCAACTAAGCAGGATTTGCTTTTTGTTGTTGAAATATCAGATGTATTGCAAAAAGAACTTGAGATAAAACATGAGAACTTCATCCATGCTGGTAAGAAGAAAAGAGAAGAAAATAGAAACTTTATAAACATATGGGAAAGAGGTGCCAAAGTTGTTGGTGTCGTTCATGGAGATGAAGCCGCTGTCCTGTTGCAACCATCTCGTGGCAATCTAGAATGCATTTACCCAAGAAAGTTGGTCCTGGCCTCTATTTGCAATGCATTGGTCCAAAGGCGTTTTAGAGATGCACTTCTCATGGTGAGGCGTCAGAGGATAGATTTCAATGTCTTGGTTGACTATTGTGGTTGGCAGGTGTTTCTTCAATCAGCGGCAGAATTTGTCAAGCAGGTCAATAATTTGAACCACATGACTGAGTTTGTTTGTGCCATAAAGAATGAAGATACTACAGAGACGCTATATAAGGAATTTATTTCTTCACCCTCTCCTAAAGAAGCTAAAGATGTGCAATCGCAGGACTCCAAGGGTTTTGATTCCAATAACAAGGTATCTTCTGTGCTGCTGGCCATTAGGAAGGCTCTTGAGGATCAATTACCGGAAACTCCTGCAAGGGAGCTTTGCATTCTGACCACTCTTGCTCGTAGTGACCCCCCTGCACTTGATGAGGCTTTAGAGAGAATAAAAGTTATCCGTGAGGCAGAATTGTCAGGTTCCAATGACCAAAGGAGAATGTCTTACCCCACTGCTGAAGAGGCTTTGAAGCATCTCCTATGGTTATCTGATTCGGAATCTGTTTATGAGGCAGCTTTGGGCCTTTATGATTTGAACCTTGCAGCTATGGTGGCATTGAATTCTCAGCAGGACCCTAAAGAATTCCTTCCTTTTCTTCAAGAATTGGAAAGTATGCCTGATACTTTAATGCGCTATAACATTGACCTTCGGCTGCAGAGGTTTGAGAAGGCCCTCAAGCACATTGTTTCTGCAGGAGACACTTGCTATGCAGATTCTATGAACCTGATGAAGAAAAATCCTCAACTCTTTCCACTGGGACTTCAGCTGATAGCTGATCCTAACAAGAAGAGGCAAGTTCTCGACGCTTGGGGAGATCATCTTAGCAATGAAAAATGCTTTGAGGATGCTGCTACCACTTATTTGTGCTGCTCCAGTTTTGAGAAGGCTTTGAAGTCGTACCGTTCTTGTGGTAATTGGGGTAAGGTGCTTACAGTTGCCGGGCTTCTAAAACTGGGTAAAGATGAGATAATGCAACTGGCTCATGATCTATGTGAAGAATTGCAAGCTCTTGGTAAACCAAAGGAAGCTGCCAAAATTGCGCTGGAGTATTGTGGTGAAATTAACAATGGGATGAGTTTGTTGATTAGCGCAAGGGACTGGGAGGAAGCTTTAAGAGTTGCTTTAATGCACAGTAGACAGGATTTGATCTCTGAGGTGAAGAATGCAGCTTTGGAATGTGCAGTCTTGCTGATTGGTGAATACGAGGAAGGTTTGGAGAAAGTAGGGAAGTACTTGGCTCGCTACTTAGCTTTAAGGCAAAGAAGGTTACTCCTTGCTGCAAAAGTCCAGTCAGAGGAACGGTCAATGAACGATCTTGATGATGATACTGCTTCAGAAGCTAGCAGTAATTTCAGTGGAATGAGTGCTTACACCACTGG
>RC1G0440300_4065_5019
GACTAGGAACAGCTCTGCCACTTCCATGAGATCAAGTGCAGCTAGCAGGGCTAGAGATGCCAGGCGTCAGAGAAAGAAAGGAAAAATCCGTGCTGGCAGGTAGTTAAATGCTCTTTTCTGGAATGTTTCCATTGTTCCTCCTCATTCAGTCTCAAATAACTACTTGACATTGCAGTCCTGGTGAGGAGATCGCTCTTGTTGATCACTTGAAGGGGATGCCTCCAACAAGTGAAGCACTACAGGAGCTAAAATCCTTGTTGCATACGCTTATGATGCTTGGCGAGGTTGAAACTGCAAGAAAGCTGCAGAAGGCTGGAGAGAACTTTCAACAGTCGCATATGGCAGCAGTCAAACTAGCCGAAGATACAGTATCCACTGATGGCATAGATGAGCAGACACAGACTTTGGAGCATTATACACAAAGTACTAGAGATGTAGTGCAAAACTCCGAGGCTTTCTTTTGGCGTTGTAAAGTATTTCTTTCTCCTTGAGTCTTCTGGTAAATTTCTACTACAAGATCTTTTGAGACAGCTTGGAGACTCATTTTATGTGGATGAAATGTACATCTCTGCTACCAAGGTTTTACAACTCTGCAGACTTCTATATGATGCCTGTATTGGGGTCGGGCAGACGGTGAAGAATGATCCTTATTTGAAGTGATGGGCACTTTGGGACATTTCTGGGGGAGCTTGCACTCCTGAGTCCTGATCCTCCCATTCCGCCCCGATTCGGTGCACTCCATGTACTGTTTTCTGAAGGAGCATAAAGGGAAGGATCCGGAAAAGAGCAATTTCGAATTCCAGTTCTATCAATATAGTAATTGACGCTCATTTTTATCTCATTATAATGAATACTTATTTTCATTAACCTAGATATGCATTACCTCTATATACATAGATTTTTTCTTTCTTTCTATTATTGTTGTTATTGTTATTGTTTATTTGTTTTTTTATT
>RC1G0448500_0_699
ATGGGAGAAAAAGAAGAGAAGAAGTACAAGAACAAGAAGCAAAAACTCAAACACCAAAACCCCAAAGATGACCAAACCACCACAAAACCAGCATCAGATTTCTCCTTCAAGCCAAGCTCCGACGTAAAGGGTCTCCGATTCGGAGGCCAATTCATCGTAAAGTCCTTCACAATCCGCCGTGCAAGGCCCTTTGAGCTCCTGCAGCTCCTCTCAGTCACACCAGACATCAAAGAAAACCATATCAACAACAACAAAAAGCTGCCCTTTCCTTCCACCACCGCGTTCTTGCCCACAAACTTCACCATTCTAGCACACCATGCCTGGCACACCCTCACACTAGGCCTAGGCACCAAGAAGTCCAAAGTAGTCCTCTTTGTTTTCGAAAATGAGCCCATGAAGGCCGCCGTGGACCGTGTTTGGCCGCCTGAAATTCCACTAGGGGAAGTGAACAAGAGGCTTATCAGAGGGCTCAGTGGGTGTGAGATGGCAAGGTTCAAGTTCAGGAAAGGGTGCATTACTTTTTATGTGTATGCAGTTAGGCAGATTGGGAACATGGGTTTTTCAAATGCTGATGATCTCAGAACAATTCTACAGTCTGTGGTGGCTCTTCAAGATTTCTTGGATCACACTGCTATGCTTGCCATGCCTAACCAGAGAAGCATTAACTTTCAACAACCTCCTACAGCCATGGCTCACTAG
>RC1G0478100_0_306
CCGGAGAACACACACTGTCTCTCTCTCTGTCTCTCTCTCTCTCACTTCACTGACTTCTCCCTCTCTCTCTCTAACCAAACCCTAAATGGGCGTCCGCCACCTCACCGTGCTTGGCGAGTTCAAGCCTTTCGGCTTAATCGCCGAAGCTCTCGACGGCAAGCCCGCCGATGACGTCCCGGACAAGTACGATTACTTCCTTTTCGACCCCGACACCGTCCGAGATCGCGACGAGACCGACGACCACGACGTTCTCAGCTCCGCCTTCAGCGACCGCTGCGACCACGAGCTCTTCATTCGAGGCAATCG
>RC1G0478100_394_1024
GATAATATGGTCAACAGGTCCACGAGTCTGTAAGAGATTCACCTTGCCTTCTCCAGTAATCAAGGTACTTCAATTTTGCTAGGATTTGATTTGGTATAGTAATTTGGTTTGGCTTTGAGAACTATTTGTCTATGAACTCCAGGCTTGCTGGTGTCGTTTGGGTGATAGGACTAAAGCTAGTCTCTGTGTATTACAAATGGCTTGTTTAACAATCTGCAACACCTCGGGTGAGCGAAACTTGTCGATTTTCGATTATATTAGTGTAGATAAGTTCAAAGAAAGATCAAACAATGCATTTTTCTTTTGTTTTGTATACCAGGTGAAGTAGTATCAATACCTGTATCAGAAACCATTACATCGATATGGCCTCTACCATTTGGTTTATTACTCCAGCAAGCCGCTCAATTGAGTTCAACTACGTCTGTTCCGTCATTATCTTCAAGTCCTTTGTTTGGTGCAAGTCCTTCTGTGTCTTCTGTAAGACGAGAAGTATTGCATACGAGAAGAGAAGTTGGACTTAGTCCACAGCATAATTTCAGTTTTGTGAGTGCAATTGATCATGTTGTCAAGGAAGAAACAAGTTCAATGTCCTCGCATCTAATTCTGCAAGATCCATTGGAAGAACCGCAA
>RC1G0478100_1104_1284
AGTTGATGTATGTTTTTGTTGCTCCAAATATTTCAGTCGGCTTATATTGAAGAAAGAGGAAAGTCAAACATAATGAAGGAATTTGATGAAAAAACTATCTGGACAAGTGATCGGATTCCCCTTATGGCATCATATAATACAGGTTGCTTAGATGTGTACATTTTCAGATACCCTCTATTG
>RC1G0478100_1317_1497
TTTTTATAGGAAAGATGCAACATTCTGTGTGGGTTGCGGAAACCAGTAATTTTAATCTTGATCTGGCAAATGCTAACTTGGTAGATGCAGTTCCTACTGATATTGTAGCAAAACACTTCTCGTTTCGTAGAATATGGCAAGGGAAGGGTGCGAAGACAGCTGCTAGCAAGGTGCTTGTTT
>RC1G0478100_1655_2014
GTTTTCCTCGCGACTGATGACGATGCAGCTCCTATTATTTGCTTTCTTCACCAAGAACAAAAAAAGTTGCTGTCTGTAAGGCTTCAAATTGTTGAAATAAATAATGAGCTTCTCATTGACATTAAACCTGACATGAGCTGGAGCATACCTTCTGTAGCAGCCGTACCTGTAATTGTTACCCGCCCTAGGTAGGGTTGCATTCATGTTTAACTTATTTTGTTTTTATTTTTGCTCTTTTTTTCGCTGTGTCTGTTTGATGGTTTCATCTTACACTATTTACTTTTTTCAGAGCAAAAGTAGGACTGCTGCCATATTCGGACATGCTCATTTTGGCACCTGAAAATGCCCTTCTTCTCTAT
>RC1G0478100_2224_2404
TTTCAGTCAGGGAAGCAATGCCTGTGTAGGTATATGTTGCCTTCTTGTTTTAGTAAAGGCCGGTTTTCACATAGTATGGAGTTTCCGGAAACATCTGTTTCCCAGGGTATGAAGATTGTGGGATTGGCTGATGCTGTTGAGGGGCGTATCAATGTTACAGTAAATAAGGGGCAGGTAATT
>RC1G0478100_2599_3087
ATATATCGGTGTGTATTACGAAGAAGCCCTACATCTTCTCTGGCAAATGATTGCATCACAGCTATGGCTGAGGGACTCAGTTCCAGCTTCTACAGCCATTTTCTTAGTCTTCTATGGAAAGATGGCGACTTCGCTTATTTATCAGAAGCTGATTCTAGTGTTCATTCAGAATGGGATTCTTTTCGCAGCATTATCATGGAAATGTGTCAATCAAGTACCACTTCTAAAATGATCGCGAACCCAATACCTCAGTCATCTTGGGAGTTTCTTATTAGCAGTAAATTTCACGAAATTTTTTGCAAAAATAACTTCATTGCTCAAAATTCTTCTGTAATGTCATTGGATGTACGAAGACTGGACGCCTCTCGGTTAAATACAAATAGTACCCAAAGGCTAGAGAAAACTTTTTACTCTGAGCTCTTGATGGAGAGTTTACGTTGTTTGCATGCAGTATATGAAAGCCTGAAACTAAATAGTCTTCGCAAGCG
>RC1G0478100_3599_4059
GGACTTGGAGCTCCTGGGATCTCTGTTATGCTATATTGCTAAGTTTCTGGGTGAGGAAAGCTATGTTGACCATTACATTCGTGACTTTCCTGGCCTTTCCGGAAGCGTTGGGACATGTGAAATATCCTTTTCACAGGAATCTCCTCCAAGTTTATTCAGATGGCTTGAAAACTGTTTGCTATATGGACACAACTCAGCTAATACCAATGATCTACCACCATTGATTTGTAAAGAGGGAAAGTCTGTTGTAAACTGGGCCCGGAAGATAGTGTTATTCTATAGTTTGTTAACCGGTGCCAAAGAAATAGGGAAGAAACTCTCGTCTGGTATTTACTGTAATATTTCCACGGGATCTTACTGCACAAATGAGGAACTCACAGTTCTAGCAATGGTTGGGGAAAAATTTGGACTGCAACAGCTTGACTCACTGCCTTCTGGCATGTCTCTTCCTTTGCGACAC
>RC1G0478100_4307_4646
GCATTGGCTAAGTGTCGGGAATCTCCTCCCACTGGTTGGCCTGCAGCTGCATATGTTCTTCTGGGTCGTGAAGATTTGGCTTTGTCATGTTTGGCACAAACATGCAATTCTAAGGAACTTGAAACTGAAACTAATGTGAATTTCATCTCTATGTCTGCACCTTACATGCTACATTTGCACCCGGTGACAATTCCTTCTGCAGTTTCTGATACAAATGGATTGGACAATACTAAGTTTGAGGACACAGATTCGATTGATGGGTCTATGACAGATGGTATGGAGCATATCTTCAACTCAAGCACACAGTTGCGATATGGTCGTGATTTGCGACTGAATGAG
>RC1G0478100_4964_5390
GTTAGACGGCTCCTGTGCTCTGCAAGACCCGTGGCAATTCAAACATCTGTTAATCCCAGTGCCTCTGATCAGGACCTCCAACAGGTACACCTTTCTCTGTTATTCTATATTTCAATCAATTTTAATTTCCTTTTTTTCTTTTAAATGTTCCTCTTTTGTTTTGAAGGCCCAGCTATGGCACCTTGCACAAAGGACTACTGCCCTTCCTCTTGGCCGTGGAGCATTCACTCTGGCAACCATATATACACTTCTGACAGAGGTTGTTTTTTTTTGTTGTTCTTGTCCTGCACATATGAGATAACTTTTATTATACTGACTGCTTAAGAATACACTAACAGGTTCTCCTTTCCCTTCTCTCTTTTCCAGGCCTTTGTAGTCCCGAAGATTGTATTAGCAGGTCGATTGCCTGCCCAGCAAAATGCAACT
>RC1G0478100_6013_6193
TATTCTCTCATATATTAGATGATTCGTATTTCTATGAAAGGTTAATCTGGACCCGAATGTGAGGAATGTAGAAGAAATTAAAACTTGGCCTGAATTCCACAATGCTGTTGCTGCTGGACTAAGGCTGGCTCCTCTTCAGGTTCCTCCCCAAATGTTCTTATTACTTCATATAGTACTTAT
>RC1G0478100_6416_6596
CCTGGCTTATTATTTCCAGGGAAAGATGTCAAAGACGTGGATCAAATATAATAAACCAGAGGAGCCAAATGCTGTTCATGCTGGACTACTCTTTGCTTTAGGATTACATGGTTACCTACGTGTTTTGAATATTACTGACATATTTCAGTATTTTCGACAGGTGCTGTATTCCATGACTTC
>RC1G0478100_6697_6877
GTACTTTTGTATATAGTTAAGTGTCTGATTCCACACTACAATTTCTTAGGAACATGAAATCACAACTCTAGGACTAATGCTTGGCCTGGCAGCTACCTATAGAGGGACTATGCAACCAGAAATATCTAAGGTATGACATATGCTTGCGAATTATTTTCTTGCTCCACAATTAAAGCGCTG
>RC1G0478100_7261_7441
TGATATGCCTATAATCCTGTGGTATAACCTTATCTTGTTACAATTCCATGACAGTGTCTTTTTGTTCATATACCTGCTCGACATCCATCTTCATTTCCAGAATTGGAGTTACCAACGCTTCTGCAGGTATTTTGTCGTGCAATTATAATTATGGTACACACAGAATATGCCTCGTACGTA
>RC1G0478100_7598_7778
TATTCCTTCAGGATTTTATTCTAACACTGAACTCTTTTCTCTTGTTGTTAACAGTCAGCAGCTCTAATGTCAGTTGGGCTTCTTTATGAAGGATCAGCGCACGCACAAACAATGCAGATTCTCTTGGTTTAATTCTTGTTGCTTCACTAGTTTGATTTATTTTAATTTAATTTAATTTAA
>RC1G0478100_8037_8290
GGGGAAATAGGACGTAGAACTGCAGGTGATAATGTACTAGAAAGGGAAGGTTATGCTGTTTCTGCAGGATTTTCCCTGGGTCTTCTTGCATTGGGTATGCACAGTTAGATAATTGAATCAATTATTATGAAATGTGGTCATGAGTCATGACTAACTATGGATGTTTAATATAGGTCGGGGAGAAGATGCTCTCGGTTTCATGGAGACAGTGGTCGACAAATTGTTCCATTATATTGGTGGAAAAGAAGTTAAT
>RC1G0478100_8362_8542
GAATTTCCTAATGTTAGTGCCATTTGATTCTAACTTGGGATTTAACTTTTCACCTGGAGCAGGATAGATCTATTTCATCAACACTATCAGTAGATGACAATCGTGCTGCTGTGCAGGTTGATTTCTTCCCACTAGCTTCACTAAACTCCAATATATAGCAATGTTTCTTTTAACATACTT
>RC1G0478100_8614_8913
ATGATGGAAGGGACTGCAGTGAATGTTGATGTCACAGCACCTGGAGCCACAATTGCTCTTGCTTTAATGTTTTTAAGGGTAACTTCCACTAGATATGATACTCGTATGAATACTATATACTTCCACTAAATGACCTGTCTGCATGAAGAATTTTCTCACCTAGCTTTATTTTTGTAGACCGAATCACAGGCAATTGTGTCTAAGCTCTCCATTCCTCGAACACAATTTGAGCTGCAATATGTGAGGCCTGATTTCATTATGCTTCGCGTCATTGCTCGAAATTTGATAATGTGGAGCAG
>RC1G0478100_8983_9163
TTGTTATAGGATTCATCCTTCCCAAGATTGGGTACAGTCTCAGATTCCGGATATTATCAAAAATGGCGTTAAATTCCTTGGGGATGATACTGATGATATTGATGAAATGGATGCTGAATCATTTGTTCAGGCATATGTCAATATAGTGGCTGGAGCCAGCATTTCTCTTGGTAAGATGTC
>RC1G0478100_9849_10292
GTTTGAGATTCGCTGGTACAAAGGATGGGCACGCACAGGAGTTACTTTACAACTATGCTGTTTACTTTTTAAACGAGGTTGGACAAAGCAAGACTGGTCAAAGTTAGAATTAAACGTGAATTAGTAGTGACTAGTTTATTTATGTGTTTGCAGATCAAGCCAGTTTCTGCTACAAGTGGAAGCTTCCCAAAGGGATTGTCTCGCTATGTTGATCGGGGGACTCTGGAAATATGCCTGCATCTCATTGTTCTTTCCTTGTGTGTGGTAAATGGATTTTGGTCATCTTCTGTCTTCCATTAGATATGTGAAAAATGTCTGGCGCTAATGCTTTGAGTGAACAGGTAATGGCTGGTTCTGGGCATCTACAAACCTTTAAGCTGTTGAGATTTCTCCGCAGCAGAAATTCTGCTGATGGGCATGTTAACTATGGCGTTCAGATGGCT
>RC1G0478100_10737_10917
GTGACTCCGGTGACTCTAGGTAAGCCTAGCAATTGGTTTCTTGTTCCTTGGTGGAGGAATGCAGACATTTTCAACAAGCAACAGTTCAGTTGCCGCTTTGCTGATTACTCTTTACCCACGCTTGCCAACTGGACCAAATGATAATAGATGCCATTTCCAGGTACAGTAAAGCTGAAAGGG
>RC1G0478100_11232_11412
AGGCATTTCGACATTTGTACGTACTGGCAACGGAAGCTCGCTGGATCCAGACTGTTGATGTTGACACTGGTCTACCAGTGTATGCCCCCCTTGAAGTTACTATAAGGGAAACTGAGCATTATGCAGAAACAAGTTTTTGTGAGGTTACACCGTGCCTTCTGCCAGAGCGTGCCATTGTAA
>RC1G0478100_11732_11912
AGTAGAGAACTTACAGTTTTGGGGATTCACTGATAACTTGAGATGCTGCTGTTTGCAGTTGAAGACACTACGTATTTGTGGTCCTCGGTACTGGCCTCAAGTCATAGACCTCGTCCCTGAAGGTATAGACTTGTTCAGTGACTTATCTTTGCTAAGCTATGATGTTTCAATTAATTTAAT
>RC1G0478100_11966_12146
TCCACATTGTGTTTAAACAGATAAACCTTGGTGGACCTCTGGGGACAAGAATAGCCCATTTAATTCTGGTGTTTTGTATATCAAGAGAAAGGTTGGAGCTTGTTCATATATTGATGATCCCGTAGGGTGTCAGTCGTTGCTGTCACGTGCAATGCATAAGGTTAATAGTTCTCTACAGCT
>RC1G0478100_12195_12375
CTTGATCCAGGTGTTTGGTTTGACAAGTTTAAAAGCACCTAGCCCATCCTCTAGTGGCCAAAATGGACTTGGTTCAGTTACAGTTGATCAGTTGGTTGGTACCTTCTCCTCCGATCCTAGCTTAATTGCATTTGCACAACTCTGCTGTGACCCTTCCTGGAAGAGCAGGCAAGTTTACAG
>RC1G0478100_13143_13323
TTTTCCATACTCTGGTCTGTGAAATAATCAGTTTCAAAATGTATATGCAGATCTGATATTGACTTCCAGGAATTTTGCTTGCAAGTGTTATTTGAGTGTGTGAGCAAGGACAGGCCTGCTCTTTTACAGGTACCCACAAAGTCTGTTTTCTGTTTTTTGTTTTGTTGTTTTTTTTGGGTA
>RC1G0478100_13428_13608
TGAATACTAAACTCATTGTCATCTCCCGACACTTATGCAGGTCTATTTGTCATTATACACGACAATGGGGTCAATGGCAGGTCAAGTAACTAGTGATACTGTTGTTTTATGTGACTCGTTATCTATCTCCAATCTTAAGGTAGTTTGTTGACCTTTACTTTTGTTCTACCGATAACTTCC
>RC1G0478100_13750_14500
CTTGCACTAGCGTACAATGAGGCTTTGTTGAGTGGAATATTGACCTCTTCGAGAGGTGGCATTGTTCAATCCAACTTTATAGCATGTCTTCGGAAGCAGGTGGAAGCACTTCTAGATTGTTCTCAGGACTTGAAGGATGATTTTTGTAATTATATGTATTCTGGGAAGTGGCCAAATGCGGAAGAATCCCAGGGAAATAAACGTTCAATACTTCTTTCTTGGTACCTTCAATGGTTTTGTGTACCAGTACCATCTGCAATTAAGACAGCTGTGGACAAAGTCAAGCCCAAGCTCAAGTCATCCTCATCTTTGGTCCCTTTTCTGCGGTTATTATTTCCGAAAGCTCATGTCAATGCTATTGCTGAGATAGATAAGCTCTTCTCATCCACTAACGGTAGATAAGGCATAGATGGTATGCTGGAGATTTGTTCAGAGATTTTGATGTCCAGATTCCAGGTAGGATCTGTTCTATTCTGTTTGTATAACCAATGTAACATCTACATTGTTCAAGCTATATATGCAAAATGACAACTAAAATAGGAATTCTTATTTATCTTGGTAATCATTGGCTGTGTCTTTAGAAGTTCTGGCACCAATTTTACAAATAGCTTCTAGATAGAATAGATATTCAGATATAAGTAATATAACTGAAATACTCGGCAGTATGAGAGCTTTGTTGTCAGTTGCCGTAGCTATTAAATTGTTTTCGAATTGGTTCAATTAATGGTTATTCTTGGTTATTACCATATG
>RC1G0479000_0_445
TCTCTCTCTTCAGGTTCTTCTTCTTCTTCTTCTTCTTCTTCAAAGCTCTTTGTATACAACTTCAGCCTTGTAATGCCACAGCAAGAGACCCAATTCTACATCGACTAATACCCAATTTCCAAACCAAAGAGAAAGATCGACCTCAATGCCTTACCAATTCTTCCTTTGGCCTCTGATCACTGTTCTATCCGCCTTAATCCTCAGAATCTCTCTACAAATTTTCACCGCCAGAAGCAACCGCCACCGCGCCGTCGCATTCTTCCACCCCTACACCAACGACGGCGGCGGCGGCGAGAGAGTGCTCTGGTGCGCCGTCAAAGCCATCCAGGACGAAAACCCCAACCTTGACTGCGTCGTCTTCACCGGCGACCACGACTCCTCCCCTGACTCACTCACTTCCCGAGCCGTCGATCGCTTTGGAGTCAAACTACTTCACCCACCAAAG
>RC1G0479000_529_816
GTGGTGCTTCTGTACAAGCGGAAATGGATCGAGGAAGCCACGTACCCTAGATTGACTATGATCGGGCAGAGCCTGGGCTCTGTGTATCTATCATGGGAAGCACTGACCAAGTTCACTCCAGCTTACTATTTCGACACCAGTGGATACGCCTTCACTTACCCAATTGCGAGGCTATTTGGCTGCACAGTCATCTGCTACACACATTACCCTACAATCAGCTTGGACATGCTCTCCCGGGTTCGCCAGCGGAGCTCCATGTACAACAATGATGACTTCATTGCTCGGAG
>RC1G0479000_916_1103
CAATTGGTTATCGCACTGCAAGATTGTGTACTACAATGTGTTTAGCTGGATGTATGGGACTGTAGGCTCTTGTGCACATCTTGCCATGGTCAACTCTTCGTGGACTCAGTCCCATATACAGAAGCTGTGGAAGATTCCGCAGCGTACTAAGCGTGTCTACCCTCCTTGCGATACTTCTGGACTTCAG
>RC1G0479000_1823_2003
AAGTTATTTTAATTAAAATTTCATTTCTTTGAATTTAACAAGTGGCTGTCCACAGGTGCTTCCTTTGGAAAGACTAGCTGATCCTGCAAAAATCATATCTGTTGCTCAGTTTCGGCCAGAGAAGGTGGGCATATAAACCTTAATTGAGCACAAGGTACTAATAATTTATGGCTCATTTAA
>RC1G0479000_2064_2258
GCACATGGTCTCCAACTTGAGGCCTTTGCAGTTGCAATAGGGAAATTAGATGCACACTTGCCCAGACCTAAGCTGCAGTTTGTGGGTAGTTGTCGGAATAAATCAGATGAGGAAAGATTAGAACATCTGAAAAATAAAGCAATTGAGCTGAAGGTGGACGGGGACGTGGAATTTCATAAAAATGTCATGTACAG
>RC1G0479000_2713_2893
CTTTCTTAGCCTCGGGTGGTTTTCAAATCGACAGGGACTTGGTGCAACTTTTGGGCGGAGCCGTTGCAGGGATCCATTCAATGACAGATGAACACTTCGGAATAAGTGTTGTGGAGTATATGGCTGCAGGAGCCATCCCAATTGGTGGGCGTCTCATTTGTTATTTGAACTAACAACCTT
>RC1G0479000_2953_3313
CGCACAATTCTGCCGGCCCACAGATGGACATTGTTTTAGCAGAAGATGGAGAGCAAACAGGATTTCTTGCCCGCACTGTTGAGGAATATGCAGATGCCATCCTCAGTGTCTTAAAGATGCCAGAAACTGATAGGCTCAAGATGGCTGCAGCTGCAAGGCGACGGGCTGCCAGATTTTCTGAGCAAAAATTCTATGAAGACTTCAAAGCTGCAATCTCTCCAATACTACCCAGTAATTCCACTAAATGACTTATCACAGTATACATGTACCTTAATAGAAGAGAATTTTCACTAGCCTTTAGTTTTACAACATTTTTGTAATCCAAAGTTGGACCAGTAATTGAGAAAAAGTTGCAATTGG
>RC1G0481000_0_607
GTAACCCCTCTCCCAATCAAAACCGCAAACCCTCTCTCTCCTCCCTATCGCATTCCCTCCCATGGCGGACTCTGAAAACCTAAACCCTAAAGTCGACCCCGAACAACAACCCCCCTCCAATCTCAACCAAAACGGACACCACGACGCCGACCCGGAGGAACCCGATGACGACGAATTCGAAGAAGAAGAAGAAGAAGACGACGACGACGACGACGAGGAGCCGCCGCCGCCGCTGCAGCGAAAGCCGTCCTCGGAGGAGTCACTGCGTTCGTCGAAGGCCAAGCTGGAGGGCCTGGTCCGTCGGATGGAGACGGAGAAAGTCGATCTGAGGGTGCACGATGTTGTGATCAGAGGGAACACCAAGACCAAGGAGTATCTGATCGAGGCCGAGCTCGAGGGGATTAGGAAGGCCACGACTATGCAGGAGCTTCTCGAGGCCTCGGCTAAGGCCAATGCCAAGCTTAAAGAGCTCGATATCTTCGATTCCGTTCGGATCACGCTTGATTCCGGCCCGCCGGAGCTGCCGCGAACCGCCAACGTCCTCGTCGACGTCGTCGAGACTGAGAGTTTGATTACTGGTGAACTCGGTTGTTACACTAAGCCGGCG
>RC1G0481000_1419_1887
GCTAGATCTTGGACAGCTGAGGGTTCACTCAAGTTTAAAAATTTGTTTGGATATGGGGATATGTGGGATGGTTCTTTGGCATATGGTCCCAGCCAAACATCGGAAATAAGTGCTGGTGTGCTTTTACCCCGGTTCAAAGGATTTGTAACTCCTGTGACAGCACGTGTATTCCTCCTTTCCCAAGATTGGCTGGAGTTATCCTCTTATAAAGAGCGAATGGCTGGGCTCTCGCTTAGCTTATTTTCAACCAGGCATCATGATGTTGAATACAACCTTGGTTGGCGTACACTTACAGATCCATCACAAATGGCCTCCAAGTCAATTAGAAGGCAGCTTGGCCATGGCTTACTTTCATCCATAAAGTACACATTTACACTTGATAGGAGAAATTCATATTTGAGGCCAACTCGAGGCTATTCTTTTGTTTCTTCTAGTCATGTTGGTGGCCTTTCCCCTGATAGTCGGAGT
>RC1G0481000_2161_2674
GAGCTTGATCTTCGTTATGCAGTCCCATTTGGATTTTATCATGCTGCACTCAACTTTGGGGTCTCTGGGGGAGTGGTCTTTCCTTGGGGGAGTGGGTTTTTGAACAAGCCCTCATCTCTTCCAGAGCGGTTCTTCTTAGGTGGTGATTTCTCTCCTGTTTGCACTCCTGGGGGCCCTGCAACAGTGTGGGGATTTAAAACAAGAGCACTAGGCCCTACTGAACCAAGAAGGCATGTCAGAGATAATTCTAATGATGAGAATTCAGAATCCTCTGGAAGGGATTTTGTTGGAGGAGATCTTGCTCTTTCTGCATTTGCAGACATTTCATTTGACCTTCCATTGCGCTGGTTAAGAGAACGCGGAGTTCATGGACATGTTTTTGCGGGTGCGGGGAATGTAGCAAAACTGTCGGAGAACGAGTTCCGAAAATTTTCCTTGCAGAGGTTCTTTGAGTCATTTCGAAGTTCAGTTGGAGCTGGGATTGTCATCCCGACAAAATTATTTCGCCTTGAG
>RC1G0481000_3016_3196
TTTGGCTGCCTAGTTTGGCAAAATCTATGGTCTTCAAGTTTGATGAGTTCTGTTTTTTGGCAGTGCAACTACTACTATATCCTGAAGCAATTTGAGCATGATGGCGGAAAGACTGGCTTTCGGTTTAGCATCTCAGCTCCATCATTATAGGAATTGTTTTTCCTTCTGATGTTTGATGTT
>RC1G0482700_0_191
TTTATATTCAAAAAGCGGTTCGTAATTTGGATTCGATTTGTTCTCTGTGTTTTCTTCGAGTTCGAGACGATGGTTAGGGCTAAGCTTCTCATTCTGCTAGTATTGTTCTCAGTGTTCTTCGTCCATTCAAATGCCGGAGAAGAAGAAGAAGAGGCTTTCGACGTTCGCCAACACCTTTCTTCTGTGTCCAG
>RC1G0482700_370_550
GAGAGTAATTGTGTTTTGTGACGGAAATAATTGATGAATTTTTGTGGCAGATATAAAGACGTCGCCGGCAATTCATTTGTAGCATCTGAAATTCCAGATGGATGCACTCCCATTCACTTGAATCTTGTGGTAATTTAATTTTTAACATTTCCATGCGGCAGTTAATTCAGCAAGTAAATA
>RC1G0482700_681_975
GCAAGGCATGGAACTCGTTCTCCTACAAAGAAACGGATGAAGGAGTTGGACAACCTGGCAGCTCGTCTGGCTTCGTTAGTGAAAGAAGCAGAAGAACAGAAGCTGCCTTTGCAAAACCTTCCCGGTTGGTTAAAGGAATGGGAGTCGCCTTGGAAGGGAAAACAAAATGGTGGACAATTGACTGTCCAGGGAGAGGAAGAGCTTTATGAACTGGGAATTAGGACTAGAGAAAGATTTCCAAATCTGTTTGATGAGGACTACCATCCAAATGTTTATCCCATCAAGTCTTCTCAG
>RC1G0482700_1228_1408
AACTTGGCAGATCCCTCGGGCGTCAGCCAGTGCTGTGGCATTTGGCATGGGGTTGTTCAGTGGCAAAGGAAATCTTGGGCCAGGCAAACATCGAGCTTTTGCCGTCACCAGTGAAAGCCGTGCGAGTGACATAGTGCTGAGGTTTCATGATTGTTGCAATAACTACAAGGTACCTATGGA
>RC1G0482700_1567_1909
TGAAGTCTAATGTATGCAGGACTATCGGAAAAGTCAGGAGCCATCTGTTAATAAACTTAAGGAACCAGTCATTGACGAAATTACTTCTGCATTAACTAAGCGCTACAAGTTGAACTTCACAAGGCAGGACACGTCTTCTCTCTGGTTTCTTTGCAAACAGGTCGTTGATCTCTCTCTGCTTTTACAGGCGAACATATTTTATCTCTCCTGGATTTAGACTGTGAATTAATTATTCCTGTAGTAAAATTGAAATTATGACTATGATTTGGTTGTTTAATTTGGCAGGAGGCTTCCTTGTTGAATGTAACTGATCAAGCTTGTGCGCTTTTCAACCCCTCTGAG
>RC1G0482700_2185_2365
GATTCACATCCTGTGTTTAGGTTGCTTTGCTGGAGTGGACAGATGATTTGGAGGCCTTTATATTAAAGGGTTATGGTAAAGCTTTGAACTATAGAATGGGGGTGCCCTTGCTAAAAGATGTTGTCCAATCTATGGATCAGGCTATTGAGGCCCACAAAGGTACATATTTGAACTTCAAAA
>RC1G0482700_2819_2999
AATTATAAGATTTCAATACTCTCTTTTTCTTCTGTAGAAAAACATGCTCCTGGTACTTATGAAAAGGCGAGGCTGAGGTTTGCACACGCAGAAACTGTGGTTCCATTTTCATGCTTGCTTGGGCTTTTTCTTGAAGGATCTGGTGAGTGATTTGATAAGTAAATTTTTAACTTTGCTGGT
>RC1G0482700_3089_3280
AATTTCAACAAATAAAGAGGGAACAGCCCTTGGAACAGCCTCCAAAGCCTCCCCAGAAAAGAAATTGGAAGTGCAGCAAAGTGGCACCTTTTGCTGGGAATAACATGCTTGTTCTATACAGCTGTCCAGCCAAAAGTTCAAGCAAGTACTTTGTGCAAGTGTTGCACAATGAGCATCCCGTTCCTGTGCCT
>RC1G0482700_3502_3776
GGTTGTGATGGTTCTGACCTTTGCCCACTTGATGTTTTCAAGGTACTGTTTCGATCTGCACCCTTATTTATGGATATGGTGACGCATTATGCTAATTTTACAATCTGTCTTTCTCCAGGAAAAAGTAGTTGCTCCTCACTTGAAGCATGACTACAATGCAGTATGCAATTTAAAAACGGGACAGCAGGAGCAGAAGCCTGCAACCGGTAAGTTATCTCAACTGTTCCGTTGGCTGTTCTCAAAGGGGAATGATGATACCCGCAATGAATTGTAG
>RC1G0491400_0_180
TGCAAAAGCAAAGTAATAGCCAAGTTGCAGAGCTTTGTTCAATGGTGAATCTGAGGAGGACCCGGAAAAGAGTCCGTGCAATCCCTCGTGCCCCAGATGGAAGTGCCTTTCAAAATTGGTATGGCATTTGTTTAGTTTTTTATTTTTTTTCACTCTCCTTTATATTTTGGGTGAAATATT
>RC1G0491400_196_539
AATTGTGCAGTAATAAATGTGGGGTTTCTGTGCCTATTGCTTTGGCTGTGATGCATGAGTGTGAACCCAACAAGGAGATGAAGAGGTTTAAAGGTGTAGGCTATGATGTTGAGGAGAAGCAGAGCTTTTGGGACCAGCTAGTTGTGATGGCGCCTTTTCATTTCTTCATGTAATTTTTGGAGTATTGTGTTGCTTTTTGTGATTCTGTTGTGTTGATGAGGAAAGGTTTTGGGTTTAATTTTGTGGGCTTATCAGGAAAGAGTTTACAAAGACCAGGGAGGGTGGAGATTGGGTTGAGACTAACCGAGACGGGTTTGAGGTGTGGAAGAAAATGTCCGAGAAG
>RC1G0491400_607_787
AATTCATATGTTTGATCACATTTGTTTCGAATTTGTTTTTGTTTAGGAGAGGCAACCATATGTCAAAGAAGCACAGAGGATTGATGAGGCTTATCAGAAAGCTTTGCTCGAAGAATCAAATGATGGGCTAAAGGTATATGAATGCCAACTAAGTTCTGAATATATGGTATTAGAGAGTTA
>RC1G0491400_1334_1684
CTTACTCTTCCCCTACCCACATATCCAAGAATTGAATATATGATGAGATGGTTGCTCGCAGGTAGATGATGAAGCAGATTCTGCAAATACAGCTGGGAACAATGGGAAGTTTGGTGAGGTGTGGATTGCATTAAGAATCATGATACATTTCTTGTTTATTGGTTGGTTTGATAATTATCTATATCATTCTGATTGTTTCTATCCAGTATGCTCATGCTCATAAATTAATTTTTTTTTCATCTTATGGTTTGATAACAGTTGTATGAAGACTCAGACAATGAGAGTTCTGATTTTCTTGGTGAATCATGGGACAATTCTGTTAGAACTGGATCTTGGCACACCTACCATCG
>RC1G0491400_1799_2120
GCCAATGGTGCATCAGTTTACCCCATGAAATAGACAAAAGGTGATTGCTGAGAACTGCATGAACTCATGAACTCTATGAAGTTAAGGAACCCTCCACAAGGTTTACCTTTTGGCATCTGATCTCATTTTTTGTTCCATTTCAAATGCTTTCAAAGGCAAGTCATTTGGCATTTTGGCTATTGTATAGTAATTGTAGAAGTTGGGGTGCTAGTTTTTTCTTTATAGAGTCGAAAAGGTTTGATTTTGACTCACCGAGACTCTATTCAAGAAAAAAGAAGAGGTTCGAAACTTTGTAAAAAGTCTGTTAATAATGATTCTATT
>RC1G0492200_0_180
GTATTTACAGAGAGAGAGCTCGAAAGAGATGAGCAGGTCTCGCGTGGATGCGATTCTGTCCATGTTCGTTACGGTGCACCCTCACGAGACCTCAGCTCTGCTCCACTCCTCGGCTTCCTTCTTTTTCGTAAGCTCCACCGCTCCATTTCCAGCATAATTCCACTAATTTCAATTCCCTGT
>RC1G0492200_221_401
AACGCAGATTTTGTGCGCTTACTTCGTGGTGCTTCCGCTTCGAGATGAAGGTGCAATCTCTCTAGGCCTATCGAACCTTCCGAGCCTATTTATAGGTTCTCTGCTTCTGACTTCCGTTGCTGCACCACTCGCAACTCTCTTTTTCTCTTTGCCGAATGTTCCGAAAGGAAAGGTGTGTAT
>RC1G0492200_578_758
TTACGTATCGCCCTGTAATACTTGCTTCTTGAAATTCCAGGCTTTGGTTTTAATGCACAGGTTTTTTAGTGTGTCACTTGTTGTGTTCTTTGTTCTCTGGCATACTTCATCGGCTGGATATCCGCAGTCACAGTTGAAGGTGAAGTGAAATGATACATATGTATATTTTTAGGATTTTAG
>RC1G0492200_803_983
GAATGGCTCCATTGTCTGTATCTAGGGTACAGCCACATCCACGTCAGTAAATGAACTGAAGGGTAATGTTAATCAAGCTAGTAATGCATATCCCATAGGTTGGGAGCACCTTGATTGGTTCTATGTTTCTGTTCGAATTGGATTGTTTCTGTGGGTATGGATATATTTGAATATTCTTTT
>RC1G0492200_1210_1633
ATTGCTCTACTTAATCTAATTACAATTTCTTCAACTTGGGCTAGAGTAATCGATGTTATGGACAGTGAGGTATGTATCCTGCCACAAGAATTTGATGACGAATACAATTTTTTTGGAACGCGTTTAACTGTTCCATATTCAGTCAGGTTCCAGATTATTTGGTTTTATTGGTGCTGGAGCCACACTTGGACAGCTTTGCGGGTCATTGTTTGCCACCGGAATGGCTTTCTTGGGGCCATGTATGTTTGTTTATTCAATCTTTATGAATTTCTTACCCTCTCTCTGTGATGGATTTTAAACCATGAATTGGTGTTTTGCAGTTTTACTACTGTTTTCTGCTTTGCTGATGGAGTTTGCGGCACAGTCATCAAAAGGGATAACCCAGGATGTGCCCCATCTCCATGAGGAACTAACACCCATCAG
>RC1G0492200_1691_1871
TTAGTATGCTGGGTATGAATTTGGATCTATTTTTGTCTTTCTAGGACGTGTAAACTGGGTTCTGGAACCTTGTTTCATGCTAAAACTAAGCATACTGTGCAGACAAGACCAAGAATTCTCTCTGCTACAATTTTGTAATGTTTCCATTTTTTCCATATTAAGTGCTTTATGAGCTATGAC
>RC1G0492200_2186_2397
AAAAGCTGAGCCTGATCAGCAGAATGAGCCTGATGGGCAAACCGTTCAAAATATCAAAGGAGTTTCTCCCAAGTCTTCTACTCCGGTGGTGAAGCCTCGGCTTTGGGCCATCTTAGATGGATTTCGGCTTATATTGTCATCATCTTACTTATTGTATGTGTCTTTGTTCCTGTGGCTGAGTGCGGTTGTCTCTTCATTCTTTTATTTTCAG
>RC1G0492200_2472_2652
TCCTGACTTTATCTGTTTTTCTGTAACTGCAGAAAGTAAGTGTCATTGCCATGACTGTTACTAGTTCTCTTGGAAGAAGAAAATTGCTTGCCCAGATAAACAGCTTTATTGCTATTTTTATCCTCGCCGGACAACTTACCATAACGGTATGATATTCTTCGGATGAGCTTTTACAATAAT
>RC1G0492200_3169_3349
TGTGTTCTTGTGTTACTTTCACAGGGGCATTTTCTCACTGTTGTGGGAGTTACTACAGCTATTTGTTCTGCTCCAGTTGTTGCCTTCTTGAATTTGGTTGCAACTGCTATTTGGCCAACTTGGGTAGCCATTGCTATTTCTGAGACCCTGCGGAAGGTTTGTATTCTCAAACTTCCAGGT
>RC1G0492200_3436_3616
GAAAATTTGAAGTTTAATCTCACACTTTTTTGTTTTCTGTATTGTGCAGTTTGTTACATATGTTGTAGCCAGGCCTGGCAGAGAACTCCTATTTACTGTTGTCTCACAGGATGAAAAGTACAAAGCAAAGGTATGACATTCTAAGTTCTTTTCTGCAGAAAATCTTTTCCAACTTGGTGC
>RC1G0492200_3818_3998
CCATGATTTCACAGATTACATGCTACTGCAGGTTTGCATTGATGTGTTTGTTCAAAGACTCGGAGATGCTACAGCAGCAGGAATGTACAAGCTACTTTTCAGCACTCTTAATGGGAGAGCATCAACTGTGTCTCTCTACGGCCTGCCTGTATGTGTCAATTTACGTCGTCTTCATTAATA
>RC1G0492200_4220_4400
ATTATTTCTCTCCAATAAAGAATAATGAGTGTATCCTATTTCGTTTTGGTCTTCTCCAGGTCTGTTTGCTGTGGATAGTGATTGCATTTCATTTAGGACGCCGTCAAGCAGAACTTGCAAGGGTCCGGACACACTCCACTTCTTAATGTTTCCTTAGTGTTCTTTTGCCCCTTTTTACTT
>RC1G0494000_0_213
GAAACCAGAGAGAGAGAGAGAGAGAGAGAGAGAGAGCTATCAGATATGGTGGGAGTAGCGCACGACTGCCTGGCCAACCCTCTCGGCGCCGTCCGATCAACTTTCGAAAAGGCCGTCTCTTCCGGATCCGACCCGGTCAACTTCGCCGGCCGCGACTGGGGCGCCGTCGACCTCTTCCGCCGCTTTCTCTTCGACGACGGCGGCCTCTCTCAG
>RC1G0494000_298_638
TTAATTTGATTATTTTTTGTGATAAAATTTAGGTTCCGATTTTGAATTCTTCAACTATTAGATGGATTCAGCCCAATACTCTGGTTCGGTTTCGGGGGATGGTGCAAGATATGCTGGGAAATGAGCTCTATGTGGGTGCTTATAAGGTAACATTATGCCCTAATTTGTGTTGATATAGGCAATAGAGGTTGATTTGTATCGGGCTGAATCGATTTATTGGGTTGTTTTGAAGGATGGATCGGTTTGGAGAACTAACAAGTTTGTGGATGTGGCTCAATACCCTATTGATTCTTGTTCCGAAACTCGGATATGGGAACGCCGTATGCTCTACTGTGTTCCG
>RC1G0494000_803_983
TGGATTGGTGTCTTGTTTGCATTATTAGGTTCCGGGACTGAATTCGTGGACTGAACCTCCGGCAGTGGTGTATAGAAGTATGGATTCGACAACCCAACATGGAGAGAAGCGCCAGAGATTGGATGAATCTACAGATAACATGGATTTTGATGTAATTTCTATTCCTCAGTAATCTGTATA
>RC1G0494000_1291_1545
GTCTCAGATGAGGGATTTCAAGGTTCTCCATCCCCCAAAAAACTGGTAAGTAGGAGTCTCTTTCGATTAAATATTCCTCCTTTTTAGTATTTAACATCTCTATTAGAATAATAAGTTTTCTTCATTTTTCTTCCCTTTTCCAGAAAGAGGACGGACATCCTTCCCAGTCTCAGGAGTTGAACGTTGAGGGCACCAGCTCTAGTATGAGTATGCTGCCTGATGTTAACAGGGATTCACTTCCTTGTCTTGTTAAG
>RC1G0494000_1629_1809
CTGTTTGATCAGATATATGATTGTCCAGAGTCTGACATGAAGCTAAATGAGGTTTTTGAGTTTGTTGGAGTGTTCACTTTTGATCCAGAGTTTAAAGTGGAAAATGATGATGATGAGTTTGCAAATGGTTTTAGTGAAGATGTCTTGGTTCAGTTGCCCCCCAATAAGGTACATCTCCAT
>RC1G0494000_2043_2223
AGTACATTTTGCCCTTTAATATTTTTGTTCTCATATTCTTTCCTTGGTGCAGGTGCCACGTCTCCACTGTCTTACTCACAGGAAGCTTGCAGTTCAGGACTTCCTCCCTAGCTCCCCCACAATGGAGGTACTTCCATGCTCACTTTAGTCTCATATTTCTTCAAAAAGGATGGATTAATA
>RC1G0494000_2302_2482
GTTTATAACGTTGTTACTTTCTGATCTTGTAGGTAAAGCCCAACTTGGTGAAAGATATCAGAAATGCTCTGTTGAGGCATCTTACAGCTGTTCTTGGTAATGATGGTGTAGCTGCTGAATTCCTGCTCTTGCATCTTTTGTCCACGGTAAGCTCATGTCAGAATTGTCAGTGCTGGATCT
>RC1G0494000_2618_2821
GTGTATTCTAGAGTTGGCACTGTTGCTGTGGGGAAGCTTTCTCTAAATCTCAATTGTTTCAACAAAGAAAGTGTGCCTGTGTTTGGCCCTCGTCTTCTCCTTGCTATCAAGAATCTCTTACCTTTCACACACTGTATATCTCTAACAGTGGATTATCTTAACACTGCTTCTCTTGCGCCAAAAAAAGATTATGAGACAAACAG
>RC1G0494000_2913_3093
CTAACTTTTCATGTTGCTTCAGACTGATTACTGGAGCTCTGCAGCTGGCTGAGGGTTCACACTTGATCTTTGATGAGACCCAGTTGGAAGCTGGGACTCTCAACTCTGTTGGGGTTGAAAATGCAAGATTGCTTAAAACTCTAATGGAAATGCAAAAGGTGATTTTTCTTTTGCATTATG
>RC1G0494000_3200_3425
GTGGAATATGATTTTCAGTACTATAAATTGGACATGGACGCTGATGTCCAATTGCTTGTTCTTTCTGAAGGCAAATCAAACGTCTTACCAGCTGACATAGTTTTACCTTTCCAACCCTCTTCAGTGGATTCCTTTGAAGCCACTGCAGAAGCACTAGAGGCTTGGAGATGGTACTTGGCTACTGTTAGATCATTGCCCCATTCTATAGAGCCAGAAATACAGAAG
>RC1G0494000_3525_3958
GTGATAGAAAATGACTTGGTTGAAGCAAAGCAAGCAGATAGGAGTATAGGCAGCCAAGACTTCAGCAGGTTAGAGACCAGAAATTTTTCCCAAATGTTCTTTCATTTCAAAAACAAGCCCTGTTAATAGTCTCCTTGCTTGCAGATTGCTGACAATGGGTCGACTGTTGTCTATGAGTTTCGGCGAAACCAGCCTATCATTGGAACATTGGCAGATGGTCAAGGAACTGGAGAGGTTAAGAAGAGAGAGGATCAAGTGAAAGTAAAGTTTAGTTACTGATTTATGTTCCTGGTGTAAATTCTAGCCAATGTACTGTACTTCAAGTTCAGAGGCTTTTGTAATCAAATGATGTGCCGTTTAATCTAATATGCTGCCTCTCAATTTTACACCAAATTTATGAATTTATGATCATTCTATTTGGTTACTGATTAGT
>RC1G0495600_0_233
TCTCACTCCTTTCTTCGATTCAGACCCGAACTTCACCGATTCCGACTACCCTTTTCGTCTTCGTCCCCAAAGTTGGAGTCTTTTTTCGACCCCCCATGACCCAGATTTGGCGGGTTCTGGAAGAGGGGTTGTTTTGAAAGTGGTGAATTTTTTTGAATTGGAGGGGGTCTTTGGAGGTTATGGCGAATCGGGTCGATTCCGGAAAAGGGTCGGTGCCCAGATCGGATTCCAAG
>RC1G0495600_284_464
TGTTGTTCATTTTATTGAGTGGTGGGATTGTTTCAGGTTTTGGGGGAGAAGCGGGTTAGTGTTGAATTGGGAGGTGAAGATGAACTTGGGCCTAGAAAACGGATTAAGATGCGAGATCTTGAATCAGTGTGCCGCGCTGAAGGTACTTGTTTGAATTTTTGTTTTGTTGGGGGTTTTGAA
>RC1G0495600_874_2653
GAATTAGTAAGAAACAATCCAGTGGTCAATTTCAACTCAATGATGAAGAGATGTCTGAAATTACTGAGGTGCCTGTCACCTCCGATTTGGATGCTTCTCGAGCTGGAAAAGCTGTGAGAAGTACATTCCCAATTGCGGTCAACCCTATTCCCAAGTCACTGGATCTCAACAATGATGCGTGCATTGCCAAGAATAGGGTTCAGAATGGCAGTCAGGAATGCTCTAAGAGTTCAGAAAAGACCACATTGCGTAGGGATCAAGTTACTGAGATGCATAAAAACTCAGATTTGGATTCTTCTCGAGTGGGAAAATCTGTAAGAAACACAATACCAGCTGCGGTCAACCCTATTCCTAAGCCACTGAATCTCAAAACTGATGTGTGCATTGCTGACAGTACAATTCAGAATGGCAGTCAGCAATGTTCTAAAGAAAAGACCACATCGCCTAGGGATCAAGTGACTGAGGTGCCTAAAACCTCTGATTTAGATGCTTCTCGAGTGGGATTATCTGCAAGAAGTACAATTCCAGTTGTGGCCAACCCTATTCCTAAGCCACTAGATCTCAATACTGATGCGTGCATTGGCAGCAGTATGGTTCAAAATGGCAGTCAGCAATGCTCTCAGAGTTCAGAAAAGACCACGTTGCCTAGGGATCAAGTTACTGAGGTGCCTAAAACTTCTGATCTGTATGCTTCTCAAGCAGGAACATCTATGAGAAGCACAATTCCAGTTGTTGTCAGCCCCATTCCAAGGCCACTAGATCTTAATACTGACTCGTGCATTGCCAGCAATACAGTTCAGAATACCAGTCAGCAATGCTCTCAGAATTTAGAAAAGTCCACCGTGCTTAGGGATCATGACAAAGAATGCCATACTAATCATGGGAATGCAAAAGGCAATGCGTTGGATCTAAATGGTAAAGGTGTTTCAAGCTCAGAAAACCAAGATCCTTTTTATCCTTATAAAAATCTCAATTACTTAAAGTCAAGAGATGTCTCTGAATGCGGGAGCAGCACTGGCCCATTGGAAGAGAAAGATCCAATGACAGTGTGGAAGGAGATGAAGCAAAATGGTTTCCTCTCATCTACTCATGGAGGCATATCAAAGCCAAAGCAACCGGTAGCAATTCCAACGCCAAAGCAGCAATCTGGAGGCATGCCAATTTCAAAGCAACATGGAAGCATACCAATGTCAAAGCAGCATGGAGGCATACCAATGCCAAAGCCACGCCCCAAGAAAAATAAAAGTGAAGAGCAGAAGAAAAAGTTGGAACGTGCAAAGAAGGAACAAGTGGATAGGTTCGCGAAGATTGCTGCTCCAAGTGGACTGCTGAATGAACTGAACCCTGGGATCATCAACCATGTTAGAAATAGAAAGCAGGTGCATTCTATAATAGAGGCTCTTGTAAGATCTGAAAGACTTGAAGTTAGCCGTGTGGAAAACAAACAGACAATCCATCAGCAGAGTGGAACTGTAGAAAACAGGCAGGACCTGGAAAATATGAGGGAGAGTTGGCGTCCAAATACTTTCTTCGAGGACATGCAGGCACAAGGGTACACTATACTGATGAATAAACCTTCGTTGGTTCAAGTGGACAACAGTATAGAGGGTGACCCAACCGCAAAAGAGAGCTTTGGTGGAATAAGTTTTGCATCACACTCCGCCCTTGTAAGTGAGGAAGAGACGCTTGCATTGAAATTGTCTTCATCAAATATAGCACCTGAGGAGGATACTCCTTTGTCATCTAAAGAGGAAACAACATCCTATCTTTCTTTTAAAG
>RC1G0495600_2834_3196
CTGCTACTGTTGCTTCTCAGTGGTTGGAACTTATTCAACAAGATATTCAAGGACGTCTTTCAGGTAATACTCTGTTAAATCATTAGTGGATCTTGTTGAGGTAGAATGGATTCTTATGTCTATTCTATTCTGTAACTGCAGCACTGCAGCGCAGTAGGAAGAGAGTTCGAAATGTAATAAGTACAGATTTGCCCTTATTGCTGAAAAAAGAGTTTTCATCAGATAAGGAGAATGACTCTTCTATCACAAAAAGTTCTGTGGATGGACTTTCCAGCCGTGCTTGTGCAGAGATGCATCGAGCAAGATGGGGCCCACGGTTTGATCAAATGGATAAAGCACTTTCAGAAGAAGAGGATCAACTT
>RC1G0495600_3310_3490
GAACTCAATCTAATGTACACTAACAAATTTCAGGAAAGCTGGTTGAACCAAGTAAGAGAAATGCAAGTTCACTGTAACAAGGGCCTGCAACTTATCAATTGTAGTTCTGGCATTCAAGCATTGGGTACATCTGAAACTGATACTAGGTAAAGCTTTTGATGGAAACCAGTGTCCTTGTAG
>RC1G0495600_3690_4154
ATCACATATGATGGATAGCTCTCAGAGGGAAGTAGCTGTTAGGGCTGCTGCAGCGTCGATTTATGCAACATGCAACTTTATTTTGTCGGCAAATGCATCGCCTTGTTGTTAACTACAATTCCTTCCTTCAGTCTCTGTCTAAACCTTTCTGAGCATCCAGGAAATTACTGATTAGCTCTAAAGGCTTGGCTCAGTGTTCGAGTCTGTATTGTTACGGACTCTGTAACAATGGACGTGAAGGTCGGTTACAAGAGTGGCAGAGTTGTTGAATTAACAGGTGTTTAGGGTTATTACTTTGTTTTTGGTCTGAGTAGAACAATTAGTTGTAAAATATTTCGGTTTGTTGCTACTAATGATTTGTAGTTCCATTTTCTCTCTTTCGTTTGTAACATGTGATAGCTTTGTTTAACAGCCAGTTGTAACTGTAAGTCTTATATCAGAAGTGATGGTCTAATTTGGCGGCT
>RC1G0499200_0_555
GTGACACAAACCCTTTATACCACTCCTCTTCAATCTCAGTTTTGTTTGTAGAATAAGATTCTAAAAAACCAAATCCCCAAATTTCCAATGTCAAAACCCTCATCTCGAATCTTCCAAGGTCTGCTCCGATTCCACCGCCACCAAATCTCTAAGCCCCCAACTCCGCCCACCACTTTCCGGCGGACGTACCACCACTCCAATGGCCCTCTCCCCCGATTCCCCGCCCCCCCAAAACCCCTCGGCAGCTCCTCCTTCCGGCCCGGCGGCGTCGGCCTGAGATTCTTCTCCTTCGACGCCGGCAATGCCAAGAAGGTGTTCGAGAAGCCGCTGGCGGCGGCGGCGTCGACTTTCTCGCGGTACCAGGAGGCGCTGGGGTTGCAGGTTGAGGCGTTCTGGAAGAGGAACAATCTGGTGCTGGTGGGAGCTGGGGGAGTTGTGGTGTGTGCTCTGCTCTGGAAGATCATGTTTGGGATTGCTAGCACGTTTGTGCACCTCTCTGAGGGAATGGCCAAGTATGGCTTTTTAGCTCTGTCTTCTGCCATGGTTGCTTTCGCC
>RC1G0499200_1681_1954
GGCCTTTATCTGCGGGCAAGGTTCACAATAAATCCTGATAAAGTATATAGGATTGCCATGACAAAGCTAAATACATCTGCTGGGATTCTTGAGGTCATGGGTGCCCCTCTAACAGGATCTGATCTAAGAGCCTATATAATGTCCGGAGGTGGGTTTCAACTGAAAAAATTCAAGCCAACTCTCAGGAGCAAGCGGTGCTTCCTCATTTTCCCAATACGAGGTTCCGAAAGAAGAGGTCTGGTCAATGTTGAAGTAAAGAAGAAGAAAGGCCAG
>RC1G0499200_2409_2936
TATGATATGAAGCTATTGGCAGTTGACATTCCCATGGCATCGGGACCTGATCAACGGTTATTCCTGATTGGGGATGAAGAAGAATACAAAGTTGGTGGTGGACTAATATCTGAGCTGAGAGATCCTGTTGTGAAAGCAATGGCTGCAGAGAAGATATTTGATAATCTTGATCAGATTGAAGACGAGGAGGATGCTGAAAAAGAACTTCTGGAGGCAGAAAGAAAGCATCGTGAAGAAATTGAGAAGCTTGAAAAAGATGGGAAAGATGGGACACAGTGATTTTTTCTGTAGATTTTCTTTCTACCCTTTCCATTCTCTTCTGGTTTGTTTTGATGGAGGAGTTGTAAATAATGTGCGAGTCTTTGACCAAATTGTCTCAGATTACTGTAGGTTACCTTGCATTTTTGTTTTTGTTTTTTTGCAGAGTTGTTGACCAGGTTTAACTTTGTACTGCAAATAGGCAGCTTTGGAAATTTCTGAAGTTAAGATGACCCCCTTGGGGCAATAAAGATGACAGTTGAAGCGAC
>RC1G0522600_0_190
GGTTGGACTCACTTGCCGGTCTTTCTTCTTTCTCCTCCTCCTCCTCCTCCTTCCTCGAGAAACAGATTCGTACAGAGAGAGAATGGAGGGCCAGCCGGCAGCTCTACTTAAATGCCAGCGAATCGGCTGCAACGCCACCTTTTCCGAAGACAACAATCCCGAAGGTTCTTGCCAATACCACGATGCGGTA
>RC1G0522600_701_885
GGAGTAAGTATACGAATATGCCCATTGATTTTGTTGGATTTGCTCTGTTATTTTCTTTTAGTTTGATACCATAAGTGAAGCAATAAATCTTTGTTTTCCAGCCTATATTTCATGATGGGATTAAAGAGTGGAGTTGTTGCAAGAAAAGAAGTCATGATTTCAGCTTATTTTTAGAATTAGAAGG
>RC1G0522600_1002_1182
TTGGGTCGAATGAAGATGCAAGACAGGTAAACACACAACAGAGAAACCTGTTTTGTCAAAGGCGAAACCTAAGACGCCTGTTTCTACGTCAGCTCCTGCATCTGATGCGTCAGCTAAACAATCCTGCTCTAGGTGCCAACAGGGTTTCTTCTGTTCAGAGCATGGTATGTTCATTTGGTT
>RC1G0522600_1862_2098
GTTCACAAGCCAAAGAAATGAATTCAAAGCCTGTAAATGTAGCCACAACGCCACTTACAGAAAGCATTACAAATGATCAAGGCACTTCTGCTCCACTGAAAAAGATTATTGACATAAACCAGCCCCAAATCTGCAAAAATAAAGGTTGTGGTCAAACTTTCAAAGAGAGGGATAACCATGAGACGGCATGCAATTACCACCCGGGGCCTGCTGTTTTCCATGACCGAGTGAGAGGG
>RC1G0522600_2181_2528
TGGAAGTGCTGTGACGTTCATGTAAAGGAATTTGACGAGTTTGTGAGCATCCCTCCGTGTACCAAGGGGTGGCACAATGCTAACCCAGTCCAGTAAACAGCAGTACGGAAGGTTGAAGTGTTTTTTTGCCATTTTTTTGTTCTAGGTTTTGTTAATTGAACTGATACATATCCTTCAGTTGTCATCCTGAATGTTGAACTTCTCTGTTTAGCTCATTTCTGAAGACCCTGCATGCTAAGATGTGAATTGCTATCTCGCTCAATTTCTGTGTTGTACTTCTACGATCACATCACTGTCATCTAAATTACACTGCAAATATGTGGACCAGAACTTTGCATCAATATGCC
>RC1G0529800_0_1030
ATGGGTGAAACCAAAGGAGATAACCCCAATAAGCAGCAACAACAACCACAACAAATTTCAGCCTCTCCAAATGACCCCCTTGAAGAAGCATCTCCATTAACCGTAGTTGTGACCGGAGCTACTGCTCCCTTTAACATTCCGGCTCCATTATATGTTCCAATCAGTGGTGCAACATCTTCTTCATTACCCTTTGATCAACAACAATTTGAGGCGGTGAATCCCAAGAGACCTAGATACACCAGTACCGGCCAATGGAAGCTTCTACCATCTCCGTCTTCCCAACAGAAACAGACTCCTACCCAAACCCCGTCCCCGAACCCCAAAACCCATCCCCAATCACACACTACTACCGGAGCTTCTTCCTCGGACACAGCCTCATCCCCACCTCACTCTCCTCTCCCGTCTCTCTCCGCAACCTCAGGCCAAGACACAACCAAAACAGACGGAGAAGAACAAAACCCATCTCTTCACCGCAGTCAATTCCGAAGAGGCAAGTATGTCAGCCCGGTTTGGAAGCCCCACGAGATGTTGTGGCTAGCCAAGGCTTGGAGGGCTGTTTATCAAAGCCAAGGCTCAGACGGGTCCGGTTCATCTTCAAGAACGGAACACCACTCAGATATCACTGGTCAACCCACCAGAGCCAAAACAAGGGCTGATAAGGACAAGGAAGTAGCCGAGTTTCTTCAGAAGAATGGGATCAACCGAGACGCGAAAACAGCCGGTACAAAATGGGATAACATGCTGGGTGAGTTTAGAAAAGTCTATGAGTGGGAAAGAGGAGCTGAGAGAGAACAAATTGGGAACAAGAGCTATTTTAGGCTTTCTCCTTACGAGAGGAAGCTTCACAGATTGCCTGCTTCTTTTGATGAAGAGGTATTTGATGAGCTCGCACAGTTTATGGGGTCCAGAATGAGGACTCCTCCGATCAGCAGAACCAGTGATAGCACACGGACTCAATCTCTTTATGTCACCACAAGTACTATTTTGCCGCAACCACCTTCTTTCAGAGACGACGACCTCCCTCTCTCAG
>RC1G0529800_1131_1566
GTAGGGCAAGGCAGCTAATGATCATGAGCGGTGGTGGGGAAGTACCTTTTTACCCCAGTGGAAGATCGGGGAGCCTGTTAGGGTTTGATCATCTACCTCCCTATCATCACCAATCTTCACTAGACTACGCTGCAGGTGTTTCTTCATCGACTTCATCTTTGACGAAGGAGCTTCGTCGAATTGGGAAGATTAGGATGACATGGGAAGAATCCGTTAGTTTGTGGGCTGAAGAAGGTGAGCACCACCGTGGGAGGGTCAAGATTCAAGGCGGCTCCAGCTTCTTGAATGCGGACGAGCTCGCTTTCTTTGATGATTCCATGGTTGCTTGCACCATGGAAGCTTTTGAAGATGGCACTCTTAGAGGTTTCTCTGTTGACCGTTTTGTTTCTGGTCAACAAGTCAAGGTCTTTGGCAGACGAAAGCCATCCACCCCAG
>RC1G0529800_1744_3349
GCTTCACAGAGAAGACCCTTCCCTTTGCCGAATCCTCTATAAGATGTAAGTCTTTTCAGAATTGGGAACTTGATTATAACTAGGGTTATTTTATGTTTAAAACGTGCATATAATTAATTACGACCTGGTTTAATCTTTGCAGCAATGCCTCCATGGGAATTTCAAGACCCAAGTGAGTACTACATTACTTGTCTTCGAGTTCCACCCCCATCGCTTCCACGCTTATCCGAGCTTTCAAGCTACTTACTACAGCCACCGCCCGAGGAACTCCGATTTCCACTCCGAAAAGACGTTTACCGGGACTTGCCACAGGGGAGAGAGACTTTCTTCACTGCATCAAATGATTCGCTGGATTGTAGAGCCATCACGTACGATATTGTAAGCCCCATTATTCGAAGCAACTATGGTCTTAGTGCTGCCACCAGTAGAGACTCCTTCATTGGCCTTTGGGATGACTGCATCAATAGGTTCGTGTCCAAGTTTTCTTGCGTCGACATGGTCTTCATTCGAAAGGCTACTTCTTCAATATCGATAACTGAAGCTTTGCAAGATCAATGGCCAAATGTGACAGGGTTCGTGAAAAACTATTGTTTGTGGAGAGGGGAGGAGATTGATCAAGTAAGAGACAGTCACATTCATCCTTCCAAATCATTAGCGGAGAAACTTCAATGGACATATAATGATCTTCCTTACATTTTCGGGTACTACTCTATAGGTAATGTGGTCACATTTTGTGCGTTAAGTAAAGGAGGACAAGATCGAATTATTGAGACTAATTTACACACGATTGATCTATCTTTGCCATCGGATAGACTCAAAGCCCTAGTCCTTTGTTACAGAGTTGCTGGGTTATTGCCATTGCTAGCCGATAGATGCTTCAACATAAACAGTGGGACTACTAGTACTAGCAATGGGGCCGCTGCAAGTAACAAGTTTATGTTCGGTCCTTATAGTGATTTTGAGAGGGTTGATTTGGGTAATGGAAATATTGTTGAGTTGACCCCAAATACAGTGACCAGATTTTTCTCCAACCAAAGGAAGTGGTTAGCGGTAAAAGAAATCTACGACTTCCTTGATCACAGAATACCCCATGCAGAGTACATTCACAGGTCCTCGGAGAAAGACTTGGCCTTGGTTTTCAAGCCAAGAGGGTGCAAGTTCAAGCCAAGAAACTGCGACGAGCTCGTGGAGGCGCTCAAGTACGTGACCAAAGCTCTGGTGGCGCTACACGACTTGTCGTTCATGCACAGGGACATATGCTGGGACAAGGTGATGAGGAGCACGGAGAGAGACAACGAGTGGCTCCTTTGTGGGTTCGACGAGGCGGTTGGGGCACCACAGTTGAATCCGTACCAGGTTGCTGCGGCGGAGCGTGGCGAACACGCACCGGAGCTGGAGAGGGCGTTGCATGGGGTGAAAGTGGACGTGTGGGGTGTGGGTCATCTGGTGAGGACTTGTGGGTTGGCAGGTGTGCCAAAGATGCTGAGGGAGCTCCAGAATCGGTGTTTGGACCAAAACCCAGAGCTTAGGCCAACTGCAGCCGACTGCTACCACCACCTGCTTCAGCTGCAGTCGTCACTGTCAGTTGTCACCGCTATGATGTGA
>RC1G0530900_0_384
CTTTGCATAGCTTAGCGTTTGTTATGGGTTGGGGTGGAAGAGCCTCGAAGAGAGGTGGTGGAGATGGTGGAGGAGGGGAGAGAGACACCACCACTTCTGGTTGCATGTGTGCTCTTTTTCAGCTCTTCGATTTCCATCAACTTCAGTTCCCTAATTTACACCACCAACAACACTCTCTACGCCCAGAAGATCTCTCTCTCCCCAAAGGTAGGTCATCTTTCTTGCTCTTCTACTCTAAATATAGTACTCTTAAGGAAAGAAGGGGAGAAATTTTGATTGATATATGATTCAGGTGTTGGAGCACCAAGGAATAGCTTGGATTCATCTGAGGAAGGGACTTCATTGTCATCTATCACAAAAGAAGAAGAAAGTTTAAACAGTCCT
>RC1G0530900_539_1583
ATTCTGAAAATCCAACAAATCAAAACAAGTGGAGGCACAGTATCAGATAGCAGCAGCTGCTCACCAGGAACAAAGACTCCAAGTCTAGTAGCAAGATTAATGGGTCTTGACCTTCTTCCTGAATCTCACTCACCCTCTTCTACTTCATCATTAACACCAAATCCTCGTTCCATTTCAAAGCCACATTTGAATCTACACCCTCTTCGGCCTTCTCGCCAACCCCTCCAAAACACCAAAGACTTCAAAGCAGCAGGTACTCGCTCGTTACCGGAGACTCCTAGAATATCATCTGGCAGAAGATCGGACGTTGATCACCACCACCGCCATTCGCTTCAGATCAACAAAGAGAACATAGCCGTTGGCGAGGAGTTGGAGTTTTCTAGGCTGTCGTCTTTTAAAAGGAAGGAGCTGCTCAAGAGTATTATTGGAGACCATGAGAGTGGTAGGAGCCCGAGTCACTATGCTAGGCAAATCGTCAAACAGGTCAAGGAGACTGTGAGCAGGAAAATGGGATTGGTCGACGTCACAAACACCACAAGAAATGATCGAGACCTCCTCAATCACCAGCTCAAATTGAAAAAAGCTACGCAAGACGCAAATCCCGGAAAACCATCAACACCTTCTTCTTGCTCCCCAAGGCTCAGATTGTCGGAGGCCAAGACCATCAAACCACGCACCACCAATACTATAGCAACAACAACATCAACAACTTGCAAGGACCAAATTCAAGTTCTACCTCCAAAACCAAACAATGTCAAGGTTCAAGCCAAGCCAAAGCCTCAACCACTGCAAGAACAGAAGCCGCCTCAGAACATATCAATTCAGAAGCGCCGAAGAATTGTTGACGACGGGTTTAGTCCAGCTAAATTGAAGAAGCAAGAAGAAGCCTTCGTTCGTCCATCAACGGCTCCCACAAGAGCTCAGCAGCAATGCAAGAAAACCCAACTCATCTCGAACAATCTTCTCAATCTCAACAATGTGCCTACTCTTCTTCCGATCAAGAAAGACCCTTCACCGCCGGCGACCAAACTCCCACAAAAACAG
>RC1G0530900_1690_2442
TTATCTAGTTCCACGAGCCAGCAGCTGCAGAGTCAGTACAAACAAGATCAAGCCTCCTCCTCGAGCCTTGTGCTCGCTGCCCGAGGCAAAAACGACGACGTAGTACCAAACGGTCTCGCCGCCGCCAGAACCACCGGTGGCGCTGGTGTTGTTGTTGGAATATCAGCAGATGTGCTCCAGTACGTCACGAGAATATTATGCCGTACTGGCATAGATAAAGACACACAAGTTTCGTTCACCAACTGGTTCTCTCCGTCCCACCCACTTGACCCCTCCATTTTTTACCACCTCGAAGACTCTTTCACCGCTTTTACCACAACTCACCCTAGCCAGCTCGGCCTTAGGTGCAACCGGAAGCTAGTGTTTCATGTGGTGGACGAAATTCTTGTCGATATTTTGAGACCCTATCTCAACCTCAAGCCATGGGTTAGCTCAACTAGTGTTACAAAATTTGGTTACAAGGGATCGAAGTTGATCGACATTGTGTGCTACAAAATCCAGAGCTTTCCGGGCGCCGATTGCCGTGTTCTAGAGGACATCGACGAGTTGATCGACGAGGACTTGCCGGAGTCGAAGGTGCAAAGTGTAATGGCTTTGGCTTTTGAAGAAGAAGGAGAGGGGGTGGTGAGGGAGATGGAGGAGGACATATTGGACACTCTAGTGCACGAAACGGCTATGTGCCTATGGTTTTGAATTCCCTGAAACGACGGCGTAACGGTGCATGGGCGCGCATTAGAGACCAGAGCCAGACC
>RC1G0533200_0_560
CTCAAGTTTTTCAGTGCTTCATTTAAAAAGGAAAACTGAAACAGAAAGGGAATTGTTACACAGTCAATTCTCACAGCTTCTTCAGAAAACCCAAAACCTTCCACTCAACCTTCACAAGACCCAAAAGGAGATACTGGCAAATGGGTTGCAAGATAAACAACTCAAACCCTCCAATTCTTTGGAAGAACCCAACTAAGCAGCAGAGGCCTAGAACAAAAACCATCTCCTTCTCTTCCACCACCACAGACTCTCAAACCCAATATCACAACTCTAAGCTTTACACTGTCAAGTTCAAGACCTTCAGGGCCTGCAAGCTTGGCATAGCCAGATATCCCGATTTTGAATACAATGCTGAAGGTGGCGGAGGAACCGGGTCTGGTACAACAGAAAGCAGCAACTCAAGTGGTGAAGTTTCAGTGTCATTTGACATCGCAACACTCTACATCCCACCATTGCAGACTTCGACAACAAAGTTTCTTGGATTGCCATTGCCACCATTTTTGAAGATTGACATTGTCCCGGAGCTTTTTCGTGGCAGCATCAATCAAGAATCCGGCAAG
>RC1G0533200_663_1084
GTTGATCTTGAGTTCAAGGCCAAGTTCTGGTTTTCAGTTGGAAGCATCTATAGAGCTCCTCCGCTTGTAGTGGAGACGGTTTTGACATCTGAGGAATCGAAAGGAACAATGAGAAGTGGAAAAGGGGAGAGGTTGGATGAACTAGGAAACTGCAAACTGGTTGGAGTGGCAACTGTTGATCCCATTGATGACTTTTTCATTAACACCTTCCTTGGCCTCCCTACTGAATGCCTTGCAGGCATGAATGCCATTATTTCTTTGTCTACTTCTTAGACTTAGAATTTGATTTTTCTATAATGTGGAACCAAAAACTACCTGGTCTGTGTATGAATCCAAACCAAAATACTGTATACGATTTCAATTTAACGAGCACCAACAAATGGAGCATGCTGTTAAAATGTTTATGCTGTATATGACCTTT
>RC1G0537900_0_506
GGGAGAAGGAAGTTCTTCTCTTTTGTGAAAAAACACACAAACTCGCAGGGCTTCATCATATTCTTCTTCTCCGGAGGCACTGAGGTACCAAAAAATTCCATTTTCCGATTTCTTTTTCTGCCTTTAATTCGAATTCCGGCTGTTTAATTTTCCTCTCCGATTACCGGAAAATGAAAGTTCGATCTTGTTAACCATATCGAGTATTCGAATTCTGCGGAGTTTTATTTCAATTAGGGTTTCAATGTGCTGTTGATTTGTGGCTCTATTTGCTTCGTGCGTGTGTTTGTTTAGTGGATTATGGAATATCTTCAAGCTGTGGATCTATTGCTGAGAAATGGGAATGAAAAGTTGTGTTCTTTTTTGTGGAATTTAGGTTTTTGTTTGAGGACTTATGAATGTGATTCTTGTGAATTCTTTTGCTTTTTGTTGATAATTTTAGAGAATTCAAACTTATTGAGTTGCCTGTGGTGCTTTTTTGCAGAGATTGGCTGTTTTAGCAGAATGAG
>RC1G0537900_689_869
TAGATTTTTTTCCTTCTGAATCAGTAATCGAGGCCGAGTTAGATGGGATGAGGAGAATCTGGGAGAAATTGAAGCAAATAAACCTGAAAGGCAGAAAATTACTGAGCCGAAGACGCCATATCACCCCATGCAAACTGATGATGAAGATGATGAGGGTAGGTCGATTTGCTTTATGAGGAG
>RC1G0537900_1119_1299
GATCTCTGTCTCCTATACGGCGGAGTCGGTTTGATGAATGTATTGGTGACGCAGTGCATGCAGAAGCGATACGATCTGCTTTGAGTGATGTGGCATCATCAAGTACAAAGAAGACCACGAGATCTACTGGCTGGACATCATCCGAGGATGAAGCTGATGCTATGGATCAAGATGGTGAAG
>RC1G0537900_1955_2360
ATTCAGACAAAAGTGGCAGAAGTTTCAGGGAGCATAGAAAAGCTCATTATGATGAATTCCAGAAAGTAAAAGAACTCAGACGGAAAGGTTCCCTTCTCGATGATGAAGATGAGGACGAGGATGTTGAGATGAACAAGGTAAAGAGATCCGATCCCCCTTCATCTTCAGGTGCAGCCAACCCTAATGGAGCTTAGAGCACCAAGCCAAGCATAATGGAGCTTAGATGAAGCCGAGATAAGACTGTTTTTAATCAAGCCAAGCTAAGACTATGGTTGATATATCACTGACATTTGATTACAGTTTCTGGGATGACTATACAGAATGCTCAAATGATTGCAGTGACTGCTATTTGTATTATTCATCAATATGCTTTTTGTTTGTAAATAGTTCACTTTATTTCTGTCT
>RC1G0544900_0_266
CTTATTAATGTCTTTAAACACAGACGTATACTTTCTCTCTCTCTCTAAAAGCGATTCTCTTCAGTCTTCCAATGCAAGAGAAGAGAATACCTCAAATTCCTCCAAATCCAAATCCCCAATCTTTCTGATTTCTAGGGTTCTGTTTTTTCTGAGCTAGCTCAACTTTTCAGAAGCTCAACAAATTCTCCGTACCCCTGTGATTTGTATTCAAGCTAACCCAGTTGGTTTCAGTAGCTCGGATTTTCTTGCAGCTTCTGAGAATTAGA
>RC1G0544900_875_1656
GTTTTCGTTATGTGCTGAGTTAATTGGAGCTCGTTGGAAGTTATGGCTTCCCTAGTTCCTGTGTGATGAAAGTCGTTTTTGGTATGCATAATTGAATGTTCTGATGGTGTCTAGTGTTTAATAAGTCAAGGAGAACTTTTGTCATGTGATGGTGTTTCACAATATGTGGTAATGCTGGTAAATGGATTAGCTTCATAGTAGTCGCCCGTTAGTTCTATAAGCTTTTTATGAGAAATATGCCTTCATGGTGGGGGAAGTCGTCATCCAAAGAAGCAAAGAAGAAGTCAGGGAGCAAGGAAAGTTTCATCGATTCATTACATCGGAAATTTAAGTTTTCATCTGAAAGTAGAGTGAATGGTAGATCTGGAGGGTCTCGAAGACCATGTAGTGATGCCATTTCGGAAAAGGGGTCTCGATCTCCTTCACCCTCCAAACAAGTTGCAAGAACTCAAAGTTTTGCTGAAAGGAGTATTTCTCAACCACTTCCACTTCCTGGTCAACATCCTGCTCATGTCGGACGTACAGATTCTGGTTTTAGTATATCACCAAAACCAAGATCAGATAAATGCTCCAAGCCATTATTGTTTCTACCTCTCCCGAGACCTCGGTGCATTGGTGGGAGGTCAAATCGTGCTGACTTTGATGATGGAGATATGAATACTGGTTCAGTTTCTAGTGATACCTCTGTTGATAGTGAAGATCCAGCTGACTCAGGTCTCCGCAGCCCTCAGGCAATTGACTATGAAAGTGGGACTAGAACGGCAGCTGGCAGTCCTTCCAG
>RC1G0544900_1785_2526
TGTGATGCTCAAGGATCAGTCCTTCACTGTGGCCCCAGTAATCTCAAGAGAGGCAAAAAAACCAGCCAACATTTCATTCATTAATCAAATTTCCCCTTCATCGCCTAAACGGAGACCTTTGAGCAGTCATGTGCCAAATCTCCAGGTACCTTATCAAGGAGCTTTCTGGAGTGCTCCTGACAGCTCCATGTCAAGTCCTTCTAGAAGTCCAATTAGAGCATTTGGAACTGAGCAAGCCGTGAACTCTGCTTTCTGGGCTCCAAAAACTTATACTGATGTCACCATAGCAGGATCTGGCCACGGCTCCAGTCCAGGTTCTGGTCACAATTCTGGGCACAATTCAATGGGAGGGGATATGTCGGGACAGTTGTTTTGGCAGCAAAGCAAGGGTAGCCCCGAGTATTCTCCAGTACCTAGTCCCAGATTGACAAGCCCTGGCCCAGGCTCAAGAATTCATAGTGGTGCTGTTACACCTATTCATCCCAGAGCAGGTGGGGCTCTCAATGATTCGCAGACAAGCTGGCCTGATGATGGGAAACAACAAAGTCACCGTTTGCCTCTTCCTCCAGTAACAATTTCAAATGCATCACCATTTTCTCATTCAAATTCAGCAGCAACATCTCCTTCTGTGCCACGAAGTCCTGGAAGGGCAGAAAATCCAGCGAGCCCTGGTTCTCGGTGGAAAAAGGGGAAGCTGCTGGGTAGAGGCACATTTGGACATGTTTATGTCGGTTTTAATAG
>RC1G0544900_2781_3078
AAATTTCTCTCATATATTCTTATAAATAAACTTTGGACTTGTTTAGTGAAAGTGGCGAAATGTGTGCAATGAAGGAGGTCACATTATTTTCTGATGATGCAAAGTCTAAGGAAAGTGCAAAGCAATTAACGCAGGTATTATCCTGTTCTTTTTGGTTTCACATTGATTCCTTGATAAAATGGTTACTGTTGTTTTCATCTTTTCTCTGACTTTTGTGTTTTGATGTTTTGCTAGGAAATTACTTTGTTGAGCCGTTTACGGCATCCAAACATTGTGCAGTATTATGGTTCTGAATCA
>RC1G0544900_3384_3564
CTATGACAGGTTGGTGACAAGCTTTATATATATTTGGAGTATGTATCTGGTGGTTCTATATATAAACTTCTCCAAGACTATGGGCAATTTGGCGAACTTGCAATTCGTAGTTATACTCAACAAATCTTGTCGGGGCTTGCATATTTGCATGCTAAAAATACTGTCCACAGGTGAATGTCA
>RC1G0544900_3640_3820
TTACTTAATGTGAAGCATCTTCCTTGTTTGTATAACTGTATTTTGTACACAGGGATATAAAAGGAGCAAACATACTTGTAGACCCAAATGGCCGTGTCAAGTTGGCGGACTTTGGGATGGCAAAGCATGTAAGCATATGTAGAAGATTTGTATCAAGTGCTATTATATTAACTAAATTAA
>RC1G0544900_4045_4300
ATTACCGGGCAGTCATGTCCTTTATCATTTAAGGGAAGTCCTTACTGGATGGCACCTGAGGTTAGATTGATTCAAATTTTTATCCTTATTTTCTTCACAGCATGCTGCTTGATGGATTACTTAATCTTCAATTCTGTTGCTTCCCAGGTTATAAAGAACTCAAGTGGAGCCAACCTTGCTGTGGATATATGGAGTCTTGGGTGCACAGTTTTGGAAATGGCTACAACAAAACCACCTTGGAGTCAGTATGAAGGG
>RC1G0544900_4547_4787
GTTGCTGCCATGTTTAAGATTGGGAATAGCAAGGAACTGCCAGCAATTCCAGATCACCTCTTGGATGATGGAAAGGATTTCATAAGGCAATGCTTACAGCGAAATCCACTTCATCGTCCTACAGCTGCTCAGCTCTTGGAGCATCCCTTTGTGAAATATGCAGCACCTTTGGCAAGACCTATATTGGGCCCTGAGCTTTCTGATTCACCTGCTGGGGTTGCAAATGGAGTGAAGGCTCTG
>RC1G0544900_4926_5106
ATAGCACCTCTTATATTGATCTGTGTTTTATTAATAATTATCAGGGCATTGGGCAATCAAGAAATTTCTCCAATTTGGATTCAGATAGGCTTGCAATTCACTCATCTAGAGTTTCAAAAACTCATCACCATACCAGGTTCCTCTCTCTCTCTCTCTGTATATTTACACCCACATATCTAA
>RC1G0544900_5164_6321
TGATCTCCATATTCCAAGGAACATATCATGCCCTGTATCACCCATCGGAAGCCCTCTATTGCACTCCAGGTCACCACCACACTTAAATGGAAGAATGTCACCGTCTCCTATATCTAGCCCGCGGACCACTTCGGGCTCATCTACGCCTCTCACTGGTGGCAGCGGTGCCATTCCATTTATTCACCTAAAACAGTCCATAAATTTGCAAGAGGGTTTCGGAGGCATTTCAAATCCCTCAAATGGTCTCTATGGTAATGGCCCCTCCTATCATGATTCATCTCCTGACATGTTTCGAGGGAAGCAACCAGGGTCTCCCATCTTCTCAGAATTAATGCCCTCTGAAAATGATGTTCTTGCAAAACAGTTTGTAAGGCCCGCGCATACAGAGCAGTACAATGGACAGTCAGTTTTGGCTGATCGTGTGTCTCGCCAACTCCTCAAGGATCATGTTAAGATGAACAGACTGGATTTAAGTCCAAAGTCTCCTTTGACTGGCCGGACAAATGGTGTCTGACTTATTTTCATGGACCCACCAATCAGATCAAGCTATCAAGCTATCAGATCGGTTTTTCAATATACCGGATCAATTACCCATCCCCTTGGACTGCGGAGGAAGTATATTTGCAAAATAAGGATCCAAAGCAGAACAAATGTGGAATAAGTTTGAAGCTCTGGAAAGTTGAAGTGAGTGGAAGCAGATAACTCTGTTTGGATTGCTTAATTTTCAAGCTTAGAGCACTTGCTAAGCCATGGGACAAGAACTGATTCTGAAGTTATGCATATGAAGCTCACTTCCTGACGTATAATAAACTCATGTTGTACATATAACATGATGCAGCTTTGACTTGTATAGTTGAGTGCTTGACTGATTGGAGCTATGACTAGGAGCTTGAGCCTGACATAAAGAAGCCGATCCAATGTGATGTGGTCCTTCGGTGAGAAATAACTTGAGGCAGCAAGAAGTGTATATTTTTGAGATGTTCATATAGAGAAAAGGAAAGGCTAAGAGGTAATACCATTAGCTTTTGAACCATTTTTTTGGGGTCTGAAACTGCTGTACAGAAGATGGGAGACTGAATTTGGGTCCAGGTAAACGACAGAGTTAGTCCGGTAGTTTTGAAGACTGTAAAAGTGTAAATTCTGTTTCTCGACATTGT
>RC1G0545300_0_255
CAAAAAATCTCAAAAAATCTCAGATGATGGCCATGGCCTCAACTACAGCTTCTGCTGCTACATTTCTGTGTTCACCCAGAAGCACAAAGTCATCCATATACAACCCATCTTCTTCTTCTTCACTGACCTCACACCCCAAAAACCAAAGATTACATCTTTCTGCTGTGTTTCCTCAACTGGGTCTCAGCCCTTTCTCGCCATGGAGTGGCTTGAAGCATTTGGGTGTCTCATTGAGACCCAAATCTTCAAAGTTAG
>RC1G0545300_325_505
TCAGCTCATTTGTGATTTGGTGGTGCAGGGAGGAAGGGAAGGTGCAAGGGTGTGGTGGTTTATGGTTCTCTGTTTGGGGTTGGAGCTCCTGAGGCTCTGGTTATTGGGGTTGTGGCTTTGTTGGTGTTTGGTCCCAAAGGTCTTGCTGAGGTGAGTAGTTTGTTAAATATGGCTAAAATT
>RC1G0545300_1505_1806
GTTGCTCGAAATTTAGGAAAGACGTTGCGTGCTTTTCAACCAACCATTAGAGAGCTTCAGGTAGTTAATACTAACTTCATCTAAAATTTGATTTATGCCTCTTCTGAGAAAGCTGTTGATGTTGCATGTATATTCTTGTAGGAAGTTTCTAGGGATTTCAAGAGCACCCTTGAAAAGGAGATTGGTCTTGATGACATTTCAAGTTCAACGATAAACACATACAATTCCAACAAAACCGGCACCACTTCAGCCTCTCCATCAACTACCAGTACTGGAGATTCCAAAACCACGACTGACCCCA
>RC1G0545300_2132_2387
ATGGGGCGCCCTCTCCAAATAGAGCATTCACCACCGAGGAGTACTTAAATATCACAGAGGAGCAGCTAAAAGCATCAGCTGCCCAAAATCAGGGGCAGACATCGTCTCCGGTGGAAAGTCAGTCTCCAAATAGAGCATACACCACCGAGGAGTACTTAAAGATCACAGAGGAGCAGCTAAAAGCATCAGCTGCCCAAAATCAGGGGCAGACATCATCTCCAGTGGAAAGTCAGTCTCCACCTCAGGCTTCTGAAG
>RC1G0545300_2466_2844
GTACTGTTGAAGAAACTGCTGTTAGGACGCCTCCACCCCAACAATCTCAAAGTGAGTCATAAGCTCATTACAACAAATACAGGGACCCGTATTCATTTTTGAGTCCACAGGTGCAACATGGAGCCGAGGAATCCCCATCTTATGTTCTCAATTTTTGTAATGGCAGTAGTAGGTCTTAGAAATTCTGTATAATTAAGAGCACAAACACGGAAAGATCAGGATGTTTGTAATCCTTTGTAGAGTATATTTTTGACCAAAGTACTGATGCAGATCTCACATTTTGAGTGTCTTATATGGGTTCAATTAAATTTAGTTTAATGAAATATGTTAGTCAGTAATACAATGGAAGTATCATCTTTGAATGGTGATCATGATGAT
>RC1G0549100_0_726
TTTCAAAATAAGTTAAACAAAGTGAGCTGTTTAGAGGTTGTTAGTCTAAATGGATAAAATGGAGTGTAATAAAGTGCAACCTGTTATGAGAAAAGTTAAGAAGAAGCAGGTGAAGGATGAGTTGGATCGTCAAAAACAGGCTGAGAAAAAGAAGAGGCGCTTGGAGAAAGCTCTTGCTACTTCAGCTGCCATCATTTCGGAACTAGAAAAGAAAAAACAGAAGAAGAAGGAAGAGCAACAGAGGCTTGATGAAGAGGGTGCTGCAATTGCCGAGGCTGTTGCCCTGCATGTTCTATTGGACGAAGACTCTGATGACAGGTGCGAAATTGTTATGAATAAAGATGAAGTGCTCAAGTCCTGGGATTGTCCTGGTGATTTTGACTTGTTTATGGGTGGAGGAAGGGCTTGCTATCCTTATCAGGATTCTGCAAAGTGTTCACTTGAAGGAATGGGGTGGGGATCTAATGGTTACAGATCAGGGTGCAAGTGGGGTGGTTTGGGGAACAATGAATGGTCGTTCTCAACTGGGCCTTATGGAAGGGATTACCGCCACCCTTCATTTTGCCAGGAAGCAGGTTGGGGGCCAACGGGATTTGCTGCTGGTCTCATTGCGGCACAGGCTGTTTCATCTCTCCAGATTGCAGAGGATTCACATGAAGGCACAATTGTGCTTGATGGTATGCTAAGACGGTAGATGACATCTGAGTCAAATTGTCATGTTAGTGG
>RC1G0552600_0_398
ATGGCCTCACCAACCGAGCCACCCCAAACCCACCACCACCACCCAAAACCCATCGCCCACTTGCTCAACTCCGCCACCGCCAACCTCCTCTCCCTCTTCACCGCCCCCAAAACGACGCCGTCTTCTTCCTCCCCCTCCACAATCCGCCTCGCTCTCTTCCTCCCCACCTCCCCCAAACCCCTCTCTCCTCCTCAACCCGCCGCCATGAAGACCGCCGCGCCGCCGTCGGAGTCGACCTCGTCCTCGTTCCCGGCGACCGTCAAGATTGCCGGGCTCAATTCCATGATCAAGGGCAGTGGGCCCGCCTTTGTGGGCCAGGTCTTCAGTATGTGCGACCTCTCCGGCACTGGGCTCATGGCCGTCTCCACCCACTTCGATATTCCCTTCATTTCCAAAAG
>RC1G0552600_535_715
AGCTGTATTTCTGATGCATTGTGTGGTTTTGTGCTTGTAGAACTCCTGAGTGGCTTAAGAAGATGTTTGCATCGGTGACTAATAGCGAGAGAAATGATGGCCCGGTGTTTCGGTTTTTTATGGATTTAGGAGATGCAGGTACTATTGGGTGTTTTGGTTATCGTTTTATGTGATTGAATT
>RC1G0552600_770_1188
TTACGTATGTGAAACGGCTTAACATTCCGAGTGGAGTGGTGGGTGCTTGTCGGCTGGATTTGGCTTATGAGCATTTCAAGGTACTCCCTTTTTTCATCTCTAATCTGTATCTAATTTACTTATTTGTTGATGCATCAGTGCTGTTTTGGTTATGCAGGAAAAGCCCCACTTATTCCAGTTTGTTCCAAATGAGAAACAGGTATGATACGACCACCATCTTCTGTTATGTTTGACCATGTATTAACCTTTTCTTTATATGATAGTATTTCTGAACATCGGTCGTCTTGCAGGTCAAGGCAGCTAACAAACTTCTAAAGGGAAACGCAGAGAATGGCAAATGTAAAAGGGTTGATGGAGTCCCAGTTTTTAGTGCTCAAAACTTGGATATTGCAATAGCAAGTCCAGATGGGGTCAAATG
>RC1G0552600_1610_1791
GTATACACCCTACTTTTTTGATAAAAACATGCTTGATAACATTCTTGAGGAATCTGTAGATCAGCATTTCCATTCTTTAATTCAAACTCGGCACATGCAGCGGAGAAGGGATGTGGTTGATGACAACTTGGCTGCAGAAGTGATTGAAGAGATGGGTGATAACTTATGGGAACCTCCAGAG
>RC1G0552600_2015_2194
GTTCAGGAAGTGATGGATGAAATAGGGAATCCTGGAATACCATTGAGTGTCATATCTAAGGCAGCGGAAATGCAGCTTCATTACACTGTTGACAAAGTAATTCTGGGTAATAGGTGGCTACGGAAGGCAACTGGCATTCAACCAAAATTCCCTTATATGATCGATACTTTTGAGAGAAG
>RC1G0552600_2559_3246
GAGTGCAGCTTCTTTTCTTAGAGCTTCCAAGTCAACCAACTGTCTTAGCAATTGTGAAGCAGTAAATGATAATAAAGATTCTCTACAGAGTAGCACTTGCGATATTAAACCAAAGGGTGATATGCAGACCAACAAAGGAAACAGATCCGGTGTCTGGTTTCCTTTTGGAGATTGGTTTAGTCATCTATGGTCAAAACAAAAGCACCAAGATGGAATCTTATCCACACAATACGTCGATGAGACCTCACAGCTAAATGTACACCTTCCTAAGATTACAATGGTTGGCATTTCATCAACTGGTGAGGCAGGGACCATGAGTAGAGAAAGTGTGAGGAAAACAATGGACGATTTAACAAGAGAACTGGAGCAGACAGATCCAGAAAAAGCCAGTGGTATTGAGGCGAGCGATGACTTTAGATTTGAAGATAGAGATCCACTATTTGTAGCAAATGTGGGTGATTACTATTCTGGCAAGGCAAAGGGTGGAGCACGATTTAGGGTTCGTGAATGAAACAGTTAGAGGGCCACTCACTCACAAATCAGGTGACATTTTTGCTCTTCTGGGTATAGTAGTGAATAGCTTTGCGACCCTCTGCCACATCTAAAGAAAATGCATTGTTAATATGCCATGTATTCTTTTCTACTGGGGTGTAAGATTCTTTATGTTTCGTGCTTTTGGATGTAGTC
>RC1G0555000_0_810
CTCTTCTGCTAGCAATTACCAATAGCAATTTCCCCACTTTGTATAATTGTATTCCTTTCTCAGTTTTCCTTGTTGTCTAAACACTAATTCATAACAAGGTGGAAGCCATGGAAACATCTCAGCAACCTCTCTCCATTGAAAGCTTTTCATACAGTTGGTTAGTGAATCTCAAGCCTCCTTCTTTTGAAAGCCTTGACAACTCCCTTAGGACTTCACTAGATGCATCCGATGAAGCCTCCTTCATCGAGATGGACCCAACAATGCCACCCTCTCAGAGATTCTTTAGGAATTCCCAGCAGGATTTCAAATTTGATTCACAATCTCCTCTCTCTACTCTTGTTCATGCTGATGAGCTCATTTCCAATGGTTATCTTTTGCCACTTTCGGTTGATGACCCATTGAAGAATATGGAGTCATATGATGATTATTATGATCAAGCCTCGAATTCCAGTACTGCAAACCTTCCAGTCTCTTCATCAAAAGAAGCTGCTCCAACAGAAAATTCTTCTTCAGATTGCTCTAATTCCTTGAGAAGGTGCAGAAGATTATCAAAAAGAATATTTGAGAAGTACTTGGACTTTCTCAGACCGTTGTACAAAAAGATTAGACAAGGTCATAAAGCAAATCCTAAAGTAGCTGGGAATCATGTTGATAAAAGGTTCCATTCATCAAAGAACAGCAGGGTGTATTCATCAGAAACTGCATCGCCGCGAATAAGCGTAGCCTACTCTGCTCCTGATGATTGGCGAAGGTCCTGTGATTCCGAGAGCTCAATATATGAGGCAGTTCTTCATTGCAAAAGATCCATAG
>RC1G0555000_900_1366
GAAACTAAGTCAATTGAGGACCAAGTGGTACAAAATTAAGCAGTGAAAAACTGAAAGTAGAGAAAGAAAGAGACAGAGAAGAAAGGGAAAGAATAAAGGAATACACATGGGAAGATCATCAGCCACTTGTTCTCAAATTTGGCATCTTCTTATATAGCTCTGTCTATATAATTCTTGGATGATATCTAAGATTCTCAGAACTTGTGTGGATGGTCTTCATGAAAATTAATTGCTGACCTTGTAGGGAGGAGAAAGTAGAAACATACTCTAGTTTTTCCTCTTGTCTTTTTCTCTGTGTGGGAGGGAGAATCTCCCTTCTCTTCCTTGCTTATATTCCTGTAATAATAAACTAAATCGGGATTATTTTGTTCATGGAAAGCACAGTTCCTCATCTGTATTGTATATTCAAATTAAAGCTTTGGAAATATAAAAAAAAAATGGGTGTAGCTAATATACAATCTGCTAT
>RC1G0556700_0_2231
ATGGCGGCCGATTCAAATTCCGGCGATCCAATCTCCGACTACGGCCGAACCCACCGGATCGTGCTCCTAATCGACCTAAACCCACTCCTCCATCTCCAAGACCCAACCCCATTTCTCACCTCTCTCCTCTCCTCCATCAAAACCCTAACCTCCTTCCCTCCTCTCTCTTCCTCTCTCTTCGCCTTCAGACCCTTCTTCTCGTCTCTCTCTCCTCTCCTCTCCTCCTCCAAGCTCCCCGCTTCCTCTCTCTCCCTCTCCTTCAACCCCCCGGACTCTACTTTCCTCTCGCTCTCTCAAACCCTAGCCTCTCTCTCCTTTGACCGTAAACCTACCTTGACCGGATCCTTCTCGCCGCGGGCTTCGTTCGTCGTGGCGGCGATGCGGCAACTCGTCCACGACTACGCTTGGGACGCGCCGATCTGCGATCCGGCGACCGGTACGTTTTCGAATTGTGGTGCTTTGAGGTCTAATTTGGTTGTTCTGTTTTCGCCGGTGTGTGGGTCTTTGAAATTTGTGAGTGAGTTCTTGAATGTGGGAGTGGGTGATGAGTGTTTGGGAGATTTGAATGCGTTTTGTGAGAGATTTCGAGGGGTTTTCGAGAATGTGGATGAGGCATTTGGTAGTAGAGATATTCAATTGAGTTGGGTTGATGTGAGGTATGAATTGGAGTGTGGTGAGAATGAGGTTGGGTTGAAATGTGGTTTTTTCGAGAGGGGGATTAGGAGTTTAGGGTGGGGGTTTTGCTCCTCTGATTCGATTGTGCTTGGTTCGGCTCTTGTTCCGTTTGGTTTGATTTATCCAGAGATTGGGGTTTCGTCGAAGATTTTTGGGGATCATAGTAAGAAGGTTAGAGGGCAATTGAGTCTTGGAATATCAGATGTTATGGGGATGCCTTTGGAGTGCAAGTTTTGTGATCTTGAGTTGGCTGAGTTGAAAACGTTGCCTAGAAGTAGAGCTGATGATGGCATGTTTTCCGTGGAAAGCATGAAATCGCAAACAAGAGGTCATAAGCTGAAGAGGCTGTTCTGGGGAAGTGTTGGCAATGGAGTGTCGAAGATTCAGGTTAAGGCTTTGCAAAAGGACAGTGAGTTTGTGAAATTCAAGGGGCGGTTATCAGATCCGATTCTTGTCTATGAAGTTTCAGGTAGAGATGGAAAAGAAGTTTGTGGTGGTTTTTTTGTAGATAAGGTTCTGGAAATGCTATCAGTGGAATTGGGCGAGTTTGTACCGAGGAAACTGACGCCTGTTTGGCAGATTCTCTTGAGTTTTTTATACAGGGATGGTTGCTGGGCATTGGTGTCCATTTCAAATGATAGTGGTGTATTACATACTGGAATCCTTAAGCCTTTTACAGTTTCTTCAGCTCTTCTGTTTATTATGGATGAAGGATTTCACCCTTACAAAAAAGGGCATGGCATTGGTGCGGTGAATGTGGGTCAATCTCGTCCAAAGATGAACAATGAGGTATGCAAACCCGATGCTGATTTGAACAACTTGTGCGGGTCACAAACTGGATCTAATAAGCATTCTGCAGAAATTGATGAAAAGAAGAAAAGTAGCAAAAGAAAGTCACATTCACTCCAAGACCTCACCTGGAGTGCTTTCTGTAAGGCAGCATTTGAATGTTCGGACTTACATTTGGAAGAGGTTTACTTTGCCAGGCAACGCAGCAGCTCAAAAAAGTTGAAATTTCTGAAATGCTGGATGAAACAGATAAAAAAAGTGAAGTATCCAATAACGGAGGAGTCTAAGGCACACCAGGAAAACCAAAAGGAGATGAGCAATAGGTTGGATGTGTTACACCAAGAGAGTGAACAACCGATGTCATCATCTGGTTCAGCTGGAGAAAATTCTTTGACTGTGGCTTTGGGAGTACAGGATGAAGCTGCTCAGGAATATAGATTAGAAACCTCGGAAGCTTTTTTCAGTAATTTCTCCAATAAGATTCGACAAGGGCTTGAATCTGAAGCAGTAGACTTGGGGGCTTTCGCACATCGGCTTGTGAGTCAATCTATATCTTTGTTGAATCAAAAGCATAGCACAACAACCCCTTCAGAGAATCAAACTCTTGTAAAATCTGACAATATTGATGATTTGGTTGCTGCTGAGCTGTTAGAACTTTTACTCAGAGATCCCAAGGATATGGTTGCAACGCACAAAAGCTATGACCCATCTTTTCAAGCATCTGATCCAGGATCTGAAGGATTTACTTCAGAAATAATAGTTCGAGA
>RC1G0556700_2358_2556
ATATGAATTACAGATATTTTTCCGCATGGAGATTTTACAATCAGAAGTTGGAGCAAGTATCAAAGATTCTGTGAAACAGAAGTTTGTGAAACATATTTGCATGCTTTTGGAGACCATTCGTGTTCGATGTCATCTGGAGGGAGGCTTCTTTGGTGACTGGACCCTAGAAAATTATGCTGGAAAGATTATAAAAAGCAG
>RC1G0556700_3600_4156
GTACTGTCAGACTCTTGAAGATGTGGTTCATAAAATCTACACAAAAATGGATCTGTTGCTGTTTGATGATGAGGAAGAACTCTCTAATAATCTATTCAACAGCGAGGATAGCAATCAATCCTACAGAGAAAAACCATGGAAAGATGAGGTGGGTGAAAATAGTAGAATCAAGGAATTAGTATCAGCAGAAGATGAATCCCCTGATCTGGGAAAACATTACAATGGAAGACCAAGTGCTCAAGTGGTTAAACAAGAGGAGCATGCTCGCAAGTTGATTGAAGCTCAAGAGAGTAGAGAGAGGGCTAGGAGATTTGCTTCTTTTACAAGTAGGGTAGCTGATTTGCAGCGAGTTTGGGCCCCAAAACAGCCTAAGGCGTTCAAGCCAAAATCAAATTCTATTCCAAAGCCCGCTAAGAGGAAGGACCATACAGATTCCTATTATGAGAGAGTATTAGAAACCCCAATGACAGAAAATAAACGAATCCACATCAATGATGAAGATTACCAAGACTATGGAAGCCGTTCTGTTTCTAAATCATTGTTTCAGGATGACTAG
>RC1G0558700_0_379
GAATCTGTCGAATCCAAGCTTATTATTGCACATGGTGCGCGGTGCACGCCCGGAGCAATCTAACCGCCGCACGCCACTCGCCGCGCGTCGCTGACCGTCCGATATAACCCGGTCCGGCCCGCAAAGATGGACAGGTTCAATCTCCAGAGGCGGGTCAAGATGAGCGAATCCAAGTACGACTTCGCAGACGAAGAGCAATCCCAAAACGACGACGCACAAGGCACCAGGATGCGGCCGTCGGCGAGCAACGTCACCGAGGATCAGGAGCCATTCATGGGAGTCAAGGTCCGCCGGAAAGCCTCGTTTCACCGTCAGTTCAACGGCGACTACATCGACGTCCGCTCCAATCCGTACTTGATGAAAATCTTGCGGAAACAAG
>RC1G0558700_536_855
GTGACAAGGAAGTTTTGTTTGCTGATAAAGTGTTGAAATTTACTAGTACTGGAAAAATGAAGCGGCGGATTTTGATGATCACTGACTTTGCTATCTACATTGTTGATCCTGAGGCCGATGCGCTGAAGCGGAGGATTGCTCTTGCGGCTGTGGAGAAAATGTGCTTGAGTGAGTTGAGTGATAATTTTTTCGCAGTGATTATTCCCACAGAGTATGATTTGCTCATGGCTAGTACTCGCAAGACGGAGATCGTTACTGTCTTGGTTGAGGCTACTAAGAGTGCTTCTGATTACGAGCTTGAAGTTTGTTTCGGTAACAG
>RC1G0558700_1628_2179
TTTTGAGTATAATGCAGATGCAGAGTTAGTGAAGGAGGTTCAGTTTGAAGAAGTTGAAGGTGGGGCTCCTTTTTGTTTCAGGATCTTTTTAGCTTCTAATGTATCCCAGCTACTCCTGTGATTTGGTATACTGAGTTACATAATCCTGAATTGTTGCAATTTATCTGAATTTCAGGAGGTGTTAAAACAAGAATCCTGAGGAAGTAATTGCAGGGCCAGCAAAGGTTGTAGGTTCTTAGACTCTGCTGGGTATCAGTTCTGAGCCTTGTAAAGATGAAATCATTCTTTATCTATTGCATGCCAAGGTTCTGCTCAGCATCAAGTCCAACCTCAAAGGAACTATTGTCGTTTGTTCTCATTTATGTGTGATTCTTATACCAAGAAAGGTACATGTAATTGTTTCAGACTTTTAGCCAGTTTGATCTGGATGTATGAAATCATTGATATGTCACTAAAGATAAATATTATTCAGAATTGAGCAAAGATTGTTTGCAATTGCAGACATTGCCTGTAGTGCACATTTCCTTTTTTCTTTCAATATTATTCATAAT
>RC1G0562900_0_204
TCCCTTCCAGAATCCCAAATTCCCAAATCGCAAAAACCCTAGAATTTCAAATTCCGCGATTCAAAGCTTAATTCTTTGGATCATTTCTCCAAATTAACATCGATGGGCGAACTCAATATGGACGATATGCCTCTACCGGCGCTGTTCGAGCAAGCTCGGAAGGTCCATTTCACGGCGACGGAGTCCGGCAATGAGATTGATCAG
>RC1G0562900_265_597
TAATTGATTTGAGCGATGGGTGAAATAGGAGGAGGTGAAGAAAGCGTGCAGGGCTCTGGAGAAGTGCGATGAAATGATAAGCAAGCTTGGGTTGTTCTCAACCAACGAGACCAAGGAGGATATCAGCACCACCAATCTCAAGTATATTATGGTAATTTCACGTTTTTGGTGATCTTTTTTGTGTAATGGTGGCTAAAAGTTTTGGTCTTTTTGGTGTTGAAGTGATGAGTTGGTTTTGATTGTAGGTGCCGTATTATCTTGGTGAGTTGACTGAGAAGGTTGGGCATGATGATAGGATACAGATTGTTAAGGCAGCTCAGGCAAAGTTAAAG
>RC1G0562900_703_883
TGTGATTCTGATTATGTAAGGGAAAACGCTGTAGGAATTTGTTTCGTTTTGTGAGGCGATGGAACTTGTGCCGGAAGAAGAGTTGGAAGCGTCTAGACAAGATGGTCCAAAATCCAATTCAATGGCTGACCGAAGGGCTCAGAAGGTACTTTTTTTTTCCCGATCATTTTGTTTGGAAAG
>RC1G0562900_1029_1209
CTATCCAGATTGCTCGATTCAAACGCCAAAGAGCGGCAGAATCAAAGTTGCTGGAAATTAAGGAGAGGAAAGAGCGGAGAGGGCGTTCGACTAGAGCTTCTGCCTTGTCAACTCCTATTGAGGCAGGAGATGAAGATGTGCTGGATGATGATGGAGAAGAGGAACGAGAGGTTAGTTGAT
>RC1G0562900_1421_1619
GCCTGGTTTACTTCTATCTCTTTGGCACTCTGTAAGGTTGGTTTGTTGCCTTAAAGTAATCTTCAACATGATTATTCTTATACAGTGCTTTGGACTTATGCCCTCCTTTTATGCGATCATGTTCAGGTTTTTGATCTATTGGAAATGCTAAAGAAGGAAGAAGAGATGTTGCTAGCTTTTAAGGAAAGGCAATCAAAG
>RC1G0562900_1914_2195
GAGGGGGATAAGGAATTTTATCAAGAAGTTCTTGATGATCGCGCCCAGAGGGCTGAAGCTTGGCATCGTAATGCTGCTGCTCGAGTGCAGTACAGTAAACCAGCACCGCCTATCACATGTGCAACTTTTGCACAAGATGTTCTAGAAGGGAGAGCAAATGTGTCACAGATGCATGAGCACAAACACCAGCCACTAATCTTTGGACCAGCAAGTCTTATTGGTGGAAGCATAACAAGTGAGAGGGAAAGGATGGCAGCTCAGGTTTTCCAACCTAGTCATAG
>RC1G0562900_2303_2847
GTTACCCACCATGAGCATTGAGGAAGCTGGGCTGAAGGAGATGGAGATAATGAACAAATGGCAAGAGAGGAATGTTAAACTCATGGAAGAAGCAAACTCTTCATGGTACAATGACAGCGGGAAACTGCCAGGACCGCCCCAGGAAGATGATGAAGATGATGATGCTGCTCAAGACAGGGCAAGGGCATGGGATGACTGGAAAGACGATAATCCTCGAGGTGCTGGCAATAAGAAGCTCACCCCTTGTGGATAAAGTCTGCATGGAAGCACTGGCGTACAGACGCAGGATCTAAATTATTGTGTTTGATGACTAGTTTAAACTCATGTAAATTAATTTTGGTTTTTTTGTTTTTTAATAAAAACATTTTCATGAAATTCGAGAGGTTTTTGTTTGTGGTTCGGTATGAATTTCAGCTTAGTTGTCTTTCGATCATCATTGTCGAGGTCATATTTGTCAAGTTCTTGTTCAGATTCTCTAGAAGCATACTTATACGAATGGTCAGGTTGTCATGGTGCGCTTGTTGTTTAAGCCTAGTAATGAGCT
>RC1G0568200_0_559
AAAGAACACAAAATGTAAATATGGCCAATTTGCTAGCAAGCTATCCCAACATATCAGAACTCTCATATGGATTAATTACAGTTTCTAGACCAGCTAGGAGGACTAGATTGATCAATGGTGAGGGACATATTGGGTATGTAGAGATTAAGACCACAAATTGTGTAGTGCATTGCTCCAGTAGTAGTGGTAGCTCAAGTAGTAGTACCTCATCAACGGAAGAAGTGGGTTTTGTAGGGAGTGGAAAGTTTGGTATTGATAGTAAGGGAGAGTTCAAGTACTTGGTGAGTGAGTATGGATGGAAGGTCAGGAGTTTGTTTAGAAATGGAGATGAGGTAAGGAAGGCAGCTCAAGTTCAAGCTGAAGCATTTCATGAACCTGTGTTTCTCTTCAATGATCTGTTCTTCCAATTCTTCCAGGTTTGCTTAGTTGATACCATTTGGGATTTTGTTCCTGTTCTTCATATTCTGTCATTATTTTGATGATCTTGTTTAATTTGATTGCTGCAGGCTGAAGTGTTATCTGGGCTTGTATATAAACTTAGGAACTCACCCCCAAACAG
>RC1G0568200_737_917
ACAGGTATGCTTGTTTAGTTGCTGAGCCTACGCCCATGGACACTTCCGAGTCACAAGAACTCGTGGGCGTCGTGGATCTCACGGCGTCAAGAGACCAGAATGTACTAGAGCATCTCCCACCTGATGCTGATGAGTTTCTTTATGTGTCCGGCATAGCTGTTCTCAAGAGTTTTAGGTTTT
>RC1G0568200_999_1244
GAGGAAGAAAGTAGCCACTGTTCTACTAAAAGCTTGTGACATGCTCTCAGCTGAATGGGGATTTCAGTATCTTGCTCTCCGGGCTTATGAAGACGATTTTGGTGCCCGGGAGTTGTATGCAAATGCCGGTTACCGGGTTGTCTCCAGTGATCCGCCGTGGATGAGTACTTGGATTGGAAGAAAACGCCGTGTTGTTATGATCAAACAGATTCTGAATTGATAGTAGGGCTTCAAGTTCGTTGTAT
>RC1G0568500_0_592
ATGACGAGGAGTTCGAGGCACAAATCGAGTAAGCATAGGGAGGTGAGGGAGTACTCGGATTCGGAGAAGGATTCGAGCTTGAAAGATCGGAAGGAGAGTGGCGGAGGAGGAGTTAGGGTTTCGAGTGAGAAGAGGAAGCTGGATTTGAAGGAGGGGAAGGAGTCTGGGAATGGGGAGTACGCGGAGGAGTTAGGGTCATCGAAGCGGCGGAAGGAGAGGGTTGTGGATGATGGAGGGAGTGATAGGTGGAATGGTGGGGAGTATGAGCACAGAGGAGGAAGTGGAGAGGGGTCGAAGAAGGCGGTGAAGGGTTCGGGGGATTCGAAGAGTAGGAAGAGAGATGGGAGTGTGGAAATGTATGGGGAGGGTGGTGAGGGGAAGAAGAGTAGTAGTGGTGGTGGGAAGGGTGAAGGGAAGCATAGGGATAGGGATAAGGATTCGAGTCGAAAGGAGGGCAGGGAAGGTGGCGGTGGAGTGGAGAGGGAGAAGGATAGGGAGAGGGAGAAGAAAAGTAAAGATGGGAGAAGTGAGAGATTGGGAAGTGGCGGCGACGAACAACGGCTGGTGGCAAAGCAAGGGAATGAAAATACTG
>RC1G0568500_2222_3159
ATTTAAATGGACGGAAGGAGTTGGAAAGTCCTGAACCAGAGAACCAGATTGAGAGACGAATGAGGAAAAGGAGAGATGATTCTGGTGATGCTGATAAACATCTAGATTATGTGGAAGACATCAATGGTGGGCGATTATCATCTAGGGATGATTTAGGCAAGGAAGGCAGGCAGAAAGATGAGAAGCGAAAGGATGAGAGGTATAGAGAGAAGTTTCGTGAAGACATGGATGGGGACAATAAACACCGAGATGAGAAGCAAAGAGATGAGAAGCAAAGAGATGACCGCTCTACAAAAGATCATTTAAGTAGCAAGTCTGAGGATAAGCATTTAAGGGATGAAAAAGATATAAGTGATATGCAACAGAAGAGATCCAAGCTTCAGGATGGTGAGCGCAAAGGAGAGCATGACCGTGATCGCAATCGAGACCGTGACTCATATCATGTTCGTGAGCGTGAGCGGTACCATGACCGTGAACGTGAACATGGGTGGGATCATGGCCGCGACCGTGATCGCGATTATGATCGGGATTGGGACTGGGATCGTGAGAGGGATGGAGATCGTGACCGAGAGAGGAATCATGATCGCGAGCGAGCTCGAGACCGTGATAAAGATGGTGATCGAGATCGTGATCGTGAGTATGATCGGGACTACGATGGGTCACATCTTGATGATCGCAGCACAAGATATAAAGATAGTAGCAGAGGAAAGAGAAGATCTCCAGATGATCGTGATGATTCTACTGATACTAAATCCAGAGGTGTCAAACCTAGGTATTCTGACTTTGAAAAGAAGTCATCAAGTGGTGATAGGGTTGAGTCGGATGTTAACAAGGGAAGATCTCAGTCCCGGCAAGCTTATGTAGATACTATATTAAGCAGCAATAAACGAAGGACTTCTCCCAGTTCAAATTCAAATGCTGGCATAGATGAGTACAG
>RC1G0568500_3503_5013
GTATGCGAATCCAGAAGATATGAAGTATAGGGATTCTATGGCAGAGCAGAGGTCCAAAGCACTTCCTCCCAGAGATGTATCTGGAGTTTCGGAAAGAGGTTCCAAGTACAGGTCAATGGAGAAGTCCAGTAAAATGGACGATAGCCATTTAGGGGAGCTTTCAAATGAAAAACCTTCAGGTTCTAAGGCTTCACCAATGGCATTGATGGAAAGATCTCCTTCATCATCAAGTATTGACCGTAGATATATGAACAAAACTGCTGTCAGACGAAGTATTGACATTGAAGAAACAGGTCGGAGAAGCAGTGCTTCTATGGATAATAGAGATTTCTCTAATAGTGAGGATAGACCGAGTCGGGACTTAGCATTGGAGAAGCCCTTTGTGGATGATTCCTCCCCCGCTGATTCATCCACTCACAATAGAAGTGGTCAGAGTAATTTTTCTTCGTTTGCTCCACATCCTAATTTCAGGGCTGGAGTTGAAAGCCCTTCCTTTACTGGTTCAGTGGAAGACGACGGTAGAGTAAACTCTAGTGCACGTTATAGGAGGAGTAGTGATCCCAATTTGGTTAGAGGGCCTTGGAGAGGTGTCCCAAACTGGCCTTCACCAGTTCCAAATGGTTTTATGCCTTTCCCACACGGGGGACCTCATGTCGGTTTTCAAGGGATGCTGCCACAGTTTTCGGCTCCGCCACATTTTGGTGTTAGACCTTCAATGGAGATTAATCATTATGCGATTCCTTATCAAATTTCTGATGATAGGTTTTCCGGTCACTTGCGCCCACTAGGGTCTCAGAACATTATGGAAGGTTTGGGCCCTTCTCACATGCATCCATGGGATGGGAGTACTGGAGCCTTTAGGGATGATTCTAACAGTTATGGGGCGGAATGGGATCAGAACAGGCATCCAATGAGTGCACGGGGATGGGATCCCAGTGCTGAGCCATGGAAAGTACATAACAATGATGTAAAAAGGGACTTGCCCTCCCCATCTCCCAGAAATGATTATCCAGTGCAGACCCCTGTGGATGATGGTGTAGCTGGGCAGGTAGGTCAGATGTCTCATCATGAAGATAACCTGGATCTTGGAGTTCATACTAAAACAGCTGAGACAAGGTCCACTATAGCTTCTCCTATGAAAGAGTCGCCTATAACTCGTGAGAAGTCATGGGATGGCTCTAAATCGGCAATTGATAAAGTCCCTTCTCTAAGTCATTATTATCTTTCCAAGCTTGACATTTCAGCAGAACTTGCTCATACTGAGTTGTACAGCCAGTGTATGAGCCTACTGGATACTGAGGGGAGTGCAACTGTTGATGAAGATCCTACTATGCATACGATATTAAAGGTGTGTATTGCAGAACTTTGTTGAATGTGTATTCCTTTGTGTATATTGTCTTACTGATTGTAATTGCATCTGATGTCACAGGCTGCAACAGCAGGATTGAAATCGTCCAAAACATTATTGAGTTCCTCACTTTTTCCACCTTTAAAGGATTCTGTTTTTCAG
>RC1G0568500_5444_6198
AAAGCTATGGATCTTTACAAGAAGCAGAGGATGGAAGCAAAAGGCATGTCATTTGTTGCTGGTGGAAGATTGGATATTATTTTAGCATCAAATCAGAAGAACATGGAAGCAAAAGTTAGTGAAGTGGAGAAAGTGGAGCAGCTAGTGTTGAAGTCTGATGCAGAAATGGTGGATGCTCCAGTGTCAAGTTCAGATGAGAAGAATGCTCTTGTTACTGTTTCAACAGATGGTGTCAAGGAGCTGGTTTCAACTCCTGGTCACGAGATGCAAAATCACATCTCTCTCGGTTCTCCCAAGTTGGAAATGGCAGTTGAAGATTCTAGTCAAGTTGAACCAGAAGAGCCTCAAACAATTCCAAATGGGGTGGAAATGGATTCAATGTCTTCAGAGCAGGAGAAACTAGAGGTGGATAATGCAGATGGTTTCTCGTTACTTGATAATAAAGTATCTCTTCCTACTAATACCACTTTACCTGCGGATGGCTACGGCGTGAACAAGGTCAAAGATGACTATTCTATTTATCATGCCGAGGAAGGCGTGGCTGTTGATAGGGGTCCATTAGGAATACCAGATGGTTCCCCAAAGGCTTGTGAGGCTTTGATGTCTGGGTCTAATGAGTCTGATTCGGTAATTTTAAGTCGGATACATCATTCTCCTGAAAGTACACATTGAGACAATTTCTATATCCATGTTTTTGTTTTCCTTTTATTGCATTTAAGTTAATTTTGCTCATTCTATTATCTGTGCTCTTTTC
>RC1G0572600_0_180
CTCCTCCTCTAATGGCAGCTTCTCTTCTTCTCCCTTCTCACTTCCTCAACACCTACAGGTATTCCCTCTCTCTCTTTCTCTCCATATTTTCCATCTCTCTCTGTTTTAAATGGGTGTTTGTTATTCAGTTTCATGCTAAATTATACTCGTTTTTTTTTTTTGAAACTAAATTCTTAATCA
>RC1G0572600_250_430
TTTGAACAACCTAGGATAAGCAAACTGTGCTTACATCACATACAGTCAGCAAATCCACACGAAGGCATCACTTGCTTATTCCCTGTTAGAGCACTGGCATCAAGGTCTTTTGCTTCAGTTGGGTCAGTAGATAATCATGTCTCAGCTCCAAACGAAACTCACAGGTGCTTTTTTGTTTGT
>RC1G0572600_509_771
GTCTGAAGGTTCGAAAACATCCGATGGGACGAAGAATGATTTCGAGAGAGAGTTACAGGAGTTGTTTGATGAAGTGAAAATGTTGGTTATGAATGGGAATAAAGATGATGCGGTGGACCTACTTCGAGCGAATTATGAGGCTGTGAAGGAGAGGATGGATGTTGGTGTTAGAGGCATTGAGGAAGCTGCTACGATTGACATCATAGCTCTAGGGTACATGGCTATTGGCGACTTTAAGTTTGTCGAGTCATTACTGGATATG
>RC1G0572600_1062_1242
TTAATGGTGTGCAGTTGAATGAGATTGTTGGCAGTCTAAAGGATGATGAACCACTTCTGGATTCAGTTCTGGTGCATATGGGAAGCATGTATTCAACTTTGGGGAAGTTTGAGAAATCAATGCTTGTATATAGGAGGGCAATTGATAACATGGAGAATATATATGGTGAGTTCTTTTGCC
>RC1G0572600_1527_1750
GAAAAAATAGTGTTTTTCTTATCACACCAATTTTGGGCATGGCGAAAGTTCTCAGTTCTATTGGAAGGACTACTAAAGCAGTAGATTTCTACCATCGTGCAATAAATCTTCTTGAATCTAGCAGAGGTGCTGAAAGTGAGGATTTGGCCGTACCTTTGTTTGGTCTTGGCAGCCTTTTACTCAAACAAGGGAAACCTATTGAGGCAGAAACTTCTTTTCTAAG
>RC1G0572600_1803_1983
TGAGCAGGTTTGTTTGATAATTGTTCTTTCTTGTTCTCGTTCAGAATTTTAAATATATACACAAAGTTGTATGGAGAAGACGACGGAAGAGTTGGAATGGCTATGAGTTCCCTGGCCCATGCGAAGTGTGCAATGGGTAATACATCTCTCTCTCTCTCTCTCTCTCTCTCTCTCTATATA
>RC1G0572600_2065_2245
CTTGTGTGGTAATTTTCTACAGGAAAGGCAAATGAAGCAATTGATTTATATAAAAAGGCTCTTAAAGTCATCAAGGATTCCAATTATATGGCTTCAGATGACAGCATAGTGGAGAAGATGCGGATAGATTTGGCAGAATTACTTCATGCTGTTGGAAGGTATAGTCAAATTCTATGCCAA
>RC1G0572600_2529_2861
GGGAAAGGAAGGCCGAGAGCTACTGGAGGAATGCTTGCTGATCACTGAGAAACATAAAGGCAAAGAGGACCCCAGCTCAGTGACACACCTTATCAATCTCGCAACTTCACATTCGCGCTCAAAGAACTATGTGGAGGCTGAGCGCTTGCTGAGGACGAGTTTGCAGGTCTTGGCAAAGACAGTGGCTCCCGAGGACCAATCCATCTCGTTCCCAATGTTGCACCTTGCCGTTACTCTCTACCAATTAAAACGGGACGAAGAAGCTGAACAACTCGCCCTCCAGGCTTTGCACATTCGTGAGAAAGCATTCGGAAAAGACTCCCTTCCTGTTG
>RC1G0572600_2940_3191
CCGAGGCTCTCGACTGTCTGGTGTCAATCCAAACTAGACTGACGAGAGACGACAAAGCGTTACTAGAGCTGCTGAAGAGGGTTTTGAGCATCCAAGAGAGAGAGTTCGGCCCCGAGAGCAAGGAGGTTTTGACAACCCTAAAAAAAGTTGTACATTACTTAGACAAACTAGGCAGGAAAAACGATAAGCTCCTCTTGCAGGAAAGGCTCTCCGCCCTTAGATCAAAATTCAAGCAACAAATCCAACAATAA
>RC1G0585500_0_338
TCCAAGCTTGTCACTTTGCTCAAGAAGAACAAGAACCCATCTTTCTATGCTAAAATCCCTGAGTTTCTTTCAAATTCCAAACCCAAATGGCTACTCTTTTTACTTCTTCTTCATCTTCTTCTTTGTTTCAATCAATGGCTACTCTACCATCTACCTTTTTGGCAAAGCCCCAACTCTCCAAGCTCTCATCTGACTCCTCTAATTTCTTGAACCCATGTAAGAATCTGAGACCCATTTCGATTGCGATTAGACCCAGAAGCAAGGATTATGGTGTAAAGATGTCATGGGATGGTCCACTTTCTTCGGTCAAGTTGATCATACAGGGAAAGCATTTGGAG
>RC1G0585500_1109_1289
TTGAATCTGTGAACTTAGTTGACAGAACCAATCAAGAAGCATGTGGAAGACAAAGTTGGAAAGGCAATCTCAAAGCACAGTCACCTGGTGAGGGAAGCTGATATTCGGTTGTCTGTTCGAGGTGGAGACCTTGGAAAAGGCCCAAAGATCAGGAGATGTGAGGTATTGCCGTATGGCATT
>RC1G0585500_1365_1720
GTCACTTTGTTCACAAAGAAGCATGGAGTGTTCAGGGCCGAGGAAGAAGGGGAGACGCTTACTGCTAGCATAGATCTGGCAGCTTCTATCATCCAGAGGAAGTTGAGGAAAATCAAGGAGAAGGTATCAGATCATGGCCGTCACATGAAAGGCTTTAACAGATTGAAAGTCAGGGAGGCTCAAATACCTGTGGAAGTGGAAGAAGAAGATCCCCAGGAGGAGGAGGAGGAAGACTTATTGGATGAGGTTGTCCGTACAAAATACTTCGACATGCCACCTTTGACAGTCGCTGAAGCAGTAGATCAACTGGAAAACCTTGATCATGACTTCTATGCTTTCAGAAATGAAGAAACTG
>RC1G0585500_1824_2119
GTGAGATTAACATCCTATACAGAAGAAAAACAGGAGGCTATGGGGTTATTATACCCAAAGGAAGTGGGAAAGCTGATAAAGTGGAGAATGGGGTGGTAGAACGAGCTAGAGAAGCTTCCATGGCAGAATAAGTAGGACTAGCAAAGTGCAGCACTTGTGTATAGTTATGTTCCTAATGATCTGTAGGATTTCTATCAGCAACAGTGATTTGAAAGCTCAGGCCTCATGAGACAACAGTTGATCTTAAGTGTTAAGAGGCATAGTTTTGTAACGTATGAACAAAAATTTCTGATAT
>RC1G0589600_0_340
TTCCTGAGCCTTTCGCATCGTTCTTGCACAGTCTCGGCCTCTCTATTCCGGTACTCCCTCCTCTTCAATTCGCTGCATTTAAATTTCAGATCCGTTTTGCCTTAGTCTAATCTGTACTTTGCATTTTCACAAACGCCTTTTGGGCACACTCATATTTGCATGCAATTTTCACCCGCATGATATTGTTGTGAATTGGAGTAAAAGATTGAAACTTTATTATGATTGAAGGTGTGGGAAGGCAAAAACAATTTTGGGTTTTGGTCTTGGAATCAAAGTATCGTGCTTTGAAGTAGCTGGGATGAGCAGGGAGGGGTCTCCGGATTGGCTGCGCACTTTTCAG
>RC1G0589600_554_884
GTCCCAAAAACTGAGTCAGTACTGTCATTGTCCTCAGATTCTGAGTCTTCATTGAATGGGCTTAATTCGGGGGAGGATAACAGTGATGGCCGAGAACTATCTCCTCATAAATCATCTGGATTCGATGAAGATGATGATGATAATGAAGTTATCGGTAAATTTCTTGGGAAAAGTGTTGCAGGGTCTCCATCTGATAAGAGATTGAAAGGCAAGTCTCCGAAACGAGGGGAAAAAGTAGAAGAAGATATACCCCAGAAAAAGAAGTCAGACGGATCCAAGAAGAGAGAAGGTAAAACAAGGACCGTTGTTGAGAAGCCTTCAAAGACTCAT
>RC1G0589600_1147_1421
GAACCGAATGATTCAGTTTTGGCGTTGTCATCAGATTCTGATCCTGAAAACAGTCCTCCCAGAGAGGATGGTATCCACGATGGAGAATCTTCTGACCTTAAAACGTCTCAACTGCAATCAATAGGTAACAGTGAGGATGCAGGTCTTATGGGCAGTAGTGAAGAGTCTCCATCTAAACAGGCTACAAAAGGAAAATCTTTGAAGAAAAGTCCAAAAGGAAAAGGCCAGTCACCCAAGAAAGAGAAGAAAAAGATAGATAGCAAAGAAAAAGAAG
>RC1G0589600_1690_1888
GAATTTGTGGCGATGTGGAAGTGGCAGAGAAAGAAGCTTCTGACAAGCAGATTGAACCACGTGTAAGAATAATCTATAGAAGCACTAAAAATTGCCTACATAATCTTTTGCAAATGAGTTGATTAAGTTATATGTAATTTACAGGTATCCACCACAACATTGCCGTTGGTGCTCTCTGAGAAAGTCCATCGTACAAAG
>RC1G0589600_2213_2393
GATTAACTAAAAGCTTTGCTATTTGTGCAGGCCCTTGTTGAGTGTGAAAAGGACTCCATAGATTTGAGTGGTGATATGGGTGCTGTAGGACGGGTAGTAGTTTCAGATTCTAGATCTGGGCATAGCGAGATGTGCTTAGATTTAAAAGGTACGCTTTGTTCAAATAACCTGGTTCTTGCG
>RC1G0589600_2673_2853
ATTGGTCTGCATGTTTCTGTATAAGCGGCTTCCATCTGACTGGTTTATTTTTGGTTAACATCACAGGAACCATTTACAAAACAACGATAGTTCCTTCCAGGACATTTTGTGTTGTAAGTTTTTCGTCTCCATTTAGAAATTTTAACATTGGGTATCAGTCCTTAATTATTTATTCGTGCT
>RC1G0589600_2958_3383
GTTAGCTTTGGACCGTCCGAGGCAAAGGTTGGTTAACAATTATGTTACTGTTATGTTAGTGGCAAGATGGGAACTTTATCAAGGATGTTAATTCTACTCTGAATTGTTTATTACTTGAACAGATAGAAGCTATCATGAATGACTTCATTCAGCTGAAACCAGAAACATATGAAGCTGAAACAATGGTTGAAGGTTGAGACTTGTGAATTCTACTTTTTAATTTGTTTTATCTTTACTGATAAACAGTTAATATTTCCTTGACATTGTATTATTTTGAATGAATAGGAACACTAGAGGGTTTCTTATTTGATTCCGAAGATGAGGCTGACAAAGTTCCTAAAGCAACTGCTCATCAAACTGATAAAAATGAGGATACTGAAGAACAAACCAATGGGACAACCAAAGGGAAAGCTGACAAAGCATCG
>RC1G0589600_3515_3999
AGGGTTGTAAAGAAGAGAGATAAGCCTGCAGGAGGGAAGCCACAGCCACCAAAGAAAGCAAGAAAGAAAACTCAAGTTTCCAAGAAGCCCAAGAACAAAAAATGATACAGTTTTGTTTATTATATTTTGTACTGGAGTAGGAGTTAGTTGTTGGAGTATTTAGTGAAAGTTTAACATATAGAGGCCATTGTTCCTGATTAGATACAAGTTTGTATTGTAGGTTGGCTCATACGACCGAGTGATTTACATTCTTCTGCATTGCTTGGATTCACTTTACATTTTAGTAGTCTAGTAATCGACTACATTACAATGAACCTTACTGTGCCTGCCTTCATCGAATATTTGTATTACACTAAAATTCTCTTCTAAATAAAATTTCAGTTTTTTTCTTTTCTTTTTTTTCTATCGATGTTTCTGTACGTTCCCTTGCCCTTGATTCACTCTTTACTAATTTTCCTGTTGGCACTTGTGAGGTTCTTGTTGG
>RC1G0589700_0_412
GCCCTCGTTATCCATAGGAAACACACCCGCCCTACTAGTATATACTCTCTACTACAAAACCAAAGAAACGAAGAAGCCCCAAATTTGATTTGAGGTCAAAAATCTCAAATCAAAAATGGAACAAGGAAATCGAGGCACCATGGTCTCCATGCTTCCCCAGCAGAACCAAAACCCTATAGAGCAGTTGCAGGCTCGCTTCAAGCACCTCGACCATGCCTTCCGCGCCTGGCTCTCCAAGCAGTCCGTCCCCGTCGAGGCCGCCATCGTCACCGTCACCAGCGGCGCTCAGGGCGCCGCTATCGGTGGCATCATGGGTACTCTCACCGGCGACATCTCCTCCACTCTCCCCACTCCTCCGCCTCAGGCCGGCGGCCTCAACCCCCAGACCATGGCCTCCTTCAAGCAAGCTCAG
>RC1G0589700_556_736
TGCTGATATGTAACAAGGTGTTTGCTTTATAGGCTCTTGCTGGGGGTCCATTGATACAAGCTCGGAACTTTGCTGTGATGACGGGTGTCAATGCTGGGATATCTTGTGTTATGAAGAGACTGAGAGGAAAGGAGGATGTCGAGTCGAGGTGAGCTCATTGCTTGTTGTGGTTCGTAATTT
>RC1G0589700_1632_1812
ACATATTTTTTTCCCGTGTACTGCAGCATGGTGGCTGCTTTTGGTTCAGGAGCCCTGTTTTCATTGGTGAGTGGTTTTGGTGGCCCCAATCAAGCACAGAATGCACTTACTTCGGGAGTTTTCTTTGCACTAGTTCAAGGCGGACTTTTCAAGGTGAGCCTCGAGTATATTTATCATTTC
>RC1G0589700_2140_2320
ATTGTTGTACAGTTGGGACAAAAGTTTTCCAAAGTACCATCTGCAGATAAAGATGTTTACTATTCTAAAACAAGAAGCATGTTGAGTAACCTTGGCCTCGATCAGTATGAGAAGAATTTCAAGAAAGGGTTGCTAACAGACTACACTTTGCCTCTGCTGAATGATAGGTAAGTAGCAGGA
>RC1G0589700_2441_2886
TGCTCTTAAGGAGGTGAGAATCCCTCCCGGACCAAGGCTTCTCATTCTTGATCACATTCAGAGGTCTGACTTGTGCTCCATAAACAATTATACTGCCGCTTGAAACTTATGTTTATCTCAGTTATGACGAATATTTTGTTTCAGGGACCCGGAGTTTCAACAGAAGCGGAAACATTAGTAGTTGAACAGCCTATTGGGTCATTAAGGTTGGCAGGGCCAAAGAAGAACGTGTTTATCCAGTTAAAAAACTTTTAGAGGAAGGGAGATATGTTTTCGAGTTGAGATAATATCATTTTATTATTAGCTTTATCCTTTACATTTTGCTAGTAAGTAATGATTTGCATATTTTGGTTTTTATGGCGCTCTCAGAAGTTTACGAGTTGCTTATCACCAAGTCTGAAACGGAATCCATTCAATTGCATAGTTTGGAATTTGAATGACAAAT
>RC1G0598800_0_495
TTTTATTTTTCAGAAACGAAAATAGAAGAGCAGAACTTAAGTGTGAGTAAAGTAACGGAAGTTGGTTAATTAGGAATAGAAGAGATCTGAAGAAGAAGGAGAAGATGGGTTGGGGTTGGGCAATATGGGAGGGAGTGGTAGCGGGGGGATCTCTGGGACTGCTGGGTTGGGCCGGGTTGTGGTTCTTGAACCGAAGGCTGTACAAAGAGTACGAAGAGAAGAGGGTGTTAGTTCAGATCATTTTCAGCGTCGTCTTCGCCTTCTCTTGTAATCTGTTGCAGCTCGTCCTCTTCGAGATCATCCCCCTTCTCTCCCAGAGGTGAGGTAGCAGGTTTGAGTTTAATTTGTTCCTTTCCTTTTGATCCCATAATTAATTGTAATCTGGTTTTGGCAGGGCACGATGGCTCAACTGGAAGCTCGATTTGTTTTGCCTCATACTCTTACTCGTTTTCATGCTGCCTTACTACCATTGTTTTCTCATGCTTTGCAACAACG
>RC1G0598800_578_937
GATTCCGTAAAGAGCGCGCGGCTTTTGGATCCGCCTTGTTCCTCCTCGCTTTCCTTTATGCTTTCTGGCGCATGGGAATTCACTTCCCCATGCCTTCCCCTGATAAAGGCTTCTTCACAATGCCCCAACTGGTCAGTCGGATTGGGGTCATTGGCGTTACCGTCATGGCTGTCTTGTCTGGCTTTGGAGCTGTCAATTTGCCCTACAGTTATTTATCTCTCTTTATCAGAGAGATTGAGGAAGCCGAGATCAAGTCCTTGGAAAGACAGCTAATGCAATCCATCGAGAGTTGTATTACTAAGAAAAAGAAAATCATTCTTTCTCAGATGGAGATGGAAAGGATTCAAGGATCAGAAGAG
>RC1G0598800_1198_1378
GTTTATAAACCTAAGTCCTGGTTTTGCCTCATTAAATTTATATGTTGCAGAAATTAAAGGCTAGGTCTTTCTTTAAAAGAATTGTTGGCACTGTTGTGCGATCTGTGCAAGAGGATCAAAAGGAGCAAGGTTGGTATCTTTATGTTTTTCCTTTGAATAGAATACTGCATATTTTTCTCG
>RC1G0598800_1549_1729
TCTCCCTGACATGCTCTCTCTCTCTCTCTTCCCCCCCAAATGAAGATATCAAAAACATGGAAGCAGAAGTGCAATCATTAGAAGAGCTTTCAAAGCAGCTATTCCTGGAAATATATGAGCTTCGTCAAGCAAAGGTTCGCTTATGTGTGTGTGTGTGTGTGTATTTGGTGATACTGTTTA
>RC1G0598800_1967_2147
GCCTGATTGACGGCATATAAACATAAATTGTTCTTACTGGCAGGAGGCTGCTGCTTATTCTCGTACCTGGAGAGGTCATATGCAGAATCTACTTGGCTATGCATGTTCAATCTACTGTGTATATAAAATGATTAAGGTAGAAACGTACTTTTCTCTTACTGGGGTTGTATGCATTAAAGA
>RC1G0598800_2612_2844
TCTTTGCAGAGTGTTGTTTTCAAGGAGGTATTGCTTTCATCTCTTGCTTATTACATTTGTTTACTTGCTTATATTTGTGTTTCTAATTTCAGCAGTATTAATTTCCACTTTTGGATTGCGTAAGTAATCATAAGGTTCATGACAGGCTGGCTCTGTGGATCCTGTGACGATGACAATTAGCATATTTCTGCAGTTTTTTGACATTGGCATCAATGCAGCATTATTATCACAG
>RC1G0598800_3270_3450
GAATTAGACTACTGAACACTTTGCTAACACTTCTGTTGTTCTCTTTGTTGACAGTATATTTCACTCTTGTTCATTGGAATGTTGATTGTTATATCAGTACGGGGATTCTTGACAAATTTGATGAAGGTAACTCTTCTTATGTTCGTGCTTTCGTTAGTTACTTTTTTTGAATTGGAAAAC
>RC1G0598800_3970_4150
ACTTTCTGTCTTTGTTGTTCGCAGTTCTTTTTTGCAGTTTCCAGAGTTGGAAGTGGATCTTCTAGCAATGTCGTATTGTTTCTGTCGGAAATTATGGGAATGTACTTTGTGTCATCTATTCTTTTGATCAGAAAAAGCTTGGCAACTGAGTACAGGTATGCTGATTATTGATTCTTTTGA
>RC1G0598800_4266_4446
AGGATGATCATAACAGATGTTTTGGGTGGAGATATTCAATTTGACTTCTATCACCGGTGGTTTGATGCTATCTTTGTGGCCAGTGCTTTCCTTTCTCTGCTCTTGCTTTCTGCACATTATACTTCTCGGCAGGCTGACAAACACCCGATCGATTAATGTAATTTAATGCCAAGTATGTAA
>RC1G0598800_5106_5286
ACACTGTTGTAGTTACGACTGTCAGCCAGGTGGAGATGAGGAAGAAAGCCAATAGTTTTTTGGGGTGGAAAGGGAATCCAAGTTGTCCAACACAGTAGTGCTGTTAACTTAGCTTACAGTGATTGTAACGATGGATGGTCACACAGCAGTGGTGAACTTCCACAGCGGTTGGTGGTGCTT
>RC1G0599800_0_287
CTTCTCTTTCCTGATGCAGTTTTACTTCAGATGTGCCTTTTGGTATATTGTTGATTTAGCATCCTTGGATGATTAAGATTTTTTTCCAGGAGACACCAAACTAGCTCTTAAAATGAAACCAAAAACTACTGGTGTGCCTAGATCTCAGAAGTCGAAACCTTTTCAGGGTGATGGACCTAATTGGGTTCTTATTGCCGGCGGTGCCTTATTAAGTACATTATCGATACGTCTTGGCTACAAGCTGAAGCAAGCACTTGACATAAAACAGCAGGAGAATGCTAGTAATG
>RC1G0599800_328_508
GGCTGTTCTGATTTTTGACATTGTTTGCAATTTCAGGAAGTGGAAAATCCTCTGACAGAAGGATGCCTGCAGGTTGCCACATGCACTCAAATGTTTATTCCTTTACACAACAAGATGATGGCAGTTGCTTTAATTGCATTTCAGGTCTGAAATCTCTAATCCACGTTGTTTCAGTATGTA
>RC1G0599800_1235_2217
GAACTGAGAGCATGATGGAGATGAAGTGCCTGCCTAATGGCCAGATGCTGACTGAATCTGATGGAACCTTGCCTTTGGTGACGGTTCCAGCCCCTCAATTTAACAAGGAGAATGGCATCATCTGGGCATCTTCTCCTGATCGCCTTGAGATGCCTCCAAAGCCCTTCCTACACCATTCAAATTGCTCAGATTCTCCATGTGTTTCAGACTCTGGCTCTGACATCTTCAGTAAGCGGGAAGTAATACAAAAACTTAGGCAACAATTGAAGAGAAGAGATGACATGATCCTAGAGATGCAGGATCAGATTGTAGAGTTGCAGAATTCACTGAATGCTCAGCTGGCACATTCTGCCCATTTGCAATCACAGCTTGATGCAGCAAATAGGGACTTTTTTGATTCTGAGAGAGAAATCCAAAGGCTTAGGAAGGCGATTGCAGATCACTGTGTGGGACATGTGAGCTCCAACGACAAACTAGCCCCGGCCACTATATGGCAATCTGAAGTAAGAAACGGTCATGGAAATGGGTGTCTTGATGGGGAAAACAATCTTGATGCCTCAGAAAAAGGAAGAGGGGGGGATGGAGGGAGGGTTGAAATGCTGAGGAGGGAAGTAGGAGAATTGAAGGAAGTGATAGATGGAAAGGAGTACTTGCTGCAGAACTACAAGGAGCAGAAAGCAGAGCTCTCACTGAAAATCAAAGAGTTGCAGCAGAGACTAGATTCTCAACTTCCCAATATTTTGTAGGCACTTATAGTTGTGTATTCTTGCTCATTTTCTTTGGTTTGAGGTCTGCAGCTCAGAAGCTTCTTTTTCCTCCTTTCTCTCCTCACCATACCTAGTTTAGCTTAATTCTTTGATGTGCTTGTATGCAACTTGGTAATGAATGAGAGGGGGTTTGGACAGGCAGAAGCTTGCATATTGTCGCGGGTTGCTTTTGTGATTTGTTTTGTTTGTTTTTTCTTTCATTTCTTTTCTGGTTG
>RC0G0003900_0_498
TTCTCAGAAGCAATCAAAACTCGAGCTTGTTCCTTCATAACACCAAAAAGTTCAGACCTTTGATTTGGTTTTGGAGCAGACGCCATGGCCGGAGAAACCCAATTGGCAGAAGCAGCAAAAGGTCCAAACAAGAGGCGAATAGGGAAGACGAAGGGGTCTAAGGCCAGAAAGAAAGCAAAGAAGATGCCGCACGCGTCGGACGGAAGCAGAGCCATGAAGCCCAAGAAGATTGACCCGAAAATGAAGAAGCTTTATCGAAAACGGGCCAGAGAGTACGATTCAGAGGAGGAGAAGGAGGAGGAGAGTGGTGGGTCTGAAGAGGAAGGAGAAGAAAAAGAGGCGGAAGCTAAGGAGAGGCGTAAAGCAGAGGAAGGGTTCTCGGATGATGAGGAAGACGATGAAGTTCAGCCCGGAATTACGAAACTTTCAGAGGGGTGCAATGCGTTTAGGTTGGCTTTCAGGAGCATAGTCAAGAAGAGTGTTGCTGACGATGTAATG
>RC0G0003900_924_1238
TTTGAAGTTTTTTTTTTTTTTTTCTTTCTCTTTCTCGCAGGGACCAGTGTTATCAGGGAACAAGAAGCTTATTGCAGAAAAGCTGGCTGAAGAGGATGCTGAGCGCAAGGTCAAGGGAGAGGCTAAGGAAAAACAATTGGTAATGCATACAATCTATTTACATTCGGTTATTACATATAAATGCGTTCAGTTTCATGTGCTTAAGGTTTAATAGTGCTTTTTGATGTTACAGGTAATAGAAAAGGGGCATGTTGTTAAACCTGTCAACTATGACCCGCATGAAAAGTTTCTAATTAGTCTTGCTACTAGAGGAG
>RC0G0003900_1345_1554
TGGTCACATTGTTCAATGCTGTAAGTTTCTGTAGCAGATTTCTAATCAGATTTGTTTTCTTTCAAAGATTATATATATATATTAAAAAAAAATTGTTTTGTACAATACTTTTCTGCTGTATCATACTAAATCATGGTATCTAATGCAGGTCAGCAAGGCACAGAATGCTCAGAAAGGACTGGATCCTTCCAGGTTTAAAGATGCAAAAG
>RC0G0003900_1714_1894
TATTTATATCCTGTTTTTGTGAGTTTAATCTGGTCAATGTTTTTGAAATATTTCCAGTGATAAGAAAGCGGAGGAAAGAAGCCTTCTTTTCAGAGTTGGGCAAAACTGGTGCTTCTGCAAAGGTTTGCTTTTATGCTCCTTTTTCTAGTGACTTCATTCTGTGACTTTAGTAACTTGATG
>RC0G0003900_2066_2371
TAAACTGGTTGCAAACACAAATGATTTGACATGCAGGCTCAGACGTCTAAAGGCTCAGTGGAGAATGAAGGGCCTGCCTGGGCTCCATTGCGAGATAATTTCATGCTAACAAATTCCAAGTTGAAGGACTGGGATAAAATGACGGTAAGGATTACTCTCTCTCCCTTTCACATATCATGTCAAGTTTATGCAGTTGTACTGGGTTTTACTCTTCCATTGACAATGCAATCTGCATACAGGAGCAAGTTGGGAAAGATGACATTGGAAGGATGTCTGAAGATAATAGTAGTTCGGACGATGATTAG
>RC0G0004500_0_316
TGTGGTACGAGGCGCCAAGCCAAAAACATCACTAAACTGCAAACCAACACATCACTCTATCTTCTTCTTCTCCCAAATTTCATTCTATCCAGTATTCCCCACTCCCAAAGTTGAAGCCTTTGAACCAAACAAATGACGAAACTGTCCCCGCCGGCACTCCTAATTTACCAACCTTCTGCTTCACTGCTCTGATAACAATGGAGGCCGGGCGGCTCATGGACATTCCCGAACCTCATACTTGTCCTCGGCGCCACCGCACCCTCTTCTCCTCTTCCTCTTGCCTCCCTCCTTCGCTTAGCGTCAGGTTTCTATCGCC
>RC0G0004500_842_1022
TCTCAATAGCTTTAATTTAGATTCTTGTATCAAAGCAGGTACATATACCATCACATACCCCTTGGAAATGTGTTCAGATTTTCTCTTTGTACAGCAAAGCAATGCTCTTTGCAAAGAGCTCCTATAAAGTCCATGGAGAAAGGTAACCACGCATCCTGTTTTGACCCTCTGGCGGGTGGC
>RC0G0004500_1692_1874
GCAAGTCAAATACTTCTCTTAAAGGAATGTGCAATATAGTTTGGACAATCGAGGCTGATCTGGAAGCTGGTCAGTTTTTGTACGTCACTGGGGACCTTTCAGCTCTCGGCTCCTGGGAACCAGAGAACGCTATACTAATGTCTCATGCAGAACATACAAACTTATGGAAGGCTAAACTCAAG
>RC0G0004500_2301_2545
ATTGCTGGTGGTGTAAATTTCAAGTATAACTATTTCATAAAGAGAGAAGTATGGCCTTCATGTGACATTATTTGGAGACCTGGACCTGAATTCTCTTTGTCAGTACCCCGACCTGTCAACAGTGGAAAACTCGTGGTGAGGGACTCATGGATGAGGACTACGATGTCTCCTATTCATCCATGGGGCTCATTGATAGAAGAGACATATTTTCCAATACAGCCTTTATTCTCAGCTCCAGCTACAG
>RC0G0004500_2631_3794
ATGAGGATGAGATTATGAAATACCTTAGAAGTGATATGTTAGAGTCACTGCCCGTCTTAAGTATTCCCATGAAGAAGGGAATGTTAGACTCCGATAGTGAACTTACAGCAAATTCTACACAGAAGGGCTTTATTTCTCATAGTGACATAATAGACCCATTGTTAAGTGATCTTAGGAAGGATAGTGCGTACTCTGATGGTGACCTTGCAGTGAATCCTAGTCAGAGGGTTTCAATTTCTAATAGCTTCTCAACGGAAAGATATCAACCTGTTGAGGAGCCCTGGTTAGTCGAACCACCTCCCTTCTTTCTTGTATCCAAGGATATGAGGGGGTCTGATATGTCAGACAATGGCAACATAGAAGATGGCATTACAAATTTGGATGATACAGGAAACTCTTTGCCTGAAGAAAGCAATAACCTAATTCCCAGGGAACCTGTTTCTACCATTATACTGATTAACTCTTCTATATGTACCATGCAAAGGATAGCTCTACTGGAATATGGGAAACTGGTTGAGCTACTATTGGAACCTGTTAAAAGTACTGTGCAGTGTGATAGCGTTTATCTAGGGGTGGTTACAAAACTTGTCCCCCATATGGGTGGGGCATTTGTAAATATAGGGAATTCTAGACCATCTCTAATGGACATCAAACACAACAGGGAGCCTTTTATATTCCCTCCATTCCGAAGGACAAAGAAAATGGAAGCCAACAGTCATATGTTCGAAGAACACATGACTGCAGATGAAAATGAACGCATGTCACTTGATTTCGAAGTGACTGATGACATCATGGAAATTAGCTCTCAGGACGATTTTGTAAAATCAATGCACAGTGACGATGAGGAGCATGAAATTGAGGATGCATTTGATCTCTCAGATGTTAAGGAACACATGAATGGTAGCATACTTGATTATGGCAAAGTAGAAGCTGATTATCCAGAAGGTGAAACTAGTGCCATTCCTGTTGCCATCAATGGTTCTAGCAATTCTCAAATGTCTCACCCCCAAAATAAGAAGAATGGTGCAAATACTGTCACTCATGAAAATAAGTGGGCCCGAGTTCAGAAGGGCACTAAAGTTGTTGTACAAGTTGTCAAAGAGGGGCTGGGTTCAAAAGGACCCACACTGACTGCTTATCCAAAATTAAAGAGCAGATTCTGG
>RC0G0004500_3888_4206
ATATTGATAACTCGTTGTGATAGAATTGGAATCTCCAAGAAAATCAGTGGTATTGAGCGTACACGATTGAAAGTCATTGCAAAAACTTTGCAGCCTCCAGGTTTTGGTCTGACTGTAAGGACTGTTGCTGCTGGCCATTCTTTAGAGGAACTGCAAAAAGATCTGGAAGGTTTGGTTTTAACTTGGAAGAATATCACGGAGCATGCAAAATCTGCAGCTCTTGCTGCAGATGAAGGTGTGGAAGGAGCCGTTCCTGTTATTCTGCATTGTGCAATGGGTCAGACGCTCTCAGTTGTGCAGGATTATTTTAATGAGACG
>RC0G0004500_4359_4620
GTTGAGAAAATGGTAGTTGACTCTCCAAGGACATATCATGAGGTATGGTACTATCACTAAAAACCCTGTTTGTTTCTGATCTAAATTTTCATTATATTGCTATCAAATACTGATTAATGTTTGCTATGTTTTCCAGGTTACCAATTACCTTCAGGAGATTGCCCCTGATCTTTGTGATCGAGTTGAGCTATACAGTAAAAGAATCCCTCTTTTTGATGAATTCAACATTGAAGAAGAGATCAACAATATGCTCAGTAAAAG
>RC0G0004500_5221_5401
TTTTCTTGTGTTATAGGGTTCCACTTGCTAATGGAGGTTCTCTAGTGATTGAGCAAACTGAGGCATTAGTATCTGTTGATGTGAATGGGGGTCATGGGATGTTTGGTCAAGGAACCTCACAGGAGAAAGCTATTCTGGAAGTCAACCTTGCAGCTGCCAAACAGGTATGATTTATGCTGA
>RC0G0004500_5775_5955
CTCTTTTTCTTTAAGCTTTGCAGTAGTTTTTGATAGAGAATAATGTGTTTCAGATTGCAAGGGAGTTACGACTGAGAGATATTGGGGGCATAATTGTGGTAGATTTCATTGATATGGCCGATGAATGTAAGTCAAAGTTTCTTTCTTTTGTGTGTGCAAATGTGCATGCTTCACATATGC
>RC0G0004500_6456_6636
TATAGATTATTTTTGGCACCATTTTATTTTCAGCAAATAAGAGATTGGTCTACGAAGAAGCTAAGAAGGCTGTTGAGAGAGATAGATCGATGGTTAAAGTCTCTGAACTGTCTAGGCATGGACTCATGGAAATAACGAGAAAGAGAGTATGTTGCACTTTATCGTGATTAACAATTTTCT
>RC0G0004500_6839_7019
CATTGAGTTTTTTGGCTCCATGTTGGACAGGTACGACCTAGTGTGACATTTATGATTAGTGAACCATGTACTTGTTGTCATGCCACTGGGAGAGTAGAAGCCTTAGAGACCTCGTTCTCCAAAATTGAACAAGAAATTTCTCGATTGCTGGTAAGTGCAGGCTTAGACTACTAACGTTTT
>RC0G0004500_7249_7429
AATTATATTCAGGCAATGATGGAATGGAAACCAGACCCAGAGAACCCAAAATCTTGGCCAAAGTTCATTCTGAGAGTTGACCATCACATGTGTGACTACTTAACTTCTGGGAAAAGGACAAGACTTGCATTGTTGAGTAGTTCCCTCAAAGCTTGGATTCTACTAAAGGTATGTATTCGA
>RC0G0004500_7723_8094
GTGGCTAGAGGTTTCACTAGGGGTGCATTTGAGGTAAAACCATTTACAGATGAAAAGGCACACAAAGATCTGCAGCAAGTCACCATTTCAATGATTCGACCTACAGAAGCCAGAAGAACTAACAATCCAGGAAAAAGGGTGACCCTATTTCCGGTAAAGAAATGGAAGGGTGGTGGGAAATGATATTTCCAGGTTGATCTGTTTTTGTTGTGTATACAGAAAGACAAGAACCATTATTTTTTCTAATGTTCTTTATGATTATCACATCATAGGAGGATGTAGAGAAAGAGGAAGGGAAGCTGTAATTTTGTTCAGTTTAGTGCTATTCACCTCATTTTCTTGAATCGGTTCATTCACCCAAATGCACCTTA
>RC0G0008100_0_1510
CTGTTTTGGAGGTTTTTGCTACTTACCCTTTTGCTACTTTGATCTCTTCTCAATTGGGTTGGTCTCGTTTTTGAAGTTTGAACTCAAAGCTTTGATCTTTCCCTTTATCTGGGTTTGTTTGTTCTCCCTGTGAAATAGGTATGAATACTGTGACTGTAACTGTTGTGTGAAACGTGTTTTACCTGTTGTTGATTCCATGGCTTATAGTAGTACTGGTAAGAAGCACCGTCTGAAAGACGATGCATCTTTCCGGCGTTTCGTGCCACTTGTTTCGATTACATGTTTAGGAGTTTTCCTGCTGATCTTCCTGTTAAGAATGAATTCAAGTTCGAATTTTGTGGTACCGTTTTCGGATGAGTTTGATGAGGTGTTGTTAAGGAGTTACAATCGATCACTTATTAGCCGAAAACTTAACCTTCCAAAGCAGAATGAATTTTCAATTGAGTTGGAGAAGAGAAATCAGATGCCTCCTAGAAACTTAGATCTGTATCCGAGTCTAGCCAAGGATCATATAACTGTTGTTCTTTATGTACACAACCGGCCACAATATCTGAAAGTAGCTGTTGATAGTATATCTCAGGTTGTAGGAATCAATGAGACTTTACTGATAGTTAGCCATGATGGGTACTTTGAGGAAATGAATAAGATTGTTGAGGATGTTAGGTTTTGCCAAGTCAAGCAGATATTTGCCCCTTTCTCGCCGCATGTCTTTCCCAGTGGCTTTCCGGGAGTGTCGCCTGGGGATTGTAAGGATAAGGATGATGGTGCGGAGAAGCACTGTAAAGGGACTCCTGATCAGTATGGGAACCATCGGTCGCCAAAGATTGTGTCCTTGAAGCATCATTGGTGGTGGATGATGAACACGGTGTGGGATGGATTGAATGAGACTAGGAATCACAATGGTCATATTCTTTTCATAGAGGAAGACCACTTTCTGTATCCCAATGCCTATCAGAACTTGAAGATACTGACAGCACTGAAGCCTCAAAAATGCCCCCATTGCTATGCTGCTAATTTGGCACCCTGTGATGTGAATGCCAGGGGAGAAGATTGGGATAGTTTGATTGCAGAGAGAATGGGGAATGTGGGTTATACATTTAACCGTACTGTTTGGAGGAAGATCCATAAGAAGACCAACAAATTCTGTTTCTTTGATGATTACAATTGGGATATAACAATGTGGGCAACAGTCTATCCCTCATTTGGTAATCCTGTTTTCACGTTACGAGGGCCTAGGACAAGCGCAGTGCACTTCGGAAAGTGTGGTTTGCACCAGGGCCAGGAGGGTGAGAAAGCGTGCATTGATAATGGCGCCGTGAACTTTCAAGTGCAGGATGTAGACAAGGTTGCAAACATCAATTCAGATTGGGAAGTGCGAGTCTTTGAGAATCAGCCCGGGTATAAAGCTGGGTTCAAGGGTTGGGGAGGCTGGGGGGACAAGCGAGACCATCAGTTGTGCTTGGATTTTGCTCAGATGCATCATTTATAGATAATACGCATTGGTTCTTCT
>RC0G0009900_0_258
ATGTCTTCTTCTTCATCATCATCACCATCATCTTCATCACCTTCCACATCTCCATTTGATAGTGGCAATGCGGCTGGTACTAGCACCGTACGACAAAGAAGGGATGATTTTGAAGGGCCATCATCTTCGAGACGACGTGCCGTCAGTGAGGTCTGGCCGGAGCCTTTCCTCGAAGCCCTCGCTGCCCAAGTCGCCATTGCCGCTTCTCGCAACAGTGGCCGCCTCGCCGCAGCTGCTGCACTCGCCAATGTCTTCCAG
>RC0G0009900_3990_5112
GTCTGCTCCACGTGGCGCGCCGTTTCCCGCTCGGACCTGCTCTGGCGCCGGCTCACTCGCCGGATTTGGGGCCGGACTCGCCTCCTCCAGGACACGTGGCGCGACGAGTACGTCTACTGGCATCGTACGGCTAGAAACTTCCGGACAAGGAGGTATGCGCACACGATACTCTACTTTGACCCGTCTGACGTCGACGATGCGGATGGACTGACTTGCCGGTGCCTGACTCTCTCCGACAACTACCTCGCCTGCGGCTTCGCGGACGGCGCAGTCCGACTCTTCGACCTCGCCACGCGCCTCCACGTCAGCACGTACCGGCCCCACCAGCGCGACAGGTTGGGCCGATTTTCCCGGGCCGTTACGGGGATCGTCATCAGCAATTCTCGGCTCACTTTCGCCACCCTGGACGGGGACATCCACGTGGCGGACGTGCCCGGCCCGCCAATCACGCGGAGGGCCCACTTAGGCCAAGTGATGGACGACGGCGTGTTGGTGGACTTCACCGGCTGCGGGAGGTGGTGGGTGGGCCTGTACGCCGGCGTTCCGGGTCGGGCCATCCACATCTGGGACAGTAACACCGAAGAGCTCGTCTACGTGGGCGGGGAGTTGACCGAGCCGGAAGCGGTGGTGGGCTGGCACATGCTGACCGAGATGAGCGGGTTCGTGGGCCGGGTCCGGGTCACGACCCAAGAAACCGCCGTGGCGTGCACGAGCGCGCGAGTCATCGTCTTCGATTTGCGGAACGGAGGAGAGGTGCTGGCGGAGGAGCAGTACAGAAGAGGAATCGTCGTGACGGCGACTGACGTCAGCGACGCGGCTTACGTTGTCGTCGGAAACAGGGGACTGGCTAGGGTGCGGCGGGTGGACACGTCGGAGGAGCTGTGCAGGTTCTCGGTGAGAGGCGCCGGGCAGATGGGGGCGATGGGTTGCATGAACGGCGGGTACGCGCTGATGTGCGCCGGCGGGGTGATTAGGGTTTGGGAGGTGGAGCGGGGCGAGGAGCTGTACACATTCTGGGAGCGCGTGGGGGCAGTCAACGCTTTTGTCTGCGACGAACGACATGTCGTGGCGTGGGGTAGTGATGCGACACTGCACCTGTGGGACTTTGGTGGTCAGGAGTAG
>RC0G0012300_0_450
GGAAGCTGCCTCAAAGTGAAACGGCGTCGTCCTGAAGCTCTTGTTTCTAATCCAAAACACTGTTTTGGCACTCGTCTTGCTTCCTGTAACTCCCGTAAACCCGACCCGATCACAGAGAGAGAGAGAGAGAGAGAGATTGATTTCCTCTCGAGAATTTTGGCGCCAAGTAGTTGGCCGCCGCCGATCTCCGCTCTCGGAAATCAGAGCCGTCCGATCTCTCTCTAGGCCGCGATGTACCAGTGGAGGAAATTCGAGTTCTTCGAGGAGAAATTGGCGGGAAAGTGCGCGATTCCCGAGGAAGTAACGGGCAAGATCGAGTGCTGTTCGAGCGGGCGAGGCAAGGTGGTGATCGGCTGCGACGACGGCACCGTCAGCTTCCTCGACCGCAGCCTCCACTTCAGCTACGGCTTCCAAGCTCACTCCTCCGTTCTCTTCCTTCAGCAGCTCAAG
>RC0G0012300_596_776
TCAGCAAAGAAACTTTTTGGTGACAATCGGAGACGATGAACAAATCTCGGCGCAGCAATCAAGGTGCCTCAAGGTCTTTGACCTAGATAGGATACAGCCCGAGGGTTCGAGCTCGACGAGCCCCGATTGCATTGGCATCTTGAGGATTTTTACCAACCAATTTCCTGAAGCAAAGGTACT
>RC0G0012300_862_1186
ATTACATCGTTTTTAGTGCTAGAGGAAGCGCCGCCGATACTACTTATAGCTATTGGATTAGATAATGGCTGCATTTACTGCATTAAAGGGGATATTGCACGGGAGCGTATCACCCGGTTCAAGCTCCAGGTGAATAATGTTTCTGACAAGAGCCAGTGCTCGATCACGGGATTGGGGTTCAGAGTGGATGGTCAGGCCCTTCAGTTGTTTGCTGTGACACCGTCTTCTGTGAGCTTGTTCTTCTTGCAGAATCAACCATCAAGGGGGCAAACCCTAGATCAGATTGGAGGCAATGTTAACAGTGTGGCCATGAGTGATCGCGGG
>RC0G0012300_1274_3050
GAGTTGATAATTGGTCGACCTGAGGCTGTGTATTTTTATGAAGTTGATGGGCGTGGTCCTTGTTGGGCTTTTGAAGGAGAAAAGAAATTTTTAGGCTGGTTTCGTGGATATCTTCTGTGTATTATAGAAGATCAGAGAAGTGGTAATCACACTTTCAACATATATGACCTGAAGAACCATTTAATTGCCCACAGCCTTGTGGTAAAAGAGGTTTCTCACATGCTCTGCGAATGGGGTAGCATAATACTTATAATGGCTGACAAGTCCGCTTTGTGCATTGGGGAGAAGGATATGGAGAGCAAGTTAGATATGCTTTTTAAGAAGAATCTATATACGGTTGCCATTAACCTTGTCCAGAGTCAGCAAGCTGATGCTGCCGCAACTGCTGAAGTGCTAAGAAAGTATGGTGATCATCTTTATAGCAAGCAAGATTATGATGAGGCAATGGCCCAGTATATCCATACCATTGGTCACCTTGAGCCATCTTATGTTATACAAAAGTTTCTAGATGCGCAACGAATCTACAATCTTACGAATTACTTGGAGAAATTACATGAGAAGGGGCTTGCTTCTAAAGATCATACCACTCTTCTATTGAACTGCTACACCAAATTGAAAGATGTTGACAAGCTAAATGTGTTCATTAAAAGTGAGGATGGTCTTGGGGAACATAGGTTTGATGTGGAGACGGCAATACGGGTCTGCCGTGCTACCAACTACTATGAGCATGCAATGTATGTTGCTAAGAAGGCAGGGAAGCATGAGTGGTACTTGAAGATCTTACTTGAAGACCTTGGTAGATATGAGGAAGCCTTGCAATATATTTCAAGCCTTGAGCCAAGCCAAGCTGGAGTAACAGTCAAAGAGTACGGTAAGATTCTGATAGAGCACAAGCCTGAGGAGACAATTGAGATACTGATGAAGCTGTGCACTGAGGATGGAGAATCAGCCAAGAGAGGACGCACTAATGGTGCATACTTAACTATGTTACCATCTCCTGTTGATTTCCTGAACATCTTCATCCATCATCTTCAGTCACTTATGGTTTTCCTTGAAAAGTATACCAACAAGGTCAAAGACTCTCCTGCTCAAGTAGAAATCCATAACACACTCTTGGAGTTGTATTTGTCGAATGACTTGAACTTCCCGTTGATGTCGCAAGCTAGCAATGGTGGAGATATAAGTGTTAGGGCTATTAGACCGGGAGCAGCCACAATGTCAAAAGCTGAGTCGAATGGGAAATTTGTTGCTGATGGCAAAGACTTGACTCAGGAAATGGACCGTATGGAAAGGCAAGAGAAAGGGCTAAGACTGCTAAAGAGTGCATGGCCGTCTGAGCTGGAACATCCACTTTATGATGTTGATCTTGCCATAATCCTCTGCGAAATGAATGAATTTAAGGAAGGGCTTCTCTATATATATGAGAAAATGAAACTCTATAAAGAGGTTATTTCTTGCTACATGCAAGCCCATGACCATGAAGGTTTGATTGCATGCTGCAAACGATTAGGGGATTCAGGTAAGGGTGGGGACCCAACTCTTTGGGCAGATCTGCTGAAATATTTTGGTGAACTTGGAGAAGATTGTTCGAAAGAAGTGAAGGAAGTTTTGACGTATATAGAAAGAGATGATATCTTGCCTCCTATTATTGTTCTTCAAACACTGTCTAGAAATCCATGCCTCACACTCTCTGTCATTAAGGAGTACATTGCTCGAAAGCTTGAACAAGAATCAAAACTGATTGAAGAGGACCGTCGAGCTATTGAGAAGTATCAG
>RC0G0012300_3817_4866
GAAGCAACATTGACAATGAGAAAAGAAATTCAGGATCTTAGGACAAATGCAAGGATCTTTCAGCTCAGCAAGTGCACTGCATGTACTTTCACTCTTGATCTCCCTGCTGTACATTTTATGTGTATCCACTCATTCCATCAGCGTTGCCTCGGTGATAATGAGAAAGAATGCCCCGTATGTGCTCCTGAATACAGATCTGTTCTAGAAATGAAAACAAGTTTAGAGCAAAACTCCAAAGATCAGGATCGGTTCTTCCAGCAAGTTAAAAATTCGAAGGATGGTTTTTCTGTAATCGCTGAGTATTTCGGGAAGGGGGTCATTAGCAAAACCAGTAATGGACCCACAGGTGCTTCTTCTTGATCAGCAGCAACAGCTTATGAGGCTTTGTTGACTGTTGTTCAGGTCTCTTAGGCTTCTTCAGTTTTGTCCATGCTCTATGTGAGCTTGACATTGGAGAGTTATGGGATGGAATTGAGCGGACTTTGGGCTCCTTCCTTTAGCATTGGACGACCGGGCTTTACTGTTCTTGCTTTGTTTCCCAAAGTTTTGGAGGTAGTTATATCTCTGTGTTCATTTGCAGATCAAAATGATATGTCCTGAAACAGTTTTGTGGATATGCATTAATTCGGAGAATAAACTGAAGTTTGTGAAAAGAGCATTGTTTGAAGTTTGTAAGTGTAGTTGGCTACATACAGTTGGGTTTCGTAGATTTTATGTAGGTTCTTAGATTCTCATTAATCAAAATCAGTGTTTGGAAGATACGATGGACCAGAATTACTGGGTATTGTAACTTCTTGTTTTGTTTTAGTTTGCTGAGCAGCAAAGTCAGTTGATTAACTTTCCTGTCTGTATGCACATGAATTCAAGATTTCAAGCTGTTTAATGACTGGAACAATTGGTCCAGATTGGAAGGTACGCTATCTATTTTTTGAAATCATTTCGTGCCTACTTGGATTCTTTCTTAGGGAATCCTAAGCTTGTAGCAATGATTTTCAAGCTTGACCTACTCCGTAGAATGTTGCCCTTGTCTATATGCTGTGTGAGAATTT
>RC0G0012900_0_270
GTGGTCTCACTCTCAGACTCTCTCCAGTTCATCCCAAAACCCAAAACCCACTAAATTTCCCTCTCTTTTTCTTTCTTCTCTCACCCACCAAAATCACAAAATGTTCTCTCCCGGAACCAAGCGGCCCAACGCCAACCCTCGCCGCGACCAAGGCTCTCCGGCCACTCCTCTCACCGAGATCCGGCGATCCTCTCCGGACAATTCTGTCCCCAATCGCCCCACCACCGGCACTCCGGCTCCCTGGGCTCCTCGCCTTTCCGTCCTCGCCAG
>RC0G0012900_356_536
ATGCTTGATTTGAGCTGTTTCTGCTTACCTAGGGTTCTACCGGGTAATCAAAATGAAAAAGGGGATGAAATTAAGCCTGTATATGTTGGAGAGTTTCCGCAAGTTGTTCGTGATGAACAGGCTAGTATGCTCCAGAGGCATGTTCATGGTTAGTATATAGTGTGCTCCATTAGCTTGCTT
>RC0G0012900_597_2412
GCGACGCTTCAGTATCCGGTGGAATGGAGAGAGGGACATTGGCGTGGATTATATGTGGAGGCAGACTCTTTGTGTGGAGTTATTTGTCTCCTGGTTGTTCGACGAGTTGCACTGTTCTTGAGATCCCTGGAAGCGTTTTCGAAGGTGGGGAGGCTGGGAGGACCGGTGGGAACTCGTGGTTGCTCTGCGTTGTTAATTGGGATAACACATCTACAAGAACAAAGAAAGTTGTGAAACAATGTAGCTCTGTTGGTATTGTACTGTGTAACAAAAAGACCCGCGCTGCTGTGTATTGGCCTGACATATACGGTGAAGGGAGAACTGATCCGCTTGTTAGTGTTGCATCTTCTGATGAATTGGAGGTGGCGTCCTCACCCATTGATAGGAAGACTCCCCAAAGGAGGCAGCAGTTACTTAGCAGGCAAGGGAGTAGTTTGAGTGGATCTTGTACTTTTAACTCTCTGATTGCGTGTGCAGTCCCTGATTCCCGTAATGAGTGTGTTGCAGTTGCCTGTAGTTCAAATGGTGAGCTATGGCAGTTTCATTGTTGTCCATCTGGTGTTAGCCGTAAGAAGGTGTATCAACACAATCAGACTTCATCCCCCCAAGGGGGTTACAGTGGCAGCAAAGGCTATCCAAGGTCACTGACCTGGTGCTTTCCAAATCTTCATGTGCAGGAATCCAGCCGGCAATTTGTTGTTCTGACAGATCGTGAGATGCAATGTTTTAGCATTGAACTTTCTCCTGATTATGTTGTGTCAAAGCTCTGGTCTCATGAGATTATTGGCTCGGATGGTGATCGGGGTATCAAGAAGGATTTGGCCGGGCAGAAGCGAATCTGGCCTCTTGACATGCAGGTAGACTATCACGGTAAAGTGACTACCATTCTAGTTGCTACCTTCTGCTTGGACCGGGGTAGTAGTTCAAGCTACATGCAGTATTCTCTTTTGACCATGCAGTATAAATCTGGAGGTAATATAGCACCTACTCAAGAAACAGTTTTAGAGAGAAAAGATCCTATCCAGGTGATCATTCCAAAAGCAAGAGTAGAAGATGAAGACTTCTTATTCTCCATGAGACTGCGGGTAGGGGGAAAGCCTTCCGGATCAGCAATTATACTTTCTGGTGATGGAACCGCTACAGTATCCCATTATTATAGAACGACTACACGGCTCTATAAATTTGACCTACCTTATGATGCTGGAAAGGTTCTAGATGCTTCAATTCTTCCCTCTACAGATGATGGTGAAGAAGGGGCATGGGTTGTTCTAACTGAGAAGGCAGGAATATGGGCAATACCCGAGAAGGCTGTTATGATTGGTGGAGTTGAACCTCCTGAGCGAAGTTTATCACGTAAAGGTAGCTCAAATGAAGGATCCGCACAAGAAGAGAGAAAGAACCTTACATTTGCAGGGAATCTTGCTCCTAGAAGGGCTAGTTCTGAAGCATGGGATGCTGGAGATAGACAAAGGGTTATGCCTGTAATTGCACGTCAAACTGCCCAAGATGAAGAATCAGAAACTTTACTGAGCCAGCTTTTCCATGATTATCATTTACATGGGCAGGTTGATGCATCACTTGAAAAGCTAAAAATTGCAGGGGCATTTGAAAGGGATAGAGAGACAAATGTTTTTGCACGACTGAGCAAATCAATTGTTGATACCTTAGCTAAACATTGGACAACAACCAGAGGAGCTGAGATTTTGGCAATGGCCGTGGTATCCTCCCAACTCACGGATAAGCAACAGAAGCATACAAAATTTCTGGAGTTTCTTGCTCTATCCAAATGTCATGAGGAGCTATGTTCTAGACAGA
>RC0G0012900_2829_3551
GACATTCTTTGCAAATTATCTTGGAACACGGTGAAAAGCTTGCTGGAATGATTCAACTACGGGAATTGCAGAACATCATCAGCCAGAACCGCTCCAGTGGACTCAGCACCTCCCGTTCTAGTCCAGAAAATCAAATATCTGGTGCTCTGTGGGATCTTATTCAATTAGTTGGTGATAGAGCCCGTCGGAATACGGTGCTTCTAATGGACAGGGACAACGCTGAAGTATTCTACAGTAAAGTTTCTGATCTTCAAGAAGTGTTTTCTTGCTTAGACAAGCAGCTGGAGTATGTAATCCCTGCAGAGCAGCCATATGGGATTCAGGTCCAGAGAGCTTGTGAACTCTCAAATGCATGTGTTAGTATTGTCCGTGCAGCCATGCAATACAGAAACACACATCACTTGTGGTATCCCCCACCTGAGTGCTTAACACCCTGGTATTGCCAAGCTGTTGTACGCAATGGGATGTGGCAGGTTGCCTCCTTCATGCTGCAACTGTTAAAAGAAGCATCTCAGATTGATATGTCTTCAAAATCAGATTTATATTCTCATCTAGAACTGCTGGCTGAAGTTCTGCTTGAGGCATATACTGGTTCTGTCACCGCTAAAGTTGAACTTGGTCACGAACACAAAGGCTTATTAGATGAGTATTGGAATAGAAGGGATGCACTCCTAGACTCACTTTATCACCAAGTCAAAGATTTTGTGGAAGTTGGGCATGAG
>RC0G0012900_3652_3832
TTTCTCTTTGCAGAATTTGAATGAAGGATCTGATGAGCTCAATGAAGAAATTTTTGGGAAGCTTTCTTCATGTTTGCTTCCCATGGCAAAGCGGCATGAATGCTACACTACTTTATGGAAAATATGCTGTGACATTAATGATTCTGAACTACTAAAAAATCTGATGGTATGATTTTGATG
>RC0G0012900_4927_5264
CATGACAGCATGGGACCTAATGGAGGGTTCAGTTACTATGTGTTCAAACAACTTTATGCGAGGAAACAATTTTCCAAACTTCTCAGGCTTGGGGAAGAGTTTCACGAAGCGCTCTCAATATTTTTAAAGTATCATCCAGATCTTCTGTGGCTTCATGAAGTGTTTCTTCATCAGTTTTCTTCAGCTTCAGACACCCTTCATGAATTAGCTCTTTCTCAAGATGAAAGCTCAATTTCAGAGCCTGAAGATGGGACTGGTCCTGGGCATCTCACTACATTACCGAAGCTGGCAGATAGAAAGCGTTTTTTGAATCTCTCAAAAATAGCTGCAATTGCAG
>RC0G0012900_5690_6415
GTAAGGATGCTGACTGTGAGATCAAAGTGAAGCGCATCGAGGCTGATTTGAAAATCCTAAAAGTGCAGGTTGGTTCAAAGTTCAAACAAAATTTTGTAGAATGCTTACGGAATATAAAAGAATTTCAACCATCTCCATTCAGTGCCATTGTTCACTCAATACATCATCTCGTGCAGGAAGAAGTAATAGAACTCCTTTCGTCTGATGAAACAAAGCAAAACCTTGACAAGCGGCTACTTCATCCAGAAGATCTTATCAAGCTGTGCCTCGAAGGTGAAAGCACAGAGATCTCATTGCGGGCTTTTGATGTTTTCGCATGGACCAGCTCCTCCTTTCGTAGGACCCATGCAAACCTCTTGGACAATTGCTGGAGAAATGCCGCTGATCAAGATGATTGGAGTAAAATGTACCAAGCATCGGTATCTGAAGGGTGGAGTGATAAGGAAACCTTGCAGAACCTGAAAGAGACGGTACTTTTTCAGGCTTCAAGTAGATGTTACGGACCTGAATCTGAGACTTTCGGAGAAGGGTTTGATGAAGTGCTCCCACTGAGACAAGAAATTGTGGAGCCTTCAACCATGAAAGATTCAGTTTCTTCTGTAGAGGCCATACTTATGCAGCACAAGGACTACTCGGAGGCTGGGAAGCTGATGCTCACTGCAATCATGCTAGGTAGTTTACAGTATGACACCATAGAGGAGGAGGGTCCTGTTCCTATGGAATGA
>RC0G0019400_0_611
GGCTCCTTTCCTTGTCGTCTTCACTAGCTCACTGATAAAAATGCAAACTTGCTCGAAACCCATTGAAAGCCACCATTTTTACTATGAACCCAAAACCCCAAATCACTAAACCCCCAAAACGCAGACCCGAAAACCCGACCCAGCAATGTCCCCGGAGCGGCAATCCTGGACCATCGATCCCGACCTGGACGGGATCGACCTCGACGCCGCCGACTTCGCCTCCTCCCTCCCCATTAAAAAAGTCCCAAACGGCGACGTTTTCGAGGCCTCACGCGCCGGCGACGTCGACCGCCTCAGGTACTTGTTAGAGTCCGGAGTCAACGTCAACGCGCGTGACCAGTGGGACTCGGTGGCGCTCTACTACGCGTGCCTCGCCGGACACCTCGAGGCGGCGCGTATGTTGCTGGAGAGCGGAGCTATATGCACGGAGCATACTTTTGACGGCGATCGGTGTCATTACGCGGCGCTGAATTTGAAGGTGAGGAAGCTTTTGAAGGCGTTTGAGGCGCGGCCGCCGCCGTTGGGGCCGTTGCAGGCGGCGATGAGAGAGACGTTCTTGGGCTGTGCGGCTAATTGGGCCTATTTGGAGCAGGCCCAGTTTGAAACTTCAG
>RC0G0019400_1237_1985
GTCTTCCAGCCAGTGATGGATATTTTCCTCCAGATGTGGTATTTTTTGTTCAAGGGAGAGCCATTGAAGCTCATAGAGTCATCTTAAGTGCTCGGTCACCATTTTTCAGAAGAAAGTTTGTGACTGATTGGAAAGAACGCAGGGAAGTGAGATTTTCAAGGGAAAAGTTGTCATATCCTGCTCTATACAGTCTCATCCAATTCTTTTACTCCGACAGACTAGAAGTTGCTGTAGATGATATGGAGGAACTTGTGAGGATCTGCAAAGTATGTAAATGTGAATCTTTACAAAGAATTCTCGAGAAAGAATTGATTCACCAAAAGTATGCCGAGTACAAAGCATTGAGAGACATAGACAGCTCTATAAAACGCTTCATCTTACAAGGTGTCTCTCTTCCTGAAGAAGATCGGCTTCCTGCAACTTTGCATGAGATCCTTCAGATTTCCCTTGCCAATTCCACCAGGGAACTTAACCTAGATAATGGTGTCAAAGAATTAACATCTTCTGTGCGTACCATGCAATTCAGTGATTTTGTAGAGGATCTTGCAGATGTTTGTGTAAAAGTTGATAAAAAGAGTTTTCGATGCCATCAAGTGGTTTTAGCATCAAGGTCGGAGTATTTTAAAGCAAGATTATCCCGTATGAAGGACTTTCATGAAGGAAAAAGTGATATACCTGTTCATACCCTTCCATGTCTTGAGGAACATGATTTAAGCTCTGAAGCATTCGAGAAGATGATCGAGTATAT
>RC0G0019400_2210_2513
GTACACTGACGGATTGAAGGATATAGACCCGGATCAGGTAGATTATATGTTAATAGGAGCTTCTGACATTGCCAGCAAGAAGAAAAAAAATCCTGTGATGTTATTTTTATTTCTGAAAAGAACCACACTGGCTTTTCCTGTGCTCTAATACTGATTGTTGACTGAGCAGGCGGGGGAAGTCTTTGATGCTGCCTCTAGATATTTATTATTTCCTCTTAAGCGTGCTGTTGCTGATGTACTACTGCCACACCTGGAAAATGTCTCACCGGCAGAATTGTGCAATTGGCTGATATTATCAGACAT
>RC0G0019400_2606_3000
GTATGGCGTTCTGAAGATAAGGGAATTTTGTTTAGATACAATAGCTTGTAACTTTGAGACATTTGCTGATACTCGTGAGTTCCGAGCAATGCTGTTGACACTCCCTCCACCATCTGGGGATTCATCACTTCGCACCACTAATCCAAGTGCACCGGGAGCTGAAGTCAATACAGACCAACGCAATGTTCTTGATGACTTAAGAGAAAAATGGCTTGAAGCTGAAGCTGCGGAGCTTGACAAAAGAGATGAGAGCGCACTACTTTTTGATAAACGACTTGAGATGCTTGTGGTTGTTGCAGAACAAGAAAAGTGTGATGCAGATCTTATTGATGATATCAATGGTTCCTAGAACGTCTGTGTCTCCCTATGCTATTACAGTGAACAAGGAGACAAT
>RC0G0019400_3364_3686
CTATGCCTACTATCCTAGTTGAGTTCCACAGAGTTGATCAAGCTAGGAGAGTTCAAATCCTCACTCATGCAACTTTCATTGGACTGAAGCACTTCCGACATTGCCTGGAGCGTGCATTTGTAGGCTTGAAGAGAATGCACTAATCAATCACTACCTAAAAATAGTTGAATCTGTCTGAATCAGGCTTCCAGCTGAATATCAGGATATGCGACAGGAGGAACATCATAGCTTCCAACAGGACCAGCAAATTTCCCCATTATCTCCACAGTGGAAGTCTCTTTCCACAAACTGCTCAGTAAAAGTTGCCATTTCTTTCGTCAAG
>RC0G0019400_5039_5394
TTGTCAGTGAAGCAGATCGTGGATGAATGCAAGACGGCATAGGAATATGAGCATTGTCCTTGGCCATGATACACATTTCCTGAATCAAATTACCTTGAGAGGAAATATGAAATTGTTCCTGCCTCATGGGTTTGAATGCCTAGGTAACATTGTTGATGTCATCCGGTGCAAGCAAAATGTAGAAACTGTTCCTCATCTATCACTGGATGTGAGTTCACTGATTTGCATTTCTGCTTTAAGTACTAGACCTTGTTTACCTGTAATCCTGTATCAAACTGATGTTGATTTTTGAGTCACTATTTTTGGCTTCACGTGCTTATTTTATTCTTTTTATGTTTTGGAAAAGTAGTAAACA
>RC0G0023500_0_180
AAAAAAAAATATATCGAACAATTTGAGCAGCCAGCCGAGACCTTCTGCTCTCCTTCTTCCAGTCCTTCCCCTACTCAACTGTAAGTGTCTCCTCTGTAACTTTGCAGTCCTTTTCTGCCTTTTAATCTTAGAAGTCTCAGCTTACATGACGAACAATATTACTGGGTCATTTTTGCTTTT
>RC0G0023500_658_912
GATGCTTAGATATTCGGTATGTGGTTCAGAAAAATATGGAATGTGGATGGTGGGAATATTGTTGGATGCTCAAGGTTGATGAGAAGATACACATCAGCCTCAAGCAGACGTGTATTAGACATGGCTGCTAAAGATGGGGAGCTGAGGGTCTTCATAGTTTCTGGAGAGGTTTCTGGCGACACCATTGGCTTTCGTCTGATGGCATCTCTAAAGAAGCTCTCTCCTGTTCCAGTCCGCTTTTCTGGTGTTGGAGG
>RC0G0023500_1149_1329
TTGGAGGTATTTTTTGTCTCACCCTCTCCATATTGTTCAGGACTATGATGTCCAATCAAGGATTAAAATCTGTATTTCCTATGGAGGATATTGCAGTGATGGGATTGTTGGAGTTATTGCCTCATCTAAATAAACTCAGAGTGAGTATGATATAGATATTATCCGAGTGTATTATAATTT
>RC0G0023500_1398_1578
TTGGCCAAGGTTTTAATTCTGGAACATCTTTGTCAGCTGAAGTTGCAGGAGACATTAGAAGCTGCTCTTCTGTTTCAACCTCATGTTGTTGTAACAGTGGATTCCAAGGGATTCTCTTTCCGTCTTCTAAAGCAGTTACGGGGTAATATAAACCACCTTCTTGGAGTTCTAGTCATCCTT
>RC0G0023500_1622_1846
CTAGATACAATCAAAAAAGCTTCGAGATTCCAGTACACTTCCATTATGTAGCACCATCATTCTGGGCTTGGAAAGGGGGTGAAGCAAGACTCAGAGGCTTAGCTGGATTTGTGGATCATATTCTGTGTATACTTCCGAATGAAGAAGAAGTTTGCAGATCAAATGGATTGGTTGCAACCTTTGTTGGCCACCCTATTCTAGAGGATGTGTGGGAGTTGAATTTG
>RC0G0023500_2088_2268
AATACCTGCAGGTAAGATTTAATGAAGTTAATTTTCATAATAAAGTTTTAATATTGTATGTGATACCTGAGAGTAGTTGAATATGCACAATGCACACTGTCACTGTTGAATTGTTTTTCCTTCTTTTATTCTTCATCTATCCTCTTACATTATTGGCAAACTTGAACATAAGAACAACCC
>RC0G0023500_2627_2863
CCCCAATCATTTCCTTGCTTCCTGGAAGCAGATTACAGGAGGTCACCAGAATGCTTTCTCTCTTTGCAAATACCATCGAACTATTAAAAGTCTCCTTTCCTGAGTTGGTACCAGTGATCCATGTCGCTACAAATCAGCATGTGAAGGACTATGTCACTAGATTTACCAACAAGTGGCCTGTGCCTGCTATATTGATTCCAGGAGGATCTCTGCACCAGAAATATGATGCATTCAGC
>RC0G0023500_3500_3692
GCAAGTAGTGTTGCATTATGTGCTTCTGGAACAGTTGCTTTGGAGTTGCAGCTTGCACGGCTACCATGTGTAGTTGCTTATCGAGCTCATTTCCTAACTGAGTGGATTATTCGCTATAAAGCCAAGATATCTTACATCTCCCTCCCAAATATCTTGTTGGATTCAGCTATCATACCTGAAGCACTGTTTCAA
>RC0G0023500_3786_4337
GTTTGTATTGAAATACTGGGAATCTATAATCTCAGAGGTTCTTATTTTCCATAATACACATATGAACCAAGTTTAGGATCCACCACAGGAAATTGATACATGACGATGGCCTCCGAGAAAAACAAATTGTTGCTGCTGAAAAGGTTACCCGACTTCTGTGTGCTTCACCTGGAAACTTAGATAACTTGGAAGAGCCGCATCAAAGATGGAGGTTTCCCCATTACACACCGAGTATGATAGCAGCATCTGCAATACTGTGCCATCTGAAGCCATATTGAGTTGCCATTTTTGAGTAAAAACATGTTTTTGAAATGTATGGCCAGTGAACTTGGGTGTTGGGTCTTCACTCTAATTCTCCTTTGCAAATATCCTGGGTCATTTCCTTCATTGTTAGGTGTGCAGGGTTGACATGGTATGTACTAAACCTGGTTATACAGCATCCAATTGCAAATTTAAAGTTGACCATCTGACTGTAAAATGAAATAAAAGGCAAATCATAGTGTAATACAATGTATTTATTTATTTTGGAAATTTTGATATTTGATTAGTCT
>RC0G0026400_0_182
GGAGGAGAGAGTCACAGAGCTCCCCCGAATCTAAAAAAAAATGGTGAACAAACCCTGGAGGATCATCCCCAGGCCATTGTTAGAAACAGTCCTCAACAACCACGCTCACCACCACCGCGTTCCCCAGCCTCTCGTCCTCCACGGCCCCCGCGGCGTCGGCAAGACCACCCTCATCCTCGACC
>RC0G0026400_257_898
GTCTGCTGGGCGAGTGGAACCAAGGCCCCCACCTCACTGGCTACGTCGACTTCGCCGAGTCCATCAAAGACCACCACCCCCAGTTCAATCACTCCTTTCCTTGGGCTTCATGGGCCAATTGCCCACCTCCCACTTTGTCCGATTGCACAACCAAACTCGAAACCTGCCTCGAATCCATGGCTCACAGGGGCGTCCAGCTCGGCGCCATTACCTCCCACCACGTCTTCTCTACCCTTTGCAAATGGCACTGTCTCAACAACTCTCTTCGCCGAGTTATTCAGGGCACTAAGGCTTCCAACAATGCGGTTTCCGAAAAGGTTTCCAGCTCGGTTCTCTGGGATCGTGCGGTCTTCGCATTGAGTGCTAGGTGTGATGGTGAAGAGATTGATGGGGTTTTAGGGTTGAGTGGTACGAAGAAGAAGAGTTTGTCACTGGAGGAGGCTTCGTATTATAGGGAGGCCGTCGTGGCATTGAAATTGGCAAAGGAGGTGATTCAGTTGCAGCATAGCTGGAGGGCTAATGCCATTGCGCATTTGAATCGGACAGGTGGGTTTTCGAGGTCTCTAGCGAATTCGTGTACTGATTGGCCTTGTTTGTTGTTGGAGTTGTTGTCACAAGCTGCTGAAATTGACCATTTTCAG
>RC0G0026400_1050_1381
TTGAGCAGCCTAAGCTGGTAATAAACAATATCGAAGTTCTGAAGAATGCAATTCTGTTAGATGAGAGTTCATCAGTCAGTGGATCGATGTACCATGACAGCCTAATATGGAGAATAATTGCTTTAGGTGCAAATGAGAGGTGCTTGCCTCTTGTACTTGTGACATCGGATAGGTAAGGTTCATTCCTTTAAACTCTAACATCACATCACATCACTCTTTTATCTATGCATCACAAGTTAGGAATTCTAATTCTTACTGTCAATTCCTCAGTTACTATTCGTACCGAGCTTACATGGATTTTGGATTTCCAGACATATTCATCTCTCGTGAG
>RC0G0026400_1593_1773
GCATTTTGTTCTGATGCTGGTGCATATCAAGCATTTAAACTTTGTTTGTTCTACAGATCTTTGGCTGGAATCCCCAAGAAGCCAAACTGCATATGGTTACTGATTACTTCAGTCATTCAGAGGTAATAAACTTGTCTAAGTTTAGATTTTTTTTTTTCCCCTTCTTTTGGGCAGGGGGGG
>RC0G0026400_1889_2069
TATTGCAATTCTTAGTGACTTTTGGCATTATTATTACATATTGCAGTGGTTGATAATTGCCGAGGTGCTTGGCCCAAACCCACGGCACCTATTCGAGCTATATGCACTCAAGCAGGGCAATTACTATCAGAAGTAAGTATTATATTTCTTACCATCTACATGCATGCTACAGGAACTAGA
>RC0G0026400_2633_2813
CGTATATAATTGTTGTTACATAGTTTTAATATCTATTACTGTTTTTGTTCATCTCAAGGTTGGTGGATAACAAAGATGGCACATTTGAGGACATTGTGGATTCATATTTAGCATATTTGCAAGTAAGTTTCTATAGGGAGCAATGGAGCGTGAAGTATGCATCTTGCTGATTTACCTTTC
>RC0G0026400_3107_3320
ATTACTGTAGTCAATCCTGCCATGGAGAGAGCATTGGGGTTTCTGCAAAAGTTTGCTGTTGATGCACACAGGGGAAAGATATCAAAAGATAGACTGCGCTTTGGTGCACCTTGGAGACATCCTCCACCAACTGATGAACCCACATTGCGCACTGATTGGGCAAAGGTCCAGCTGATGGATTTTGTGCAGTCTTTCGTCAATACAGAATTTGGA
>RC0G0026400_3816_3996
ATTAGTCTTCTATCTTCTGTGTAGTGATATTCTAATACCTATGTACCTTGTTGCAGGTTAATTATCTAGCTGATTGTAGCCTGGAGATCTTCGATGATCCATCTGCTGTTGCATTAGTGGAGGTACATTCATACATATGCATTTACTCTCCTGAAGTTTATTGACTCTCCCACATTTATT
>RC0G0026400_4248_4827
GTTGGTTTGCTCTATGCTCAACGGGATCCATCCATCATTCGCCCCATATCTAGAGCTATTCAACGGTGTCTTGTAAGATGGTAAGCTATCTCATGCATTGAAGGAACTAAAAATGATCATGAAGGTCTAGCTGACCATTTATGTTACTCTCTGATTACAGGCTTGTCCAAGAGAGATTAAAGATGGGTTTCCGGGAATCACTCCAGTATTTGTGGCAGCGTATTATACGTGGCCGTAGCTATCGTCATTTAATGCTACAAGTAGGCTATAAGTAGAGCATGAGAGAGGTAATCTGTCTAAATTGTTGTTTATTCGAATTCTATGTCATAATGAAATAAATTTGTTATTTTACTACTTGAAGAGATAACCTCCATCTCTGGCAACTAACTGGAGCTTAGAATTCAACGGCTAGTTTTGAGCTTTTCGTAGTTTTGCTCAACTTTATTGTTTTTGTGGAGAGGTTATTTTAGCCTCTTTCACCTATGATCCTAACAAGCTTTATGTTGTTACCTTTCAGGGGTTGACAAATTCATCTTTCATTCGGGGAGTGAGGCCCTTGCTTCAGGTTCATATAAATAG
>RC0G0026400_4944_5124
AATATTCGTGTTACTTATTGGTTTTGTGACAACATATTGACCCTTCTTTTCTTCCGTAGCTTTAACAGCATGCAAAGATGGGTAAAGTCTTCAGAAGCTGATTTCGACGAATTTTGTCCGGTAAGAATTCCCTTCTCATGCTTGTGCATGGTTATTTCATATGTCTCACACTGATTATGT
>RC0G0026400_5411_5764
GATATGGCTATGGAGCAACCCTTTTGTTGACATTTGATTTGAAGACTACCAAAGATACATTTGATATTTGGAGAAAAGCTTGAACTGAGTATGCTGACAGCATCCTCGTGATTGATGGGAAGCGTTTTTGCTTCTTTCCCAACAAAAATTCAAAAGCAAAGAATAGATAGAGCAGAATAATGTCATCACACGATTGTATGGTTATATCACGCATTCATTTTGTGCAAATTTTATGTATAAACAGATATCCATAAACATTTTACAGTTTCATTTTGTCAGCTATCTACATTGTTCCTGGAACTTGCTATTTCCAAAACGCGGCATTTTTCCATATTCAGGTTTGATATTTCTTG
>RC0G0046600_0_248
GAGAGAGAGAGAAGAGAGAGATGAGGAACGAAGAGAAATCGAGGCCGGTGAGGAAGGCGTTGAGGGACGTGTCGAATAGCCACGGCGGCGGAAGACCCTCGATATTCTCAACCACGGCGAAGAAGAAAGACAAGGAATTGCAGAGGCCGAGGGTCGAACAAGAAGAACGCAAAGAAGAGGACCAAAACGATGTCGTTTTGGATCGCCTCTTGCTTGTTCAGTCCGATCTATCAGCCCTAATTAATCAG
>RC0G0046600_457_637
AGGGTTTTAGTTGGAATTAATTTTGAATTGAATGACAGATTGATCAGCTAGTTGTGGAAGCGTTTAAATGTAAAGCAGGAGCAAGCAAAGAAGTTGAATCCTTCACACATTTCTTATCCGAAATGCATTCGTCGTTGAAGGTAGTTGAATTTCTAGCCACCCTAATGTCATATCCCACCT
>RC0G0046600_688_1505
CCATGGGTGCCCAGATTTCAGAAGGCACTTTGTGCTCCGGCAGAAACGGTAGTTGTGAGTGAAGTTGAGAGTGGTGAGATTAAGAGTCCTGAAGTTGAGGGGAAAGGGACTGAGAGCCTGGAAGAGTCTGATTCAGAGTCGTTGATCTCGCCTTCTCCCCTTGTTTCGTGGCGTGCTGACTGCACTATCCAGAGAGGAAGACAGTTGTTTATGCTTACGCCGCTTCCCATATCAAAGTCTCTGTCATCCAAACCCCCAATGCCTTCCAAACCTATGGTGTTTGAGAGGGTTACATCTAATACTACAGATGGGCGACAGTTTTTTGGTACTACTAGTGGTGATGCAAATGATGATTTGCCTGAATTTGTAGCGATAGAGCTGATTCCCTCTAAGCCTTCTGATTCAGTTACTACTGAGACAGGAGGAGTTGTTGAGTCTGGCTTTGTTTCTACACCAGTGTCGAAAATTGGGGGCTCCATGGTTCTGAATTTGATGACTCCATGCTTAAAGTCTCCTCCTAAATCTTGTGTCCTGCTTGAACCCATTTCGGAAAAGGGACATCACCGGGTTTGTAATCGTAAATCTACCCCATATCCTGCTGGAATCAGATATTCTGGTGATTCCTCTAGCAGTGAAACTTCTGACGACATGGATGCCTCACCAGATTGGTGTATGTCACCACCTAAAACTTGTGTTTTACTGGAGCCACGTGATGAAAAGTCTTCAGATGAAGTAGGTCATCTTCAAGATACACAACTGAATGGGCCTCTTTTAAAAGATAATGAGGGTGTAGGAGGCATTCATCAAATCAAGACAG
>RC0G0046600_1609_1918
AGCCTGTGGGTGGTGGCAGATGTGCCATAGAAAGCACACCAATCTGGAAACAAGCTGGAAGTGTAGTAGTTCACAAAGGCAAACATCCTGGTGAGAATACTTTAAAGAGGGAGTTGTGGATTAAGTTTGAAGCAGCTTCTACAAATGAGCTCAGTATTGATGACTCTGTAACTCAAAAAAGACTTCTTGACCTATTGGATGAGGCTTCATGACAGTTCAAAGTAGTTGTTGTACAATGTGGTTTTAATATAGCACATGCATGTGATTTCCGGTGTACTTGAACAGTTGATTAAGAAATTCAACTTTTTT
>RC0G0069200_0_2018
GGATCTGAACTCAGATCCAGTTCCCACCATGTCTTGCTTAGCCCTCTCTCTCCAACCCGCCAATGGATCCGACATCCTGCTCCAAACCCGAGAATGGTTCCCTCCGGCCCGAGCCCTCGTCGCCGTCTCCTCCTTCCGCGAAACCCGCCTGGCCTTCGCCGCCTCAAAGCAACAGCAGCAACTCCACAACCAGAGCAAAGACCACCCCAACAACTCCGACTCCTCCGCCGATTCCATCGCCTCCCTCGGCGACGACCCCCTCGCCGCCTCCAGCGGCCAGCTCATCGTCGGCGTCGAGAGCCGCTTCCGCGTCGTGTACCGCCTGGTGAACTCCATCTACGTCCTCGGGATCACCACCGCCGACCACGACAACTCCATCAACGTCTTCGAGTGCATCCACATCGTCAACCAGGCCGTCAGCGTCGTCGTCACCGCCTGCCGCGGCGTCGACGTCACGCCGGAGAAGCTCGCCCGCAAGTACGCCGAGATCTACATGGCGCTCGACATCGTCCTCCGTGGCGTCAGCAACATCCGCCTGGCGGCGATGCTGTCGTCGATGCACGGCGACGGCATTGCCAAGATGGTCCACTCGGCGCTGGACACCGAGAACAAGGTCCGAGGCGCCGAGAGCTGGAGAGGCACTGAGGTGCTTGCGGTGGAGCACGAGGCCGGAATTATGGCGTTCAACAATACGACGTTCGAGTTGCCGCCGGAGACGATCGCCGCCGGGGACGAGGTGGCGGCTAGTTTGGCGCCGGTGGTACAGACTGAGGACAAGCAAGAGGAGGAGGAAGAGAGTGAAGCAGAGAAAGATCCGTTTGCAGCTAGTGAGAAGATTAATCAACCTGAAGAATTGGTGACTGGATTCAAGAAGAATAAGGATCCTTCGGCGACGGATTTAACACTGGCATTGTCTACTCTTGAGGTGACGACATTGCCCCCTGCAGAGGCCACACAGTCTACTCACATTGCGGTCGAAGGGTTTGAAGGGGAGTATGGTGGAATTGAGTTTGGGAATGAGCAGGCTTCTTTGAATGAGGCTTTTGAAGGGTTTTCGGATGCTTGGGGTGGTGGTTTGGATGCTTCTGAGTTCGTTGGCACAAAGAAGGTTGTGAAGTCGCAAGGGCTTGGTGGGCTTGAATTGTTGCAGACCGGACCGGATCCTCCTAAAGCTGCTGGTGCTGCTGCAGCAGGTACTCCTCTCGAGGAACTTGTAGGAAAAACTGAAATGAAGGGTCCTGAGATGAACATTGTGGAAGAGATCAATGTTGAGTTTAGGGAATCATTACTTGCTAGAGCAGCATTAAAGGGTGTTGTTTATTTGAAAACTTTGCCAACCAAAACTAGTGGTGATAAAGAAACTGAGTTTTCCTTCAGGGTTGAGGGAACCAGTGCAGTTAAAAGGTTTGTTATGCAGAATTCTCGAATTAGTAGTCTAGGCAATGGGATGTTTCATGTGAGAACTGCGGCCTCTGATGAGCCTTTACCCATTTTGAAGTATAGTTTGCAACCTAGGTTAACCCCATTGCCTTTGAGGGTTCGTCTTGTGCAACGTCACACAGGAAGCTTGCTGTCAGTGATGATACAATATGTGTCGAACCCTGAGTTGCCGGCACCTTTGACTGATGTCACATTTATTGTGAAACTGCCCCTTGACCCTACATTGCTGAAGGTCTCACCGAAAGCTGTATTAAATCGGTCTGAGAAAGAACTGAAATGGCATGTCCCTGAGATTCCGTTGAATGGACCGCCAGGTCGGTTGAGGGTGAGGATGCCTGTAGATTCTAATGAAGAAGATGGTGGTGAGGAGATTGAGGTTGTTGCCTATGTGAAATTTTCTTGGCAAGGAAACAGATCATTGTCTGGAGTTTGTCTGCGGCCAGCTTCTGAGGGTAAGACAGACTTTTATGAGGTTAATCACAGGTATGAGAGTGGGGTATATATGTGCAACCCATGATGAAATCACTTTCACATTGTAACTTGTAGAGGAATTGTATCTCATTTTTCTTTCTTTGTTT
>RC0G0069600_0_679
TGAACAGCTGAACTGACCACTTCAGACATTTGTGCTCTCTCTCTCTCGCTCTCTCCCTCTCTCTCTCTCTCTCTCTCTCTCCACCCTATTTATATACTTTACCAAGACGCAACAGCTCCATCAAGTTTTACACCACTCTCGAACTCTCCCTCTTCTCTTCTTCTCACAGTCACCAAATACCAAACCTTCCTTTATCAGTTTCCTCCAGTTCCCTAGCATTTATAGACAGAGAGAAAAACACCAAACTGTAAAGAGAAGAAACCATGAATTCTTTCCAATCACAGAGACAAGACTCATTGAAAAGGAGGTGGCAAGAGATCAGGAGATCAAGTGCAACCACTCAACCTTCTTCTGATATGATCAGGAAACCTAATGGTGCTCTCAACGGCTTCCCAGGCCTTCTTGGTGATGATGATCTTGTTTCCACGTTGGTCCCTCCGGTAACCGTGGTGCTCGAAGGCCGCTCGATCTGCCAGCGCATCAGTCTCCAAAAGCATACGAGCTACCAAAGTCTAGCCAAAGCCCTCCGGCAAATGTTTGTGGATGGCGGCGATGTTGGAGCTACTGCGGCCGATATTGACAATAAGGATCTCGATCTTTCTAATGCCGTTCCGGGTCATGTTATTGCTTATGAAGACATGGAAAACGATCTCCTTCTTGCCGGAGACCTGAATTGGAA
>RC0G0069600_835_1176
GGATTTCGTACGCGTTGCCAAGAGAATTCGAATACTTCCTGCCAAGGCAAACTCAAGGAGGGGAGGGAGAAGGAGCGCATAGGTAGCTAAGCATATGCTGGAAATTTGGCATTTTGCAGAAAGTATTGGCAAGAAAGTCAAGGAAGTTATATAATACAAGTCATAAATGAGAAACTTGTGTACGGCGTCTCATGGAAACATGGATTAATGTCAAATATATAGCATTCATCTTTCTTGGAATCATGCACATCATGTACTACTCCTTTTTCCCAATGATCATGTAAATTAGGTCACTGTTGAATCTCCCTGTATGAATAAAGGACTCTCTTTCCGGAATGAGT
>RC0G0087800_0_180
GAAAGGAGTCGGGGACTGGGAGGAGGAACCCGGAGCGATCGAGATGCCTGTAAAGACAGAACCGTGCAGATACTTTCAGCGTGGCAGGTCCTCTTCCTCTTCCCTCTCTCTTGCTTATTATTGCTTTTTTCAACTGTCTACGATTTCATCTTTTAATACTTTCTATCTGTCATAAACAAC
>RC0G0087800_714_894
TCTTTCAGCTGTCAGTATGGAGATAAGTGTAGATATCTTCATGTGACTCAGCAACAGCCAAAGTCGAATATCTTTGGTGGATCCCAATCTGGCTCAAATCAGCACCAAAAGTCCAATCCTTATGGTTTTGGTGTTCATAACAACTCTCAGTCAAAAGCGGGAACTGATAAGGTTTCTTCC
>RC0G0087800_1122_1470
TCTATGTGTGTCATTTAATGCTAGTGTTACTTGTGATCAGCCTTTCGAAAACAAATGGACTCGTTCCTCCCCCGCAGCTGCTACTGCTACTCCTTCATCACGGAGATCTGATAACCAGCCCCAGACAACAAATCATGAGTAAGTTATTGGCTGACAGTTTATCTATTTGCATCTCTATAGCTTTGCACTGCCATTGTTATCTCGTGATTTAAGTTAATATGTCTAACCACCTGTGAATCCATGTACCTGAAGGTGCACAAATCCCGAGTCTTGCAGAAGTATAATTAATGAAGATTTTGAGCGTGAGAGACCACTTTGGAAACTTACCTGCTATGGTCACTCAAGAAA
>RC0G0087800_1582_1762
CAATCAAAATAAACACTACATTTTGAATTTATTTGTTTGCAGTTCTCCTTGTGATATTGTTGGTGATGTTAGTTACGAAGAATTGAGGGCACTGGCATATGATGATGCTAAGCGAGGGCTGAACTTGCCGTCAATAGTAAGATAACCTTACATATCACAGTTTACACTTGAATGTTCATA
>RC0G0087800_1822_2037
ATTGAAAGAGAACGAAATGTGGTTAATACCAAGTCTATTGAGTTTGAAAATCTTCGCAAGCCCCGTGCTGTTCCACTGAACTCTACTGTTAGCCAAAGCCCTTTCGCTTCAGCTACTGCAAATGCATTCTTGCAGACTCCTCAAAGTAGTGCTCCTCCTTCAGTATCGAGTTTCAACCAGTTTGGTACATCCCTCAACGTGGGATTTGGACAAAG
>RC0G0087800_2217_2397
TGGGCTTAACAACCCTTCATTGCAATTCTTTTCCAGGCCATCTGCACCAGCAAATAATGGGTTTTTTCAGCCGAGCCTGTTCATGAATTCTAGCCATGCTTCAAGTGGATTTGGGACAAACAATATTCCATCTGCAAACGTTGGTAAGACTGTTTTGTTTCAGTGGATTTCAATGTGTGA
>RC0G0087800_2714_2940
GTTCACTTGCCGGCCAATCTCATAACAGTACACGCGGAAGTATTTTTACCCACAATGTAGGATTTGGCAACACTGATGTCATGAGACCTGACAGCAACCAAATATCTAGTTCAGCAGTGCCATCACAATTTCCTAGTGCTACAAGTAGCCAGCCACTTATTGTTTCAGACGGGCCTAGCTCTGCTTCCATTTCAAGTGGACAAATAACTGCAGAAGCTCAGTCACT
>RC0G0087800_4648_4828
GAGCTCTGTTATGTGCTTCTATTTATCTTTTGCTCTTCTTGTTTATCCTACAGAAATAACATACAAAGAGAGAAGATTTCTGGGGACATGAGTATTTGGTTGAAAAAGAAATGGACACCTGGAGAGGTAACATCCTGGGGTTTCATAAGAAGCTTGCACATTTATACTCATTGTGCATCA
>RC0G0087800_5234_5655
GTTCCAGAAGAAGAACCGCCAGATGCATTGGTTCAGATTGACTTGTAAGCTGTAGCAGTACTTTATGAACAGGACAATCACAGCACTTACTGTTGATATTAATATGCAAGGGAAGTACCCCAAGTGCAAAAAGACATCTCGAAATCTCAAGTTGGGTGAGCGCAATGAAAGGGGAGGACACTAAAAGGAGAGGGAAAAACTTCATTTGGGCAGGCCACATGGTTGCAATGTATCTTCATGCATGCCCGTATGCCTTATTTGAATAGAACTGATGTGCCATCTTGTTTCCAAACCCACCCAGCTTATGAGTATTTAGAACCGTGTGATGATATACTAACGCAATAGCTTATGACTATTTAGAACCATGTGATGTTATACTAACACATCTAAAAGTCGGCTGAAACTAGAAATGACTGCAAAT
>RC0G0092100_0_510
CAGGCAAGGCAAAGCTCAAAGCCTCGAAGTTGCCTTGGAATTTCAATTTCCCACTCTGAGAGCCTAGCTAGGCTATGGAAATCGAAGTTGAAGACCGCTCAAAACTTGTAGTGGAGAAAGGTCAAAAGGCCGTGTTTGGAAGAGGAAATGGGTTCAACACCACAGACCGAACAGTCTCTCGCCGTCATGTTTTGTTCGAACTCGAGCACAAAAACGCGACCCAAACAGAGCCCAGAATCTCATTCGAGGTTCTGGGGAGGAACCCCGTCTGGGTCCGGAGCCAGAAAGATGGGGAAGTCAGGGTTTTCAGAAGGTCGGAGAAGGGTGAGCTGGCGGCCGGTGATTGGCTCTGCGTGTCTGGGAAGAGACCCATTTGGTTTAAAGTGAGAAATGTTGGGGTTGAAGCGGAAGTTAAGAGGGTTTTGGAGAGTGAGAGTGAAATGGCTGAGGGTTTGCTAAATGGGTCTGAATGGGGAGGTGTTGATGTTTCAGGCATTGACCCTGTTAAAG
>RC0G0092100_1182_1362
ATGCTTATGACGATATCGTATGCTTTAAGGGATGCAGAGTTTGGTTTCGTTGTAATGGGGAATGAGTTTGATCGGTATCCCAAGCAAATGATTTGCGATGTAAAGAACTGGAACTGGTTTCTTGAGGAACCTAGAAAAGAAAGCGACGATGATGAATATGAGGGAAAGGAAAGGAGGGGT
>RC0G0092100_1414_1765
GGGATAGTGAAGCTGATGAAGAGCTTGTTGCAAAACTTAGAAAGGTAAATAAGCCTAAATATTCTACAAGATCGAAGGCCCATAGTGAACCTCAGAAAAAAGCAAAAGGTAGTAAACATTCTGATCAAAAGAAGACGGCTGCTGTGGATGAAGAGGGCATAAAAGACGATGACAAAGATGAAGACGAAGATGATGAAACACTTGGAGGCTTCATTGTCGGCGAGGACGACTTGGAAGAAGAAGACCCTGAAGGAACTGATGAATATGAAGAAGAGGAGGAATTTGTTGAAGAAGAAGAAGAAGAAGAAGATGATGATGATGATGAATGAATGAATGAAGTAGATGATTGAT
>RC0G0122900_0_180
TTTCAACACCCAAAAGGCCATGTTTGGTTTGCTGAGAAAATCTTGAAACTTTTGGGGACCCAAACCCACCAAGGTTTCGCCAAAGGTGGGACCTTTATTCATCGTCTTCCCCGCTGTCTGCTACACTCCCAACACCGTTTATGAGCACGAGACCCTCTCTTTCGATACAGGTTTCCTTAC
>RC0G0122900_345_525
TGGGTTCTTGAAAGGGGCCAAATTTGACTAATTGTTGTTATGGGTTTAGCAGCGGTTGGAGTAGGAAGAGGGTGTATGGATCCTACTCTGAAATTCTCTATTATCCTGCTGTTGCTACTCGGATTCGGTACGTAATCTGCTGTTGTAGAGTTTCATAATGTAGGCATCTAGGTGTGTGTA
>RC0G0122900_587_925
CTTATGTATCAGTGAATGCCGCATCTTTTAAGAATGATTATGGGCATTGTGAAAGAGTTGTCAAGGGATGGGCATTCTCTTCGCTTCAACAACAAGTTAAAGAAGATAAGCACACACTGAGGGATTTGCTGTTTTTCCTTCACGTCCCAAGAACAGGGGGGCGCACATATTTTCACTGGTAATCCACAAATTATTTCGCCCTAAAGATTCATACCCAAGCATTGTTAAGCCATATTGATACCATCTGGCTATGTCTTCACTTGCAGTTTCTTGAGAAAGTTGTATTATAGCTCTCTGGAATGCCCCCGATCTTATGATAAGCTGCGGTTTGACCCTAG
>RC0G0122900_1424_1713
AAAAAAACAGTGCAGGTTGCTGGTTACTCATGATGATTATAGCATGATGTCGAAACTTCCAAGGGAGAGAACTTCAGTAGTGACAATACTTAGGGATCCAGTTGACCGTGTTTTTAGTTCTTATGAATTTTCGGTAGAGGTAGCTGCTAGGTTTTTGGTACATCCCAACTTAACTTCTGCAACACAAATGGCGAGACGTTTGCGGTTGAAGACTAAAGGAGTAAGCACATTGGACATTTGGCCCTGGAAATATTTGGTTCCATGGATGAGGGAAGACCTTTTTGCTCGG
>RC0G0122900_1841_2021
TGATGTTTCTGGACAGAGAGAGGGTCGAAAGCTTAGTGGCACATTTGAAGTTCAGAGCGATGACCCATACAACATGGAGGAAATTGTGATGCCATTACATGAATACATCAATCACCCTATAGCTCAAGATATTGTTCACAATGGTGCAACATTCCAGGTAGTTCATTCTCTTGTGGCCTC
>RC0G0122900_3576_3756
ATATTAATGTATCTGATTCACTTTCCTAATTTAAAAGGTAGCAGGATTGACAAACAACTCCTATCAACCCGATTCACATGAAGTGCGCCATTGTGTGCAGAAGTATAAGCTGCTTGGTGAATATGTTCTTCAAGTTGCAAAGGTGATAAAACCAAGTTTTCAGAGCCGTCCATATTATTT
>RC0G0122900_3830_4010
TGTAAATCTTGCAGAAGAGGTTGGATGATATGTTATATGTTGGTCTCACTGAGGAGCACAGAGAATCTGCAACAATGTTTGCAAATGTGGTTGGTGCCCAGGTGATTTCACAGCTGAGAGGATCAAATTTTAGTGGGGAGATTAATGCTGCTAACGATAAATCTGGTTAGTGCGGTGTCT
>RC0G0122900_4267_4684
AGCAGAGCTACCCGATTTCAGATTCCAAGCCCAGTAATGATGATCTTCAGGTAATTAGCAAATGCCATCGTTACCAAATGAAATGCCTGACATTTGGATATTGGTTTTAATAGCTTTACTGAACCTTTTCTGTATATGACAGAGCAGCACTCCAGATGGAAAGGAAAGTGAGATTGCTTCATCTGAAACTGGTGGAGCTGTGAAAGAAAATGTAAGCCATTTTGCATATTGACATGAGGAGGGTAGAGATGTTTTCCAAATATAGAATGTTGACTTTGATTCTCTCTGCCACCTTAGATGACTGTGGGAGACCTTATGGAAGCTTATGAAGATTGCATTTCTAGTTTACGGGAGGCCCAGACAAGGAGGCGCACCTCATCTTTGAAGAGGATCTCCCCAGCAAACTTTACTAAGGAG
>RC0G0122900_5026_5206
TTTGACATTCAATTTATTACAGGCACGACTTCAGGTTTCTGAAGTGGTTCTCGAGCAGATAAGGCAATTTAACCACCTTGATTTGGAGCTTTATAAATATGCAAAGGATATCTTTACAAAGCGACACAAGCATGCAGTGCAAGCTTTTGGTAGTTCAGTAAGTCTCTTAATTCCAGGCTT
>RC0G0122900_5779_5959
AACTGCAGGACAGATGGGAGAGTATGTTGCACAGTTCATATGGCACAGGGATGATGTTTTGGAAAGGGCTCTCACTAGGCATGACTCTTGTGTTACTCCTTCTGGCCTTCTTTGTTTTTGTTAATGCACGAAGAAGAACGTTGAAAATTAAATTATGATCGTATCTTCATTAAACTGTAT
>RC0G0128400_0_732
ATGACGGTCCCGATTGCTCTGTACGCAACGCCGCCGAGCAGTGTGTGCTCGCACGCCACGTTTGATTTCGAATTGAGCTCCAGATCTTCGTCGTCCACGGCTTCGACGCCGTCCACGTCACAGAAGCCGGCGATGGGGGGCTTGTCGTGCTTGTTCTCGTCTCCGACGGTGAAGCATGCCTCGTCTTCTTCCAGCTTTTCGGGCGGAGGAGGTGAGGAATTGGGGTCGATGTGGCCTGATAGGGGTGAAGAGTTGAAGGAGCTGAGTAGCTCGTTTCGGTATTCGCAGGGCAAGTTCAATGGGGCTTCAATGAATAGAGATCAGAGCCCGATTTCGGTGTTTCAGGGTCCGGTTTCGAGTAGCAGCAGTGGGGTTTCGAGCTCTGCGAGGAGCCCTCCGATGAGAATTGCGCGGGAAAGGAGTAGCAATGGAGATGTGAACTTGCGGTGCGGTAGTAATGGGCTGTTTAATGGCTTTGTGAGGGGTGCTTTGGGGTCTTCCTGTGTGGATTATGACTCGCCGAGCTTCGAGGTGCGAAATGAGGCTCTGGAGATGAGATCATCAGCTGTGCTGGATGAATTGACTTTCAACATGGAGGATGGGTTTGTGGAGGGCAATTTCGAGCCTTATGCAAGTGAGTTGCTTGTAGGTGCGCAGTTGCAGCACAAGATTTTCTATGAAGAGTTTGTCATCAAGGCTTTCTATGAGGCTGAGAAAGCACACAGAGGGCAG
>RC0G0128400_840_1026
ATGCGAGCAAGTGGTGATCCGTATTTGCAGCATTGTGTAGAAACGGCGGTGCTGCTCGCATTGATCGGGGCTAATTCCACGGTTGTTGCTGCAGGGCTTTTGCATGACACGCTTGATGATTCTGTTATGAGTTATGACTATATATTTGGAAAATTTGGAGCAGGAGTTGCTGACTTAGTTGAAGGG
>RC0G0128400_1496_1957
GTGTCAAAGCTGAGTCATTTGAGCAAGCTTGCCCGTGATAATAATACTGCGTGCAAGACAGTTGAGGCAGACCGTTTGCATACCATGTTTCTTGCCATGGCAGATGCTCGAGCTGTTCTCATTAAATTGGCTGATCGATTGCATAATATGATGACACTGGATGCATTGCCCTTAGCTAAACAGCAAAGGTTTGCAAAAGAGACTTTGGAGATCTTTGTGCCATTGGCCCACCGATTAGGAATCTCAAGCTGGAAGGTGCAGCTAGAAAATTTATGTTTTAAGCATCTCAATCCAGACCAACATAATGACCTATCGTCTAAGCTTGAAGATTCATTTGATGATGCAATGATTACTTCTGCCACAGCGAGATTAGACCAAGCTCTTAGAGAAAAAGCCATTTCCTACCATGTACTCTGTGGACGGCATAAGAGCTTGTATAGTATCTACTGCAAAATGTTAAA
>RC0G0128400_2162_2673
AAAAAAACTGAACATGAGTGAAATTCATGATATCCATGGGCTACGTTTGATTGTTGAGAAAGAGGAAGATTGCTATCAAGCACTGAAAGTTGTTCGCCAGCTATGGACTGAGGTTCCGGGGAAGTTCAAGGACTACATAACACAACCCAAGTGTAATGGGTATCAGTCACTTCACACTGTGGTCATGGGTGAAGGCATGGTACCCTTAGAAGTGCAAATTCGAACAAAGGAGATGCATTTGCAAGCTGAATTTGGATTTGCTGCTCATTGGAGATATAAGGAAGGTGATTGTAAGCATCCATCATTTGTGCTTCAGATGGTTGAGTGGGCAAGATGGGTGGTCACTTGGCAGTGCGAGGCAATGAGCAGAGACCGGTCGTCGATTACCTATGCTGACTCAATCAAGCCACCTTGCAGATTTCCTTCTCATTCCGATGACTGCCCTTATTCTTACAAATCCCACTGTGGTGAAGATGAGCCAGTATTCGTCATTTTGATAGAGAATGACAAG
>RC0G0128400_2783_3192
ATGTCTGTGCAAGAATTTCCTGCAAACTCGACGATTATGGATCTGGTTGAAAAAGTTGGGCGGGGGAGCATGAGATGGACAACATATGGCCTCCCATTGAAGGAAGAACTGAGGCCTAGGCTGAACAAAATGCCAGTGAGTGATCCTACATGCAAACTGCAGATGGGGGATGTAGTGGAGCTGACTCCAGCTATTCCTGACAAGTCATTAACAGAGTACAGGGAAGAGATTCAACGCATGTACGACCGGGGCAGGACCGTATCAAGTGTAGGGTCTCCTGCTAAAAGCATGGTAGGCTGGAGAAGATGACCTTGTGCTCGATTGTCCCATATATAGTGTATTTCCGGGCGCACACGGTTATTCTTGTACATAAAATCAAAAGCATTTGTATAGAACAGCTACATGGTTC
>RC0G0135800_0_510
GTTGTTTGTTTCTATTTATGCAACTGAAAGAAGGAAATTCATTGCTAGTAAATTTCATAAATATTCACAGAATTTTACATAATCATATATAAATATAATTTATAATACCGGAGTATCTAGCCTCACCCAGAGGGAGCCAATCAAAATGGAGAATCCAATATACCTGATAGCTTATTCAAGTCCCTCTTCACTCATTTCTTATCTGTCACAGATCAACCCATACATCTCCATATCTCTCTAACCATATCACCATAATCCTCCCCCATCCAACCCCTTATGCCCTTCCTTCTAAGCTCTGCTTCTCCCTTGAGTCACAGAACATCATCATCACCACACCTCTCTCTAAGCTATCTAGATTAATTTCTATGGCCGTCAACACTTTCCAATCCACATACCACAATCACCACTCTACTACTCATGACATTCCTCCTTCCACCACCACTCTTTTCCTTAAACCCACACACACCACCGTAACCTCCTCCCCTCTCTCTTCTCATCACCACCTTCACT
>RC0G0135800_690_1731
GTGAGGCAGCCCAAAAGCGAGGATACGTCTTTTTCTCCGAGGTCCAGTTCATCCCCGAAGCCGACCTCAAAGCCATTGACGACCTCTGGAGACAGCACAGCAACAACAGGTTCGGCTACTCCGTCCAGAAGAGGATATTCTTCGGAAAGGTTAACCAGGACTTCACCAACTTCTTCATCAAAGTCGGGTGGATGAAGAAGCTCGACACTGAGGTCGACCAGTACAACTACAGAGCTTTCCCTAACGAATTCATCTGGGAGCTCAACGACGACACACCCGAGGGTCATCTGCCATTGACGAATGCTTTGAGAGGGACCCAGTTGCTGAAATGCGTTCTGAACCATCCAGCATTTAAGAACACCGAAGAAGAAGAAGAACGGCTACTCCAAGCGGGCAGGGCCGCCGTTGAAGGTAATAAAGCAGCTAGTGGTGGAGGGTTGAAGGGGTTAATGGATGGATCCAAACCTCTGAACAAGAGGGTGCTCGAATCAGACTATAGCTTTTGATCACTTCATTCTGGAACAGATGCACAGGAATTTGATATAGAATCTGGGCTGCTTAATTGATTGCTTCTACCTTTTTTCTTTTTCTTTTTCTTTTTTAAATAATTTATTTTTGTGCCTACAAAAGGCATGATTTAAGTGGTGCTGGACAAGTGGAAGTATGTTTTTATATAGAATATGATGGGTCCAACTGTGTGAAATGTGCCCGATGGGAGCAAATGTGTAGAACGTTACTCTTGTTTTATTGTGGCGTTTCGAAAAGAACAGACAAATCAGAGAGCCTGCCCCTTCTGTTTTCTTGCTTGTCTCTTTGCTGCATTTTATATACATTGCATTTGGCCTTTTGACATACTGACGGGAATGAAGTTATGGGACCTGCTATTGCTCAGGGGGGCGTACGTGACATAATTAGAGAACCATCAAGGATCGGGATCACAAGATATATCAGACCACCTCGACTAAAAAAGATATATCAGACCAACATGGCTACATATTACTGATTACCTAAAATTAGAGACGCCAGCGAAACCAAATAGAC
>RC0G0144000_0_215
GACATGTCGATTCCGAACAAGCAAAACCCTTTTGAATTCGGTCTTCCATGTCTCTGTGAAGTAAAACCCTCACTCCAATCGTACTACACTTCCCGCGCTCTGACCTCCGCTAGGGTTTAACCCTTCACCGACCTCAACCCACCGGCAATGGATACTTCTCCCAGCTACTTCGACCCCGAAAACCTCACCACCAGAGAGCAATTTCGTCGCTACGG
>RC0G0144000_478_804
GAAAAGGCACCCGAATTCGAGCATTTCGCCCCACCGAGAGAATTCGGCTTCCTCCAGGCCACCCTATGATGGCCAGAGCAATATCCACAGCCCTACTAATGCTGCTCTTCTTCTGGAAAATATTAAACAAGAATTTGAAAGCACTCCTGCAAAGACTCGTTCCGTCTCGAAAAGGCGGTCCTTGTTTGATGTTACCGAGGTGGATGATAGCGCTGAGGCAGTGCGGTATTCGTTGAAGCTTTGCAAGCATGAGGAGGACTCGCTGGCTGATGATGGAGATACGACTTTTGCTCTATTTGCATCTCTACTTGACTCTGCTCTTCAAG
>RC0G0144000_929_1209
GGTTGATGCCTTTTTCTGAACTGATACTAAGACTCGAAGAATCATGCAGAAATGTTTCAGAGTCAATTATGTATGTCCTCATTTTGACAGTAGTTGCAAAGATGTGTTTGTATTGCAAATGCACATTAGTTCACGCATAAATGTACCATTCGGTTATTCTGTAGGTATGGTTCCAACATACGGCATCGGATTGTAGAAGATAAGTTGATGAGGCAGAAGGCTCAACTCCTGCTTGATGAGGCTGCTTCCTGGTCCCTCCTCTGGTACCTTTTTGGAAAAG
>RC0G0144000_1327_1598
GGACCGAAGAGACCCCTAAAGAACTCATCTTGGTAATTCATTTCCCCTGAAGACCTAAAACATATCGATTCTTTTCCTTAAACTTGTCAAGTTGAAAAGTACATGGAGGAGTTTTTTCTTATTTAAATACGTTGACCCATGACAGTTTCCCTCAACATCACTTTTGGAGGCTTGCCAGTTTGTTGCGGACGATCTTACAGCACAGTTATGCTTACGAATTGTTCAATGGCTAGAAGGCTTGACTTCCAAAGCACTTGATCTGGAAAGAAAG
>RC0G0144000_1793_1973
ATACTTGTAGGTGCGAGGGTCTCACGTTGGTGCCTGTCTCCCAAGCTCTGGAATTTGGTTCCATACTCAACGCTATCTTAAGAAAGGAACATCCAGTGCAAATACTGTTCATCACTTGGATTTTGATGCCCCGACACGAGAACAGGCTCATCTACTACCTGATGACAAAGTATTTTTCTT
>RC0G0144000_2601_2946
AAACATGATGAATCTCTTTTGGAAGATGTCTGGACTCTTTTGAGAGCAGGAAGACTGGAGGAGGCATGTAACCTTTGCCGGTCTAAGGGACAGGTAAGTGAAGTTCTGAAAAATATGAGATTATCTCTACATCTGTACTCAGTGATACTGTCCTAAGAACTGCTAAAATTTTGTTAGGCATGGAGAGCTGCAACCTTGTGCATATTTGGAGGTTCTGACCAATCTCCGTCAATTGAAGCCCTGGTGAGGAATGGAAAGAATAGAACCTTGCAAGCCATTGAATTGGAAAGTCGCATTGGCCACCAATGGTATCTCTGGAAATGGGCTTCTTATTGTGCATCAGAG
>RC0G0144000_3192_3372
TTGTAACATGTCACTTTTGTCTTCTATCTTTAATATGAAGAAAATAGCTGAGCAAGATGCTGGCAAATATGAAGCAGCAGTCTATGCGGCACAATGTAGCAATTTAAGGCGCATGCTTCCAATCTGCACTGACTGGGAGGTATTTGCTCCCACCAACTTTCAATTCTCCTTTAGTTCATA
>RC0G0144000_3950_4334
TCAGCGTGCTGGGCAATAGCAAAGTCATGGCTAGATTTTCAGGTGGATTTGGAATTGGCTCATTTACAACCAGAAAGACTGGATCAAATTACAAGCACTGCAGATGCAATTGATGGAAGTCCAGCACATGGTGATGGAGCTGTTCAGCCTTCAAGTGGACCAGGAAGTTGGCCACTCCAAGTTTCAAACCAGCAACCACGGCAACTTTTAGATCTCATTCAGAAACTTCATTCAGGGTACATTTTCTATACTAGTTTCATTACTTTGAACTTTCTTTTCTTGCAGTGTTGCATACTGGTAACGAAAGTGTAATTAATTTGAATTAGGGAATTGGTCCACGAAAGTGTTACTCGAGGATGCAAGGAACCACAACGACAAATTGAG
>RC0G0144000_5000_5180
CACACACACCAATCTGCGTACTTGTAATAACACATTGTTCGACAGATGATTCTAATGTTAGGGGATATCCCACGATTGCTGGACCTTATATGGTCATGGATTGCACCTTCAGAAGATGATCAGAATGTCTTCAGGTAATGTAATGTTAGTTGCCTTCACCTCTTTTTTGATATATTTCTA
>RC0G0144000_5501_5681
TAATGGGCGTTGTTTGTTTTTCAGGCCTCATGGGGATCCTCAGATGATTCGGTTTGGTGCACATCTAGTGCTTGTGCTTAGATACTTACTTGATGATGAATTCAAGGATACTGTCAGAGAGAAAATCATGAATATTGGTGATCTCATTGTACACATGTAAGTAGTTTCAAGTCAGTTTTG
>RC0G0144000_5970_6150
ATATAACAGTTGGTGAGTCTAATTCCAGGTATGCCATGTTTCTTTTTTCTAACCAACATGAGGAGCTGGTGGGTATATATGCTTCTCAGCTTGCACGCCACCGTTGCATTGACCTCTTCGTGCACATGATGGAATTGAGGCTGGACAGCAGGTAACAGATGACTCTTTATAGGGATTATG
>RC0G0144000_6283_6462
GGATGGATGGGTCAAGCACTCTTATATAAAACCTCATATATGGTTTATAATTATTCTGTGTTGCTTCTTAACAGCGTGCATGTCAAATATAAGATCTTCCTCTCTGCTATAGAGTATTTACAATTTTCTCCTCTAGACAATTCAAATTCAAAAGCAAGTTTTGAAGAAATTGTTGAGAG
>RC0G0144000_6536_6725
GGTTTTTTCAAGATCTCGGGAAATCAAAGTTGGTCAATATGATAAGATATCAGGTGTTGCAGAACAGCACCGGTTGCAGAGTCTTCAAAAAGCGATGGTTATCCAGTGGCTATGTTTTACACCCCCCTCCACCATTAGTAATGTTAAGGATGTCGGCAGAAAACTTCTTCTGCGAGCACTAGTACATAG
>RC0G0144000_7169_7349
TGTAGCAATATATTGTTCAGGGAGTTTTCACTGGTTTCAATGTGGAGAGTTCCTGCAGTGCCCATTGGTGCCCACACAGTACTTAGTTTTCTTGCTGAACCTTTGAAGCAACTTTCGGAATCTTCTGATACCTTGGAGGATGTTTCTCAAAACCTGAAAGAGTTCCACGACTGGGTATGC
>RC0G0144000_7474_7654
GTCTTCAACAGAATGAGTATTATTCTTGTGATGCAAAATACCGGAATTGGCTCAAAATTAAATTAGAGAATGCAGAGGTGTCCCCAGTTGACCTCTCAATGGATGAAAAACAAAGGGCTGTTTCAGCAGCCAAGGAGACTTTGAATTCATCTCTGTCATTGCTACTGAGTAAGTTGAGTT
>RC0G0144000_7776_7979
GAAAAGAAAATCCTTGGTTAGCTTCTGGTGAAGATCATGCCTATGGATCTGTGGAACCTACATTTCTTGAATTGCATGCCACAGCAATGCTATGCTTGGCTTCTGGTGAGTGTCTGTTTCCAGATGCAACTGTGTGTACAACGTTGATGAGTGCTCTTTACTCTTCCGTGAGTGAGGAAGATGTGTTAAACCGCCAATTAATG
>RC0G0144000_8191_8371
GATTTTTGGTTTTCGTAGTTAAATGTCTCCATATCATCAAAGGATAATTGCTGCATAGAGGTTGTGCTTCGCTGCTTGGCAGTTCCAGGTGATGGTTTTGGGCCACAGGAACATGATGATGGAGGTATTCTTGGTACTGTTATGGCTGCTGGCTTCAAAGGTAATCAATATACTGAGATT
>RC0G0144000_8673_8853
TCACTGCAGGTGAGCTACCTCGATTTCAACCTGGAGTTACAATGGACATTTCCCGATTAGATGCCTGGTATTCAAGCAAGGATGGTTCTTTAGAAAGTCCAGCAACATACATTGTGCAGGGCCTTTGTCGTAGGTGCTGTCTTCCAGAAGTCATTCTTCGATGCATGCAGGTACTTTTTC
>RC0G0144000_8921_9101
TTTAATGGTGCTATGGATGTCACATCTGCAGGTCTCACTCTCGCTCATAGAGTTGGGTATTGCACCTGAAAGCCATGATCAGTTGATTGAATTAGTTGCTTGCCCTGAAGCTGGGTTTCTTCATTTGTTTAGTGACCAACAATTGCAGGTATGCTAAAGTTCCATCTTAAGCCTTTAACC
>RC0G0144000_9479_9659
AGCTACTTTGCAGTTTGCTTTGCCTTTCGTTGCAGTCGATTTAAATTAAGCTGGTTTATTAATTTGCTATCTTATGTGCAGGAATTTTTATTGTTTGAAAGGGAATACTCGATAAGCCAAATGGAGGTTCAAGAGGAAATTTCTTCTTGACTGTTGGCGAATACGAGGTCTCCGTTGCTC
>RC0G0144200_0_300
GTGTCGTCTCTTCGTTTGCTATTTCTGTTAGACTCATTCTCTCTCCCTCTCTCATGAATCCAAACTAACTGCAAACATTCTTTAGGGTTTTTGTCCCCTCTTTCCCATGATCCAAACTCAATAACACTGACAACCTCAATTCCTCAGAATATTGAGTAAAACCCCATCATGGGTGTTTCGTTTAAGGTCTCAAAGAACGGTACCAGGTTCCGTCCCAAGCCTCCTCTCCCCTCCGAGACCAACGTTGTTGCCGATGACGTGTCCGAGATCAATGCCTCCTCCAATTCTCGGAAGCTCCAG
>RC0G0144200_1035_1249
GTTGAAAGAAAGGAGAATGTGGCTGGTATGTCTGGTTCTTCAGAGTCCTCTGAAGTGCTGCTCGTATCTGCAGGTTTGTCGTAGTGTTGTTCATTTGTTCTTCTGTTACTTAGTAGTTGTTTTTATCTTAATTCCCTTCATTTTGACAGAGACTGAGGCTTCCTTCACGTTAAATCTCTTCCCAGATGGATATTCAATTGGAAAACCGTCTGAG
>RC0G0144200_1332_1512
ATTCATAAGGTCTTAAGTTATTTTTTTTTATTTTTTCTGCTTATGAATATTCAGAATGAGAATGCTCATCAAGATGTTCCGAAGCTGCTGCACCCATATGATAGGACATCAGAAACTCTCTTCTCGGTAAATGTCTAGTTATTTATTCTTCTGGGCATCATCTTCTTGTATTATTATTTT
>RC0G0144200_1697_1877
CTTACTTTTTTCTATTTATTATAGCTTTTCTTATACTATGTGCTTGTAGGCAATTGAATCTGGTCGGTTGCCTGGAGATATTTTAGATGATATTCCTTGCAAGTACATTGATGGAACACTTGTGTGTGAGGTGAGTTTGATTCTTAATATGACATTTCTCAAGTACTTTGTAGTACACTT
>RC0G0144200_2526_2885
TCTTGCAGGTTCGAGATTATCGTAAATGTGCTTTTGAACAAGGGGCCGCCAGTCCGCCTACTGACGGATCCCTTATCGTAAATAAGGTCCGCCTCAGAATGTCACTGGAAAATGTAGTGAAGGATATCCCCCTGATCTCGGATAATTCTTGGAGTTATGGTGATCTGATGGTAAGTACCTTGCTGTCTCCATCCTGCTCAGTTATACCTATCATATGTTGAGTTATGATGCCAACATTTGATATTTTCTGTTAATTGCAGGAAGTAGAGTCTCGTATATTGAAAGCTTTGCAACCACAACTTCATCTAGATCCCACTCCCAAGTTGGATAGACTATGTAGGAATCCAAGTCCCACAAAG
>RC0G0144200_3003_4373
CTTGATTTGGCTTTGACCAGTATACGGAGAAAGAGGTTGAGGCCGATGCCAGAAGTTACTGTTACATCTAACAGCAAGACACATGGAAAGAAAGTTTGCATAGATAGAGTTCCAGAAAGTTCTAATAGTAGGTTGGGAGATTCAGGAATCCTTGCAGGCAATATGACGCCACACCAAGGCCATGAAAATTTGATCACTCAAAATTTGAGCGCGAATAACATCGCCTTAAGATCTAAAAATTTTATGCCTGATGTTTCTGTTCCAGCACCACACCAATCAAGGTATCAAATGGGGGTCGGGACTCCAAGAAATATGCAGGACCATGGATCAGGACCTGTTGTCAATGTGTCAGCTTCCCCTGGTGGACAGGAGATGATGATCTCGTATGCTGACAATGGTACCTCCAATGCCTCTCATCCTGGAAAGAGAGAGCATCAAGATGGGCCAATGTCACCTTTATCTTTCAATAAGAGACCGAGGTCCTCAGCAGCTGGCCTTGATGCAATGCAACATCAGCAAATAGGGCCTATAGACAGCTTCAATGGATCAGATATGAATTGGAAGAATCCATTGTTGCAGCATCCTATTGCCAAAGGTATCCAATATCCAAATACAGGAACTCAGAAACTTTCCCCCCAGGTGTTTGAAGGGGCACTGAATCAAGATACAGGGACTATGCCGTTCGCTGTAGGACAGTCAAACATGAGATTTGGTGCCAAGGATGAGCAGTTTGAGACAGGTAAAGTAGAAGGGTCAGAGCTCAGTGGGATTAAGAATGATATGCAGATGGTGGAAGGAGAAACAAGCCATCTTGACCCGCAGCTATCACGATTTCCACAAAGATTACCACAGCATTCATTCATGAGATCCAGTTATTCTCAGGCACCCTGGAATAACCTTGGTCAAAATATTGAGAAAGATGCAAGAAAGGATGACCAACTCTCCAAAAGAAAACCAGTGCAAAGTCCCCGGTTATCTGCTGGGGCTACGGTTCAGTCTCCATTATCATCAAAATCAGCGGAGTTTTCTACTGGTTCTGTAGGACCCCACTTTGGAGTCGGAGCTAATTCTGCCTTTGGGGCATCACAGAAGGAAAAGGCAGCAATGAGCTCAGTTACTGGTATTGGAACTCCATCTTTGACTTCCAGTGCTAATGAATCCATGCAAAGGCAACACCAGGCTCATGTTGCTGCAAAACGGAAATCGAACTCCCTCCCTAAAACCTCAGCAATGAGTGGTGTCGGATCTCCGGCCAGTGTTAGTAATATAAGTATGCCATTAAATGCGAATAGTCCCTCTGTTGGAACTCCATCTTCGGCTGACCAAAGCATGCTTGAAAGATTGTCAAAAATTGAACAAGTGACCATGAG
>RC0G0144200_4739_4954
GTATCAACTCAACGGAAGAAAGAATAAGGTTGATAACTACTCTAGGAAGCCCAATTCATATCCAGCTCAAAATCTTATGGCTTGTCTCTCAAATGTTTCGAATAATGAAGATTTTAAAGATGATTCATGTATGAGCCCTTTATCGAAGTCGCTTGTTGGTGGCAGCATGAATATCTGCAAGACCAGAATTTTAAATTTTGTGGAGCAAGTTCAAG
>RC0G0144200_5044_5224
TATTTGTTCCTGCAGGAACTGGTTTTTCTTATGTTCCTAAGGCACGAACGAGGATGATCATGTCAGAGAAGCCAAATGATGGTACTGTAGCAATGTACCATGGCGAAATAGAGGATAGTGAATTTCTAGCTGCGGAGGATTATCTTCCTACATTGCCCAATACTGTAAGTTTTATTGTAC
>RC0G0144200_5672_7347
CATTTGGCTGATTTGCTTGCAGCACAGTTCTGTTCACTGGTATGTTCAGAAGACCGTGAAGTTAACTTAGATTTATACTGTTCATTTTCTTGCTGATTTATGTGATCTTCTTATACACAGATGGTACATGATGGGTATAGTCTTATGGAAGATCATATCCAACCAAAGCCAACCCGCATGTATCTTCCCCCAGGCAATAATGGTGCTGGTTTGCCTCGTAATAATTCTGCAGTTGAAATGCAACAATATGCAGACGCAGTTTCAGTTCAACCGTCTAATGATGTTGCCAAGCCAATTAATGCTGGTAATGCATCCCTTAATCCAGCCCAAAATCTTCTACCCACCACAAGGATGCTGCCACCTGGGAACTCCCAGGCCTTGCAGATGTCTCAAGGGCTCTTGTCGGGAACTTCCATGCCACCGCGTCCACAACAGCTGGATTCACAATCATCACTTCAGCAGCAGCAGCAACATCAGCAACATCAACATCAGCAACAACAGCAGCAGCAGCAGCACCAACAACAACAACAACAACAACAACAACACCAACAACAACAACAGCAGCAACAAATGCAACAACAGCAACCTCAGCAAAGCCAACACTCCTTTATTCAACAACAGCATCCCCAGCTCCAGAGATCAATGTTGCTTGCAGCTGGAAATCCACTTTCACAATTGAATGCAATTGGGCAGACGTCGAATGTACAGTTAGGTAGCATGGTAAATAAGTTCCCATTGCAATATCAGGTGTACCAGCAGCAGCAGCAGCAACAACAGCAGCAGCAGCAGCAACAACAACAACCGCAAATGCAGAGGAAAATAATGATGGGAGCGACTATGGGTATGGGGACCCTGGGAAATAACATGGTTGGGCTTTCTGGGCTTGGCAATACCATGGGCATGGGAGCTGCAAGGGGGATAGGAGGAGCTGGAATGTCAGCACCTATGACCCCTATCTCTGGAATGGGAAATGTGGGTCAGAACCCATTGAATGCAATAAACCAGAATGCAATAAACCAGCAACGATTTCAAGCTCTCATGGCAAACAAAATGCGGATGCAAAACCGAGGCAGCATGTTAGGGGTCCCTCAATCAAGCATGGCTGGTATGTCAGGAGCCAGACAGATGCATCCTGGATCTGCTGCTGGTCTGTCAATGCTGGGTCAGACTCTGAACCGAAATAACATGATGCAACAAGCAGCAATGGGGCCTATGGGTCCACCAACACCAAAGTTGATGGCAGGGATGAATATTTACATGAACTCACAGCAGCAACAGCAGCAGCAGCAACAACAGCAACAGCAGCAAATGCAACAGCAGTTGCAACCGCAATCAATGCAATTGCAGTTGCAACAACAGCAGCAAGTGCAGCAGCCTCAGCAGCAAGATACGAATTCACCGCTACAGGCCGTTCTTTCGCCACCACAGGTGAGCTCCCCCTCAACTATGGGAATTTCACAAATGAACCAGCAAATTCAGCAGCAGGCTAGCCCACAGCAAATGACCCAAAGAACTCCGATGAGTCCACAGCTGAGCTCAGGGGCTATTCATGCCATGAGTGCCGGTAATCCAGAGGCTTGTCCTGCAAGCCCACAGCTGAGCTCTCAAACGCATGGCTCTGTTGGTAGCATCGCAAATTCTCCTATGGACCTTCAAGCTGCAAACAACTCTACCG
>RC0G0144200_7444_7777
TCTGGAACTGGTAAAGCAAAGCAGTTAAATTATCATGTAGAGCAATTACACATTTAACGTTTATATAGATGTTGAACAATGTCGGGCAGAAGTAGTATGATGGTACTCGCTGTCGCCTTTACGGGGAAGGTCAGTAGTTTTGTTGGGGTGTGTCATTTATGCTAGTGGATGGGGAGAAATAAGGTTCATCTATTGTGTAGTGCAAGTGTAAATTCTAAGGAATTGTTAAATCTAATATCAGATTCATAAGTTTTGATGCTAGTTCAATTGAATTATTTTCATCCATATTATAATGTAGTTCACAGAATGAACTACACGAGGGTTCCATTTTCT
>RC0G0152100_0_314
GCTTAAGAACCGGGGAGAAGAAACCCATTCCATTCGAGCCCCTCCTAAACCTCCAGAGTGCCCTCGCCGGTACACCCATCTCCGACCACCAAGACGGTGCGTTTCTTCTGGTTGAGCTCTTCAACATGGTCAGTCAGCCTTATCTTCATCCCAATTTTAGGTCTTTCTTCTGTATCAGATTATGCTTAATATGCTCTGCTGCTTCTCTTTGCGTCTCTCTTCTCCCCCAGGAAGTGTTCAGAACTGCGATACTGCAACCAGGCCCTCCTGAAACCTTTGCATTACAGACGGTTCAACAAGTTATAAAGCCTCAG
>RC0G0152100_552_732
GTGCTGCGATTTAGTTAATTCTTATCAAAGCCAATTGACTTGTGTATGACAGAAAGGGACCAAGTTAGTGCAAGATGAGAATCAACTGTTGGAAAATATCCTCCGGACATTGCTACAGGAACTAGTGGTATGTTTTTCTAGCTTGTGCTTTCGATGAATCACTTGATAATGTATGAATAG
>RC0G0152100_947_1127
ATGGTGAGTAACCTGAGATTTTTATTGCTTGGATTGGTACAGTCTTCTGCAGTGCAGTCTGGGGAGCAGATAATGCAGTATGGTCAATCAATTGATGATGGAGAATCTACAAGAGGACATATTCCACGTCTTCTAGGTCTGTACATGTCTTGTCAAGCACCTAGTTCTGTGTATCTAATG
>RC0G0152100_1796_1976
GTCATTGTGTTACCAGATGTTGTGCTGTATCTTTGTGAGAAAGAGCACGTGGAAGGTGGCATGATATTTCAGCTATTGGAAGACTTGACAGAGATGTCTACGATGAGAAACTGCAAAGACGTTTTCGGTTATATAGAGAGTAAGCAGGATATATTAGGAAAGGTTCGTGCTTTCATACTT
>RC0G0152100_2032_2212
TAGATTATAAGACTTTTCATTCTCCACTTTAATTTTATGGATCACTATATGCAGCAAGAGCTTTTTGCCAGAGGAAAACTTGTGATGTTGAGAACATGCAATCAACTTCTTCGTCGTCTATCAAAGGTGGCTACTGATCATACTAGTGATTATGGGTTGCTATAGTCATTATATTTTTCT
>RC0G0152100_2930_3341
GCAAATGACGTGGTTTTTTGTGGACGAATTCTAATGTTTCTAGCACACTTTTTCCCATTGTCTGAGCGCTCAGGTACTTGTTTGTCATCAACCCTTTTCTTCACGTCTATGAACTGTTCTCAACCCTGATCTTCTCTTGTACTTAATTGCTTTTGTTGGATGGGTAATGCTTGCAGCTGTGAATATCAAAGGAGTTTTTAACACATCTAATGAAACGAAGTATGAGAAAGATGCCCCTGATGGTATGTCCTCACTGAACAATTGCATATGATACTTTCATTATAATGTCTGTATATCTAGCTAAACCGTGCACATCAATATTTGATCTCTTAGCACGTACTGAGATCTGCTACACAATTTTCAGGAATATCCATTGATTTCAACTTCTACAAGACCTTCTGGAGCTTACAG
>RC0G0152100_3929_4109
GCTTGAAGGTTCTCAATTTAATTTGTTGAGATACTTGTCTGTTTGGATTTTCAGGAACACTTTTGTAACCCTCCTTCCTTAACTGTTGCTCCTACAAAGTGGCAGAAATTTACATCCAGTTTAATGGTATAGCAGATATCTCTTGATAAGTTTTCTTTTCATTTATCTTGTGTTTCCTTC
>RC0G0152100_4217_4397
ATATGCTCTTCTTAAATTTCTTATTTAGGTTGTCCTAAATACCTTTGAAGCTCAACCATTAAGTGATGAAGAGGGAGATGCCAATAATTTGGAGGAGTCAGCAAATTTCAGCATAAAGTATCTTACAAGTAGTAAGCTGATGGGTTTGGAGGTTGGTAATGGTGGAATTTTAGTTGACAT
>RC0G0152100_4872_5154
TTATAATGATTAATATTTTATTTTCTCTGTTTTTATTTTTATGTTTGTGGGTTCAGTTAAAGGATCCGAGTTTCCGACGACACATTCTTGTGCAGTGCCTCATATTGTTCGATTATCTGAAGGTAATTAATCAAAGAGATAATCTTGTAGTTCCCATTTTTGACCAGTTCTAATGTCCTTTCTCAACCTTCAATTTGACTGCAAATTGATAGATATTCTGACCACCTCTTTTGGATGTAGGCCCCAGGAAAAAGTGAAAAAGATTTGCCTTCTGAAAGCATG
>RC0G0152100_5292_5617
ATGGCTAAACAATGGTTCCTGTCAATTTCAGAAAGAAGAAATAAATTCTTATGAGCAGCATGTGAAGAAACTGCTTAAAATGACTCCACCAAAGGGGGAAAGTTTTCTTAATAAAATTGAGCATATATTAGAACGTGAAAAGAATTGGGTGAGTGCACTTTCCCTCCCCATCTGCAGCCCTTTCCAAAAAATTTCAGAACTGCTATAGTGTTTGACATAAATTGCATTTAATCTATGCTTAGGTATGGTGGAAACGTGATGGTTGCCCGCCATTTGAGAAGCAGCCAATAGAGAAGAAAACGGTTCAAGATGGAGCCAAAAAGCG
>RC0G0152100_6327_6507
TACCCATCTGGATTTGACTAGAAATTTATTATTATTTTTTCATTCTAATTCCCCAGAAAGCCGAGGTGGAGATTGGGAAATAAAGAACTCTCCCAGTTGTGGAAGTGGGCAGATCAGAATCCGGTATGAAGTTCAGTCAAGCTTACTGCATAAGATGTGAATATTGTATAACTGTATAGC
>RC0G0152100_6905_7213
CAATACTAATTTGCTTGCAATAATTTTTCACTCTCAAGTGTTTTTGACATGCAGAATGCTTTAACTGATCCTCAACGTCTTCAGACCCCTGCCATCACTGAGTATTGGAAACCCTTGGCTGAGGACGTAAGTTCCTGAGTTACATCTCAATGGCCACCTATGATATTTTGCTTTTTGGTGTGTGTTATTATCCCATCTTATTGTACGGGATTTGCATTTTCTTCAATTTGCTTAAAGTTCATTTCTTGGAACCACAGATGGATCCAGCAGCTGGAATAGAAGCTGAATATCACCACAAAAATAACCGA
>RC0G0152100_8012_8308
GTTTACTGCTGGAAAGGTCTTCGATTTTCAGCTAGACAAGACTTGGAAGGATTTTCTAAAGTATGATTAACATTGCAACTATCTTTTTTTTTCCTAGATTAATTTATTTATGAAGTGTCATGCCATTCATATTGATTGAATTGCAGTTTACTGAATATGGTATTGAAGGAGTGGTACCTCTAGAACTTCTGCCTCCTGAAGAACGTGCTAAATACACTCCTAAACCAAATGACAGGTCCAAACGCGCTAGAAAGGAAGATACAAAGGGTGCTGCGCATCAAGTAGAAGAAAATCAG
>RC0G0152100_8883_9159
ATGGCAACAGCTGCAACCGAGGTAGATGGTGAAGGACTCAGAACTGATGTTGGGGCCTTTGTGGCTCCATTGGACACTGATAACACCGCCACGGTTGGCAATACGTCCCAAGGTAGCAGTCCAATGGCAGATGAACATCAGAAGCAAAGTTCTGATACTGATGGTGGTCAAGAGGCAGGGCAGTTGGAAGACGATGCTGAGGTGGATGCCGAGGGGGATGCCGGGATGATTGATGGAGAGATGGAACCGGAGGTTGATTTAGATGCAGTTAGCTGA
>RC0G0157000_0_180
GCTTCCCCTTTAAACCTCGCCTAATTTGCTTCATTTCTTCCTCAACTTTATCTAAACCTCACACCTCTCGCACCGTTCTCTCTTTCTCTCAACTAGTTTAGCGGTGGCTTTGGTTCCCTGCCCTCAAATGCTTGCTGTGCTCAAGTCTTGACTATCATCTTTGTCGGTGGAGGTAACTTT
>RC0G0157000_533_1073
GTGATTTCTGAGGAGACCCTGGGAGAAAGTTGTTCATAACGAATTGGAGATAGTGGGGAGTTCTGTATTATCATGTCTGATTGCGTGGTTCGATCATATCCGGAGAGTGAAGGAACAAATGAGCAAACTTGTGAATCTGTTTGGATGGCTCATTGGATGTGCCCAAGCTGCAATTCAGAGACCAAGGCGTGTGGTCATGTATCAATTCATTATGAGGAAGCCCAGAAACACAATGATGGTGTTCAGAAGCATCCGTTGTTTCGAGGATTTGGAGAAGTAGCTGAACCTAAAAGAGTGAGGAAAAACAATGAGGGTGTCACTCTGATAGAGAGTTCGAAGAAATTAAGGAAGGAGAGATTGGAAGGCCAGTCCTTTCCAATGTTCAATGTTCCTCAGAAAACTAGTTTGGCTAAACAGAATCAGCAAGATTCGACTGTCAATAGGAGATTACTAAGTGAGAGTGACTCATCTGCAATGCTGCGATGGGCGCCTGCTGATGCGCGGCCTCTGGAAGCTATCCCACCCCTAAAAGAACAACAG
>RC0G0157000_1130_1920
GATGGACCGGTGAGATTAGATTCTAAACTTGCACTGCATCAATTTAAGTGTGGGAGCACTTCTATGCCATTCTTCATTTGTAGAGACAAGGAAGTTAATCAATCCAACTCTCTTTTGGCACCTCAGCATGTTGCAAACACTAATAATTACTCAAGTTCCACATTTTTGATTCATGAGGAGAATATCAATAGCAAGTTGGCGTCTAGAAAATCAGGAGGTTCATTTTCAAGGCAGAATGATGTGATGCTGTTGCAACGTGATCCCTCAACATCCCGTAAGCATGTCCAGGAAATGCAAAGTCAGTCTGGAGTTGGATTGTTTCCAAGCCAGAGTTCTTCCTCAGAGGTGACCAGACATGAAAAACCATATCTTGGATTTTATTCAGCCCCAATCCTGCAACATGCTGATCGTAACACAGAGACCATGAGAATATGTGCTGCTGTTGATGTTGAGAAAGAATCTTCTAGAGGTTATCCCAAGTGTTCTCAGACAACCACTTTTCCAAGAAAGACTGGTTTTAACTTGTCTGAAGGAGGTCACATGTTTGGAGAGACAACCGTATCAACAAAATTGAAAGGAAAAGCTTTTTGTGAGCTCCTTGTTTCTCCAGAGCATGCTCTCCCTGTTCAGACTGGATTGAGATTGCTACCACACAGGAGCTCTACAGACAGTGAAGAGGAAGATGTAAGAGATGTTAAGCGTCCTGCAAATAGTTTGGATAATGAATCATCATCTGAAACTGATACCATGGACATGGATACCTTCCAGTTCCAGGATAACCTTCCTCTTG
>RC0G0157000_2086_2266
GTTTTCGTTTATTTATCTGTACCTTTATGTTCTGTTTATCTTGTATTTTGGCTAATGGTTCTGCCTGTTGTGTCAGGTGTGGCTTCATCCCCAACGAATGAGGTAACTCTTTATAATTTTGATTTTGTGAGTTCAATCCTGCCATAAACAGTTTTGAAATCACCATTGTTTTTCAAAAGC
>RC0G0157000_2508_3238
CATACTGAGGGGGGCCAGAAGTCACCAACATCTCGATCTGCTTTTACTTCAGCTAGAGAAGAGGTCAGAGGTGGACCTCCATTCACCAAATTACCTGATATGAACCAAGAGCTTCCAGAGCTTGCAGCTCTTGCAAGTTTAGTGGATGAAAGAGAGACAAGCCCTTCAAGAACCCAAAGTTTGGACGTGGAACATCTCCTTTCCCATGCTGAGCCCACAAATTCAAAATCCAATGCAAGTCCAGATGGCCCTCAGGGACTAGAGCCAAGCTGCAGGTGGGTTAAACGCCTCAAGTTGAGTGCTTCTCACTTTGCTTATGGTACAAAAAGCACAAGTACAAAAAGCACAAAAATGGGAGAGGCTTCTTCCCATGAAAAAGTTAACGCACTTTATAAGAAAAATATGAAATGCAGCGCAACTAATTCACAGCCTGCTATGGGCAGATTTCATGGTAGAGAACCGATGTCATTAGATGAAACTCCAATGTTATTAAGGAATGGTGAGTTGTCTTCCAGTGATTCAGCAAGGACAAGTCAAAATATATCACTCTCACATCCTTGGATTAGGAGGTGGTCCCACAAAGTAGTTGCACCCCACAAGAATTCTGAAGCTGCGGCGGTTTCTCGACCTCAAAGTTCGAAGGCAACATTTGATCAATTTCAGAAAAAAAAGTTTCCAAGCATTGCTGCTATGGCACTCATGGGGAAGGCCATGAATGGTTTCAATCCAT
>RC0G0157000_3362_3718
TGATGGCTGATATTGGGTTGACAAGGCTCTGGGCATCTACAAGAATCAATCGGGTAAGCTGAATGTGGAGTCATAGTTATGTATATTGCATCGGTATGTATTACTTGTAATCTTCATTTGTTTTCTGGATAGAGTAGGTGTCGGTGGAATTTAAGAGGACCCGTGCTTACCTCTTGTATTTAATTCAAATAAATCAGAAATCGCTCTGCTTCACATGCTCCTTTTTGGTTTCCTAAACTTATCTGTATTGCTTGGAAACCAAATCTGAAACTACAAAGTGAGTATAGAGTCATTTGTATGCGTGCATACATATATGTAGAATAGATGATGTTTCTCTGAGAAGGATGTGTAATTGA
>RC0G0159900_0_238
ATGCATGAATTTGTGGCAATTATTTGGGTATATAAATTCGTGGACTCACACAAAACAAGGCCAACCAGTGGAAGCCACATACAGGGAAGAAGCTGCAGCAGTTTCTTCTGTGAGAGTGCTTTTCTGAGACCTCTGCCTGCTACCTTGATAATGGCTTTGGTTAATGGAGCACTAGTACTCAAGAAGCTCATTTTCTTTTTGGCTTTGTGCCTCATCAGCTTACTCTCTTCTTCTCAAG
>RC0G0159900_840_1216
GTAAGAAGGTTTACAATGAATTCAGATACCCATTTATCAAAAAAGCAAGCTCTTTCCCATCTGTATCATCATCTTCATCAAGCGGCCACAGCCATGACTATGATTACATAATTGTGGGAGGGGGCACAGCTGGGTGTCCTTTGGCTGCAACCCTCTCTCAGAATTTCAGTGTTTTGGTGCTCGAAAGAGGGGGGGTGCCTTTTGCCAATTCCAATGTCTCATTCCTACAAAACTTCCACATTGCCTTGGCAGACACTTCACCTAAATCTCCTTCTCAGCCCTTTGTTTCCACTGATGGAGTCATCAATTCCAGAGCTAGGGTTTTGGGTGGCGGCAGTGTCATCAATGCTGGATTCTATACCAGAGCAAGCCCAAG
>RC0G0159900_2585_2896
GTTTATAAAGAGAGTGGGATGGGATGCCAAGCTAGTAAATGAGTCATATCCCTGGATTGAGAAGCAAATTGTTCACGAGCCACTGCTTGAACCATATCAGATGGCATTCAGGGACAGTCTTTTGGATGCTGGGGTCTCACCTTTTAACGGATTCACTTATGATCACCTTTATGGAACCAAAGTTGGTGGAACCATTTTCGATAGATTTGGTCGTCGTCACTCTTCTGCTGAACTGCTGTCTTCTGGGAATCCTCAGAAGCTCACAGTCTTGATTTATGCAACAGTTCAAAAGATTGTTTTTGACACATCAG
>RC0G0159900_3281_3667
GGAAGAAACCAAAGGCAGTGGGAGTTACCTTCAAAGATGAAAATGGAAGCCAACATCAAGCATTTCTTGTTGATAAGCCACAGAGTGAAGTACTATTGTCTAGTGGAGCAATTGGAAGCCCTCAAATGTTATTGCTAAGCGGTATTGGACCCAAAGCTGACCTAGAGAAGTTGAACATTCCAGTGGTGCTCAATAATGAGTTTGTTGGAAAAGGCATGGCTGATAATCCAATGAATGCAATCTTTGTCCCTAGCAGTAGAGCAGAAAAGCAGACGCTAATCGAAACTGTAGGGATCACCAAAAGGGGTGTGTACATTGAAGCTAGCAGTGGATATGGGCAGTCCCAGGATAGCATTGAATGCAACCACGGAATCCTGTCAGCTGAG
>RC0G0159900_3808_4377
ATTGGACAGCTATCTACTATTCCTCCAAAGCAAAGAACCCCAGAAGCCATTCAAGCTTTCATCAAACACAAGAGAAACTTGCCCCATGAGGCATTTAAAGGGGGCTTTATTCTGGAAAAAATTGCAAGTCCAATTTCCAAAGGAGACCTTAGCCTGATCAACACCAATGTTGATGATAACCCCTCTGTCAGCTTCAACTACTTCAGCCACCCCTATGATCTTAAGCGCTGTGTTGATGGAATTCGAATAGCCACAAAGGTTGTGCAATCGGAGCATTTCACAAACTACACAAGAGTTGACAAGCAAACTGTGGAAAAGATACTTAACATGAGTGTGAAGGCTAATGTTAACCTCATACCTAAGAATATCAATGACACAAAGTCATTGGAGCAGTTCTGCAAAGACACTGTCATCACTATTTGGCATTACCATGGTGGGTGTCATGTGGGCACTGTGGTTAGCCCTGACAACAAAGTTCTTGGTGTCAACAGGGTCAGGGTTGTGGATGGCTCGACGTTTTCTGAATCCCCCGGAACTAATCCTCAGGCCACTGTCATGATGATGGGCAG
>RC0G0159900_4465_4842
GTACATGGGACTGAAGATCTTGAGAGACAGATTGGGAAGAGCAGCTGGTATATAATAAAAGGAAGCAAGACCTAGGTAGTTAGTGGGAATATAAGAGTGACTGAGGCTTGGTGTTGCAAGTGTGATGTAATGTGTTGAAATGATTCTTACCAAGCTACAATGTGTAGAAATTGGCTTGCCCTGGGAATGCATGTTTCTATCTTATTATATCTCCTAGTTCATGATTTCAACAACTGTTGTCCAGAATGAAACCACCTTCAGCTTGTTAGGCAATGAAACTAAGAATTGAAAATCTAAATATTTTGAGTCGTTTTCTTATTCAAAAATTAGCATTCAACGGCACCCGACATTTACAAGTTTATCAGCTATTTGAAGCA
>RC0G0162600_0_605
TCTCTCTCTCTCTCTCTCTCTCTCTCTCTCTCTCTCTCTCTCTCTCTATGTCTTCGTGAATGACGCGTTTTCATGGCGGCTTTATCCAATTCGGGTTCTGAGATTTCACCAAACGCAACACACCCATGTCCAATCTGGGCCTCTTCGTCTTCCTCTTCACTTTCTTCATCGCCATCCCTTTCTTTGTTTTCGTAAAGCTGAGGAAAACAGAGCACAAGCAACAGACCCAGAATGACCTGTTTGAACTAAAGCGGTTTCTGTCCGAGACATTGGCCGAGACCAGTCAGGCAGGCAATGAAAATGACCCGACCCATTTGGCCCAAAAAGGGTCGGGCTCGGAGGACGAGGAGAGGGAAGGGTCCGGCGGCAATGAGAAGGTGAAAAAGAAGAAGAGGGCCAAGAAGAAGAATACATCACATTTGGAACAAGATGGTGGTGGTGGGGAGGATATGAGTGAGAAAGGGAATTCGGGTCCTCAGATCAAGGCTGATGTGGTGTGTTTCTACCCGTTTACGTCATCCACTAGTGCTACACAAAGAAAGATCAAGAAACAATATGATGAGCTTATGAAGTGTAATGCATCCAAGAAGTTGACTCTCTCTCAG
>RC0G0162600_2049_2311
GTTGGACAGTTTGCTACTTGCTTAGTTGAGGCTAGAAATGAGCTACAGCACAAGTATGTTCTCAAACTATTTTCAAGAAGCTTTACTTTCTCCTTGTTTTTTATTTTCAGTATCACGTGTGTAACATGGACTGTAATTGTTTTAATATTGCATCACCTTTCCCTTTTTTAACAGGGCTGATGCCATTCAGCGTAAATTCACAATAAGAAAGGCTTTACTATACAAGGCAGATAGATCTTCTTTTGACCGCCTTCGTAAACAG
>RC0G0162600_2371_2551
TGGGTTATCTATCAAGAGGATTTATGCGTTGATATTTCAGATATGCAAGCTAGAATTAGAACAGAAGAGACTGGAAGAGGATGCATCTGTCTACAATTGGCTCCAACAACAGCTTAAGCTTTCACCAGCATACAAGAAGGTATCAATATAACCCTTTCTCTGTAGTTTAAGATAAAAGAT
>RC0G0162600_2778_2958
ATTGTTTCTCCTTTATCATGAAAGATGCTTGAAATTAGTGCCTGCACGGAGTTGAAGACCAAATCCAGAGAGCAAATGGAAAGTAAAGATGTAGATTTTACTGGAATTTCATTTGAAGATTTCCTGGCACAAGAAAAGAAGGATTCATTCTGGTTGGTGGCTAATTTTTAATCCTTTCTT
>RC0G0162600_3009_3189
ATCACATTGTAAAATCATATGCAGGCAGAAAAACATGAAATCAAGATCATGCTCAAGCTGATGACAGTGATTCCAACTTCGCTTTTGGTTGACACTTTACTGGGCAGCGAAATATTTATTCACAAAGTCATGCATATTGCTGTTTCTCTTTTTACTTTTTCTTTTTTAGAGGATAGATAG
>RC0G0177600_0_228
TAGTCTCCTTGTTTTCCTATACGAAGACCAAGATCAAAACCAGACAGTCACGAAGATGAAAACGCTTCTTCATTTGGTTTCTGTAATCTACCTGGTTTCTGTGGTGCTGGGTATCCATGGACCTGTTGTATACGGGCGGTTACTATTAGTGAAGGATAAACCCGACCCGGAAAATGCTGCTGCCACTGCTCGTTGGCTGGTCTCCCAGAATTCCTGGGGTGTCTTGAA
>RC0G0177600_682_862
TTATGTATTGTCTTTGTGTTTGGAAGCTTGGATTTGAAAGTTGAATCTTACTTGTGGTTTTTGTGTTCACAGTACCATCTCAGGTGAATTGGGAGGAGCACCATTTGGGTAAGATTTTAATTTGTTTTTAGTTTTATTACTCTTGTCTGTGTTATCCTGTTGCTTCCTTATCTCTGATGT
>RC0G0177600_1261_1463
GAATGTGGTATCATTTAGTGATGGGGAACCTGGAAAAGGAAGTGGTATCCCTTACTTCTACTTGACAACTCTTGATCCGACTGCAAGAAATGCACTGAAAGACCAAAGGGCTTCTTTGACAATTAGTGAGCATCCTATTGGAACCTGTGGCAAAGTTGACCCTGAAAACCCCACCTGTGCAAAGATTACACTTACAGGAAAG
>RC0G0177600_1520_1873
GAAAAAGAGGTGTCAGTCTTAACTTTACTAACCCAAATATCTGATTTTAGTTGAAGATTGCTAATGAAGGGCCCAAAGAACAAGAAATTGCTAGAAAGGCCTTGTTCTCAAAGCATCCAGAGATGAAAGGTAAGTGCACATGAAATTACATCTTTTGTGTCTACAACCACCTTTTTTTGTTTCATTTCTTGCTCATGTACTATGTTGATCTTTATTATTGTTGGATGATTAACAGATTGGCCCAAGGGTCACAACTTCAAGTTCTTCAAGTTAGACATCGAGGATATCTTTTTGATTGATTGGTTTGGGGGTCCAAAACCTCTCACAGTGGACCAATACCTTCAAGCCAAATT
>RC0G0177600_2059_2381
GACAGAACCTGCCTTCATTCTGTGATTAATCATCCGACTGTGGTTCCGCTTGAATGTGCCTGGTTATTAGTTGGAATTCCATTTGAATTGTGTACAGTGATTCTGTGTAAATGAAAAGAGACAATTGTATATAATCATGTATTTCTGTAAATTGTCACACAAATGTGCCATCCTATTATCTGATAGAATAACAGGAGAGAATAATTTATTTGTACAATGGAGCCCAATTTCCTGTGTTGTAAACTGAAAAAGGTGATACAATGCAAGTTGAGAAGCTCTTGGTTTGTGTTTGATTCATACATTCACCTGTATGTATTTTCAG
>RC0G0182000_0_1062
ATGGCCAGTTCTCCAGCCTCCACCGCATCTCCACTCCAACGCCTCTCCACCTTCAAAAGCCCACCCACCCCCGCCACCCCCGCCGCCGGCGCCGCCTCCCCACTCGACACCTTCGCCGCCGATCCCATTTTCTCCGCCTTCCTCTCCCCCTCCTTCTCCTCCACCTCCTTCTCCTCCGCCGCCCTCTCCTCCGGCTCCCCCGCCTCCACCGCCGAGAAGCTCCAGAACGCCATCCGCCTCCTCGAGTCCCAGCTCCGGTCCGAGGTCCTCTCCCGCCACGCCGACCTCCTCTCCCAGCTCTCCTCCCTCCAACACGCCGACCACGCCCTCTCCACCGTCCGATCCTCCGTCCACTCCCTCCAGTCCTCCCTCCGCCACACCCGATCCGAGCTCTCCGACCCCCTCCGCTCCATCACCGCCCTCACTCTCCAGCTCTCCAACCTCCACGCCACCTCCGAGCTCCTCCACCACACCCTCCGCGCCCTCCGCCTCTCCAAGAAGCTCCGCGACCTCGCCGCCGACCCCGAGAAGATCGATCTCGCCAAGGCCGCCCAGCTGCATTGCGAGATCTTGGCGCTCTACGACGAGTACGATCTCTCCGGCATCGAAGTCGTCGAGGAGGAGCTCGGCTGGGTCAGAGAGACCGGCGACAAGTTGCGCGGCGAGGCCATGAAGGCGTTGGAGCTAGGGATGGAGGGGTTGAATCAGGGGGAGGTGGCCATCGGGTTGCAGGTGTTTTACAATCTTGGAGAGCTGAAGCCGTCTATGGAGCAATTGATTGGCAAGTACAAGGGTATGGGAGTGAAGAGTATCAGTGTGGCACTGGATATGAAGGCCATTTCTGGGTCGGTGGGAAGCGGGTTTGGGCCTGGAGGGATTAGAGGGAGTGGGACGCCGCAGATTGGCGGCGGGGCCAAGGCGAGGGATGGGCTTTGGCAGAGAATGGGGACGTGTATGGATCAGTTGCATTCCATCATGGTTGCTGTGTGGCATTTGCAAAAGGTGTTGTCCAAGAAACGGGATCCGTTCACGCATGTGTTGCTGCTTGATGAAGTTATTAAG
>RC0G0182000_1855_2329
GAAGGGGAGCCCATGATAACAGATAGAGTGTGGGAGGCCCTTGTGAAGGCTTTTGCCAACCAAATGAAGTCTGCTTTCTCTGCATCAAGTTTTGTGAAAGAGATATTCACCATGGGTTATCCAAAGCTTTTTGCTATGATAGATAACCTTCTTGAAAGAATTTCACGTGACACAGATGTGAAAGGGGTTCTACCAGCTATTACTTCACAGGGAAAAGAACAACTGGTTGCAGCTGTTGAAATTTTCCAGAATTCATTCTTGGCTCTCTGCCTTAGTCGTCTGTCAGATCTTGTGAATACTGTATTTCCTGTATCAAGCCGTGGGAGTGTTCCCTCTAAAGATCATATCTCAAGAATCATTGCACGGATTCAGGAAGAAATTGAATCTGTTCAGTTGGATGCGCGCCTGACTCTTCTTGTATTGCGTGAGATCGGCAAGGTTCTTCTACTGCTTTCTGAACGAGCTGAATACCAG
>RC0G0182000_2809_4219
ATATCAACTGGTCCTGAATCACGCCAAGTCAATGGTCCTGCAACTCCAGCCCAACTCAAGAACTTCATGCTATGTCAGCATCTCCAGGAAATTCATACACGCATATCGTCAATGATTAGTGGACTCCCCACTATTGCCTCAGATGTGCTGTCCCCGGCATTAGGTGCAATATATGGGGTTGCTTGTGACTCAGTGACAACCTTGTTCCAAGCCATGCTTGATCGTCTTGAATCTTGCATCTTGCAAATTCATGAACAGAAGTTTGGTGTGCTAGGCATGGATGCTGCTATGGATAACAATGCATCACCTTACATGGAGGAGTTGCAGAAGTGCATTCTTCACTTCCGGAGTGAGTTCCTATCTAGGCTGTTGCCTTCAAAAACTGCCGCTGTGGGAGTAGAGACCATATGCACCAGACTTGTTAGAAGCATGGCTGCACGGGTTTTAATATTTTTTATCAGGCACGCTTCTCTTGTCAGACCCCTTTCAGAATCAGGGAAGCTAAGGATGGCTAGGGACATGGCTGAGCTGGAATTAGCTGTTGGCCAAAATTTGTTCCCAGTAGAGCAACTTGGTGCACCATATAGAGCTCTTCGAGCATTTCGGCCTCTCATTTTCTTGGACACATCCCAACTTGGAGCATCTCCTCTTCTTCAAGATCTACCACCAAGTGTCATACTTCACCATCTATACTCCCGAGGTCCCGATGAATTGCAATCGCCTCTACAAAGGAACAAACTAACACCTCTGCAATACTCCTTGTGGCTAGATTCTCAAGGAGAGGACCAGGTTTGGAAGGGTATTAAGGCAACACTAGATGACTATGCTATACATGTAAGGGCCAGAGGAGACAAAGAGTTTAGCCCTGTGTATCCTCTAATGCTTCGACTGGGGTCATTGTTGACAGAAAACGCTCCTGTGACCCAAAAGCCTTGATGTCTGGTGTACTTCCTGTGAGGTAATCACTTGAGAAGCAGGCATTAGTCAGATTGGTGTTTGAGAAAGATGTTGAAGGTGGGATAATTGTGGATACATCACAAAGAACTGTACCACTTCCATCGGCAACTGTGAGGTACACAAAGTTCTTTACTACTTACGCTGCATCATCACTCAGTTTTTCAGGTTTTAGGTCTATAGTTGATAGGTAAATTGTGAGGGCTTAGTAGCTATTGAACTCTGCATGACAACAGGCGGACTTCATTAAATATTCATTGCAATATATATATTTTTTTTGTATCTATTCTTTCTCTTCCTCACCCTTTTTGTGGTGATATTATCCTACATTTCATGTAAATTAGATATTCACATAGTAAAATGTAATGTTGCCTTTGGTGCTCAAATTTTATGAACTTTTTATCTCTTCATTATATTACTCCGCAAACTTCTGTATCCACTTCAAATGATTTTACT
>RC0G0184600_0_180
GGGGTAATCGGTCTGCGTCAGAATCAGAAACCCTAGAAGTTCTTCTTTCACTCTCAACATCGATACATCACTCACAGCTCCCGATCGCCGGTTTCCGGTTGCCGATTGCCTTCAGGTTTACTCTCCCTTACTCTTCTCTGCTTTCTTTGAACTCGTATTAGTGAATTCATGGAAGAAATT
>RC0G0184600_239_1450
GTTTGGTGTGTGCGTGTGCGGTTTTAGGGTTAGGAATGGCGGAGCCGAGGGAGGTGAAGATCGTTAATGATGGCGGCGATGGTGGCGATGATTTCTACGACGCTGATCAGACGGCGTCGCTGAGCCGGAAGGTGTCGTCGTTAGAGTGGGAGAAGGGGGAACTGGAGAAAGAGAACAGAGAAACCAAGGAGAAGATAGGCCAACTGACGAAGGAGATTGAGACTTTGAAGAGCGGCGAGAGGGAGATGAAGGACAAGCTCAGGGAGATGGAGTTGCAGGTGGAGCGGAACGAGGAGGGCAAGAATTTGCTGGAGACTGTTGTCAACCGAGCCATGGAGCTTGAGACTGAGGTCGGTAGGCTTCAACAGGATTTGATCACTGCAATCACTGAAGGCGAGGAGGCCAATACCGAGCTTGCGGAGATGAAGCGAGTGGTGGTTGAGAAGGGGGAGAAAATTGATGGCTTGGAGAAGGAGCTTGAGACTCTGAAGAAATTGAAAGCTGAGAGCGAGAAGAGGGTGAGGGAATTGGAGAGGAATATTGGGGTTCTGGAGGTGAAGGAAATAGAGGAGAGGAGCAAGAGGGTTAGGGCGGAGGAGGAAATGAGAGAGAGGCTTGAAGCGAAAGATGGTGAAGTTTGTTTGTTCAAAAAGAAAATTGAGGAGTTGGAATCGGTGATTGGGAAGAATGGTGTTGAACTGCAGAAGTGGATGCAGGGAAAGAGCAATGTTGAGGTAGCGTTGAGGGAATCCGAGGAGAAGTCAAAAGCTATGGAGTTGAAGATGGGACAACTGCAGAAGGATGTGGTGGACGCCGGAAGGGTTATTAATGAATTGAAGGAGAAGACTGTTGGGGTCATTAATGGGACTGTGAATGAAATGAAGGAGATTTTGGAAGGCGGAAATGAGACGGGATCAAAGGGATTGAGCTTGCCTGTGGTTGCAGGGTCTGCTGGAGCCATTGTTGCTGTGGCGGCTGTTGTCTTCGTGTTGTATGGAAGGCGGAGGTGATTGGATTACTATGCAGGAATTGAGAAAAAAAAAATGCAAGGAGAAAGCTTGAGGTTAGGGCTTATTGCTTGAGAGCATGTTACAGTTTTGTCAAAAATACTGGAGGCTTTTTTGTTGGCTTTGTTTTTTTTTCACTAGCCTATGGATGTCTTATTAGCTCTAATTTTTGATGCTTTCTTGTTTGGTTAACTTGCTTTGGTT
>RC0G0184700_0_198
CTTACTCCATCCACCATTCTTCTTCTACTTCTACATCTTCTTCTTCTTCATTGTAATAAATACTCGTATGTCATAACAACCGGTCAATAATAATGCCTTCACGTCCAAAGAAAAAAGCATCAAAGAAGAAACTGAAGCATTCCACAGCACAACCCATCATCCACCACTCTCTACCTACCATTCAAATCCAAGTGCAAG
>RC0G0184700_338_1221
AAAGTTTTGTGGAAACTAATTCAGAAGTGAAGTTTTGTTATGAGAAAGAATTAAGTGGTTGTGAGACTGCTTCTGTGACTTGTCAAGACCATTCTTCGCATCAATACTTAGCTGAAGAGGAACAAGAGACGCGGAAACTTTCTGTAGATCATCACCAAATGGCAGATTCATCAAACGGAAAGTTAGAGGAGACTCGGAAAGTTCAAGAGGGTGAAGTAGTTGAATCTGTAAGGGATATAGCTATTGATGACTCTTCGGTAGAGCATGCGAAAAAGGCCCATGAAGAGCCGGCTGAAGCTGCTGAGGAGAGTACTGTAGTGGTGGGATTGGGAGAAGTAGTCGAAAATAAAGAAGAGGATGTTGTTCCAGTCTCGGTTGTGGAGACAGAAACTTCTGTTGTTGATGATGTTGTTGAACCAGAAGAGAAGGAAAAGGAGGAGGAGAAGCAATATGTGCCATCTGTGGATGAGACAGATGGACCTTCTCCAGTTGTGGAAAATGTTGTGCCAGAGGAGATTGAGGAAAAGACATCAACAGATTTGGTCTCTAATGGGGTTGAGGAATCAACATTGCCATCTTTGAGTGAGGACATGACGAATGCGCTGTCGAAAGGAATTGAAGAAACCGAAGTGCCTTGTTCAGATGAGAAGGAGGAGGAGGTTGTTCCAACTGTAGAAGTAAAATTGCCAGTTGTTGAAGAGACTAGTACTGGGGAGTCATCAGGTGCTGATTACATGGTAACTAGTGAAAGTGTTGATGACGATTCATCGAAACAGTCGAAACAGTCGCCTGAGGTTCCAGTTTCTCCTCCAGTTGAATCAATTGATGCCGGAGAAGAGTATGGCAAGCCTGAGATATCTGAAACCGCAGAAAATCCGGTAAT
>RC0G0184700_1262_1442
TTTGATAACTTTCTAACATTTATATTTGTTCTGGTTTCAGTCTATTGTATCTGTGACTAGAGCTCCCCTGCAACCAACTTCATGGAGGAGTTGTTGTGGACTTTTTGAAGTTCTGCGCCGATCAGATAGATGATTCAAGGTAATTACCGAAAAATAATACCTGTTCCTTAGAAATTTATG
>RC0G0184700_2116_2373
CGATGAGTGGAATGGTTCAGTTCATGATGGAGCTAGCACAACAAGTCTATATAGGGAGTTGGGGTTTCAGAGTTTCGCATATTTGGTTTTGCGTGTGGAGTGAAATTTACTTATACCGGTGGCCATGTCTTCATATCCTGCATATTGCTTGAGAAACATTCTTTCTCAGTGGTTTATCCTCTATTACTTTGATGATTGTATCTGCTTAAGGGGTTTTTTTCCTTCTATATTTGTGCTGAATAGTTTAATCTCCCTTT
>RC0G0198500_0_262
GCAGAAGAGAAGTTATGGCGGGAGCTTCACTGTCATCACTGCATTTGAAGAGCGCCGCTATCAGAATCAGGACAAGTACTACAATTGTTAATGTGGCCAGTGCTACGGAGACCCAAACCAGTACTCGGGTCCAACTCCCCCAGAAGACCCGGAATTCCAGGGTGTTAGTGCTCGGTGGAACCGGTCGGGTCGGAGGATCCACTTCTATTGCCCTCTCCAACCTCTGCCCCGACCTCCAAATTATCGTTGCCGGCCGGAACAG
>RC0G0198500_560_740
AAGTTGAGACGCTACATGGCTGCAATTGGGTTTCATACAGGGAGAAAGGCGCTGAAATGCTGACTACTCTTGGGGCGAACTCGGAGTTCTGTGAAGTCGATATTAACAATGAAAAATCATTGGAAGCAGCTCTGGAAGGTGAACAATTTTCTATTTTCTTTCTACAGGTTTTGTTTTTGG
>RC0G0198500_1052_1347
ATGCGGATCTTGTAGTTCATGCTGCTGGCCCATTCCAACAGGCAGAGAAGTGCACTGTATTGGAAGCTGCCTTAAAGACCAAGGTGATATACATTGAATTGGAAAATATATACGAACTTTTGTATAAGATGATATATGACTTTGGCAATGTCTTTTGTCTTTCCACAGACAGCCTATGTTGATGTTTGTGATGATACAGCCTATGCATTCCGTGCAAAATCTTTCCACGATAGAGCAGTTGCAGCTAATGTTCCAGCCATAACAACTGGTGGAATATATCCAGGAGTGAGCAATG
>RC0G0198500_1858_2038
GACTATATCTACAATTTCCTTGTCTACCTAAAACTGACTGCCACTGCTATAATGACAGTGATGGCTGCAGAACTAGTTCGTGTCGCAAGAAGTGAAAACAAAGGAAAACCAGAAAGGCTAAGGTAACAATTTTCTTCTAAACTTGAGGTTACAAATGCATCTCCAATTGTTGGCATGTAC
>RC0G0198500_2276_2607
TCTGTTCCTAACAAATCATGTGCATATATGACCTTGCCAGGTTCTTCTACTACACAGCAGGTACTGGTGGGGCTGGTCCAACCATCTTAGCTACTAGTTTTTTGCTTCTTGGAGAGGAGGTTGTTGCATTTAATAAAGGTATCAACCATGTCTACAATAAATTTTTCTCCTTTTCTCCGTGTTTGATAACTAATCAGGAATTCTGTATATTACACACCTAACCATGATAATGGGCTTCTCAATCAGGAGAAAAGATCAAACTAAGGCCATATAGTGGAATGCTGAAGATTGACTTTGGAAAAGGCATTGGAAAGAAAGATGTTTATCTATT
>RC0G0198500_3390_3570
TGTACTGAACATGATCTTAATTTTTTCAGGAATTTGCCAGAGGTAAGAAGTACTCACGAGGTCCTAGGAGTACCTACTGTCAGTGCCCGGTTTGGAACTGCCCCCTTCTTTTGGAATTGGGCAATGGAAGCCATGACTATTCTTCCTGCAGTAAGCTATGACATTTAAAGTGTCCTGTAT
>RC0G0198500_3755_3935
ATAATAATTTAATAATAATCTACACCTGAACATTGCAGGAGTTGTTGAGAGACAGAAGCAAAGTCCAACAGATGGTTCAAATGTTTGACCCTGTAGTCAGAGCAGTTGATGAGATTGCTGGAGAGCGTGTATCAATGCGGGTGAGGCAATATAGACACTAACAGTACTATTTGAGATTTT
>RC0G0198500_4039_4219
ATTCAGCTTTTTTCTTTTCTCTTACCATCTTTTTCTTTTGGGGGGTGAGTATGACAGGTTGATTTGGACTGTTCTGGCGGCCGCAATACAGTAAGTGTATTCAGTCACAAGAGGCTTTCTGTGTAAGTCTTAAGCTGCCCAAAGATCTATTTATCTTTTTTTTTTTTTCTTTTGGGGTCC
>RC0G0198500_4341_4587
ATCAGTTGGAACTGCAACATCTGCATTTGTTCTGGCAGTTCTTGAGGGAAGCACAAAGCCTGGAGTTTGGTTTCCAGAAGAGGTGTGTAATAGAGCTGAGTTGTTTATAAACCTAAATGCTTCACTTTGATGCAATAAGCCTTTTTATCAAATTCTCTGTGTATAGGCTGAAGGGATTGCAATTGAGGCAAGGGAAGTCCTTCTCAAACGTGCTGCACAAGGCACAATAAATTTTGTTATGAACAA
>RC0G0198500_4660_4840
CCTATATTGGTAAAGATTTTTGTGACACCCATTGAGGAAGGTTGAGTTAGATATTATATAAGGTTGTTCTGGTGGATGAATCTAAGAGCCTGGGATTTTTGGTTCTGGTTGGAGGCTATGGAGAGGAGGTGATGTAAATTGTTTTCGCTTTTTGGAAGTGTTTTCCTCATGCCTTATGGG
>RC0G0198500_4965_5145
CTAAAGATTTTATGGTTCTTGAACAGGCCTGCATGGATGGTGGAGACAAATCCGAAAGAGTTAGGGCTGGGAATATACGTCTGATACTCAAACAGTAGTCACAGTGTGAGTCACACTAGAAGTTCTTCTTCAGCTTGTCCACCCTGTTGCAGAGGTATCCATACTATTAAGCTTGTACCT
>RC0G0198500_5210_5480
GTGGCAGAAAGTTTCACCTTTGTTGCAGTTGCATACTTATCGCATTTTCCGGTTCCAAGATTCACAGATAGTAGGCGTTTTCAGAAGTCAGAAACATGTGCTATGTCATTACTTTGAACAAACTCTGGAGACGGACAATAGTGATTTGCGCACTATATATATGGTAGTCTGTAGACTAGGAAACAAAGGGAATGTAAGATTTACAATGCCTGTGGGAGTGACATGGATCTAGATTTCTCATTCTTTTCATCGATTAAGTATACAGTTAAA
>RC0G0200100_0_306
GGTGCGGCAGTCCCCCCTAAGCGAGAGCAGAAATGGAAATAACAGCCCACTCTCTTTCCCATTTCTCTGCATCTCCTCGCTTGTTTCGTTCCAATTCCAAAGCCTCCTCCTCTTCTCTTGTTGCTTCTACTACTGCACTACCTTTTCAGTGCTCCAACAACATTAATCTTACACGACAGCCCCAAGTCCAAGCCGTCAGGATCAAACCGAAGCAGCAACGAACCATAGGCGTTGGCCCCATATGTGCCTCTAACACACAAACTCCTCCTACAGATGTTTCCGAAAGATGGCTTCTGGAGCCTGTGG
>RC0G0200100_1227_1540
TTCATGTTTAGTTCAGGAGTGACTCACTGTTTGTACATATATTTGCTCCACTGATAGGTGATGGAGATACAAGGCATATTGGTTTCAAGGTTCAAATGCCAAATGCATTTGAAATTGCTTCTGTAAGTTTTCTTTCTTGGGAATCAGGTGTCCTTGTTTTTTTTTTTTTTGGTCCGTCTCAGATGCAATGATAATAATGATTCTAACGTCAAACTCAATTTTTACCAAATTGAATGGTTTTTCTGAATCTAGAATGTGGTGACTGTTGGCCGCCTTCCTGAGAAAGCTGATTTAGTGATTCCAGTTGCAACAG
>RC0G0200100_1928_2108
CTCTATGAATTGGTAGTATCTGGTTTGCATGCTCGCATTCGAAAGACAGATGGGAACCTCTTGGTAACAGATTTGGACAGCACCAATGGGACATTCATTGATGACCAACGGCTGAGACCCGGAGTTGTTGCCACCTTATCACCTGGATCTTGTGTTACATTTGGTAAGTTGTCCCCAACT
>RC0G0200100_3504_3838
GAGATGAACATTTGGCTGTGTTTCGCGTCTCAAAGTTAGATAATGTAGAAGCTGCAAGCAATCCAGGTCCCTCTGAAGATAAAGTAGAGACTGTCATCCCTGAAGAAATCCCTACTGAAAACAGTAAAACAGTATGAGTTGAAATAAAGTAATAAACGGTGTCTTCGTAAGATATATATAGCAAGAAATAGGTTTCAGTTGGGAATAGATCTGGATCAAATAATCTGAAAAGAAGATTTTACCATATTGCATTGCACTTTGTAGATTTATTTAGACTTTCCGCTCCTTTTCTTCTTTGTTATTGTTGGGGTATGGAGAATCACACAATAAGAAA
>RC0G0200500_0_180
ATGGAGGGTACGACGGCCGGAGAGGGAGTCCCAGAGGTGCCTTTGGACCTGGAGGTGATAGGAGGTCAGTAAGCTTTGGCTTTGTTGATTGAGTTTCGATTTGTTTGTGCTTTGTTTACTCTTCTACTGAGAGAATCTGAGGACATTATGACCTTGATAGTTCAATTTCTTAGATGCAAT
>RC0G0200500_387_567
TTAACGTTGTTTGATCTGTTGATGGCATAGGTCTGGATATGATTATGCAAGTGGATATGAGCGGGAGGTGGGGGCTAGACCTGCTTATGGTGATGACAGGCCTCATGGTCGTTATGCTGGACGCTCGTCTGGTGGCTATGGCCCTTCTGGTAAACTGCCTAATTGTATTTAGTTTATCTA
>RC0G0200500_1963_2143
CTATGTTTTAAGTTTGATATTCCATGAATCAGAGAATCTCAGTATTTTCCTTCTTTCCAGACTGGGATTCAGGACGTGTTGGTTTTGGTGATGCTTCCAGCACTGGGACCACTCAAAGGTTAGCTATTGTTCGTTATTTTTATTTCTATTCAACTTGTTTTTTTTTTGGTTGTTGTTTTT
>RC0G0200500_2394_2772
AGAAGGGCTGATGTCATACAAACAATTCATCCAAGAGTTGGAAGATGATATTTTGCCAGCTGAGGCTGAGCGCAGGTATGGGATTTGAGTAGTTGAGATGCTCCAGAGTTCTATTATATGCATCAAGTTTTGATATTGTGTAGAATAGGCCGGTAATCACCACTTACTAATTATGCAGATATCAAGAATACAAGGCAGAGTATATTTCTACTCAGAAGCGAGCTTATTTTAATACTCATAAAGAAGAGGAATGGTAATAATTATTTCACCTTTTTTTTTTTTGTCGGTTAACTTGTGTAATTTTTTAACACAATTAGCTTGTGCCTGTAGGCTAAAAGACAAATATCATCCCACAAACCTACTCACTGTAATTGAAAG
>RC0G0200500_2949_3898
GAGAAATGAAATAGCACGGAAAACAGCAAAGGATTTCCTGCTTGAACTGCAAAGTGGATCCTTGGACTTGTAAGATACTGAACTTAATAGTATATCTTATGCCTATTATATCAGGCTTGTAGATTTATTGGTCTTTTGGATGCAGAGGCCCAGGTGTCAATCCCTCAGCTCCAAATAAATCTGGACATACTAGTGAACCAAATTCTGATGATGAAGCTGATGCGGATGGCAAGAGAAGACGGCATGGCAGGGAACCAAATAAAGAAAATGATCTTATTTCTACTGCTCCTAAGGCTCACCCAGTCAGTTCTGATCCTAGACGTATACAAGTTGACATTGAACAAGCCCAAGCCCTTGTCCGCAAACTTGACTCGGAAAAAGGAATTGTGGAGAACATTTTATGTGGACCTGATAATGACAAAATGAACAGGGAAAAATCTCATGGTGGTTCCACTGGCCCTGTTGTTATCGTACGGGGTTTGACATCTGTCAAGGGCCTTGAGGGTGTTGAGCTACTGGACACCCTTATTACTTATCTTTGGCGCATACATGGTGTAGATTATTATGGGATGATTGAGTCAAACGACGCTAAAGGTCTCAGGCATGTGAGAGTAGAGGTAAAGGGTTCCGATATAGGTAGTAATGGAGCTGAGTGGGAAAAGAAATTAGACTTGCATTGGCAAGAGAGATTGCATAGTCAAGATCCCTTGGAAATAATGACTGCCAAGGAAAAGATAGAAGCTGCTGCTGTTCAAGGCCTAGATCCCTTTGTGCGGAAGATTAGGGATGAAAAGTATGGCTGGAAGTATGGTTGTGGTGCCAAGGGATGCACTAAGCTCTTTCATGCTGCTGAATTTGTACACAAACATCTCAAGTTAAAACACCCTGAGCTACTGGTGGATGCGACTTTGAAAATGCGCGAGGATTTATATTTCCAGAACTACATGAA
>RC0G0200500_4113_4293
TTGGCTTGACTTTATAGTATAGGTAGGTAGATAGATATACTATAATAATTTGAATTCATTTACAGTGATGCAGAGGCGCCAGGTGGAACTCCTGTTATGCAGCAATCGATACTGGTATGGTTCTTAAACTAATCATTTACTTTAGCGTGGCTGCTCAAGTGATATTGCTGATTTATGAAA
>RC0G0200500_4978_5256
AGGGACAAGCCACAGAGACGTAGGCCGGGTATGGAGAATAGATTGAAAGATGAGCGTGGTAATCGGAGAGAACGCGAAAACCGAGCTAATGGTGGTGAGAGGTATGATAGGTCTGAGAATATGCAAGGTGAATTCCAGTCCAACAATGATGGTCAAGATGGAGGAAATCATGATGAACCAATGTATGATAATTTTGGTGGACAAGGGATGCATGCTGGTCCTCCTTTCCCATCAGATATACCCCCACCACCTGTATTGATGCCTGTGCCTGGTGCTGG
>RC0G0200500_5371_5554
TCCTCTCGGGCCTTTTGTTCCTGCTCCACCTGAAGTTGCAATGCAGATGTTGCGAGAGCAAGGTGGTCCTCCACCCTTTGAAGGCAGTGGTAGAAATATGTGGCCTGGACCCCAAATGAGTGGGCCAGCCCCAATTCTTGCTTTGTCTCCAGCTTTTCGACAGGATCCTCGACGTTTAAGAAG
>RC0G0200500_6959_7278
TTATCAAGATCTAGATGCACCGGAGGATGAAGTCACAGTGATAGACTACAGGAGCTTGTAGATAGTTTCCAACTGTATAAGTGCAAGTTGCTTCCCGGTGAAGGCAAACTCTTGTACGGTCCGCCAGGTTCGACATCTGAATATTCACTGTATCGTGACTGCAGATCCAAAGTTTGTAACCATTAGGATGTGATCCCTGCGACTCACTTTGAATATACTCAGTTTTGTTGATGATGATACTTCCTGCTAAGATAATTAGTAAGATGTGCTGTTAGTGACGTAACTCGTATTCTTTTGCTCCCTTCAATTCTGAGTTTCT
>RC0G0227600_0_210
TTCATCAGATGCAAAGCGCTCAAGATAAGTACCCGAATATGTGCCATCACCCGGTATTAAAAGTCGTTATTGACAGTGGCTGAAACCAAAACTTTGAAGTAGGTGTAACTGTTGCTTTAACCGTCAAATCATATTGTTACTTTAGAGAATCTTTACCAAAATTCCAAATTGGAACTCAGGCATCAGGATGTTCTCCTGAAGTGCAAACTT
>RC0G0227600_347_784
AAATGAACCTACCAAAACTGAGTTTCAGAATCATACAGCAAAAGAATGCTAATTTATGGCTCAACTACTCCAATTCTACTTAATACAATCAACACCAACAACAAGAAGGCTAATGGCATCATCATCAGAAGCACTTCCCAGTTTGCAAGAGCAAGCAGAAGTTGCATTGTAGCAACTGCAGGGTTGCTTGCAACTGCTGCAGTGTTAGCTTCAGCTGCATCAATAGGTCTTGCAATCGAGTCCCCTGAACAAGGTGATACTCTAGCCAACATACCGCAGACGCTATCCGGTGAGTGCATTTTACCCAAGGATTGCAAGAAAGCTCGGATTCAAAAGCCGAAATCAAGAAAAGCGGAGTCTTGCACAATCAAGTGTGTAACTACTTGTATCAGGGGCGGCGAGGGATCACCCGGTGAAGGCCCCTTCAATGTCAGAAG
>RC0G0227600_1009_1420
ACCTATAGTTGTTTTCAAGCAAGGCTTCCGAAGCCGTCAATACTGGTACATGTCTTAAAGGGCTCTGGTTCTGCTCACCGTCAGTCTTTATTTTAGCTTACAGAAACTGTCTTCCATTTCCATTTTGGCCATTTATAGCTATGTGAGAATTGTACCTTTTCTTTTGGCAGTTTGGTGGAGTGCTCAGATATATGTAATCTGATTCGAGATGGTGACGATGGGCCTTAATTGAAACTATAAATTTTTGTAATCAGCTAGCAATTGTATAGTCCTTAGTTTTATGCTCGTTATCGAAGAAAAGATCTGTTCCTCGAGAATTTCTAGATTTTTATTCAAAGTTTAAACACTGTCAATTTACTTCTGTCACTCGTGAACCCCTTGGCTTAGGTATTAGTAGCTGATATATGCTAG
>RC0G0227900_0_326
GGTATGAGCAGCAGGAGTAGAGATGAGTAGGCTCTCATTCAGGCCTCGGCCCCTCGACATCCACAAGAGGCTCCCCGTCGTCAAGTCTTTCAAGGACTTCGAAGACGATGAAGCCGCCCCCACCTCCACCCGCAATTCTCAGCTCCTCCGCCTCTCCGCCGTCGACTCCTCCTCGGCCTCCGCCACCGAAATCGAGGTCCACCCTCCCCCCGCCAAGAAGCTAGCCCCTGAAATCCCGACTCCTCAGTTTGTTGTTGTTGATACTTATGAGAGAGACTACTCTCGCACTTTTGCCCAACCCAATTCCTATCTCCGCGCCAGAGGAG
>RC0G0227900_368_548
TTTACTTGCTGACCCGTTTTGTGTTGTGTCATTTGCAGCCCGGGCCGAGCTCGGAGAGTTTGTGGAGTATGATTTAGATAATGAGGATGAGGATTGGCTTGAAGAGTTCAATGGTGAGGAGGAAATTCTTCCTGCCGAAAAGTAAGCAACCAAACCTAACCTACTATGATGCATATCTCT
>RC0G0227900_688_868
ACAGGCTTGAGAGTCTTATTTTCAAGCTGGAGGTTTTGGATCATAAGGCTCGGGAGAGAGCAGGAGTTATAACCCCTACTCTTGCTTCACCTATCCCTGTACTTCTACAACTTGATGTTGCTACTGAGGTGATGTGCGTTTTTACTTCTCTTTTAACCTTGATGACTTTGACCAGTGTCG
>RC0G0227900_1013_1225
CAAAAGATAGCTCCTGTATGGGCATCTGCTTGTCTTTCATTAGACATGGAAGTTATACTTGTTTTTCGTTTGGTAGTCAGAGATCTATCCATGTTTTGATGTTTTTTTTTTTTTTTTAACCGGAATTTTGTCTTCTTTGATTATAGGCTCTACATGGTCAGCCCCTCAGATATGCTGTCATCCGGTCTGTTTATGAGTATTGGAGAGATAAG
>RC0G0227900_1341_1521
ATTTAGTTTAAGGCTAATAATTTTTTGTTACAAATTTTGTTATGATTTAATTTTCATTTAATTGTGGCAGCGTGAAAGATGGCAGAAGCCTATCTTGCGACGTTTGCAGGTTAGTTTACTCACTTGATTCTGTGCTTATATTGATAGCTTGTATGGCTCACTATTTGGATAAATAGTGCA
>RC0G0227900_1812_2092
TATAAATCAGCTATTAGCATCTCGATTCTCATCTACATTTTCTGTACAGCCTCCTCCACCGGTTAATGATACCAACCCATACAATGTCTTCAGGCCAAGGGAGAAAACCCACAGACTGCACACGAGAAGGGTAAGTAGCAAACATGTTTTTTGTTATCTTTTCCTTGGGTCAAGAGTCTTTTAGTTATTGTGAAAACATATTTGTTTTGCTGAATACTGGTCTTGTTTTCAGATGCAAAGAAGGGAAAACAATGTGCAATCATTTGAAAAGCTTCGCCAG
>RC0G0227900_3149_3348
GTTAGGCGCAACCTGGACCAAGCCAAGACCATTGTGGAGGCTTTAATCAAGGTGCTCTTATTGAAATGTGAACTGACAATAAGTGATGAACTTTGTCTTCATTGTTACTGACTGCTTATGTATAATGCAGAGAGAAGAAAAAAAGAGAGCAGTCATGGAGGCCGAAGTGGAGCTTCAAGTAAATCAAATGAAGTACAAG
>RC0G0227900_3511_3748
CATGAGACACTGCTCCTGGAAGATAGTTTAGTCCTTCCTGGTTTTCCACCCATGTCTTCCAAGTTTGTTTCAAGTGAGGAGGAAAATGTTGATTCAGATGACTTTGAAAACAGTCGGCCTCGTACACGACCTTCTGCACTGCCTAATCCGCCTTTACCAGACCCCAACTTGATCACAGGAACCATGAAGCAAGATTTCAGGCGTCGGCATGCACCTCAAGGGTGGCTTCATAAAATG
>RC0G0227900_4016_4290
GATCCCCTCGAGCCAGTTTTGTTATTTACAAAACCCTTAGTTCCAGAGAAGTTGGCAGCTGCAGGCATTGTACCACCATCAGATTCTTCAACGAAAAATGGAGTAACCACAGCACCTTTTAAGTTCCGCGGAAGAATTGGCCGAGGGGGCCGATTAATATTTGATAGATGGAACCCATTGATGCACACTCCAATCGACTTTGGGAATTCATATTATATACCTCCTAAACCTCGACCAACAACATATAATTGAACGTACCCCTGCTGGTATGACC
>RC0G0228800_0_305
CCTGCTAATATCTACTCCTCTCTCTATCTACCCTGTATATATTCACCCTTCTTCCTCCTGCCAAACTCACACTTCATCCTTCAGTTCTGTTCCCAACCTTTATTGAAGCAGAACAAAAATGGGTGCTGTGATGATGAACAAAGCATCTTCTTCTTTGTTCATATGGGCTTTGGTTGCTGGTATGCTCTCCCACAACCTGGTCATCCCTGTCATGTCCACCACCCTTGAGGACCAGAAGAACTACTACACTCCGGACCCCGGCGCTGGAACTCCCCCTTCAGGCCACGGTGGAAGCCCTCCCGGAG
>RC0G0228800_423_790
GTTCATATACAAGTCCTCCTTCCCATACACCATCTCATCATAACCCTCCCTCTCATGGAAGCTACAACCCTCCCTCTCATGGAAGCTACAATCCTCCATCTCATGGAAGCTACAACCCTACACCATCACCACCTTCCAACTGTGGTACCCCACCATCAAGACCATCTACTCCTTCAACCCCATCAACTCCAACCTACGGAACTCCACCCTCAAGCGGTAGCCCCCCTATCATTGTTACTCCTCCAACACCAGTCACCGTAAGCCCCCCAATCCCATTCATCGGAACTCCACCAATCGACCCCGGTACTCCAGGTGTTCCTACACCTCCCTATCTTCCTGATCCCAACTCCCCTCCCTTCACATGCAC
>RC0G0228800_876_1396
CTACTGGAGGAACCACCCCACAGTGATATGGGGTCTTGTGGGCTGGTTTGGAACTTTGGGCCATGCTTTTGGTCTGACTAGCCTTCCAGGGTTCGGATCAAGCACCGTGAATTTGCAGCAAGCACTTTCCAACACTCGCGCCGATGGTCTTGGGGATCTCTACAGAGAAGGAACTGCTTCCTTGCTCAACTCTATGGTGGACAACAGGTTCCATTTTACAACCAAGCAAGTCAGGGATGGTTTCGTCAGAGCACTGGGTTCGAACAAGGCAGCAACAAATCAAGCTCGTCTCTTCAGGCTGGCCAACGAGGGAAAACTCAAGCCCAGAGCCTGATTCACCATCACATTTGCTTTCAGTTCATAGTTTATGAGTGCCACGTACTACCTTATATCTCAAGACTACTTCAGAGTGTGGTTCATCCTAGAATTTGTTATGTCCTTAGTGTCTAATTCTATTTGCTGTCTTTAACAGCATGTTAAGATGGATACTCAGTTTACATTTTAATGAATATGCCAAGTT
>RC0G0229000_0_180
GGCGCGTACTTCTACGCTACAACTGAAAAGGCCACAGCAAGTTCTGAGAGCTCAGAAATCTGAAAGCTTCGTTCCAGAACTGGATCTAAAGCTATTACAAGTAAGTTTTAGCTCTTCCTATTCTGAATTTGATAATTCCTTCATAAATTGTTTGGATTTTGAATTTCTGAGAAAGAAAAC
>RC0G0229000_816_2188
TAATGTGGAATCGTGGAAACAAATCGAAGGCATATAATGGGCCTCAGAACCGTTTCGTTGCATTTCTGGTTGTGTCTGTGACATTAGTTACTCTTGTTTTCATAATGTTGTTTCACAACACTGATCAAAAGCCAAGTTCAGTACTGGGACTTCGGATGGAAAAGTGGAATAGCTTTGAGTCATTGGTGCAACTATCTCCGACCGTAGATTTCCGGAATGGAACAGATGTAATATGGCAAATACCAGATTCACCTAAAGCAGTCCTCTTTCTGGCTCATGGTTGTGATGGTAGAGCTGCTAACTTTTGGGACAAGTCCTCTACCTGCCCAAACTGCGTTGGTTTGCCAGAAGAAAGACTAATTGCTCTTCACGCTCTTGCTCGAAAGTTTGCTGTTCTTACCATATCAAGTAAAGAGAGATGCTGGACTTTCGGGAAGGAAATAGTTATTGTTAAGGATATTATAACATGGTGGGTTAAGAGAAACAAGCTTGAAAAACTTCCTCTTGTGGCTTTGGGTGCCTCTTCTGGGGGATACTTTGTCTCCGTGCTTGCCACTGAGTTGAAGTTCAGTAGTATTACACTTATGATTGCTGAAGGGATGTTTGATCATATAGATATAAAGGAGAACTATCCGCCTACCCTATTTGTGCACATGCCTAAAGATCTATTTAGGCAGAAAAAGATAGCTGAGTATATGGAAGTTTTGAAAAATAATGGTGTTGATGTTGAAGAGATTGAGTGCATGGAGTTTCCCTTGTCACCACATCTCTTAGCCAATAGAATCCCAGGTCTTGATCAGTCTGTTTCTGCTAAGCTCTTTGATCTCTTCCGCCATGAGGGGTTTATTGATGAGAATGGATATATGAAGAATGATGGCCGCAGAACACATTGGAAAGAGGCTGTGAGAAAGAGTAATATCATTTTTCCAGACAAGCAGCTAGCCCATTACATTCAGGAGGAGTTAAATCTTGCATTCGCGGTCCATGAAATGACAAGCTTACACTCTGACAGGATCGTCAAATGGTTTGAATCTCATATGAGGTGACTGATTGTCAAATTTTCTTGTCCTCTGCCTTGACCAGTTTTGTGGATTGGCCAGAATCTGCAGTAAATGACTTGTACGACTTATTTCTAACTCTTCGTTCAAGGTGGGAAGGGACTTGAAACAACAACTCATTTAAGTTTTCTATTGGATCAATTAGCAATGAATTCTGGCTTGAAGAAAATGGTGTCTTGCAGCAGCTGATGTAGCTCATCAAGCTTGAAAGGTCACATACTGAAGACTATGCCATGTATATACATCTGGTTTAGGTAAATTTGACTGTCCTTGGAAAGAAGAACAATATCATGTGCAAATGAATTTTTCTCCTC
>RC0G0230800_0_252
TCATGGGTTTTCTTCACAAGCTTTGGGATGAAACACTCGCCGGCCCCGCACCGGAGTCCGGCCTCGGCAAGCTCCGCAAGTACGACTCCCTCTCCGCCCCGCGCACTGCAACTATGGTCGCTGCAGATGAGGCGCCAGTTGTCACTCGGAGCATTACTATTCTTAGGACTCATTCTTCCAACCTTGGAAACTTTCCGGCTGATTCTGGCTCGCCCTCCGAGTCTCCCACCACGCCGGGAACGCCGGTCTCAC
>RC0G0230800_501_681
TTTTATTTTTCCTTCTGTGTCCTTTTGGCTTTTCATGCAGCGGGAACACCAACAAAAAATTTCAGGAAACTAACAAGGAGAAAATCATCCACGGACGCATTGCGACGCGCCGAGCCTAGAAGTCCGACTGGTTACGATTGGTTGTTTGCTTTTTTAGTGTCTAGAAGGATAATACATATC
>RC0G0230800_1097_1499
GATGGTGATTACTGCATTGGATCGTTGAGAGAGATCAAGGAAGGAATGATGACGACGATGACGATGTTTTGCTTCTAAGTATTGCGCCGGCAAGTACTCCAGACTATTGTACATAGAGAACCTTTCTGGGAACTGATGCATATGTATATTATTATAAATAATATATGGAGAGATCGATCTAGGTTTGTGTATACTATATCTATAACAATAAGGTGGTTCGGACGAGGAACAGTCCAGCAACCAATGCACGATGCTAGCTTCGTGGAGATGAAGAGGAGGAAGTAGGAGATGGTAGCCTTCTTTTTCACTTCTATCTATTGTCTTCCAAGTTTTCTTTTGTATTTTGGTGGTGGTGATCTCTTGTACATATGGATTATTTTGTGTGTTAAAAATGCTCCCCTT
>RC0G0259100_0_360
CTCTCTCCTCTTTTTCTCCTCGCCGATCATTTCCCGATGGCCAGCCTCGCATTCGGTTCCAGCCTCACTTTACTTCGCGCCAACCAAAACGACGCCGCACAGAATAAGCCTCTTATCTACACTCCCAATTTCAACTCTCTCCGATTCAACCACAGCCTCAGGACCCAAGCTTCGTCGTCGACGCGGTGCCGCGGCGTCGGAGCTCCACGCGCCGCCGCGGAGGTGTTGGAGGATGTAACTGTCGAGGGAGAGGAGAAGGAGAATCGTAGGGTTCTGAGAGTCGGGGTCATCTGCGGTGGCCCCTCCGCCGAGCGTGGAATCTCTCTCAACTCCGCTAGATCAGTAATCGATCATATTCAA
>RC0G0259100_504_1071
GGAGAGGATTTACATGTGAGTTGCTACTACATTGACTCTGAACTCAACGCTTTTGCAATTTCCCCTGCTCAGGTTGGTTTCTGTAGCTTTCGTTTGCTCCAAATTTGCCTGAATCGTTTCGTTTTCCCGTTTATAAATTTTGAGCATTGACAGGTGTACTCCAATACTCCGGCGGATTTTGATTTCAAACTCGAAAGGTATGTCAGTAGTTTTGAATTCGCAATTTTTACTGTGTCGTTGTAAGGAAGTGTGTTTAGCTGTGTAAGTGTCTGTTTACGCAGCCTTGCTCAAAGTTTCAAGTCTTGGTCTGACTTTGCGGACCATCTTGCTGTCAATGTGGACATAGTGTTTCCAGTCATACATGGTCAATTTGGTGAAGATGGCGGCATTCAGGTGGAGTATAGTATAAACTTTTATTACCATGACAACAAGCATGTATGAAATTCTTGTTCTTTTTTCCTTTACTTATGTATATCTCAAAATGTGATGTTTCAGGAGGTGTTGGAAAGGTATAACATTCCATTTGTTGGCACGGGATCAAATGAGTGTCGTCAAGCATTCGACAAG
>RC0G0259100_1132_1312
GAAAATGTAAGAAGACGATAATAAGTTTCTAACTGTTTTGCTTTTGAGTTATTGGCAGTACAATGCCTCATTGGAGCTCAGCAGACATGGATTCGTAACTGTACCAAGTTGTTTAGTACAGGTACTATCTGAACTTTATTGTGTGCTAATAAATTATCACACTTGTGTCAAATTTTTCTT
>RC0G0259100_1690_1870
TTAGGGCTGATTATGATATATCCCTCTTTAATACTTGTTCCAGGTAAAACCAGCACGAGCAGGTTCAAGCATTGGTGTTACAGTTGCATATGGCTTGGCTGATTCTCTTAGCAAGGCTAATGCAATTATTACAGAGGTAGTTTTGTTTCTTGGATTTACACTGTCCCAAATGTTTCGAGA
>RC0G0259100_1995_2175
TGAAAATTGCTCTCTCTTGCTATTTGACAGGGAATTGATTCCAAAGTCCTTGTTGAAATATTTCTTGAAGGAGGGAGTGAATTTACAGCAATTGTTCTTGATGTGGGGTATGGTACAGATTCTCATCCTGTTGTACTATTACCAACTGAGGTATGCATGCTCTATGGTTTTGTTTGATTC
>RC0G0259100_2263_2443
AAATACTGTAATATGCATAATTAATAGTATTCGTTGAAATGACCAGGTGGAACTTCAATTCCTTGGTAGTGTAGATGTTAGAGAGAAGGATGCAATCTTCAACTACCGCAGGAAATATCTTCCAACACAACAGGTAGATCAGTAGTGGACCTTACAGTGGTGTATGTTTCTGCATGTTTG
>RC0G0259100_2535_2880
GTTGCTTATCATACTCCACCTCGTTTTCCTATTGATGTCATCCAAAATATTCGAGATGGAGCATCTCAGTTATTCCAAAAGCTTGGCCTTCGTGACTTTGCTCGAATCGATGGATGGTTTCTGCCTAATTCTATTCATGTACCATCATCGCCAGATAGCAAGTTTGGAAGGACTGAGATGGGCACAATATTATACACTGACATTAACCTGGTAAGAAGGGTGACTACTCACCCAATGATCTGCATGCTGGGTGTTTTTTCTTCTTACATTTCATATTATCTTTGTTTAATATTTCAGATTAGTGGTATGGAGCAGACCAGCTTTTTATTCCAGCAAGCCTCAAAG
>RC0G0259100_3247_3490
GTTGGGTTTTCTCATGCAAATATTCTCCGGAGCATCATTAATCATGCTTGTTTGCGATTTCCGCATCTTGCATCTTGTGATGTGTCTAGTGATTTGCCTAGAACATCAAAATCCCCACTGCTTAAAGATGATTGGGAAGGCACTCAGAAAGTTTTTGTTATTTTTGGAGGAGACACGTCAGAGAGGCAAGTATCTCTTATGAGCGGAACAAATGTTTGGCTCAATTTGCAAGCTTTTGATGAT
>RC0G0259100_3547_3727
GCTAAACCCTGAAATTGACAATCTTGCTTGCTGCAGCTGGAAGTGCTTCCTTGCTTGCTTGCCCCCACGAATGGATATTCGTCTAGTACTGATGTGGACAAAAATGAAGTTGATGCAACTTCCCAAACAGTTTGGTCATTACCGTAAGTCTCTATCTCTCTCTCTCTCTCTGGATGGTGT
>RC0G0259100_4146_4391
TTATTCTCTTGTGCTAAGACACACCACGGAGGAAGTTCTTGCTGCATGTGTAGAGGCAATAGAACCAGACCGAGCTGCACTTACATCTCAATTACGGAACAGAGTTATTGATGATCTTATGGAAGGCTTCAAGAAACATTCTTGGTTTACAGGATTTGATATCACTGATGAACTGCCTGTTAAATTTTCTATTGAAGAGTGGATAAAGCTAGCCAAGGAAGTCAAGGCAACAGTATTTATTGCAG
>RC0G0259100_4866_5087
TGCATGGAGGCATTGGTGAAGATGGTACACTTCAGTCTTTGTTGGAGGCTGAAGGGATTCCACATACAGGTTATTTTCTAAAATCAAGACTTGGTTTACAAGGATTTTCTTATTTCAGTTCCATTGCTGACTATCTTTTTTATTTTTCAATTGAAGGTCCCGGTGTTTTGGCTTCAAAGATTTGTATGGACAAAGTCGCAACATCAGTTGCTCTTAAACAT
>RC0G0259100_5209_5565
ACAGCTATCGGACTTGGGAGTTCTTACCATAAACAAAGATTTGAGAAGAAGAGATCAGCTCCTTAATACACCAATACCAAATGTATGGCATGAATTGACCTCCAAGCTTCAGTGTGAAACATTATGTGTTAAACCGGCAAGAGATGGATGCTCAACTGGAGTTGCAAGGTTATGGTAGGTTTATCCACTTTTATTTTTTCTTGCCATGAGTGGTCAGTGATAATAACACAACCAATCTCTTTTGTCACTCATTATCATGTTTCCTATGTTTCCTTAGCTGTGATGAAGACCTTTCAGTGTATGTAAAAGCATTGGAGGACTGTCTCCTTCGGATTCCCCCTAATAGTTTGTCAAAG
>RC0G0259100_6109_6510
GAACACGGAATGATCGAAATGCCAAACCCCCCTCCAGAGCTCCTAATCTTTGAACCTTTTATTGATACGGATGATATAATTGTTTCATTGAAGTCCATAAATGAAAATGGACATCACCTCATGTGGAATGGACAGAGTAGATGGGTTGAAATAACTGTTGGTGTTATTGGGAAACAAGGATCAATGCACTCATTGAGTCCCAGTATCACTGTGAAGGAGAGTGGTGATATTTTATCACTTGAGGAGAAATTTCAGGGTAAGCCCTTTTTCTCGTTATTGTATGTTCCATAGTTCAGTTTATTCTTTCTAAGCTTCCTGCTGACATCTCGTTTATAATAAATTACTTCAATGGCAGGTGGGACTGGCATCAATCTTACTCCACCTCCGTCATCAATCATTAG
>RC0G0259100_6910_7090
CTTCGTTCTAATGTACTTTCTCCTTTGTAATTCAGCCACGAGGCCTTGCAGAAATGTAAACAACACATTGAAATGATTGCCAACACTTTAGAATTAGAAGGATTTTCACGAATTGATGCCTTTGTCAATGTGGATAGTGGAGAGGTAAGATCTTAAACAAGCATCTTTCCTTCTTTCTTA
>RC0G0259100_7267_7447
CAAGTGTGTATCAATGCCGGACTCTGCTAAATTCCTTTGTCAATTTCATTATTCGTAGGTGCTGGTTATAGAGGTCAATACAGTGCCTGGAATGACACCTTCCACTGTTCTGATTCATCAGGTATTCAATTTGGAAACACATTTTCTTTTGGGGGAAATTGAATCGGCTCATTTTGGTTT
>RC0G0259100_7696_8262
GCACTAGCAGAGGAACCGCCCATGTATCCTCACCAGTTCTTCCGGACACTGCTTGATTTGGCATCAGAGAGGACAATATACGTTTCTTAGTATTGTCAATATCTCCACTTTTTTTCTTTATAAAATCTTTTTAGGTGGCTTGGCCCTTGGGGCACCATTCCGTCAGCGCTTGATGTTTGTAATGTGTTGTATAGTAAGCCAAAGACATGCTGTGTAATGTAGTGAGGTCAAGAATCAAGGCAAAGCCTCACAATAACGATGTTGTACTAAATCCATATTTTGTATCATTATTTTGTCCATGCAGAGGAAAGTGTATGGCATCTTGGCTGGTGCTCCAACATTCAATTTCTCTTAATTCTCAGATCTGATGATTCTGCCTCAAAGTTTCATACCTACTTTTCCAAAATTTTCAAAGGTTTCAGGAGTGTCTTGCCTGTCAGATGAGTGCCTTTACTAAAATTCTATGCAGGACAAGGCGGAGAAGAGTCTGGGCCTTGCTGACTACTTTCAAGCTCATGAACATGGACAAAATGGCTTGGAAATGCTTTATGAGCACACCTTTGAAT
>RC0G0260800_0_558
TTCTTCACCAATCTTAAACCCTCCAATGGAACAACCACTGACCCCAAACTCCAACCCCCAAAAACCCACCAAATTCACAGACCCGAATGCCCTGAAGAAAAAGCTGCCTACCCCACAAGAGCTCATCTCCCACTATGAATCCCAAGGGCTTGACACCCAAGAAGCCTCTCTCAGGGTCATAGGGGACCTCCAGACTGCCCTCTTCAGGGTCATATCCTCTGGAAGAGGCAGAAAGGACAAGCTTTTGGCTGAGACTTCAAGAAAAGTTGACAACACCAACAACAGCCTTGCCATTCTTAACATGAAGCTCGACTCCAAGCCTGGCTATGGCGAGTCTTTTGCTATTGGGCTTGCTTCTGGGCTCACCTTCCAAGGCGTTCAGAGTGTTCTGCCTCATGTATTCAAGGGTTTTGGAGACATTTGGAATTCTGTCAGGAATGTCGAAAAGGAAAATCCTTGAATCGGTTTTCTTGTTGGGTTTCTGTTCTTACTTCTTTTCAATGTAGGATGTTCTCTTTCCCCTTTATTTGGGGTTTTTTTTGGTTTTTTGGATACTTG
>RC0G0260900_0_291
ATGTTCATCGCCGCAGCAACGACGACGTGTCGTTTCCATACGCCTCGAATTCAATGCGCTGATTCGAAGCCCGGACCTGGGTTCGGAACCAAATCCAACAACAAGAACAAGAACAAGAAAAAGAACAACCTCAACCAGGTACCATGTCTCTAATTTAATAACCAAGACTGAGACTTTTCTTTCAAAGTTTCATTAAACTTTGTTGCCTCTGAGCCTAAGTTTGTTCCAACACACTCAGACAAACAAGGCCGCTACCTCAGTTGAGCAGAAGGGAACTGGTTTTCAACAAAG
>RC0G0260900_511_691
TGATCTTTGGTGACATTGAATTTTCTATGTCAACAACTTCAATGATATCTAATCCTGTTTATTTCCTTGTGCAGGAAATCAACCACGAACCGGTCTGTTACAAATCGTAAGTGGATTAGTGTTCATAGTATTCGCACGCTAATTATTACTATAAGACATTTTAACTCTAGGCTTGATCGG
>RC0G0260900_1014_1282
AGGCGCCTGGATTAAGTTCTCGATTTGATGGGAAAGTTAAGAGAAATATTGGGGACCTTGAGTTTGAGGAACGTCTGGAAGCAGTTAGAAGGTATGATGCATTTTCTCTAAGAGGTTAAATTAGAGTGTTGATTACTTTTTGGATATTTGGCGTTCATAAATTGTTAGAAAGTACTGCAAACTAAGGAATCATACCAACTGCCCAAGTAATGTATACTTCACTCGCACGTCAACTAACCCCTTATTGTACTTGGTGAAGTTGAGTGCA
>RC0G0260900_1537_1784
AAGAAAACAATTGACAAAGAGGAATTTGGAGCAATTGACTATGATGCACCTGTCAAATCGGAAAAGAAAAAAATTGGACTTGGAACACAGGTAAACTTGTTCTGCTATGCACTTTCTAACCCATACAATCAATGTTCGAGGCACACATAACTGATTCAGAGTTTCTCATGGAATAGATTGGAGTCGGTGTAGCAGTATTGGTATTTGGTTTGGTTTTTGCTTTGGGGGACTTTCTTCCTTCTAGCAG
>RC0G0260900_1953_2133
TGTTGAATAATTCCAGTGGAATGATTTCATTTCGATATGGTTTCAAGTTTTCAGTGTTAGTCCTACTGAGGATGCTGCAGTAACCAGTAATAAACTGTCCGAAGAAGAGAAAGCTTCACTTCAGGTAATGTTCAAAGGAAAAAAAAAAAATCTTTTATCTTTTCCGTTTAGTATATATGT
>RC0G0260900_2433_2613
AGGAATAACATTATACATCACTAATAGTACTAACACTTGTACTTTTGATTTGTGGCAGACTAGGCTCAAAGAATATGAAGCAACACTTAGTAACAGCCCAAAAGATCCAACTGCTCTTGAGGTGAGTCATATCGTATTAGACAACAAATTTATATTTCTTCCAACTTCCTTGGTTGCTGA
>RC0G0260900_2988_3168
TTGCCATCAAATCTTCTGTGGCAGCCATTTTCAATGTTTTCTTGGGCTTTGCAGGGAGCTGCAGTAACTTTAGCAGAATTAGGAGAATATACTCGGGCTTCCACTCTGCTTGAGGACTTGACTAAGGTTGTTCTCACTATTAGCTCTTGGATTTGTAAAACCACATTGTACGTAGAAAGG
>RC0G0260900_3216_3396
AACCCTTCTTTTGGTGGGGGTGGGTGGGCGTTACACAGGAAAAACCAAGTGATCCTGAAGTTTTTCGTCTGCTTGGAGAAGTAAAATATGAACTCAAAGATTATGAAGGGAGTGTTGCTGCATATAAGGTTTCTTCCACGGTCAGTCTTCCAACAACTTTTCTGATTAAACACAGCTAAC
>RC0G0260900_3492_3672
GGCATAAGTTCAATAAAATCCCTTACATGAATGTTCCGTTCTTTTGTGCCAGGTGTCCAAAGATATCAAATTTGAAGTTATGCGTGGCCTTACAAATGCATTGCTTGCTGCTAAAAGACCAGATGAGGTATTCCATTGTTCATTCACTTATGCTAACTCTCATTTCAGAATACTTCTCTC
>RC0G0260900_3980_4160
AAACTTATCTTCTTCTGCCTCTCCTTCTGCCTTTCTGTTTGCAGGCTGTCCAATTTCTTCTTGCCTCTAGATCACGGTTGGATGCAGACAACCCAAAGAGCAGTACGACTGAACTGCAGGTGGATCCCATTCAAGTTAGTCATGAATCCTCACTAACATTTACATATTTTGGCACCACTG
>RC0G0260900_4451_4780
TATTTTATTTGGTTATGTCATGAAAAATCAGGTCGAATTACTTCTTGGAAAAGCCTATTCAGATTGGGGCCATATCAGTGATGCTGTTTCTGTCTATGATCGGCTCATCTCTAGTCATCCAAATGACTTCCGTGGTTACTTGGCTAAGGTTTTTTTTTTTCTCCTTTTCTTTTGTGGTGCTTCATTTTTTGTTCGGTAAGTTGTGCAGACCCTAGGCATTTCTTATCAAGAAAACTGGCTAATAAAGGTTTATTATTTTAATGCTTCTGCAGGGAATTATATTAAGAGAAAATGGTAAAGGTGGAGAAGCAGAGCGGATGTTCATACAG
>RC0G0260900_5355_5535
AGTTCTTGGCATTTATGTTTGTGTGAAGTAGATGTTGATACTCAGTGCATATGTGTGTGCTAGTGTAACAGTATGTTGCAATAATCACGGTTTTCATGTGCAGGCACGGTTTTTTGCACCAGAGAAGGCCAAGGCACTTGTAGATCGGTATTCAAGATGATGACCACAATGTTGAAGTAG
>RC3G0005100_0_1200
ATGATCATGTATGGGGGTGAAGAAGGTTTCTCTTTGTTTTTGCATTTGGGAGAAAGCAAGTCCAGTTTTGATCTTGAGAAAGTAGTATGCAACCATGGTTTCTTCATGATGGCTCCAAACCGTTGGATTTCGTCTTCGAAAACCCTACAACGGCCCTTGAGACTCGCAGACTCAACCAAGTCAGTGATGGTTTCCATCTTAAAGCCATGTGTTTCTATTCATAAGAACTCTCTCATAGTTCGACTCCACAAAGTTAGTCCTAGCGACATATCAAAAAAAGATGAGGTTGCTATACTAGAACAAGTGCGTCGAATGCTTAGGATTTCCCATAAAGATGAAGAAAATGTAAAAGAGTATCATAAAAAGCTCTTCCAGCTCAAGGACAAGGACAACTACGACCATTACAAAGTCTGTTCTGGTAGAATGTTTCGTTCTCCTTCTCTCTTTGAAGATCTTGTCAAATGCCTTCTGTTATGTAACTGCAAGTATACACATCTACAACTCTTCTTCTGTTTTTTTTTGGTCACTTGTTCATATTCATTTAGTTTTCATTCATTTGTCTTCTTATTATATATAATGATTGATATTAGGTGGTCGAATTCATTGAAAATGGCTCGAGCTCTTTGTGAGCTTCAATTTGAGCCAAGCAACAATGCTTCGATGAGATCAAACGGACAAAAGAGGCAGAGAGAAGAATTAAAGATTGATCGAAGTGATTATGATGGTAAAGAAAAATTAGGTAATTTTCCAAGCTCACGAGAACTTGCTAGATTGGATGGGAAGACTTTAAAAAAGCTTACCAATAATATTCTTGGCTACCGGGCAAAATACATTCTAAGTCTTGCTAAAGGTGTGGAGAGTGGAAAGATAGGACTTGCTGAATTTGAAGGGCTTGATCAGGAGAAAGATGATGTGTTTCAGAAATTCATGCAAATAAAAGGTTTTGGTTCCTTTGCATGCGCCAATGCTATGATGTGCATTGGATATTATCACAAAGTTCCAGTAGATACTGAAACTATAAGGCATTTGCAGCAGGTACCCATTACTTCACTTTAAATCAAGCTTTAATTAATTATACTACAATGCTTAATCTATATAATTGTAGGTTCATGGGAGGAAAAATTGCAACAAAAATACTGTCATGGAAGATGTGGAAGAAATCTATAAGAAGTATGCCCCATTTCAGTGCTTGGCATATTG
>RC3G0005100_1233_1413
GATAGATGTATTTTTTCTTTTCTTTTTTTTTTTCTTTCCTGAGCATTGCATCTGTTGCTTTTATTTTTAAGGTCGGAGCTCTTGGACTCGTATGAATGCAAATTTGGGAAGCTTAGTGAATTACCGGACTCTGCCTATCATACAATAAGTGGGAGGCTTGAATCTTTTGACACCATTTGA
>RC3G0014100_0_180
CAGGAAATAAATTATAATAGAGCAAATGGTATCATTTTAATTGCGCTATGATTGCTCGATGATCACATATCTATTTCAAGTTTTGTACTGGAGCGTGAGTTGTAGGCCTGATGGCTATGTATAAATATTGATATGCTTGGTGGAGTTAAATCCCAATATATTTTTGGTGGTCAGGAGGTA
>RC3G0014100_269_2198
CTGTTGCAGCATCAATAAGTACTGAAAGTGACGGGCCATTCAATACCATTCAGATATCCAATCTTTCCTTCGGTCGAGGCAAAAAAGAAAAGAGGAAAACAAAAAAAAATTGGAGGAATAAGGGGAATAGACGAGAGAATAATGGAGAGATCAAAAGGTGTCAGCAGTGGCAGCAGCAGCAACAGCAACAGCAACAGCAACAGCATATCTCAGAAAGAGTGCATCCTTGGAGACAGAAATGTATCATTCTCTGCTTATCGCAGACCAGATCACGAAAAGGATGGCCTTGCGGCAGGTGATGACTCCACTGAAATAAGCATTTTTGAGGCCCAGAAGTACTTCAACGAAAGCATCATTGATGCCCACAAGGTGAGCAACAACAACAATAATGGTGCTATTAATATTAATAACAGAGCAATATCTTCTCCTTTGGCCAACAATGTCAGCATCGACAACATGGAACAGCCTTCGAGATTCTCGTGGGCGGCTTCCTCATCCGTTCATGATGAATACTCCAGTATTAACATGGCAAGGAATAACTACAGAGCTCGGTCTTTTCATGCGGCTGCAACGCCAACGGCTTCATCTGAAGCCAGTTGGAACAGCCAGACTGGATTGTTATCCCATCCTCCTGGTAAAGTTGCAGTTTCACTGCGGAGTCCTACTCATCATCATCATCAACATCATCATGATCACAAGAAAAGTAGAGGAATGGCCGCATTGCCATCGTCTTCGTCTTCTCCGAGAGTGAGATGGTTTAGTTTTCCAAGAAGATGTCCATGCTCTGGCAAGAAATCAGTTCGAGTTGAGGACAGAATGTCATCACAGCAACCGGCTAAGACCTCATCATCACATTACACAGCAGCAGCAGCAGCCGCCCCGAGGATTGTATCCTTGGATCTCAGAAATCAAACACCCAAGTCAAAGTCAGTGGTGGCAGCGAGTGGCGACCAGCATTTGATGTGGGATGAAGAACATCGTCGTCGTTGGGAGGGGCAGATGACTGTTAAGATACCATCAGCTGGAAACCCCCACAATCGATTATTCAGACCTCTTCCTGCTGCTGCGGAGATGCAAGCACAACATACTAACGCCTTTAGCTTTCCCGTATTGAAACTGAATGGGAGGGGCACATCGTGGTCCTCGTCGTCACCAATGTTGAAGTTGCAGCAGCAGCCTGCTACTGTAAAACAAGAACCAACTCTGGGACGGGAAGGTCATCTGGAACCCTTGACTACTAGTACTGATGAACAATCATCCACAACTATTTCAATCCACAAGCCTGCTACTACTAGTACTGATCACTCGAGTACTGGTTTCACATTCCCTGCAAGTCCCAAATCCCGAGTAATTATAAGCAATGATGACGATTTGGGAAGCGATGCAAGCTCTGATTTATTCGAGATTGAAAGCTTCTCTACTAGTACTCAAACAACAGCTACTGCCAACAACTACCCATCAGTGTTGTACCAATACAACAACTACCGCAGGGATTCAATGGAAGATGATGCCTCCAGCTTTAATGCTATTAGAGGTTTGTATCGCCGGCGAAGCAGCTTAGATAATGAGCCAATGACGACTTCATCAGCCGAGTACTGCTACGAGCCTAGTGAAGCAAGCATAGACTGGAGTGTAACCACCGCAGAGGGGTTGGACCGGCCCAGCACATCATCGGAAGCAGATTACCATCAAGATGAGCTGGAAAAGATGAGCAGACGACGCCCGTCATCCGTAGGGAGTTATGGGTTGTTGAGCTGTCGATGGGAGAAGGCGGTGAGCGTGGGGCCGAACCCAGTGAGACTAGTGAGTAGTATGCCTGCTGGTGCTGTTGGTGAGGTGATGAAGCATGTGGGGAGTAGGCCACCCTTACCCTATAAACCACGCTGCTCTCACTTGTCTATTCCTTCTGCAACATCATTCCATTCATAG
>RC3G0014300_0_349
TATTTGGAAGTAATGAGTGGTTCAGTCATAAAGGAGTGAGGTGGAGAAGGAAGGAAGCAGAAAGATGCTGAAAACAACACTTGAGAGATTGGAGAGGAACTTGTCATGGTCGGTTTTGAAGAGTGTGTGGAGTCGTAATTATTGTATGAGCAGTGGAATCCCGAGAGAGAGAGTAGAGTGCGTGGTGATAGGAGCAGGTGTAGTGGGATTATCAGTGGCTAGAGAGCTTGCTTTAAGAGGTCGACAGGTCTTAGTCCTAGACTCTGCTCCCACCTTCGGCACTGCCACCAGTTCCCGCAACAGCGAAGTTATCCATGCCGGCATCTACTACCCTCCTAATTCTCTCAAG
>RC3G0014300_427_709
GCAATCTTTTGTGTAAGAGGAAGAGACTTGCTGTACAAATATTGCTCTCAGCGCCAAATTCCTCACAAACAAATTGGTAAACTCATTGTTGCCACTGGATCGTCTGAGATTCAAAAGTTGCATAATTTACTGGATCGTGGGATTAAAAATGGGGTCGATGGTCTGGTGATGATGGAGGGTTCCGAAGCCATGAGAATGGAACCCGAATTAAGATGCTTGAAAGCCTTACTATCACCAGTTTCTGGGATTGTCGATACACATTCTTTGATGCTGTCTTTGGTG
>RC3G0014300_830_1267
GGTGAAGCTGAGAATTGTGGCACAATCTTCTGCTATAACACTACTGTTATTGGTGGCCACATAGAACAAAATCAATTGTGCCTTCATATTTCTCAAACCAAACATCTTGAAATGTGCAATGGAAATTCTCCCCTGCAACCAGAGATAGTACTCATTCCTAAGTTTGTAGTGAACTCTGCTGGCTTGAGTGCCCCTGCCCTTGCTAAGCGATTTGATGGCCTCCAAAGTGCAGTTATTCCCACTGCTCATTATGCTCGTGGGTGCTACTTCACTCTATCCAATACTGGAATCTGTCCTTTCAAACATTTGATATATCCTATACCAGAGGACGGTGGCCTTGGAGTGCATGTTACTTTGGATTTAAATGGTCAGGTCAAGTTTGGTCCGAATGTGGATTGGATTGATGGAATTGATGACATTTCAAGCTTCCTGAATAA
>RC3G0014300_3958_4138
TTGGTTCCAGGTTTGACTATTCCGTATGTACGAGTCACATGAAGCATTTTTACCCTGAGATAAAGAAGTACTACCCGAATCTAAAAGATGAATCCCTCGAGCCAGGTTATGCAGGGATTAGACCGAAGCTTTCAGGTCCTAGACAGTCTCCAGTTGATTTTGTGATACAGGTTATTTCTT
>RC3G0014300_5103_5601
GGAGAGGATATTCATGGGATAACTGGTCTTGTCAACCTTTTTGGAATCGAGTCACCTGGTTTAACTTCAAGCATGGCGATTGCCGAGCACATAGCCACCAAATTCTTCAGATGTTAAGAAACCTGCAGAATTCCACATTAATTTGAAGATGGTGATGGCTATACTAGGAATGAAGACGGTAATGATGTAATGTATTTCATCTTAAGGTGACTACAGCTTGTATTTCCTCCAACGCAACCGTAAACAGTTTAAAAGGGAGGGGGCAGCCTTGATACCGCCAATGAAACTAGCAACTGCTGTCAATTATAGAAAGGCTGTTCTGGAGAGTGATTGCCTAGAGTTGTTGAATGCCCTGAATGATAAGATTTGTATAGGAAGTTGGAATGAATGCCCTGAATGAGAAGATACAAAGAGGAAGTTGAAATATTTACCCTTTTCCCAATGAGTTTCATAAACTCAAAGGTTCCTTCACAAACCTGAATTGGGTCTAGTCATCTT
>RC3G0014500_0_307
AAAAAAACTCATCATTCCTCAGTATATTACCGTTGTATATGGCTCGCCTCTCTCTCTCTCTCCCGCTGTCTCTCTCCATACCCATATCCTTTCTAATTAAGACCACAAAACGAATTGTTTTGGAGATAGAGATCGATGAGACGACAGGACAGCTGCAGTAGTGATATGCGGTTAGACCCAGCAGCATCTGCCTCTGCTCACCATGGAGATCCGAATGCAAAGACCATGGGCTGCATGTCCGGCATTATTTGCTTTCTCTCCAAATACCACCGTACTAATTTCCGCAAATGCAAATTCCTCACATTTG
>RC3G0014500_516_1158
GGAAAACGCAAAATCAAGAGAAGAATAATGGGCGGGTTGGTAATGGTTCCTCTTCTCCCGGATCGTCATCAACAACAATCCAAGCTGCTTCCACTAACAGAATAGTGGCCCAACTAACAGAATTAAACAAAATTGGAGACAAGTCACCATCCTCGCATATTAGTTATCTCCAGGCAGTCTCATGTAATATTGTGCCAAGAAGCCCGACACTTCCAGCAGATATTCGGCGGCGATCAGCACCATCACTGGTAATAGCGCGGCTTATGGGGTTGGAAGAGGAAGAGGCTCCATCAATACAAGTTCAAGATCAGTACTACTACTCGAGGATAACTGGCCAGAAGAGGCAACAGCTGCTGGGAGCATTGGAAAAATGCGACCGAGATTTGAAGGCGCTCAAGCAGATGATAGAAGCTGTTGGTGCGCCACCGAAAAAATCAATGGAGGCGATTGACAATACTGTTGTTGTTATTAATAAGGGAATTAAGAAGAGGTCTAGTGATGGTGCTATTTTGAAGAAGAGTAGTAGTGAGCTGCAGCCGAGTTGTGTTTCTGTGCTTGACGACGAGTCCAGTACTCGTTCTCCCTTCAGCAACCCCCACCACCACTACTCCAAGAAACAAATATCGTTCAATATTAATTACG
>RC3G0014500_1924_2400
GGCGAGCACAACAAAGGAAGATAGCTGGAGAAGAAGACTACTACTTGAGTAATCCTCCAAGTATAAATAACAAGTTCACTACAGAATCGTCAGTAGCCGCATTTGATGAGAACAAGACCCGTCCTGACTACCATGCTATTGTCGAAGAGAGTACTGTGGATCAAGTATGTAGAGACATTGCCTGGGGTGAGAAAAGAGAATTGGGAAGAATAGGCTTGGCTTTACAGGACCTTATCTACAAAAACTTGATTCAAGAGCTCGTCGCTGAAATGGATTATTCAAAATATTCTAATCCTGTGTGCTCACTACCCTTTGAGGCATGTAAGAGAAGACTATCATTCTAAATCGATCCAACCTGTCCTTTACTTTCAGTTACTTTTTCTCTTCTGACATAAAATTAAAGATTATCAATTTATCTACAAATTTGAGAAACTCGGGGGGAGAGCAGAGTAACACAATGGAGTTGTGTCACTAAA
>RC3G0030400_0_180
TGCACTTCATCCAATCCTGGAATGTAAGTTTTCCTTTCAATTCTTTTTTACTGTGTCGATTTTGTATTGGGTTTGCTGTTTCGCTTTGATTCAATCCTTTCAATAACGAAGTGTCCTCGATCCTTTCAGTATAAATTGTTTTTGAAGTGATCTCTGTTACCATTAGCTTTCAGCTTTTAT
>RC3G0030400_222_402
TTCTGATTGAAGTGAAGGCTAAGAAAACTATATAGCAGAAGAAAGAGAATTCAAAGTGTTTAAGCTGCAAAATGTTACCTAACTATAATTCCTTTCACCAAAATTCCGGCCAAGCTCACCCGGCCGGCGGTAATGGTGGTAGCTCTGCTCCATCTCCTCAACAGCAGGTAGGTCTTTCCT
>RC3G0030400_499_1117
GGTATGCCATTTAATCCATCACTTGCAAATTCATGTAATATGTTGCCACCTTCGATGGGACCTCAGCCTGGTTTCATGAATTTATCTAACAATCTTCTTCCGATGCAAAATAACCATATGCGTGTGCCCATGTCGCAATTTGGTTCCCTTGGTCCCATATCTCAACCAGGTTATCCTAGTGTTGGATTTTGTGGTCCACAGAATAATGCACTCAATATGAACTTGGCTGCTTCCTATCCATTTAACGGGCAGTTCTGCAATATGGGGCAGAATCTCAATCAAGTAAATCAAAATATGGGTTTTCTACCTGGTCAATTGTTTGGAAATAATCTGTTGAATTTACAGCAGATGAATCAAAATATTGGGCCATATGGGCAATTCTGTCCGCCAAATCTGTTGAATAGGAATCAGGTTGTGCCAATGCAAATGCAAATGCAAAGCCCTTGCCAAGGTGGTCCTAATTTTGCATTTGGGGGATCAAATCAAGCACCTCAGGCTGCAGTTCTGCAAAATCCTGCTTTTTTTGCAACTCCTAATTCTGGTAATGTGCACTCTCCAAATCAGGCCGGACAACAAATCAACCAGAATCAGCAAAACAACGTCTTCCGAGGGACACAG
>RC3G0030400_1432_1738
CAGAATCTCCTATTCTAAGTGATCTGCATTGCAGGGAAATCATATAAAAGCTGGTGGCGTTTACAATTCGAATTCTGACAGAAAAACTTCGCCAAGCAAAAATTTTATAAAGCATCCAAAACGAGGGTTGCAACCGCAAGGGGGGTAGGTTATATTCTACTTGTTATATATCTTCATTTTAGTTTTGAAGATCTGGACCAATAATCCACAATAAATTTGATTCGTGTAGATTTCAGAAGTCTCAGTTTCATCAAATCAAAAATGCAAAGGGAAAGTTTGCTTTTGCCAACAGGCAAAACAGAAAAG
>RC3G0030400_2636_2816
GTAAGCATGATGTTTAATAAGTCTCTCTCTCTCTCTCTCTACACACAAAAGCAGGGCTAAGCAATGAGAAGGAAGGAAAATCTGCTCTTCCCGACTCTATGAATCAAGGCAGGGAAAGGAAAAGGTATTTCTGCTTGATCTCTTGTACTCTATATTTTTACATGCATATTATTTCTCTTT
>RC3G0030400_3857_4154
TTTCTTATTACTATTTTTCTGTGAATTCCTTTTCAAATGAAAAGATCTCTTTCTTTGTCCTATACGGAACAAGAAGTTCAACTGTGGCGTGAAGGACGTAGGAAGAACTACCCATCAAACACCAACATAGAGAAGGTTCATCTCACTGTGATACATGCTTGCTTGTTATATTTCTTTCGTTTTTATATACAAACATCCAATGTAAATGTCCTCATATTAAAATTCCACTTGCAGAAGCTAAGTGAAAAGATGATAGACTCGGAGGCCATTGAGAGAGAGGCCAAAGCACGAAGGGAG
>RC3G0030400_5970_7209
CAACTCAAGGAGATTCTTACAAAGCAGGCTGAGATGGGAGTTGAAGTCGCTGAGATACCATCTCACTACCTCTCAGATTCAGCAAAACAAGGGAATGGAAGAGAGGAGAATAAGTCATGGACTAACAATCGGAGATCACAAAACAAGTTCGTTAAGAGAGACAGATATGATAAGAAGGACCGGTTTGCAAAGAGGCAAAGATCAGGTCAGAAGGATTCATCTAATGACCCTTCATTCAGCAAAAGGGAGCCAACCTTACTGCAGAAACTTCTTAGTTCAGATATCAAGAGAGATAAAAGTCGCTTATGCCAGGTGTTTAGGTTCATGGTGACGAACTCTTTCTTTAAAGATTTTCCTGACAAACCTTTGAAATTTCCTACTGTAGTAGTTAAAGAAAGTGTGGTGGGGGAAGGTGTGGTTGAAGATTTGTCTTCAGTTGCCGGGAAAGGTGCTTATGGGGGCCGTGACAAGTCCATGTTTGAAAAAGTTGGTAACAATGATTATAAAGATTGTTGTCGCAATGATGATTGTGTTGAAGATGAGGAAGAAGAGGGAGAGATCATCAACTAGAAATGCTACTCCTTTTATTGCTAAAAGAAATGCTCCTTGAGTTGATTATTTCTGTCTCTTTCGTCATACAGAAATGTAATATATGATTTTGTTTCTTCTCTTGCTAAATTTGAATCATTCACAGAAAAGAAAAGTCCCAAGAGGGCTACACCTTACCCCAAAACATATTTCCCTTACACGTCCAATTTCACCCTTGATTGATAGAGTGGATGAAATTGGATGCCACCTAGTTAGATATCATTCAGAGATCTCAGGACTAGAAGCTGTGCGCAACTACCGTGTCTGGGAATGGCTCATGGCACTCTAAATATATATCCACTGTACAATACAGTAAGCTGTGGTTTTTTGAAGCCAATCTACTTTAAGAAGATGAAGGAGCAAGGTAGCTGCGGATTTTGACTCACTCTTCACGTTGCCAAGAAGAATCTGAAGCTGTTCTTTGTTAAGGACTTGGGGTTCGCAGGGTTTCTCTCGTGTATTGCTGGTCTGTCACCAGCTGGGGTTTTGTTCCTACTAGCTGACAGATAATCTTGTCTGTGAACATTGTTTCATGAATTCGAAAATTTACTATGAAGTTTAGTTTCCCAAACAGAGCCTATAAATCATATGTGGCATGAAAAATCTTTCGACTACTTGGCATATTCTGTACTTATTTAACAGAATTTACTT
>RC3G0042300_0_436
CAGTGTGAGAGAGAGACACCAATGGGGTTGGGATCGCTTGCTTCCAGGGCCCTAAGGCCCAGGGCCGCAAGGCTCCTCCTCGGCTCCCAGAGAACCATGGTCACATCCACCCCGGAGCTCAAGAATCCGGAGCCGTCCACGGCCGCCCAGCCCGAGCCCCCCGCCGCCGCTGACCTCCCGCCCCGGACCCCGGTCGGTGGGGCCCGAATCCACTTCGCGAACCCGGACGATGCGATCGAGGTGTTCGTGGACGGATACCCTGTGAAAATCCCTAAGGGCATGTCCGTGTTGCAAGCGTGTGAGGTCGCCGGTGTTGACATCCCTAGGTTTTGCTACCACAGCAGATTGTCCATTGCCGGTAATTGCCGCATGTGTCTCGTCGAGGTTGAGAAGTCACCCAAGCCCGTCGCCTCTTGCGCCATGCCTGCTATGCCTG
>RC3G0042300_582_829
GTATGAAAATTAAGACTGACACTCCAATAGCCAAGAAGGCTCGCGAAGGGGTGATGGAGTTTCTGTTGATGAATCATCCTTTGGATTGTCCAATTTGTGATCAGGGTGGAGAATGTGATCTCCAGGATCAGTCTATGGCATTCGGATCTGATCGTGGCCGATTCACTGAAATGAAGAGATCAGTTGTGGACAAGAATCTTGGTCCTTTGGTCAAGACTGTCATGACTCGCTGTATTCAATGTACACG
>RC3G0042300_1481_1776
GTGCGTTAGGTTTGCAACAGAGGTCGCTGGGGTTCAGGACCTTGGAATGTTAGGCCGTGGAAGTGGAGAGGAAATTGGGACTTACGTTGAAAAGCTTATGACAAGTGAACTTTCAGGAAATGTTATAGATATCTGTCCTGTAGGAGCCCTAACCTCAAAACCATTTGCATTTAAAGCTCGTAATTGGGAATTAAAGGGAACAGAGACCATTGATGTTACTGATGCTGTTGGATCCAACATTCGAATTGATAGCAGAGGTCCAGAAGTCATGCGCATTGTTCCACGCTTAAATGAG
>RC3G0042300_3358_3733
GACATAAATGAGGAATGGATATCAGACAAGACTCGATTTTGTTATGACGGTTTGAAGAGGCAAAGGTTGAATGACCCTATGATTCGTGGTGCTGATGGACGCTTTAAGCCCGTAAGCTGGCGTGATGCCCTTGCTGTTGTTGCTGAGATGGCTCATAAAGTTAAGCCAGAAGAAATTGTTGGGGTTGCTGGTCAGCTGTCTGATGCCGAGTCCATGATGGCACTAAAAGACTTTTTAAATAAAATGGGGTCTAACAATGTGTGGTGCGAAGGAAATGGTTCCAATCGTGATGCTGATCTTCGATCTGGATATATAATGAACAGTAGCATTGCTGGACTTGAGAAGGCAGATGCTTTTCTATTGGTTGGCACCCAG
>RC3G0042300_3937_4837
CCAAGAGTAGAAGCTGCAATTGTAAATGCTAGAATCCGGAAGACAGTGTTATCTAACCAAGCCAAGGTTGGGTACGTTGGTCCTGAAGCTGATTTAAACTATGAACACCAGCATCTTGGAACAGGCCCCGATACACTTCTAGAACTTGCTGAGCGTCGCCACCCCTTTTCCTCAGTCCTCTTAAATGCCAAAAACCCTGCCATTATTGTTGGTGCTGGGCTGTTTGAGAGAAAAGACAAGGATGCAATTTTCTCAGCCCTTGCAACCATTGCCAAATATGCTGATGCTGTAAGGCCTGATTGGAATGGATTTAATGTACTGCTTCTCAAAGCCGCCCAGGCTGCAGCACTTGACCTTGGACTTGTGCCAGAATCTGAAAACAGCATTGAGTCTGCAAAATTTGTCTACCTGATGGGTGCTGATGATGTTAACTTAGACAAGATTCCATCTGATGCATTTGTGGTTTATCAAGGGCATCATGGCGACCGGGGTGTGTATCGGGCTAATGTCATCCTCCCTGCAGCAGCGTTCAGTGAAAAGGAAGGAACATATGTAAATACTGAAGGGTGCTCTCAGCAAACATTGCCTGCAGTTCCAACTGTCGGTGATGCCAGGGACGACTGGAAGATACTCCGTGCTCTATCTGAGGTAGCAGGCGTGAAGCTGCCTTACGATACAGTTGGGACCCTCCGATCCCGGATAAAGACCGTGGCACCAAACATCTTAAACATAGACGAGAGAGAGCCAGCTACTTTTTCATTTTCGATTAAGCCTGAGACCACTCAGAAAATGGATTTGACTCCATTTGGTACTGCTGTTGATAATTTCTATATGACCGATTCCATCACCAGGGCATCAAAGATAATGGCACAATGCAGTGCGTTGCTATTGAAGAAGTGA
>RC3G0043400_0_275
GGTGTAGAGTGAAGGTTTTGATTTGCTGAATTGTAAGAGACCAGACCCAGGTCTGATTTTAATCTCAGCGAGCGATTTAGGTAAGAGATATCTGAATTCTTGTCTGGATTTGATTTCTGATCTCTCTCTCTCTCTCTCTCTCTCTCTCTAAAGTCTCAAACTTATTTATGGTAGAGAGCGAATCGAATGGATGCTAAAGCCAAGAACAAGGCGCTGTTTCGTGCCAAATTGAATGCCCAGAAGAAGGAAAAGCGCTTAAACTGTCCCCTCGTACG
>RC3G0043400_695_875
TTCCTGACTTCATTTTTGTCCTTTCCCGTGATACATGTAGGTATAATGATTCTGACCAGCCTGTATGCAAGATTTGTGACGTTGTTTTGAAATCTGAATCCGTTTGGGACGCACATCAACTCTCTCGTAAACATAAAGAGGTGATATCAAAGAAACAGCTTGTTACTTTGAAATATCATA
>RC3G0043400_1890_2104
GCAATAATTAACCTCAGAGCTGCAGCAGGTGGACTAAAACGAATAAACAGTACAACCACTGAAGCCCGTTCAGAATTGTCTAAACCTAACCATGGGAATTCTTTGGAGTTGGAGGACCCTAAACCTGAGCGCTCGCCCGAGTTGCTTAGACCTCAGACGTCTTCTGGGCTTCCTCCGGGTTTTTTTGATAACCAGCCACAAAAGCGAAGTACTG
>RC3G0043400_2989_3200
GAACGGACTCTTACACATCAGTGGAGACTGATTCATACAAAAAGATGCAGAACAGAGGTATTGAGCCTTCTGGGGACCTTACACAGGCAATGTCACAGATTGCCAGTCCACAAGCTAAGCAAATGAAGGGAGCTCTTCCTGAAGGCTTCTTTGATAACAAGGAAGCGGATTTATCTGCACGTGGAATAAAGCTTGTCAAGCCAGATGTCAA
>RC3G0043400_3987_4167
AGATTAACAAGGAACACAATCTAAGTTTTTATATATCTTGAATTTTGGGTAGAGATGAGTACAAAGAATTTGAGAAGTTGATCCAAGAGGACTTGAAGGAGGTTGACAATCGTTTAGAAGAAGAGGAGGTGATGCCTATATATCCTTGCACTGCTGATTCAGATTTTTTCTTCTCTTTTG
>RC3G0043400_4467_4951
GAGCCCAGTCATGAAGAGTCATCTAGTGATGGTGACAGTGATGAGAATTTTGCAGTGGATTGGAGAGCTCAACATTTGTGAAGGCTCTTGTGGAAATATTTCTCCTGTAGGATGGGTTCTAGACATGTTTAGAACATCAAAAATGTAATGTGCCGAGTGATGTGTTTTGGAATCCTTGTGCTACTGTATGTCTAATCGCGATTTACCAATTTGGTATCCATGCATAAGCTGTTGCGAAAAGTGGAAGCATTGTGAGGCTTCGTGAACTGAAAAGCTAAACGTAACATTTGAGGTCTGCCTACAATGTTCAGTAGGCCGTTATATTTTTCCAGGCGACATACTCGGTTACAATGTTACAGATTCAATTTTTCTTTTGCCTAGCCCTATTGAATACATATTTGTAGAATGGAATATCAAAGCTACATCCCTCGATCCCTGAGTATGGGCAAGCCCTTTTAAGTATGTATATTATTCTATAATCTAT
>RC3G0044600_0_563
CAGGGTTTCCGTGAATAAAGGTACCTTTAAGCTTTCGCTCTGTCTCTCTCTCTCTCTCTCTCTCTATATATATATATATATATATATATATATGATACGTAGCTAGCTAGGTTGGACTATATCATACCCAACCATTCATGATCATGGATAAGCCTAATCTAGCAAACTAGCTTAGCTTCTTGGATCACCTGCTGTTCATTCATCACGTTTTCGATTTCGATTTCAATATATATTGTGAGTTAGAAGGTGTTAGATAAAATGCGTGGGTATTATAAACAGAAGAAGAAGGGCAAAATGTCGAGGAGAGTAGTGGAGGACGAGGACGTGGACGAGGTTGGGGATGATGAGGAGGAAGAGAACGAGTATGAGGTGCAGGATCTGCGGGACAGGATCAAGTCGTCACGGGGAAGCAGATTCAATCTGATATCGAACGATTTGGGGCTGGATGGATCGTCGACGTCGACAACTCGGAGGAGAATGAGGAACTACCTGAGCCGAGAGAGCGTCATCACTGGCGTCAAAGGCCTCTCCAAGGGCATCGGCGTTATTCATCCAGACAACAG
>RC3G0044600_3196_3593
GTGGTATCGGGTATGGACGAAAGTGATACTAGTATGGGCAATCTACTCGTCCTTCTTCACACCATTCGAGTTCGGGTTTTTCAGGGGTTTGGAAGAGAGACTCTTTATCCTAGACATCGTGGGTCAAGTAGCTTTCCTCGTCGACATTATTCTGCACTTCTTCCTCGCCTACAGGGACAGCCAGACCTATCGAATGGTCCATAAGCGCAACCTCATTGCTCTCCGGTTTGTTTCTTCCATCTTCTTCCCAGATTAATGTCAAGTATATATAGCTTGTTCGATTCTTATGCATGTATACCACAATTTGATGGGTTCATGGCTTTTGCTTTGTAGGTATTTGAAATCTAGTTTCATCGTTGACTTGCTTGGTTGCATGCCTTGGGATAATATCTACAAG
>RC3G0044600_3803_4143
GCTTGTGGGAGAAGAGAGGAAGTGAGGTACCTTCTATGGATAAGGTTGAGTCGGGTGCGCAAAGTCACTAAGTTTTTCCGAGACCTTGAGAAGGATATTCGGATTAGTTATGAGTTTACCAGGATTGCAAAGCTTCTGGTTGTTGAGCTCTATTGCACACATACAGCAGCCTGCATCTTTTACTACTTGGCCACCACCTTGCCTCCTGTAGAAGAGGGGTACACATGGATTGGAAGTTTGAAGTTGGGTGACTACAGTTATTCAAACTTCAGAGATATCGATCTGTGGAAGCGCTATACAACATCTTTATATTTTGCCATTGTAACCATGGCTACTGTTG
>RC3G0044600_4427_4723
GATACGGAGATATACATGCAGTAAACCTGAGGGAAATGATCTTCATAATGGCTTATGTTTCTTTTGACATGGTTCTTGGGGCTTATTTGATTGGTAACATGACAGCCTTAATTGTAAAAGGATCAAAGACAGAAAAGTTCAGGGATAAAATGACAGATCTTATCAAATATATGAACAGAAATAGACTTGGTAAGGATATCCGTAATCAGATCAAAGGCCACTTGCGTTTGCAGTATGAGAGTAGCTACACGGAGGCTGCTGTTCTCCAGGACATCCCTGCTTCAATTCGCGCTAAG
>RC3G0044600_5201_5381
TCTTTTGAGAGATTTCTGTATCATCATTTTTTTTTCTTTTTCATTGCAGATTTCACAAACCTTATATTTTCCAAACATTGTAAATGTTCCTCTCTTCAAGGGATGCTCAACGGAATTCATCAATCAGATTGTATGTCCTTTTTTTTCTTTCATTTACATAATAAATGTTCAAATGAAAAA
>RC3G0044600_5723_5903
TACTAATGAATTTGGTATTCTTATTCTTTTCATTCTGCAGGTTACTAAGCTACATGAGGAATTTTTTCTTCCAGGAGAAGTGATAATGGAACCTGGAAATGTGGTAGATCAAGTTTATTTTGTCTGTCATGGTGTACTGGTACGTTTTCAGTTTCTAGATTCACTGGTGGATCCAATTTA
>RC3G0044600_6885_7107
GAGGAGGTGGGTTTAGGCGAAGATGGATCAGAAGAAACAGTTTCGCTTTTGCAACCCAACAGCTCATTTGGACAAGTCTCCATCCTTTGCAACATTCCCCAACCTTATACAGTTAGGGTATGTGAACTGTGCAGGCTTCTGCGACTGGATAAACAATCATTTACAAGTATCCTTGACATATACTTTTATGATGGGCGGAAAATCTTGAACAACCTTCTAGAG
>RC3G0044600_7236_7419
GGTAAAGGACCTCATATCAAGCAACTAGAATCAGACATTACTTTCCATATTGGAAAGCAAGAAGCTGAACTTGCTTTGAAGGTGAATAGTGCTGCTTATCATGGAGATCTGCATCAGCTAAAATGTTTGATCCGAGCTGGAGCTGATCCCAACAAGACAGATTATGATGGAAGGTCACCCTTG
>RC3G0044600_8286_8745
CATCTTGCTGCATTACGAGGGCATGAAGATATTACACTTTTCCTTATTCAGGAAGGAGTAGACATCAATATCAATGGTAAATATATGATAAAATATATAATGTTGTTTTCCTTGTATGCTCTTATTTGTAACCCAATAGTTTGATGTGGGTTTGTTTTTCATAGACAATTTTGGGAACACACCCTTACTTGAAGCCATCAAGAATGGTCATGATCGAGTTTCTTCTCTACTTATAAAAGAAGGGGCCTCCTTGAAGATAGAGAATGCTGGTAGTTTTTTATGTTCAGCAATAGCAAAGGGGGATTCAGATTTCCTTAAAAAGTTATTGTCAAATGGCATTGATCCGAACTCCAAGGGTTATGATCAACGGACCCCACTGCATATAGCTGCCTCAGAAGGACTATATTTGATGGCAAAGTTGCTGTTAGAAGCTGGGGCAAACGTTTTCTCAAAGGACAG
>RC3G0044600_9051_9231
ACCTTATGATTGTTTGGTTACCCTGCAGGTGGGGAAACACCCCACTAGATGAAGGTCGGATGTGTGGGAACAAGAATTTGATTAGATTACTGGAAGAAGCAAAGGATGCTCAGTTGTCGGAATTCCCATACCGTGCTCAAGAAATTGCAGGTACTTGAGATAATTCTTTTATAATCTCTT
>RC3G0044600_9751_10121
ATAAAATGCATCCGAAGAAATGCACAGTGTTTCCATTCCACCCATGGGATAGCAAAGAACACAGAAAACCTGGAATAGTGTTATGGGTCCCTGCCACTATTGAAAAGCTTATCAACACAGCGTCGGAGAAACTAGAATTTGAAGGTGGTATGTGTATATTATCTGAAGATGCAGGTAAAATTCTTGATGTAGGCTTGATAAATGATGGTCAGAAGCTGTATTTAGTCACCGAGACGCATTTGAAATAAACGTTGTGACCATTATTAATTGCCATATAGTCCTCGTACCATCTTTGTCCACAAACAGAACCAACTTGAATTGTAGGAGGGAAAGATTTTAGGCACAACAGGACAACACGAGTTAGTCGGTG
>RC3G0045100_0_207
AGTCCCAAGTAGGGGTCGGGTAAACTCTGCTGGGTCGGGTGAAGCGAACCGAGTGCAATGTGTAAAAGTAAAACCCTGAAACCCTCTCCGGCGTGTTACTGGAAACTCAACGGAGATGGAGGAGAGAGCAAGATGCTTCACATTTCTCGGCGTCGGAGCTCTGCTGGGCTCCGTCTCCACCTTTCTTCTGCTCAAGCTTCTACCAAG
>RC3G0045100_298_478
TGCTTCTTCTCTTCTCTAGTGAATTGTTGGTTTCTCTGGTAAATGTTGTTGTGTTCTTCCTTCTGCAGAAGGATTGCAAACCACTGTGATAAAAAGGCACTCCAAATGAATGGTAAGGTTTGCTTATCGATCGTTTCGTAGTGACTATACAATTACACTTTGCCTGAAAATGTGCCACTT
>RC3G0045100_1064_1244
TTGTTTTTTATTTTGTTTTGTTATAGATATTAATGGTAAAGGGTTGGCATCTGAGACACCTACAAATTGCAGTGCAGTTACTGGGAGCGGAAATAGCAAGTTAGCTGGTGTAGACCTTCTAAATGATGAGATAGTCTGTGAACAACTAACAAGGTATATAACCATTAATGACATAAGTTG
>RC3G0045100_3413_3593
TTTCTGGTTTCTTTAGAAACATTCAATTCTTTGGACTTGAACCTCAACAAAAAGTGACTGCTTCCTATGTTGTGGTCATTGGTCTTGGAGGAGTTGGAAGTCATGCTGCATCAATGCTTTTGCGGTCAGGGGTTGGCAGGCTTCTCCTAGTGGACTTTGATCAGGTATCTGTTTATGACT
>RC3G0045100_4702_4915
GTATCAGTTTCATCACTTAATCGACATGCTGTTGCAACAAGAGCTGACGTTGGTATCCCAAAAGCCCAGTGTCTAAAAGATCATTTCTTGTCTATCTTCCCAGAGTGTCACATAGAAGCAAAGGTCCTGTTATACAATGCATCGTCTGAGGAAGAGATTCTTTCGGGTCATCCTGATTTTGTTTTGGACTGCATTGACAACATTGATACAAAG
>RC3G0045100_6364_6544
ATTTGTTTGTTACATTGTACAGGTGGCACTTCTTGCGGCATGTGTACGTAGGGGTTTAAAGGTCCTATCAGCCACAGGAGCTGGTGCTAGAGCTGACCCGACAAGAATACGCATTGCTGATTTAAGACAATCGACAAATGACCCATTATCTCGAGCTGTAATTATCTTGGTCTTTTCCTT
>RC3G0045100_7466_7646
TTATTGAATTGTTAATTCCTAGGTGAGACACCGTTTGAAGAGAGAGTATGGCATTGAAGGTGGCATTCCTGTTGTATTTTCATTGGAGAAACCTAAGGCAAAGCTTCTTCCATTTAAAGGACAAAGTGGAGAAGAAGAAAATCCTTCAGATTACCAGGTATGGGTATTCTTTGTTTAAAG
>RC3G0045100_7969_8185
ATAGTACCAGGGTTTAGGGTTCGCATAATACCTGTCCTTGGTACCATTCCTGCAATATTTGGCCAAGTGATGGCCTCCTATGTGTTGACACAACTTGCAGAATTGCAAGTTCAATTGGAACCTGTGATAAACTTGGACGTTGACCATTACCGGATGCTTCACCAACGTCTTATTGAGCATGAGGAGTCATTGTATGGCACTGCCTTGCATGTCCAG
>RC3G0045100_8687_8867
CTATATTATGTATTGTCATTTTTATAGGTAGATGTTGAAGAAGTGATGTATGTTGCAAAAGAGTTGTGGCATGGAAGAAGTGCTAGAGAGCCATTTGCTAAAGATGTAGGACGTAGCATGTGGCGATCGGTGAATGAATTAATGCTTTTGAGGTATGGATTTGCTTTTGTATTACCCTTG
>RC3G0045100_9596_9776
AGATAGTAAAATTGGATTAATCAATCACTGATGTTGAACTTCTCTATCATTTCTTTCCAGGTGGGACCGGGAAAAGCCGGCATCTGTGTCCAACTTAATTCTCTTGAAATTTAAAGAGGTATGCGACAGTTATCAGCTTTAGCATATTGGTAGGGCTCTTCGGTCCAGTTCTTTATTGAT
>RC3G0045100_10392_10754
GCAGATGAACATGAATCCAGGACTCTTGAAGATATAAAAGAAGAGGAACCAGAATTTTTTGTTCGAGTTACATCTGTTCTGAAGCGAGCCGAACTAGAATTTGGCTTGTAAGAAACTAGGTAGTTATTTTTTCTTTCTTCTTGTCCCGGAACTTCATTTAGAGGGGTAGCGGAATTCTATATAGTTATAATATAAACTCACGGGGTCAGCGTTTTCACCATTTTTGAATCACTATAGCTATCAGGGAAGAAATACTTGACTCTTATATTACCATGCCATTAAATCCAAACACGCAAAAATTGATGACAGGTGAAAGGAACTCCAGATGTCATGCATTCATGCAACCTGGAGTAATGCACCTA
>RC3G0051200_0_180
CCAACAATAAAAAGATGAGAGTAAAATAAGACCATAGCACCCTAATAACGATTTTAGGCGCGATCCTCTCTCTGTCTCTCTGTTCGTTGGGCGGTGCTGAGAAGCATGCGAGGCCAAAAGGAGAGCAAGCGTTCCAAAGAATCAGCAGCATCGGCATCAGGTTCAGCTTTTCTTTTCTGC
>RC3G0051200_1074_1254
ATTTGGTAGCTTACACTTGAATTTTGATTTCAGGAACTCTGGGTGACCTATCAGAGGAGGCTGTGGCCAAACTTGTCAGACGTGCAAATAGAAGTGGGAAAAAGAAATGTGAGAATCAACTTCATCCATGTGATTTGATTGGAAAGGTTTGTTTGATATTTTTGGTCCTCACCTCCATTT
>RC3G0051200_1299_1602
CAAGAGTCCAGGCCACAAAGAGACAAAAAAGATGTGGATGCAACAGTCGGATCCAATGCCTTGGAGACTCAAGCTTGTAGCAGAGATGCTTTGCAAAAGGTATCTAGGGATGCGAAAGGTGATGGGGAAAGCTTTCAGTGCTCTTTTACGAATAGCAGGGAAGAACTGAATGACTCAGATTGGGAAGATGGCCCAGTTCCAATTTCAAATTCCATGGGTGGTCATGAAGTGACTATTGAAATAAATGAAACACCTGATTCCAGAAGACGGAAACGTAGTCGTCGGGCTTCGGTTGAAGATAAG
>RC3G0051200_1649_1829
AGCGTCCTGCACAAAGGTTTAACATTCTCTGGTTTTCTTCCAGGAATTGGCTGAACTTGTTCATAAAGCTCATTTACTCTGTTTAATTGCACGGGGAAGATTGATTGACAGAGCTTGTGATGATGCTCTTATTCAGGTTGTTTCTGGTAATTAGGATAACTATAATGATCATTATGAGTG
>RC3G0051200_2281_2630
AATTACTTCACTTCTTCCTGAGAAAATTTGATTACTGTGGCAGGCTTCCTTACTTTCTGTTCTACCAGAACACTTGCTGCATATATCCAAGGTTGCAAAACTTACTGCGAAGCATTTGCTTCCCCTAGTCTTTTGGGTATGGTTTTAGTTTCACTTGTTATTTTCCTGCATTAGACATGTGGACTTTGGTTCTAGGTTGATTAATGATGTATACTTTCTTTGTTTTGTTTGATGTGTTCCCACACATCAGTTTCAAAGTAATTTCCGTGTTAGAACTACAAGCGTGAGAAGATCATTTCATTCGGCTCTGAACTTTGCCCTTGAAACTCATGAAGGGACCCAAGAAGAG
>RC3G0051200_2804_2984
ACTTTGAGTGGTTGCATTGTTTATATAAATCAATTACAGCTCTAAGATGCCATTTTTGTTGCAGATTGCTGCATTGTCTGTGGCACTCTTCAGAGCTTTGAATCTTACAACCCGGTATGATATCTATTATGCCCAAAATGATAATAATGGTATCCTTGCACTGCTTTTGAATATAACTAT
>RC3G0051200_4315_5059
GTTGGTGTCCATTTTGAATGTTGCCTCCTTAAAACCAGAGGCTGACAAGACTGACTGTTCTAGTGAAGATGCAAGCCGATTGAGTAAGGGAATATTCAGCACTTCAACCCCAATGGTGGCTAGAAGAAATGAGGTTCCTGTGTCTCCTGCTACAAGTAGTGAGAGAAACTCTGTCGGTGAAACTCCTCAGATCGGTTCATACAAAAGTGAGGACTGCCACCTTACCAGTAGCGAAACTCGGTGCAAAGGTTCTGATGTGTATGAGTTGAATGATAAAATGACTGATACTTTAGCATGTGAGGAATGGAATGATATGTCTGAAGCATGCCATACTAAGAAATCACAGGAATCAAAGAGAAGAGGGGATCTTGAGTTTGAAATGCAGTTGCAAATGGCTCTTTCCGCCACGGCAGTTCCGACTGCGGGTATAAAAATAGGTTCAGATAATAAAGACTCAAATAGTAATGTTGCAAAAAGATTGAAAAGAACTGTTTGTGAAGAATCACCAATTTCCTCCCAGAGTATCTCTACTGCAGTTGGATCGAGAAAAGAAGGATCCCCATTGTACTGGGCAGAAGTGTACTGCAATGGGGAAAACTTGACTGGAAAGTGGCTGCATATTGATGCTATCAATGCAATTATTGATGGAGAACAGAAGGTCGAAGCTGTAGCTGCTGCATGCAAAACGCCTTTGAGATATGTAGTTGCTTTCGCTGGGAATGGGGCTAAAGATGTGACTCGCAG
>RC3G0051200_5843_6219
GTACTGTCTCAAGTGGTATCAGATAGCATCTCAACGAGTGAATCCAATTTGGTGGGATAAGGTGTTGGCACCACTGAGAGATTTAGAGGTGAGAGCAACAGGAGGCATGGTCCATTTGGATAAAGAACACACTGGTTCCTCATCTGAACATAATAAAGAAAATTTTTTGAACAAGTCTGGCAGTGCGGAAATGAATTATCTTCCAGGCAATGTCAACTTGAATGCGAAGTCTAGCCTAGAAGGCTCAAAAGAAACTGGAAAGGGGCTTGATGTAGAATCTTCTTCGAGGAGTTTTGAGATTGCTACCAGGAACTCCCTTGAGGATATGGAGTTGGAAACTAGGGCATTAACTGAGCCTCTTCCAACAAATCAACAG
>RC3G0051200_6323_6518
GCCTATAAAAACCATCACCTTTATGCTATTGAAAAATGGCTTACCAAGCATCAGGTACTTCATCCGAAAGGGCCAATTCTGGGGTTTTGTTCTGGTCATCCAGTTTACCCTAGGACATGTGTGCAAACTCTAAAGACAAAACACAAATGGCTGAGGGAGGGGCTGCAAGTTAAACCAAATGAGCGTCCTGTCAAG
>RC3G0051200_6614_6794
GTTGATTCTCCAGGAGTTGAAACGTTCTATCAAGCCTCAAAAGGTACAGGTTCTTGAAGATGATGATTATGTCGGGGGTAATTCAATTGGAACTATCGAACTTTATGGGAAGTGGCAACTTGAACCACTGCATCTGCCTCATGCTATTAATGGAAAAGTGCCAAAGGTATATTGCATCTA
>RC3G0051200_7301_7511
AATGATCATGGTAACGTGGAAGTATGGTCTGAGAAGTGCCTTCCACCAGGGACTGTGCATTTGAGGTTACCGAGGGTGTTTTCGGTTGCCAAGAGACTAGAAATTGATTACGCTCCCGCCATGGTTGATTTTGAATTCAAAAATGGTCAATCATATCCTGTCTTTGATGGTATAGTGGTGTGTGCTGAGTTCAAGGATGCAATATTGGAG
>RC3G0051200_7759_8173
GCTTATGCAGAGGAACGGGACAGAAGAGAGGCTGTAGAAAAGAAAAGATATGAAATGCAAGCTATTTCACGGTGGTATCAGCTTCTGTCTTCCATTGTAACTCGGCAGAGGATACAAAACCGTTATGGGGAGTCTTCATCTACAGCATCAGCTGAGACTGAAAATGTGAATAGTAAACTAGATGTACAGCTTGGTGGTGGTCAGAATGATGAGGAACCTCTTGGATGCCAGCAAGGAGGCCTACATGAAAATACACCGGATGATCCTACCATCGAGCTGGACAATCATGAGCATGTATTCTTGACAGAAAACCAGAGTTTTGATGAAGACAACTTGTTAGTTACAAAGAGGTGTCTGTGTGGATTTTCAGTGCAAGTGGAAGAACTGTAGCATCGCCACTGAACTAATATTCCT
>RC3G0062700_0_186
TAAAAAAAAAAAACAAACCAAACTTCCCCCTGCTTCTTCTTTTTGTTATTTCCATGATTCCACATTTGTAGTAAAACACATACAAAGTTGCCAAAAGGTAGGGGATCGTGGAGATGACCCCAAAAGGTGACAAGGGCAAAGAAGGAGACTCGTCCTTTGCCAAAAAGAAGTCCAGAAGACCCAAAT
>RC3G0062700_528_971
ATTCCAGGTTCTCACAGCAAGAGCTTCCAGCTTGCAAACCAATTTTGTCACCGGGATGGGTATCTATCTTGTTTTTCCTTCAATTTGGACTCTTTCTCCCGCAAAGCCTTTCTATTTTTTTTTTTTTAAATTTTTTTTTTACGATTTCAGGTGGTTTCAATATTCATCACCATTGGCATTGTCTTTATCCCAATTGGCTTTGCTGCCTTATTCGCCTCAGAGCGTGTAATATTCTCAGCATGTTATGTGGTGCTTATTATGGATTTTCCTTACTGGTGGCTGTTTGATGTTGAGCATGAAACTATGCTTTCTTTCACACGCAGGTTGTGGAACTACAATTCCAGTATGACCAAGATTGTGTTCCTGCAAAGTATAAGGATAATGCGGTTGCATATATTCAAAGCAATGCCACTGACAAGACCTGCACGAGGAAAATGCCTGCT
>RC3G0062700_1038_1218
TTAGTTGGTGATTTCTACATCTGAAAATGTGTGCATTGACTGGAAATTTTTCAGGTTACAAGTAAAATGAAATCTCCCATTTATGTCTACTATCAGATTGATCACTACTTTCAGAATCATCGCCGGTAATTTTTCTTGTCATGTCTTTTCTTTGATAGAGTACATGTATAACATCTCTGG
>RC3G0062700_2084_2385
ATATGTTAAAAGTAGAAGTGATGATCAGTTGCGGAGCGTGGCAAAGGAAAATAGCACAAGCGACTGTGCGCCTGAACGCTTTGCAAAAAATGGTCAACCAATTGTTCCTTGTGGCCTCGTTGCATGGAGTTTGTTTAATGACACATATAAGTTTTCAGTGAAAAACAAAACAATAGCGGTCAGCAAAAAGGACATCACATGGAAAAGTGACCGTGAGAAAAAGTTTTCAAGCAGTGTCTATCCTAAGAACTTTCAGTCTGGGGGTTTGATTGGAGGAGCAAAGCTCAATTCTAGCATACCT
>RC3G0062700_2539_2829
CTGAGCCAACAAGAGGATCTTATTGTTTGGATGCGAACTGCAGCAATGCCATCTTTTAGAAAACTGTATGGGAGGATAGAAGTGGACCTTGATGCTCATGATGAAATAACAATAGAACTACAGAATAACTATAATACCTACAGCTTTAAAGGCAGCAAGTCAGTGATACTTTCTACTGCGAGTTGGATTGGTGGAAAGAATGATCTAATGGGCATAGCATACCTTACCATTGGCGGAATGTGTTTGTTCTTGGCAATATGCTTCATACTTATGTATGTGCTCAAGCCGAG
>RC3G0062700_3076_3256
TTCTAGACATTATCAGTGAGATGCTCTTGACATTTCCCTTGCCTTTTCTTTTGTGCAGACCTCTTGGGGATACCTCCTACTTGTCTTGGAATAGAAATGCATCAGGAGGACGCCTAAATTTTTAATCTGTAGTATTCCTCTACCAACCTTTTGTACTATTACTCTTCTGCCTTCTGATCT
>RC3G0071700_0_180
TTGAATTTCAGAATTTGATTTGGAGGGCAGGGGGCTTAGCTAGGGCTGAGGCAGTCGCAGAAGGCGAGAGAAGATGGGGAAGAATTTCAGAAAACGAAGCGCTCCGGCCGACGATAATGACGATCCTGAAAAGCTCAGCGACGGCGAAGAAGAAAGGAGGTACCTCCCTTTTCCTTCCTC
>RC3G0071700_284_572
ATTGGCGCTGGAGGAGGTCAAGTTTCTTCAGAAGCAGAGGCAGAGGAAGTCTGGGATCCCTGCCCTAACTACTGGTTCCGACGCACACCCTCTTCCTAATGCTAAGGACAAGAACAATGACTCCGGTAAGAGCAAGAACAAGAAAGCTACTGGCGGCCACTCTCCTGGCAATAATAACGCTGAAGGCGGAGGAGGAGGCGGCGGCGGCGGCGACGGGGAGAATGATGATTGGGCTCTTACTCGGACCTTTGCTGAGGAAACTGAAGAAGCCGACGAAGATCCGAATAT
>RC3G0071700_655_985
GAGAGGCAATGTTTGATTGTTTTGACAGGTTGAGTTTTATTGAACGAGAGATAGCAAAGAAGAAGGGCAAGAAATTAGAAGCGCCGGATGAAGTCGAGAATGAATTGCAGCGTGCTGAGGATGAGTTGTACAAGATACCTGACCATCTGAAAGTGAGTCACTCCTCGGCACTCTTGTTTTTTGCAATTTCTTGTTGTTGGTGAATAACAGCAGAAACTTCCTTTTACTTTGTTTTAACTTGGACCGTTTCTTGCAGGTGAAAAAGCGAAACTCGGAAGAGAGCTCGACTCAGTGGACTACTGGGATTGCCGAGGTTCAGCTCCCCATCGA
>RC3G0071700_1298_1478
CTGCTTGCAGATATAAGTTGAGAAATATCGAGGAGACTGAGGCTGCAAAGAAGTTTTTGCATGAAAAGCGGCTTGTAGGACAGACAAAATCAGAATTTAGCATCCCCTCAAGTTACAGTGCTGATTATTTCCAGCGTGGCAGGGATTATGCTGAAAAACTTAGAAGAGGTTGGTTAACTT
>RC3G0071700_1689_1874
AACATCCTGAGCTCTACAAAGACAAAAGTTCACAGGATAATGGTGGTGTTCCCAAACAAAATGATACTGGCACAGATGCAGCAGGACAAAGGCAAGCTGCAACAGATGAGTTCATGCTTGAGCGCTTCCGCAAAAGAGAGCGTCACCGTGGAATGCGGAGATGACATGCACCAATCTCTACCAAG
>RC3G0074500_0_392
TTCCTCAAATTCGAATCCCAATGGCTCTGGTGAAGCCCCATTCCCTCTCACCTCTCTCTTCCAACTCCCGCCATGCCCTCCCCCTCAACAACTCCCACTTCCGCACTTCTTTCTTCGCCGGAAAACCCTTCCGACTGCCGGAAACCACACGGATTTCGAGCCGGAGACGCCGGCGAGTGCAGGCAGTGGCTTCCCTGGGAGGTTTGTTGGGCGGGATTTTCAAAGGGACTGACACCGGTGAGTCCACCAGGCAGCAGTACGCTCAGACTGTGTCTCTGATCAACGGCTTGGAAGCTCAGATGTCTAAGCTTTCCGATTCCGAGCTCAGGGAGAAGACTCTTCAGTTTCAACAACGTGCCAAGCAGGGCGAGTCCTTGGACTCTCTTTTACCC
>RC3G0074500_571_751
TGGTTTATATATGCTTTGGATTTACTAATCACAAAGAAGCATTACCATCCCAGGAAGCATTTGCTGTGATCAGAGAGGCTTCGAGGAGGGTTTTAGGCCTTCGTCCCTTTGACGTCCAACTCATAGGTACACATATCCTTGAGTTCTCTACATACTATCTCAATCTTGCTTGGATTCTTG
>RC3G0074500_887_1078
GAGGCATAGTTCTTCACAAGGGGGAAATAGCTGAAATGAGGACTGGAGAAGGAAAGACCCTTGTTGCTATTTTACCAGCGTATTTGAATGCATTAACTGGAAAGGGAGTTCATGTTGTCACCGTCAATGATTATCTGGCCCGACGTGATTGTGAGTGGGTTGGTCAAGTTCCTCGTTTCCTTGGATTGAAG
>RC3G0074500_1673_1853
AGTGTTGAGGAGCTTGTCTTGAGGAATTTCAATTACTGCGTAATTGATGAGGTTGATTCCATCCTTATTGATGAAGCAAGAACACCTCTCATTATATCTGGACCTGCAGAAAAACCTAGCGATAGGTATTATAAAGCTGCAAAGATGGCTTCAGTGTTTGAGCGAGATATACATTATACT
>RC3G0074500_2023_2242
GTGGATGAAAAGCAGAAAACAGTTCTGCTTTCAGAACAAGGATATGAAGATGCTGAAGAGATTCTAGGTGTAAAAGATTTATATGATCCCCGCGAACAGTGGGCATCTTATGTTCTGAATGCCGTGAAAGCAAAAGAACTGTTTCTTAGAGATGTAAATTATATAATTCGTGGCAAAGAGGTTCTTATCGTTGATGAGTTTACAGGACGAGTTATGCAG
>RC3G0074500_2558_2912
CGTAATTGTAGTAGCTTATTTATGTTGTTTAGGGGAGGCGGTGGAGTGATGGACTTCACCAAGCAGTTGAAGCAAAAGAAGGTCTGCCGATTCAAAACGAAACTGTAACTCTGGCATCTATTAGCTACCAAAACTTCTTTCTCCAGGTAGGATTCTATCTCTCACCTCATTGAGTATCGCATCTCAGAAAATTTTTGTTCTTTTCGAAATGTTTATTTATTTATATATTATCTATGACAGTTTCCAAAACTTTGTGGAATGACTGGAACTGCAGCAACTGAAAGCACAGAATTTGAAAGCATATACAAGCTTAAAGTTACAATTGTCCCCACAAACAAGCCTATGATAAGAAAG
>RC3G0074500_3114_3294
TCTCAGGATGAGTCTGATGTAGTTTTCAGGGCAGCTACAGGTAAATGGCGGGCAGTTGTAGTAGAGATTTCTAGAATGCACAAAACAGGTCGCCCTGTACTTGTTGGCACAACTAGTGTTGAGCAGAGTGACTCATTGTCTGAGCAGTTGCAAGAAGTTGGCATTCCCCATGAGGTGTGA
>RC3G0074500_3513_3693
AGGTTCTCAACGCAAAACCAGAGAATGTGGAGAGGGAAGCAGAAATTGTGGCACAAAGCGGTCGTCTAGGGGCAGTTACTATTGCAACCAATATGGCAGGTCGAGGAACAGACATAATCCTTGGTGGGAATGCAGAATTTATGGCAAGGTTGAAGCTGCGTGAGATGCTTATGCCAAGGT
>RC3G0074500_3935_4115
GGTTTTCTTTACTAAGGTTCTAACCACATTTCATTTTGCTTATAATATTCTTGCAGAGTTGTAAAACTAACTGAAGGAGGTTATGTCTCAGTGAAAAAACTTCCGCCAAAAAAGTCCTGGAAGGTGTGCTTTGTCTGTGATCTTGATATGCAGATGATTATTACTTTAGCTAGGGAAGTT
>RC3G0074500_4166_4654
AATGGTTTTCTTTCAGGTTAATGAAAAGCTATTTCCATGCAAACTGTCCAATGAAAAGACCAAGTTAGCTGAGGAAGCTGTGAATTTAGCTGTTGAAACTTGGGGTCAGAGATCATTGACGGAGCTTGAAGCAGAGGAGCGTCTTTCTTATTCTTGCGAAAAGGTGAAACTTTGAAACTTGTCTGAAATTTACACATTATTTTCTGAATGGAGTTAATTAAATATATGCCTTTGTTAGGGACCTGCTTTGGATGAAGTGATAGCCAAACTGCGGAGTGCTTTTTTAGAAATCATGAAAGAATATAAGGGCTACACAGAGGAAGAAAGGAAGAAGGTCAGTTCATTACATGACAAAAATTTTCCTTTAACAGTCTGTGCTACTGTGGATTACAGTTCTTATATTTTTCACATTCCTGCAGGTTGTGTCAGCTGGTGGGCTTCATGTTGTCGGGACAGAACGCCATGAATCTCGCCGAGTTGATAATCAG
>RC3G0074500_4740_4920
TTCTTGAAATTGAAATTTTGCATTCTGTATCTATACAGTTACGTGGTCGAACTGGACGGCAGGGGGATCCTGGAAGTTCACGCTTCTTCTTAAGTCTTGAAGATAACATCTTTCGTATATTTGGTGGAGATCGTATTCAGGTCTAATCCTTAGTTGCAGGTTTTAATTGCTAATGCTGCA
>RC3G0074500_4958_5389
GGTTTAATGAGAGCTTTTAGAGTTGAGGACTTGCCAATTGAGTCCAAGATGCTGACCAAAGCACTAGACGAAGCTCAGCGGAAAGTGGAAAACTATTTTTTCGATATTCGAAAGCAATTGTTTGAATTTGATGAAGTCCTGAACAGCCAAAGAGACCGTGTGTATACGGAAAGAAGGAGAGCCCTTGAATCTGACAATCTGCAATCACTTATAATTGAATATGCTGAACTAACAATGGATGATATCTTAGAGGTAGGTGCCAAGTAGTTTTTCTTGTTGATACCTGTTCAATAGATTTCTTGCATTATCTATTTGTATCTGATTATTGGGCTTCTGTGAAATCATTACTTTTGCAATGAATAGGCAAATATTGGTTCAGAGTCTTCAAAAGAAAGCTGGGATCTTGATAAGCTCATCAAGAAACTTCAACA
>RC3G0074500_5758_5938
TTGCACTGACATTTATTGCTGTGGCTTTAGATATTGCTATCTATTGAATGATTTGACGCCGGATGTGCTGAGGAGCGAATGTTCAAGTTATGAAGATTTGCAGGACTACCTCCGTCTTCGAGGTCGTGAAGCATATTTGCAGAAAAGGGTCAGTATGACAAGTTTTTAAGATAATTTAGG
>RC3G0074500_6087_6327
ACTATTATCGAGAGCCAGGCACCGGGCTTGATGAAGGACGCTGAACGGTTCTTAGTTTTGAACAATATTGACCGATTGTGGAAGGAGCACTTACAAGCACTCAAGTTCGTTCAGCAAGCTGTTGGTTTGCGTGGGTACGCACAACGGGATCCACTTATTGAATATAAGCTTGAAGGCTACAATCTTTTCTTGGACATGATGGCACAGATAAGAAGAAATGTTATATATTCCATATACCAG
>RC3G0074500_6434_6711
TTTCAACCTGTGATGGTAAAGAAGGATGGGGATCAAAGAGAGAATAAGAAATCAGGAAAACTTGTCACTAATGGTAGCGGTAATGGTAACCCCAATTCAGTTGGCGGTGTTGAGTCTTCTTCAGCAGCTGCCACCCCCCAATCTAGTGCATAAACCCGACAGGATCGTTCCAGCTGAAGTTCAACAGGAAGAGGCTTGAAATGGAAGCTTCATTCAGTTCTCCTAATTGGTACATATTACTGTATAACTTGTTGTAAAGCAAAGTAAATTTTGAAGT
>RC3G0082400_0_375
TTGAACCTTTGTTGTGCAGAAAACTGTGGAACATGGCTACAATGATGAAACCAGGCGTCATTTGCACCCTAAATTCTCACCTCAACGAGCTTCCTCTTTTAGATTCGAGCTCGATCCATCTAAAGCTCAGAGAATCTGGGTTCTCTCACCGCAATGTGAATCTAAAACAGGCCAGAAATGCGTCGCTTGTTCCCGTCATAAGAGCCCAGAGCTCCCCTGGTTCGTGTTTCCCATTTCTTTTACCAAAAATAATTTGTGGGTTTGAAATGTTTTCTCAGATTCTGTTCGTAATATGATTTGGGTATCTACTCTGTGTTGTTTGCGTTTAGATTATTTCCCGGACTCCCAGTTTTACAAAGTGGAAGCAATTCTAAG
>RC3G0082400_452_632
TTTTATGAGCTTATGGGGTTTGATTGTATCTAATTCCTTTTCAATTTTTGTTTGTTCTGATTGTCGGACGAGATAGGCCTTGGAGGGTTCCGCAGGTTTCTGCGGTAAGGGCACTATGCTTTGTTACTTGGCATTGCATTTATCATATAGGACTATAAAAATCGGGAAGCACTAGTCTGT
>RC3G0082400_1400_1580
TAAGGACTAATCTTTATATTTTCCTACTCTTTGGTGAAACACAAAGGCCCTACTTAAAATCGGTATCCGCGGTGTTACCATATCTGATGTTCGGGGCTTTGGTGCTCAAGGTGGTTCAAAAGAGAGACACGGTGGTATGTCTTCGTCTTTGCATGGATCTTTCTATCTTCATTTCAGTGA
>RC3G0082400_1693_1934
GCTCTGAATTTGCTGAAGACAATTATGTTGCTAAAGTTAAAATGGAGATTGTAGTGATCAAAGACCAGGTATGAATAGTCTGAATGATATTTTATTCAATAAATGAGACATCTTGAAGCTAAGTTCATTGTTAAAATCAGTGACAGAACCCTGCATGACATTATTTATCAGGTTGAAGCAGTAGTTAGCAAGATAATTGAGGAGGCAAGAACTGGAGAAATTGGTGATGGCAAGATTTTCT
>RC3G0082400_2552_2994
TGGTGCCGGTCTCAGACGTAATTAGAGTTCGCACTGGTAAGGTTTTACGCCTCTGATGGTCTAACTATATGATGATTTGGGTGGCCATTTGAATTGTAATTTCTCAGAAGAATTTCAATAAATTTTCTTTGTTGTATTTGTAATTTTCAGGGGAGCGCGGAGAGAAGGCGGAGAAGATGACCGGAGGGCTATCTGACACATCCTCTACCTCTGCTGTGTGACCCATTTGGGTTAAACTGAGTCATCACATTTGAGTATCCACTTTTCCCTTGTCTATTAAAGCTTAGAAGACTGATTCTTTTGTTTTGTCAATGTTATGTGGTTGGAAGTGAAAAATAAGGTGTAATACTAGTCATGTAGCTTCTCTCTAAGAACGCAATCATTGGAATATAATCCCGTAGTTATGTTGCAATAATGTAGTTAGCTTCGGTAAGCCTGTATT
>RC3G0086100_0_180
TGGAGTGCACACTGGCTTGCAAATGTACTGTTGCAGTCTGCTATATTTTCTAGTTGGTTAGCATTGATATCGCATTTAGCTTTCTAGTGTTTTTATACACACCGAAGATGATCCCGATTTGTTTAGTGTGATCCCATTTTCTGACTTTAAAGCTTTATTGTTGGAAAAGAGGTTGGTAAT
>RC3G0086100_667_1178
GGGTGCCCATCTACTCTTGGAGCAAATCGCAAGTCTCAAGATTTCTTTGAAAGGGTACCTGCTAGAGAAAAGCATGTAAGAGCGCTTTTCACAGAGAAAGTGACAAACAGGATTGAAAAGGATATTGGCTGCAATATTAAGATGGACGAGAAATTCATCATTGTCAGTGGCAAAGATAGGTTAATATTAAGGAAAGGCGTGGATGCTGTACACAAGATGATGAGAGAGGAAGGTGAACAACGGGGTAGTTCTCAAGTGACTAGATCAAGGTCACCCGAGCGAAGCCCTGTAGGTTCACGGTTACACCGCTCTGAATCCCAGAGGTCTCATTCTGGTCCTCGTAATGGATCAAACTTTCAACCAAGGTTTCACAGGCAGGATAAGTTTGTTGAAGATCGTATACGTCAAAATATGCAAAAATTTTCCAGGGGTTCTCCACAAGGTAGGGCCAGCATAGGATATGTTTACGGTGTATATAGGAAGCTGCTGACTCATGTTGGTAGCTTGTTAG
>RC3G0086100_1492_1791
CTTATGGTAATGATGGAGCTCGAGGTCGGCCAAGTCATTCAAATTCTCCAGCACGTGCCCCTTACATGGGCAACTCATATAATTCATATGATGGTCATAATCAGAGCATGGCCACTTACAGAAATGATGGATGGGAATCTGATAAAAAGGGATCTGAAGTGCAATCTGGTCATCAGTTTGATTACCCAACAGTCCCACAGACATTAGAAGAATTAGAATTGGAGTACAAAAGAGAGGCGATGGAGCTTGGAAGAATTCGTGACAAAGAAGAAGATGAAGAAAATTACAAACATCGTGAG
>RC3G0086100_1982_2350
GCCATTAGGGAAATGCGAGAGAACTACATGAAGAAACTGGCTACCTTGAGGGGCATGCATGCAAAACAGTGGGAGAATTTTCTTCAGCTTGATGCCCAGAGACGTCAACAACAGGCTCATCAGCAAATGCCCACTGCAGGTTTTGGTAGTTACAAATCACACAATTACGCTGAATATGACAGTCCAGCAGCTAATCCTCATTATTCCGGGCCTACTTTAGCAATGGATTCAAGGAGCAGGTACCCACACACTATGGAAAATTATCCTTCAAGACCTCATGACAATTTTGGTGAGTTCCAGCGTCAGAGACATGAGGATTATGGGAGAGGTTACAATCGATACTAAATGTTAATCAGCGATTGCATATG
>RC3G0086100_2455_2635
GACACCATATATGATGGTTCTTGGGATGTGGAACTTGTAAATCTTTGGGTTTTTTTTTGGCTTGGTATGGAATGTAGATGTTGGAATTGTGAATATGGTGTAGCAGATTATTGATTGCTATTTAGCTAGTAGCTTAAATTTCAGTGCGAAAATTTTTCAGGGTTGAGGTCTGAGTGATGT
>RC3G0086700_0_423
ATGGCTTCTCATCAGCATCCCCTCTTTGTTTCCCTTAATTTGAAGAGTATGGTCCAAGAACATGAGGAAAAGTCCTACTCAGATGGGGCGTTGTGGAACAATGTTCTTCAAGGAACAAGACAGAGGGTGATGACGACCACCACCAAGAAAAGTGGAGTGGTTTTGAAGAACAAGAAGAGAGCAGATGGTAAAAGGATTCTGAAGAAGAGAAGGAGAAGCCTCCAATTTGGAGCAAGAAGGGAAAACAATGGGATCCGAAGAAGGGTGAGAACCTTGAAGAGACTGATTCCGAATAGTGATTCCAAATCCGTTGGGGGTTTGGACGGATTATTCAGGGAGACAGCTGATTACATTTTGTCTTTGCAAAGTAGAGTCACGCTCATGCAGATGATGGTTAAGGCATTGGCAGATTCTGATGAGTAG
>RC3G0087600_0_180
AGATCTGTTTTTCACTCTGGATTCTTCGCCGGCCAAAAATGGGCCTCAAACTCTTGCTCTTCGTCTTCGCCGTAACCTCACTGATCTCCACCGCCGCCTTCGCCGATTCAATCCACGGTTGCGGTGGCTTCGTCGAGGTAAATCACTCTGTTTCCCTTCATTTCCTGATTTATAGTTGGA
>RC3G0087600_226_471
GCGAGCTCTTCTTTGATCAAGGCCAGGAAGCCCTCCGATGCTAAATTCGACTATTCTCACATCACGGTATAACTAGTTTTCCATTTCTTCCATTCAATTCAATCTGTTAGGTGATCTATATTGGCAGCAGCATTTGACTCGGTGGTTGTGATTTTTAGGTTGAGCTTCGCACAGTTGACGGTTTGTTGAAGGAGAGTACTCAGTGCTCTCCCAATGGCTACTACTTCATCCCCGTCTATGACAAG
>RC3G0087600_695_1013
CATGCTTAAACTGTTTCCGTTTTATCTTTAGTGCTTCTCATTACCATTATTTCCGATGCAGGGTTCTTTTGTGATTAAAATCAACGGACCAGATGGATGGTCATTGGACCCTGATAAGGTTTGTTGGTTCTTTTGTTACTTAGGCAGTCTTCCTCATTTTCCACAATTTCAGTCTCTATATTCTCAATATATTGCCGCTGGTAGACTCCCATTGTGATTTAGCATGCAATCTGATAGCTCTAGTGTCCTGCAGGTTCCTGTTGTTGTTGATCACACTGGCTGCAATGGCAGTGAGGATATTAATTTTCGGTTTACTGG
>RC3G0087600_1132_1312
GCAGGTTCTCCGTGTCTGGTAGAGTTCTGGGAGCTGTTGGTGGAGAGAGCTGTGCCCTTCAAAATGGAGGTCCCTCAGACATCAAAGTTGAACTTTTGTCAGACAGTGGTGATGTTGTTTCTTCTGTTTCAACATCGTCAGGGGGAAGTTACTTATTCAAGAATATTATTCCAGGTTATA
>RC3G0087600_1452_1632
TATCTAGTTTTTACAGCAGTTGAATATCTTTCTTACCAACATCCTTCAATGGGTGCAGGAAAATATGAAATACGTGCTTCACATCCGGACTTGAAAGTTGAAATAAGAGGTTCAACAGAGGTTCATTGTTCTTCTTTCTTCCCCCACATTGAGTTACTTTTATGTTTTGCAATTCTGTTG
>RC3G0087600_1716_1896
GAGCCTTCACAAGTTTAAATAATGCTCGTGTGTAAATGATTCTTGCAGGTGAATGTGGGATTTGGAAACAGCGTGGTTGACGACATTTTCTTTGTTCCTGGCTATGACATAAGTGGATTTGTTGTTTCTCAGGTAAAGTTTTTACTTTAGAGATGACAGTTGTGCAAGGAATTTGCTTTG
>RC3G0087600_2072_2252
GTTTACTTAGGGGAATCCGATATTGGGAGTTCATGTTTATTTACACTCAGATGATGTCTTAGAGGTAGATTGTCCCCAAGGTTCTGGTACAGGCTCTGAAATGAAGAAGGCTCTTTGCCACGCCGTATCTGATGCACAAGGAAAATTCATGTTCAAGTCGCTACCTTGTGGTAAGTATAT
>RC3G0087600_2845_3025
TATGTTGCTCAGTTTCTTTGAATCACTGGCAGGAACTTATGAGCTCATACCTTACTACAAGGGGGAAAACACAGTCTTTGATGTTTCACCTCCTGTCATGTCAGTAACTGTTGAGCATCAACATGTGACAGTTCTGCAAAAGTTCCAGGTAAGGTGCATAGTGGCCTACAAGATCAGAAC
>RC3G0087600_3290_3470
AACTGCATTATACTCTGTTGTGCAGGTCACTGGATTCTCTGTTGGAGGGCGTGTGGTTGACGGAAACGACATGGGGGTTGAAGGTGTTAAAATTATAGTTGATGGTCATGAAAGGTCTGTCACTGACAAACAAGGTTATTACAAGCTTGACCAGGTATAATAATGCATGATCCCAATTAC
>RC3G0087600_4062_4242
CTATTTTTATTGTCCTTGCTTTTGCCATTAGCTTGCTGATGTTGAATGTTTCAGGTTACTTCCAATCGCTATACAATAGAAGCCACAAAGGAGCATTACAAGTTCAGTAAACTAACCGATTATTTGGTAAGAGCCTTTATTAAAAATTCCTTTCTGTACTTTTATATTGATTCACGAGGT
>RC3G0087600_4373_4622
GTATTACCAAACATGGCGTCTATAGTGGCTATTAAAGCAGTTTCCTATGATGTCTGCGGTGCAGTGCAGATGGTTAGTGCTGGTTACAAGGCAAAGGTAAAATCAGAATTCCTGTTTTTTACATTCTTTTTTTGTTATATGCAGGCTTTATATGTCTCATTTGAATTCTAGGTAGCTTTGACTCATGGACCTGAAAATGTCAAACCGCAAGTGAAACAGACCAATGGAAACGGAAATTTCTGCTTCGAG
>RC3G0087600_4742_4922
TCTTCTTTTTCTCTTATGTTGCCAGGTTCCAACTGGTGAATATCGTTTATCTGCTTTAGCAGCTTCACCTGAGAGTGCATCTGGTCTACTGTTTTTGCCATCTCATATCGATGTTGTTGTCAACAGTCCGTTATTGAACGTCAAATTTTCTCAGGTAAACCAATATATGGACATGGTCTT
>RC3G0087600_5217_5397
GGCACTAGTTACAGTGCGTGGTACTGTAGCCTGCAAGGAGAAGTGTGGCACATCTGTTTCTGTTACCCTTAACAGTATAGGTGGTAAGCGTAATGAGGAGAGGAAAACAGTTAGTTTGACTGATGAGAGTAGTGAATTTGTCTTTCATAACGTCATCCCTGGAAAATACAGAGTTGAGGT
>RC3G0087600_5505_5709
GTTAAACGCAATTCCCAAGAATCCGTTAGTGGAGAAGATAATTGGTGCTGGGAAAAAAGCTTGATTGATGTGGATGTTGGTGTTGACGACGTAGAAGGAATTGAATTTGTCCAGAAAGGTTATTGGGTCCATGTCATTTCCACCCATGATGTAGATGCTTCTATGGTTCATCCAGATGGTTCATCCATGAAATTAAAAATTAAG
>RC3G0087600_5777_5957
TCATCTTTCTTTCTTCTCTTTGTGGTCTGCAGAAAGGTTCCCAGAATATATGTGTAGAACATCCTGGAGTACATCAGCTTCACTTTGTCAACTCTTGTATTTTCTTTGGGAGCTCAGCAATTCAGATTGATACATCAAACCCATCGGTATAGTGCTTAAGTTGATTCTTTTTTATTTTTT
>RC3G0087600_6015_6266
CCTATTCATCTAAAAGGAGAAAAGTACCTTCTTAAAGGACAAATCAATGTTGCATCAAGCTCATTTGATGGTGGGAACAAGTTATCTGAGAATTTCATTGTGGACATTCTGAATACTGGGGGAAGTATTATAGATAGTACAACAGCTGGACTTACTTCCACTGGGAATGAGCAAGCAAGTTATTCTGTGTATGAATTCTCTGTATGGGCCAATCTTGGAGAGAAACTTACCTTTGTTCCTCGGGATCCAAG
>RC3G0087600_6472_6844
AAATAATGAGATGGGGAAGATATTGTTTTATCCCAGACAACATCATGTATGGATAAGTATCTCTATGTGTTGATTTATTGATTTAACTATTAGTGTCTCTTTATTGAAACTTTGCTTTGTCAGGTCTTGGTTAAAAATGATGGTTGTCAAGCTATGATCCCTGCATTTAATGGTCGATTGGGTTTATATATTAAAGGATCAGTGTCTCCCCCTCTTTCTGATGTTCATATTAAGATTATTGCTGCTGGGAAAAGCCACATTGCGCAACTTAAGGAAGGGGAATTAGTTATTGAAACTACCACAGCTATGGATGGCTCGTTTGTTGGGGGGCCTTTATATGATGATATAACATACAATGTTGAGGCTTCAAAG
>RC3G0087600_7513_7744
CCTGGCTACCATTTAAAACAAGTTGGGCCCCATTCCTTTTCTTGTCAGAAGCTTGGCCAAATTTCTGTAGAAATATATTCTAAAGATGACGCCAAAGAGCCCATTCCTTCCGTGTTGTTATCTTTGAGTGGCGACGATGGCTACAGAAACAACTCAATATCTGGAGCTGGTGGAGCATTCCTCTTTAATAACTTATTTCCTGGAACTTTCTATTTGCGTCCTCTGCTAAAG
>RC3G0087600_8909_9089
ACTCCACCAAATAATTGACTTTTCTTGTTCTTGGCATCCTGTAGGAGTTTGCCTTCTCGCCTCCAGCACAGGCTATTGATCTTGGCTCCGGGGAGTCTAAAGCAGCTATTTTCCAGGCCACTCGCGTTGCTTACAGGTTTTTCATCTGACTTCTCTTATATTTGGTCTGTAATAAAGCCT
>RC3G0087600_9404_9633
CGCCATGGGCATGGTCGCTTTGTTGTCCGGCCAACCAATAGAAGGTGTCTTGATCGAGGCCAGATCAGAATCAAAAGGCTTCTACGAGGAAACAGTGACTGACTCATCTGGAAGTTATCGTTTGAGAGGACTTCTTCCTGACACAACCTATGTAATCAAAGTAGTAAAAAGGGATGGTTTGGGTAGCAGTAAAATTGAGAGGGCATCACCAGATTCGGTTCCAGTTAAG
>RC3G0087600_9764_10121
GTTGGGTATGAAGATATCAAAGGATTAGACTTTCTGGTGTTTGAACAGCCAGACACAACTATTTTAAGTTGCCATGTCGAAGGAATGAAGAATGAGGAACTCCACTCGCATCTACTGGTGGAAATCAAATCATCTAGTGACAATTCTAGGATCGAGTCTGTCTTCCCTCTTCCACTTTCGAACTTTTTCCAGGTGAAGGACTTACCCAAGGGTAAGCATCTTCTGCAACTCCGGTCTAGTCTTCCATCTAGCAGCCACAAATTTGAATCCGAGATTATTGAGGTCGATTTAGACAAGAATGCTCATATACATGTTGGCCCACTCAAATACGTTTATGAAGAGGATCACCAGAAGCAG
>RC3G0087600_10348_10528
AGCAAATAAAAAATCTAACTAAGGATATCTTTCCTTCTTCCATGGCTTGCAGGATTTGACTCCGGCACCGGTTTTTCCTCTTATCGTAGGAGTCTCGGTGATTGTTCTATTTCTTACTATCCCAAGGTATAATACCTTATTTTCCTTTCCATAATACCGTCTTTTATTGGTTGTGGACCC
>RC3G0087600_10589_11189
GTTGAACGATTTGTATCAGTCCATGATTGGAACACCAACACCTGGATTCACTACAACTGCAAAGAAGGAAGTGAGGAAGCCCATGCTGAGAAAAAAGACGTACTGAATATCTGTTTGTGCCTGATAGAAATGCCTGGAGTAACTTCAACTGTCGGTCTGATTTGCCGTTGCTACTTCAAGGTTATAGAAAGAGCTCTAGGAAATGGAAACTGGTCAGGCTATTTTGTCCCTCCTGATGCAGTAGACTCGCACGGTTTTGCAATCAAAATTTTGGCTCGTTTTTTATAGCAGAAACTTACACCATGGTTGAGGTCCTCTGTAATATAAAGAATGCTCTTCTTTTCTTAGGAAAAGCTCGCACCAGTTGAGGCTCTTCATGCCCTAATTCTTTTGGCTCCATGACGTGCCCCATGATGACCTAATTCTTGGCCTCCTTATCCTGTGCTATTGTTAATGAATACAAGATAAGAAGGCTGAGTTAGGAGAATGTAATGTCGTGTATTTCGTACATTTTTACAACAAAAAGTTGTACGACTGGAACAAGATGTAATGTTGACATGTTTGAAGCAACTATTGCCAACTAATTGATGCAGCGGGTTT
>RC3G0097900_0_391
CCAAATGAGAAAATCCGTGAGTCCCAATTCTCATTTCATAAATCGATCGCATTCCTAATGAGGTATTAGCAAAACCCTAAGTCCAAAATGTCCACCTGGCACATGTTCTCCGACGCCGCCGGCGGCAATTTCCGGTGGCGAATATCCGGTCCCGACCCTAATACCCCACCGCCGGACGCGGCCTTCTATTCGGACAACGAAAATCTCAGCTCAAGCACTCGCCTGCCTTCCATGTCCGATCTGTTGCTTCAAGGCTGTTCAAAACTCGCGGCGGAGAGTCAGAGAAATCACGACGCAGGTGTTGCCATGTTTCGCAATGGATTCGGAAGATCCGTTTCCGTCAAGCCGTCGTCGTTAGCCAAAGCGGCGTCGCTTCTGAACTCCGAATCAG
>RC3G0097900_669_2055
GCCGAATGAAAGGTATAGAAAGTGAGAGTAGAGGTGGTTTCGGTGATTCCCTTTTCCAGACTGCCTCTGGGAAGATGGTTAATATATCTTCCAAAGGTCTTGTCAAGGCCAAGAGATTGCTTGGTTTGGAAGATGATAATGGTGACTGTAATCTTCCCGGTTTCAGCAGTGCCGGGGTTAAGGATGCTGTATCGGTTTCAAGGTCTTCATTGAATCATACGACTGGTTCAGTGCAAACTGGGTTAACGAATGTGTCCAATCTGAATTCTGTGCAAGCTGAAGTGCCTAGTACAGCTCGTACACCTTCATCAGTCAAGTTACATACACCCGGAGGGAGATCAACTTCTGTTTCTAGTGATGCATTTAAGACAGGTTCTGTGCAGAGTAGATGTAAGAATGAGTCTAACCAGAATTTTATGCAATCCGAGATGACTAATTCAGTTTCTACACTTTCATCAGTCCAGTTACATACACCCAGTGGTAGAACTTTGTCTGTTTCAACTGATGCACACAAGACTGGTTCAGTGCAAAGCAGATTTAAGAATGAGTCCAAACTAAATTATATGCAATCCGAGCCTAGTTCAGCTTGTACGCCTTCATCAGCCAAGCTACTTGCACCTGGAGGAAGCTCTAAATCTCTTTCCACCGGTGCACATAAGACTGGTTCTGTGCAAAGTGGAGTTACAAATGAGACTGATCCGAGTTTTATGCAATCCCAGAAGCCTAATTTAGCTCCCAAACCTCCATCAATCAAGTTCCATACAGCTGGAGGAAGATCTATATCTGTTTCCACTGATGCACTACAACGTGCAAGGAGTCTTCTTGGTGACCCAGACTTGGGAACTCTCCTGAATGAGGGGAACTCAGACTTGGATCAGACATTTCCAAAAGGTAGAGAACATGATAGTCACACTGCCTCTTCCCACCAGAAAATACCTAAGACCAAATTTTTAACGAAGAGTTTTGTATCTCCACTGCAATCATCCACTAATCAAGTGCGGACATCAGCAGTCAAGTCAGATAGTACAAATTGGGGCACTAACCTGATCAGCCAATTTGATGTTGTTAGCAATGAAAATGCCTGCAGGTCAAATGGTGAGTTACCTTGTGGGAAAAAACCCTTCAGCAACAAACCCCGTACCCTTACTACAGTAGAAAACAATTATTTGGCAAATGGCACTGGTGAAAGGATTAATCCTGTTGAAAGGTCACTAGCCAAGCCATTGGTGGATATTTCAAATACCATTGGCACCACTCCTCTGAGTAATATACAAATGACTGGTGTAAAGAGGAGGCTTGGAGGAAATTCTATTTCTCCATTCAAGAAGCCTCGCATTTCCAACTTCTCCACCCCATTGCATAAGAATGTTCCATGTGTTCCTAATG
>RC3G0097900_2109_2289
TTTTCATTTAACCTTCCATTCCATCAGGTTTGTCTACCTTTCCGTCTGACCATTCAAGTGGCAAAAGAAGGGTTTCTACTCGATATCCTGTCCTGGTGACCAGAATGTCTTTGAAGAAATATTTTGGAATGCCACCAGCAGATCAAACCATGGTATGGAGATTGATAGTTCTGTTTTTTA
>RC3G0097900_2340_2520
AATTGAATTTAGGTGGACTGCATGTCAGATCAGGTGAGAAGAGTTACAGCAATTAATGCAGAAAACTACATGTTTCCTGATGAATCTGGCTTAAACTACGTAGGGGCAGAAGCTTTTGTCCACATGTTGGCTTCTTCCGGAGCCTCAACACAAAATACTTCCAGAGAGTAAATATTTCCG
>RC3G0097900_2810_2990
GAGATTCTGATATTATTCCTCTATCTAGGTGGGTCATAAATCACTACAAGTGGATTGTCTGGAAACTGGCTTGTTATGAGAGATGCTATCCAGCTAAAGCTTTAGGAAATTTTTTGACACTGCCCAATGTGCTTGAAGAATTGAAGTATAGGTATCTGTACTTATACTATACCTATATGT
>RC3G0097900_3049_3235
ATATGAAAGAGAAGTGAATCATGGTCACCGCTCTGCAATTAAGAAAATACTGGAAGGAGATGCATCACCTTCTTCGATGTTGGTCTTATGCATTTCAGCTATTCGCTCAAAACCTGACCCAAATGTGGAGACTAGCTCCGGAGCTGAAAATAGTAGTGCCACAAAAGTTGAACTTACTGATGGGTG
>RC3G0097900_3317_3702
GTATTCAGTGGATGCTATTCTGGATGCTCTCCTATCAAAGCAGCTTGCTGGTGGAAAATTGTTTGTTGGACAGAAACTTCGGGTAGTTAATATGTTGTTCTATTGTTTTTCTTTGATGGAAGCATTGTGTACCAATTTCGGCTTGCTTACATTGCGTTTTTTCTTATGAAGATTTGGGGAGCAGGACTCTGCGGCTGGGTTGGGCCTATTTCACCCCTCGAGGTTGGCATTTTGACTTTTCTTTTAAGTGAATTTTTAAACTTTATTTCCTGCTTAGAGGGATTTCTCAGGTTTCTGGTTCAACTTCAGGTGTCAAGAGAAGTTATGTTAAGGCTACACATAAATGGCACATATAGAGCTCATTGGGATGATCAATTGGGATTTT
>RC3G0097900_3776_4082
TTCTGATGTCTGATCCTCAACTCTATTCATACAGGCAACTGTGTTGGTGCTCCGTTAGCATTTAAGTGCATCAAGAGCGATGGGGGTCCAGTTCCTTGGACTCTTGTAGGAGTCACAAGGATATTCCCTGTTTTATACAAAGAAAGGTCATTTGGAATATCTTCTATAATTACTTGAGACAATACTATGTTTACTACAATATGAAAATGACACTGGTTTTCCTTTTACTTTTAGGTTAAGTAATGGAAGATCTGTTGTGAGGTCGGAGAGGTTGGAGACCAAAATGATGCAATCATATAGCCAGAG
>RC3G0097900_4903_5099
GCGCTCTAATGTTATTGAGGGCATTATTTCTGAGTTCCAAAGAGGATTAGAACATTCGCATACATGTAATGAGAGAGATAGTGAAGGAGCAAAACTCTTGAGGATACTAGAGACAGCTGCTGAACCAGAAGTTTTAATGGCAGAGATGAGTACAGAACAATTGAATTCTTTTACCAAATATCGAGCAAAATTAGAG
>RC3G0097900_5181_5364
GCAATCAAGCAATCAGACATGGAGAAATCAATTATGAAAGCACTAGAAGATGCTGGATTAGCTGAGAGGGAAGTGATGCCATTAATGAGGGTGAGGGTAGTTGGACTAACTAGAAACTTATATGAAGGAGAAGACAGTCCCAAAGAAGGCTTAATAACAATCTGGAACCCATCAGAGAACCAG
>RC3G0097900_5473_5778
ATTCCTTTGAAAGAGCAGAAGTCTGAGTTGGTCGAGGGGCAAGCATATACTGTTTCTGACCTTATACCAACAAATTTGGCTGCTGATATTCTATACTTGCTAGCAAGAGGATCCAAAACGAAATGGAAGCCTTTATGTCAGCAGGCAGTAGACCACTTTAAGTATGTATTATGATTATATGTTTCTGTTTTTTGTTATCTATTATCTTTTTTTTTCCTCTCAAAAGTTTAAATGCATCTCAGGCCCTTTTTTAGTCCTCGCAAATCAATACTATTGTCAGATTTTGGTCAAGTTCCTCTTTCCAG
>RC3G0097900_5900_6111
TGAATTTGATATTGCTGCATTCGTTGTGTTTGTGGGGGAGGTTTATGTCGCTGGTCACCAGAAGAAACAGTGGGTGTTTGTGACAGATGGCTCCATTTCTGAATCAAAGTCAGAAGAATTAAACGATTCTCTACTTGCCATCTGCTTTTGTTCACCGCATATCGATGATCAATCAGATGTTCCTATAAACTACAACCTCGCAGGTTCAACG
>RC3G0097900_6524_6704
TTTCAGGTCGGCTTTTGTAATCTTATCAAGAGAGCAAAGGACCAAATGAATGCTCTTTGGGTAGCTGATGCTACAGAAAACTCGGCTTACTTTTTGAGTTTTGACTCTCCACATTGTTCACATCTCAAAGGTGCTGCTGCCTCTGCTGAAAGATGGGGAAGAATCTCTAGCTTGGTCTGT
>RC3G0097900_6800_6980
AGGAATCTATGTTACTCTCTGCTAATGTATTTCCTCGGATCTGTATGCAGACCATCAGTAGGCTTAAGGAGAGGGTTCTATTTATTATTGGTAAAGGGTAGATGGTGAAAGGAGCTGATTTCAAATGTTTGTAAGTCTTCGTGCACCTTTCTGTTTTATGACATTAAGATAGGGTATCCA
>RC3G0097900_7406_7878
ATTTTCGCCTAGCATTCAATTGAGAAAAGCTTCAACCGGGAAGTAGCAAAAGCATGCATGGTCAGAAGAAACTAGCTTCCACCTGATGCCATTTTTGAATTGGTACTCATACGTGGGCGTTTATACTTCTGAAGGCATTACAAATTACTTATTTATATCGCAGTCAAGCTAAGTAATGCCTCCGTCTACTCGCTGATGACCATAGATATGCAAGCTTTTGTACCTCTTGTTAGGAAAATCTGATTTTTTGTGCTGCCCAGTAGAGAGAGGCTAACATATATCAGGTTCAAACAAACAGAGGCTAACATAGTAATCCATACTGTATCCCACACTCAAGTTTCCCATGTTTGTCATATATCATTATATCATCTTTTGAGTTGGTAATTCGGTTTAAGGCTTCTGAACGTGGCTGTCAGGTTTAATTTTTCAAGAGCCATTTTGCACCACGGTTATGAAGAAATGTTCTTGTTTT
>RC3G0109400_0_180
ATGGAGGAGTGTAAGCCCACTGAGATCAGCAGCTCAAAGATGTTTGGAGGTTACAACAAGAGATACAAGCATTTCAGTCCTACTCTGGGCTGCTCCATGACCTTCCACATCTATTTTCCTCCTTCTCCTTCCCCTTCCCACAAATTCCCCGTAAGTACTGTTTTTCCATTTTCAAATTTT
>RC3G0109400_726_906
TTAACAAATTTTGTTTGCATTGATGAGCAGGTTCTTTACTGGCTCTCTGGCCTTACCTGCACAGATGAGAATTTCATAACCAAATCAGGAGCTCAGCGTTCTGCGGCAAGGGAGGGTATTGCTTTGATTGCCCCTGATACATCTCCTAGTAAGTCGAGTTCCCTCCTTGAATCAAATCAG
>RC3G0109400_1187_1367
GGTTTTGATTTTCTTATAGTAAACCACCATTTGCTGACTATTTCTTCATGTAAACACTTTTCATAGGAGGCTTGTCTATTGAAGGAGAAGCAGATAGCTGGGATTTTGGTGTAGGTATGCAACATTGGACTGTTATATATCATCTTATGAAGTGTTTATGAGAAATTGTGTTACATCCTT
>RC3G0109400_3474_3671
GTGCTGGATTTTATCTCAATGCTACCCAGGAGAAATGGAAGAACTGGCGTATGTATGATTATGTTGTCAAGGAGTTGCCCAAACTTCTGAATGAAAATTTTCCACAGCTTGATACATTGCGGGCATCTATATCTGGTCACTCAATGGGTGGACATGGTGCTTTGACAATCTACCTGAAAAACCTAGACAAATATAAG
>RC3G0109400_3802_4090
CTAACTCCTTTTTGTGATTTTTAATTCACTAATTCTCCAGTCAGTATCTGCCTTCGCACCAATTGTGAATCCTATCAACTGCCCATGGGGTCAGAAAGCTTTCTCAAATTATCTAGGTGGCAATAAATCTGACTGGGAGGTAAGTCAAGAAATCTAGTTAATCAATTATTTGTTATGATCTTCTGGTCCCTACTTTGTAACAAGCTGTATGCAAAATTGCAGGAATATGATGCCACTTGCCTAGTTAAGAAGTTGAATGATGTGTCAGCCACCATTTTAATTGATCAG
>RC3G0109400_5134_5326
GGGGAGGATGACAAATTCTTGCGTGATCAGCTACTACCACATAAGTTTGCAGAGGCATGCAGCAGTGCTAAAGTTCCACTTCTACTGCGTACCCAGCCCGGTTATGATCACTCATACTATTTCATTGCTACCTTCATAGACGATCACATCAGTCACCATGCTCAAGCTGTTAAACTGCCTACACCACCATGA
>RC3G0116500_0_180
TTACACGTTGTTATCTCAGGTCGGAAGGAAGAGAGAAATAAAAGTTGGCAGTAACCCCTGTAATTGCAGAAAGAAGGGTCTCTCTCTCTCTCTCAGTTAACCGCAGAGCTGCCGGAACTACAACCGGCCTCAGTCACCAACGAACGATCCAGGTAACGTCCCCGCTTCCTTCCTTGCTTT
>RC3G0116500_444_766
CACAGTCGAATGCCTTGTTTGTATTTGTTGTGTATGAAGGTGTATGTATGGCAGTCAATACGAGTAGTGAGATGGATCACAATGAGGAGGAATCCGGTGGTGGTGCCGGAGCTGAACCTCATGGGAAGCAAGATGATGAGGTATGTATGCGACTCTTCACACTTTTTAGGGTTTAGCTTATGTCTGTTTAGGAGTGATTTTCGTAATTGAGGCGGTTATTGTTTCTTTTTCCAGGAAGCCGTTGCTCGGCTTGAGGAAATGAAGAAATCAATCGAGTCAAAGATGGCTCTCCGTCAAAGCAATTTGAACCCCGAGAGGCCTG
>RC3G0116500_895_1098
ACTCGGGATTTCTGAGGACATTGGATTCCAGCATTAAACGCAACACAGCAGTTATTAAAAAACTGAAGCAGATAAATGAAGAGCAGCGGGAAGGGCTGATGGATGACTTGAGAAGTGTCAACCTTAGCAAATTTGTCAGTGAAGCTGTTACTGCTATTTGTGACGCCAAACTTAGATCGTCGGACATACAAGCAGCAGTTCAG
>RC3G0116500_1811_2156
ATCTGCTCTCTGCTTCATCAAAGATACAAAGACTTCTCCCCGACCCTAGTTCAAGGTCTTTTGAAAGTCTTCTTTCCTGGAAAGTCTGGGGATGACCCAGATGCAGATAGGAACCTGAGAGCCATGAAGAAGCGTAGCACTTTGAAACTCCTTTTGGAACTTTACTTTGTTGGAGTTATAGAAGATGGTGGTATTTTTGTGAATATTATTAAAGATCTTACCAGTGGAGAACACTTAAAGGACCGGGATACTACTCAGACAAATTTGACTCTTCTTGCTAGTTTTGCTCGGCAGGGAAGAATGTTTCTTGGTCTTCCACTCTCTGGGCCAGAAATACATGAAGAG
>RC3G0116500_2384_2564
GCCAATAAACTGCTGCTCTTTTTTCCTATTGCCACAGTTTTTTAAGGGCCTTAATATCACACCAGATCAAAAGAAGTTCTTCAAGAAGGCATTTCAAGCATATTATGAAGCTGCAGCTGAACTGCTTCAGTCTGAGCATACTGTAAGAATTTTGCCTCTGTTTATATGATAGCTTTATTT
>RC3G0116500_2642_2822
TGATAAAATTTTCTTGATATTGTTAGTCACTTCGCCAAATGGAGCATGAAAATGCAAGAATCCTTAATGCTAAAGGAGAGCTCAGTGATGATAGTGCCTCTTCATATGAAAAGCTGCGGAAATCTTATGACCATTTGTACCGCAATGTCTCAGCGTAAGTGGTTTTACAATTTGCTGTTG
>RC3G0116500_3790_3970
GTTTAGCAGAAGCACTTGATATGCAGCCTCCAGTAATGCCAGAGGATGGTCACACAACTAGGGTTACTAGCGGAGAGGATGCTTCATCTCCAGCTGCTGGAAAAGATTCTTCTGTACTTGAAGCCATATGGGACGATGAAGATACTAGGGCTTTCTATGAATGTTTGCCAGATCTTAGGT
>RC3G0116500_4095_4275
GCAGAGGTTCACTTGAAATGTAGTAAGATGATTTTATGTTCTTTTCAGAGCATTTGTTCCAGCTGTGTTACTGGGAGAAGCAGAGTCTAAAGTCAATGAGCAATCTGCAAAGACCCAAGAGCAACCAACTGTAAGGAGCTTATCTTGCATATCCTGTACAGGGTTCTTATGTCCTGAAAT
>RC3G0116500_4927_5206
GAACCTGCGCCTGAATTAGACCAGAGTCAACAGGCTACAGAAGATGCTGCGGAATCATCTGCAGATGTTGGTGCTTTACAAGAAGGAAAAATCAGAGAGAAAGGAAAGGAGAAGGAAGAAAAAGATAAAGACAAGATTAAAGATGCAGACAAAGAGAAGGGTGACAAGAAGGGAGAGAATGAAAAGGAGAAACTAAAAAGTATCGAAGGGACGAATTTGGATGCTTTACTGCAGAGGCTCCCTGGTTGTGTGAGCCGTGACCTCATTGACCAATTGACT
>RC3G0116500_5355_5553
GTAGAGTTTTGTTACCTAAATTCTAAAGCAAATCGGAAAAAACTTGTGAGGTCAGTGTTTAATGTCCCCAGGACATCGTTGGAGTTACTGCCGTACTACTCACGCATGGTTGCCACTCTGTCGACTTGTATGAAGGATGTATCTTCCATGCTCCTGGCTATGTTGGAGGAGGAGTTCAATTTCTTAATAAATAAAAAG
>RC3G0116500_5620_5800
CATTCATTCTCTCGATATTGAATTGTAATTCTGTGCAGGATCAAATGAACATTGAAACAAAGATTAGGAATATTAGATTTATTGGAGAACTCTGCAAGTTCAGAATTGCACCAGCTGGTCTTGTGTTTAGTTGTTTAAAGGTAATGCACAGAACAGAATCAGTACATAATTCGAGTAAAT
>RC3G0116500_5915_6167
GCTTGTCTAGATGATTTTTCTCATCATAATATTGATGTTGCTTGCAATCTTCTTGAGACTTGTGGCCGTTTTCTGTATCGCTCTCCTGAAACTACTGTGCGGATGGCTAACATGTTGGAAATATTAATGCGCTTAAAGAATGTAAAAAATTTGGATCCTCGGCACAGCACCCTTGTTGAAAATGCTTATTACCTGTGCAAACCGCCTGAGAGATCCGCACGAGTTGCTAAAGTCCGTCCTCCATTGCATCAG
>RC3G0116500_6260_6479
TATATAAGAAAGTTGCTATTCTCAGATCTTGATAAATCTACCCTTGAGCATGTGCTGAGGCAATTGCGTAAACTACCATGGGGTGAATGTGAGCCATATCTTTTGAAATGCTTTATGAAGGTTCACAAAGGGAAGTACGGTCAGATCCATTTGATTGCTTCTCTCACTGCTGGCCTGAGTCGCTATCATGATGAATTTGCTGTCTCTGTTGTTGACGAG
>RC3G0116500_7129_7309
TCAGGTTTTAGAGGAGATCCGGCTTGGCCTTGAATTAAATGAGTACGGAATGCAGCAAAGACGAATTGCCCATATGCGATTCCTAGGAGAGTTATACAACTATGAACATGTAGATTCTTCTGTTATATTTGAGACTCTATACTTGATTCTCATCTTTGGCCATGGCACAACAGAGGTAAT
>RC3G0116500_8509_8695
CAAGATGTATTAGATCCACCAGAAGATTGTTTCCGCATAAGGATGGTTATTACTCTTCTCGAAACTTGTGGACATTACTTTGACCGAGGCTCTTCTAAGAGGAAACTTGATCGCTTCTTGATGCACTTTCAGAGATATATACTAAGCAAAGGTGTACTACCACTAGATGTTGAGTTTGACTTACAG
>RC3G0116500_8973_9423
GACTTATTTGCAGAATTGCGTCCCAATATGACTCGATACTCATCCCTTGAAGAAGTTAATGCAGCTCTGGTAGAGCTTGAGGAGCACTCGGAGAAGGCCAATAATGAGAAGCACTCAGACACTGAAAAGTCTTCAAGGAGGACAACCTCCAATAAAATGTCAGTGAATGAACAGGGTGTTGCGAATGGTACAGAGGGAAATGGGGCGGTGCATGAAGACCATAGAGATAGTGACAGTGATTCAGGAAGTGGCACTGTTGATCCAGACAGACATGAAGAAGAATTGGATGAAGAGAATCATGATGATGGATCAGAGAGTGAAGAGGAGGATGATGATGGGGGTGGACCTGCTTCTGACGAGGAGGATGAAGTCCATGTCAGACAGAAGGTTGCAGAGGTGGATCCTCAGGAAGAAGCAGATTTTGAGCTGGATCTCAAGGCTGTTATGCAG
>RC3G0116500_9662_10757
GAAAGCATGGAGCAACGAAGGCAAGAGCTGCGCGGTCGGCCTACATTGAATATGATGATACCAATGAATGTGTTTGAGGGGTCCATCAAGGACCATCATGGACGTGTTGGAGGGGACAGTGGTGATGAGGGGGATGAGGAGTCTGGAGGAAGCAAGGATGTCCAAGTCAAAGTTCTCGTGAAGCGTGGTAACAAGCAACAAACAAAACAGATGTACATCCCTCGTGATTGCTCCCTTATACAGAGCACAAAACAGAAAGAAGCGGCAGAGCTTGAAGAGAAACAAGACATCAAGAGGCTAGTCTTGGAATATAATGATAGAGAAGAGGAGGAACTTAATGGATTAGGGAACCAGACTATGAACTATGCGCAGAGTGGTGGCAATAGATTTGCTGGTCGTGGCAGCACTTGGGAAGGAACTAGCAGCAGAGGTGGTGGACCACGTCGATATCACAGTAGTTATTCTGGTGCTGGAGTTTATTACAGCAGGAGGAAGTGAACAGCATGGTTTTGCAAAAATAGTAAAGCTGAAACACTCCAACCACAGGTTTCCCTCGTTTTGCAGAGGTGATTCATTCCTGTTCAAATCCGTGCTTAACTTACAAGTTGAACAATAATTTGAAGAAACAACACTTCTATCCAATGGGGAAGCCATAAGCCATGCATTTCCGGGGACATTCAACCTGGACCTTTTTCTCCATCTGGCAAGGCTGTCACGTACTCGAATACACGGGGGATGGCGGACTAGGAAAATCAAGAGATCAATGCACAAGAAAGGCGGTTCTGTGATAGTGAGATTTTGATATGCAAATATGCCATCGGGCGCTAGATCTTTACATTAGTTTCGAACCTGATGAATGAGTCCTGCGTGTATATTTGTCAAATGTGAAGTAAAAATGTGATGTAAACTCTGCCTGGGTTTTACGTAATATATGTTCCATTTTGTATCCAGTCTTTTGCACTGGAATTCTAGTGTTTTCGGTAAAACCAATGTTTTTAGGCTGCTGTATTACTCATTGCCATGGGTACAGAATTGTTATCATAATTAATCATGTAGCACTCCCGCACTGCTTGACATGTATTATGTCTCTCAAAC
>RC3G0121000_0_1402
ATGGCTTCTTTAGTGTCCTCACCTTTCACCTTACCCCAAACAAAACCAGACCAACTATCTTCCTTCTCCAAAAAGCACTACTTTCTCCACTCCTTTCTCCCCAAAAAGGCCAACCAGACCAACTCAAAGTCCTCTTTCAGAGTAAAATGCGCAATGGGCAACGGCCTCTTCACCCAAACGACACAGGAGGTGCGTCGTATAGTCCCGGAAAACAAACAAGGCCTCCCGACCGTCAAAGTCGTCTACGTCGTACTGGAAGCACAGTACCAGTCCTCCCTGACAGCAGCAGTCCAGTCTCTAAACTCCAGCAACAAGTACGCTTCTTTCGAGGTCGTAGGTTACTTGGTGGAGGAGCTTCGAGACGAAACGACATACAAAACGTTCTGCCAGGACCTCGAAGACGCCAACATTTTCATCGGGTCGTTGATCTTCGTGGAGGAGCTGGCCCTCAAAGTGAAGGAGGCAGTGGAGAAGCAAAGGGACAGAATGGACGCAGTGCTGGTCTTCCCTTCCATGCCTGAAGTAATGAGGCTCAACAAGTTGGGCTCGTTCAGCATGTCGCAGCTGGGCCAGTCCAAGAGCCCGTTCTTCCAGCTTTTCAAGAGGAAGAAGCAAGGTGCTGGCTTTGCTGACAGTATGCTCAAGCTGGTCAGGACTTTGCCCAAGGTACTCAAGTACTTGCCAAGTGATAAAGCTCAGGATGCTAGGCTTTATATTCTCAGTTTGCAGTTTTGGCTTGGTGGGTCTCCTGATAACTTGCAGAATTTCTTGAAAATGATATCTGGTTCTTATGTTCCGGCTCTCAAAGGGGCAAAGATTCCGTATTCGGACCCGGTTTTGTTTTTGGACAGTGGAATCTGGCACCCTTTGGCGCCTTGTATGTATGATGATGTGAAGGAGTATATGAACTGGTATGATACTAGGAGGGATGCTAATGAGAAGCTTAAGAGCCCGAGTGCGCCGATAGTGGGGCTGATTCTGCAGAGGAGCCACATTGTTACTGGTGATGAGAGTCACTATGTGGCTGTCATTATGGAGTTGGAGGCAAGAGGGGCGAAGGTGATACCGATTTTCGCTGGAGGGCTTGATTTTTCGGGGCCTGTTGAGAAGTTTTTGATTGATCCGGTGACTAAGAAGCCGTTTATTCATTCAGCAATTTCGCTTACTGGTTTTGCTCTTGTTGGGGGGCCAGCTAGGCAGGATCATCCGAGGGCTATCGAGGCTCTTATGAAGCTTGATGTTCCGTACATTGTTGCATTGCCTTTGGTGTTCCAGACAACTGAGGAGTGGTTGAACAGCACTTTGGGTTTGCATCCAATTCAGGTGGCATTGCAAGTCGCTCTTCCGGAGCTTGATGGAGGCATGGAGCCTATTGTTTTTGCTGGCCGGGATCCTAGAACTG
>RC3G0121000_1614_1794
TGTAGTCAAAAGTTCTTATGGTTACTGAGGATCAAATCATGATTGCAGGGAAATCACATGCTCTTCACAAGAGGGTGGAACAGCTCTGCACCAGGGCAATCAGATGGGGTGAACTGAAAAGGAAGGCCAAGGTATTTTACCTTAATTATGCTTTTCTTATTTTCTTCTTAAACCCAAGGA
>RC3G0121000_2306_4109
GCAGAGAAGAAGTTGGCGATCACAGTGTTCAGTTTCCCTCCAGACAAAGGAAATGTAGGAACAGCTGCTTATCTTAATGTTTTCTCCTCCATCTTCTCAGTTCTGCAAGAACTGAAAAGAGATGGTTACAATGTGGAGAACCTTCCAGAGACTTCAGAAGCTTTGATTGAAGAGGTAATCCATGACAAAGAGGCTCAGTTCAGCAGCCCAAATCTGAACATTGCTTACAAAATGGGGGTCCGTGAATATCAAAGTTTGACTCCCTATGCCGCTGCTTTGGAGGAAAACTGGGGAAAGCCTCCTGGGAACCTGAACTCTGATGGAGAGAATCTCTTAGTATATGGGAAACAGTTCGGCAATGTCTTCATCGGTGTTCAGCCCACATTTGGCTATGAGGGTGATCCGATGAGGCTGCTGTTCTCCAAATCAGCTAGCCCGCATCATGGTTTTGCAGCATATTATTCATTTGTTGAAAAGATTTTCCAAGCTGATGCTGTACTGCATTTTGGTACTCATGGTTCACTAGAATTCATGCCTGGAAAACAGGTAGGGATGAGTGATGCATGCTTCCCAGACAGTCTGATTGGGAACATTCCCAATGTCTATTACTATGCTGCTAACAATCCATCTGAAGCTACAATAGCTAAGCGTCGGAGCTATGCCAACACCATCAGCTATCTGACACCACCTGCAGAAAATGCTGGGCTTTACAAAGGCCTCAAGCAATTGAGCGAGCTTATCGCATCCTACCAGTCGCTTAAAGACACCGGCCGTGGACAACAGATTGTGAGCTCAATAATCAGCACTGCTAGGCAATGCAATCTTGATAAGGATGTAGAACTACCTGATGAAGGCGTGGAAATCTCTGCCAAAGAAAGAGATCTTGTGGTCGGAAAGGTGTATAACAAAATCATGGAGATTGAGTCCCGCCTGCTACCTTGTGGGCTCCATGTCATTGGTGAGCCTCCAACAGCCATGGAAGCAGTTGCAACTCTGGTGAACATTGCTGCACTGAACCGTCCAGAAGAGAATATTTTCTCTCTCCCAGCTATATTGGCTGAGACAGTTGGAAGAGACATAGAGGATATTTACAGGCAAAGTGATAAGGGGATACTGAAGGATGTGGAGCTTCTTAAGCAAATAACAGACACATCAAGGGGAGCAGTTTCTTCATTTGTGGAGCGTACAACAAATGAGAAGGGTCAAGTAGTTGATGTAAAGAATAAGTTGACCTCAATTCTTGGGTTTGGTATCAATGAGCCTTGGATCCAGTACTTAGCAAACACAAAATTTTACAGGGCAGACAGGGACAAACTTAGAACTTTGTTTGAGTACTTGGCAGAATGCTTGAAGCTAATTGTGGCTGACAATGAGATAGGGAGTTTGAAACAAGCATTGGAGGGTAAATTTGTAGAGCCAGGACCTGGTGGTGACCCAATCAGAAACCCGAAGGTGTTGCCAACGGGAAAGAATATTCACGCACTTGATCCACAATCTATTCCGACCACAGCAGCAATGAATAGTGCAAAGATTGTGGTGGAGAGGTTGATAGAGAGGCAGAAGATTGATAATGGAGGAAAGTATCCCGAGACAATTGCACTTGTTTTGTGGGGTACAGACAATATCAAGACCTATGGTGAGTCCTTGGCTCAAGTTTTGTGGATGGTTGGTGTGAATCCAGTTGCTGATGGTCTTGGACGAGTCAACCGGGTAGAAGTAGTGAGTCTTGAAGAGCTTGGAAGACCTAGGATTGATGTTGTTGTCAACTGCTCAGGAGTCTTCAGAGACCTCTTTATCAACCAG
>RC3G0121000_4230_4707
ATGAATTTGCTTGACCGAGCAGTGAAGATGGTAGCTGAACTAGATGAGCCAGTTGAACAGAACTTTGTCAGGAAGCATGCACTGGAGCAAGCAGAAACCCTTGGGATTGGGGTTCGTGAAGCTGCAACCCGGATCTTCTCCAATGCTTCAGGCTCCTACTCCTCTAATATAAATCTTGCTGTGGAGAACTCCTCATGGAATGATGAGAAGCAGCTGCAAGACATGTATCTGAGCCGGAAATCATTTGCTTTTGATTGTGATGCTCCAGGTACAGGCATGGCTGAGAACAGAAAAGTTTTTGAGATGGCATTGAGCACAGCTGATGCAACATTCCAAAACCTGGACTCATCAGAAATCTCACTTACTGATGTGAGTCACTACTTTGATTCGGATCCAACCAATCTGGTGCAAAACCTAAGGAAGGATGGAAAGAAACCTAGTTCTTACATTGCTGACACTACCACAGCTAATGCCCAG
>RC3G0121000_4832_5410
GTTCGTACACTCTCTGAGACCGTGCGTCTTGATGCAAGGACCAAGTTGTTGAATCCCAAGTGGTACGAAGGAATGTTGTCTAGTGGGTACGAGGGTGTTCGTGAAATTGAGAAGAGACTCACTAATACAGTTGGGTGGAGTGCAACTTCTGGGCAAGTTGACAACTTTGTGTATGAAGAGGCCAACTCGACTTTCATTAAAGATGAGGAGATGCTGAACAGGCTTATGAAAACAAATCCAAACTCCTTTAGGAAGCTGCTACAGACCTTCCTGGAGGCCAATGGACGCGGTTACTGGGACACTGATGAGCAGAATATTGAGAGGTTGAAGGAGTTGTACTCAGAAGTTGAAGACAAAATCGAGGGAATTGATCGGTGAACTCAAAACTCATTGTTGAGAAAACTGTACATTAATTTGCAAATATAAGTAACATGATCATTTACTTGAGCTTCTAGGAAATGTCCTAATGTGAATTTTTTTCCCAGTTCCCCACTGTTAATTCATTTGTGGGGATATGTATCTGTACTTTTACACTCAGACATCAAGTCCTATAAATACATGTATTCATAATTGATGTA
>RC3G0121700_0_387
ATGGCGCCGTTTCCATGTTCAAGCGAACGCACTGCTGCTTCGGCTCTGCTCCTCCTCACCGTCACACCACCACCGCCTTCCAAGTAAATCACGCTTTCCATTTCGTTTGAATTTGAATTTGCACCTGGAATTTCGTTTTCGAAAACCACGAATCTGATAGCTGTATTTTCACGCAGGGGCTGTTTGGATGATGGCGATGAGTCATTGGTTGTGAGATCGGAGCTAGGAAAGAGCGACGGTACTATTTCCAGAGGTCAGAGCTTTGTTTCCGGCGACTCCAAATCCTGCTGCACTTCGTCCTTGCTTGCTGGTTCCAGGGAGGAGATTCAAGCTCGCACAATCAGGATGATCGCTCTTGCAGCTCTTCATCGTGATGTGAAGCTCAAA
>RC3G0121700_1011_1355
GCCGTGCAGAAAAACCGCTCGAAGATCCAAGGCGGCGGCGTGAAATTCAACAGCTGGAAAACTCGCTCAGGCGTGAAGGTGGCCATGACGACGTCGTTTGCGGCCTCCACGTCCTCGGAGTCCTCGTGCCTGTCCAGCGCGGCTTCGAGCGCGCGAAGCCGTTACTACGAGCCGAAAGCCGCTGGGATCAGCTGGACTAAGAAGAAGAAGAAGCAGGTGGGGTCGGTTATGCTGCGGCGCAAAGCCGAAGCCATTCTGAAGCTGCTCTCTCAAGGCTGCTACTCTGAAGTCAAGATCCGTCAGACTCTCGGTGACAGTCCGGACACCAGCAAAGCGCTCCGACT
>RC3G0121700_1468_1648
TTGTTATGCACGTGAAACCAGTGACCTAAAGCGAGTGTTTAAACCGTCGGATCTGGAAATGTGACGTGGCGGGGTGTGATTGGCTGTTCTGTCTTTTTGTACAGGTTGTTGAAGTTTGAGGAGGTGAAAAGAACAGGCGCAGGAGGCCGTCGCAGCCCTTATATTTACACGGTATTATAA
>RC3G0137200_0_429
GATTCATTATTCTTGCTAGCTTTGTTTTTTGGGTTTGTGGGTTTTGTCTCAAAAACATGGCAGCGAAGCTGGGAATGCTCCATTATGTGTTGGACCATGTGTATGGTGCATTCATGCACAGAACCAAGATAAGCCCTCAGTTTTTTTCAAGAGGGTGGGGTGGCAAACAGCTTGAATTGCTGGAGAGGATGATTAACCAGCTATTTCCAGTGGCTGCAGCCCAGAATTGGCCGCCCATTTTGGTCCGGCCCACTTGGAAAACTGTTTGGGAGAGCAAGAACGCTTGTCTTCGAGAAGGGGTGTTCAGAACTCCTTGTGATGAGCAGCTTCTTAGTGCATTGCCTCCTGAGAGTCACAACGCGAGAGTTGCTTTTCTTGTTCCGAAATCGGTTCCCCCTCAGAAAATGGCTTGTGTGGTTCATCTTGCAG
>RC3G0137200_1315_1495
CAATTACTTTACCTTTTGGATTTGAACATGTGATCTCGATTTTACAGGGACTGGGGATCATTCATTTGAACGAAGGTTACGACTTGGGGCACCATTATTGAAGGAAAACATTGCAACTATGGTGCTTGAGAGGTATGACTCAATTCAGCATTGTCAGAACCGTTGTAATTGAAATCAGGG
>RC3G0137200_1544_1724
GCAGCCCTTTCTATGGACAAAGACGTCCTATGATGCAGCGTGGTGCAAAGCTATTGTGTGTTAGTGACTTGCTTTTATTAGGAAAGGCAACCATTGAAGAAGCCCGCAGTCTTTTGCATTGGTTAGACTCTGAGGAAGGGTTTGGGAAGATGGGTGTTTGTGGACTTAGTATGGGTAAGA
>RC3G0137200_1951_2214
GAGGAGTACATGCTGCAATGGTTGGATCACTGCACCCTACACCTGTTGCAACTCTTCCTTTTCTATCTCCACACTCTGCTACTGTGGCATTCTGTGAGGGAATATTACAGCATGCTACTGCATGGGAGGCACTGAGAAAGGATCTTGCAGTAATGACTCTCGAGGAGGTCAGAGAACGAATGCGCAGTGTTTTGTCTCTCACAGATGTGACACGCTTTCCAATTCCAAAAAATCCCAATGCTGTGATATTTGTCTCTGCTACT
>RC3G0137200_2956_3429
GATGATGGGTACATCCCAAAACACTCTGTGCTAGAGCTTCAAAAAGCTTGGCCCGGTTCAGAAGTAAGATGGGTCACTGGTGGACATGTCTCATCTTTCCTTCTCCACAATGGCGAGTTCCGCAGGGCCATTGTTGATGGACTTGACAGATTAGAATGGAAGGAGTCTCCTTTGTGACATTGGCATCACATGTGAAGAAGTCCCTGTACTTGGTCTGAAATGGTAAATCTACACTACTAATTCTGACCATACTTGTAAAAATGGATATACTTGATGTCTGGAACACCTCCAAATGGAAAAGAGGGGGTATTTTATGAATCATCTATTGATGTTCTCTCATAAGATGTATTTCTTGTTGTACTCTAATCTGCAAGTTTACAATGATGCTGGTATGTAGAGATATTATCATTGAAAATTTATAATGTATATTTGAAAGCAATTAACATCCGAGTACTCAGATTGGCCTCGTTTAT
>RC3G0138300_0_506
TCTTTAGAAAAGCAAAAAAAAGCGCGATGAGCGAGCCAATTGAGCCCTCAACGTCGTCGTCGTCTTCGACCAAAGACCCCGCCTTTCTGATTCACCCTCGGCGCGAGCCATTCGAGCATGGCTTGCTCTCCATCCCCAAGCTCATCTTCGCCGACCCCACGCAAACCCTAGTCCCTCTCAAGCACAAGCTAATCGAGCAATCGCCGAGCCACCGGGTCAACGCCGCAGCGATCTCCGAGTCCCTGCAGATCTCCATTGATCTCGCCAGGCTCGTCCTCGATACCCTAGCCTCGGTGCTTCATTTGGAGTCGGACCCGCTCGTCCAGGCCAAGCCCGACGGGGTTGATGAGGTCGGAGCCGATGTGCATGATCTGGTTTTGTTCCTCTACATTCAGTCCTACAAGAAATTGCTGCCCAGAACGCACAAGGATTCCGCCGCCGTTGCCGATGTTTGGCCGTCGACGTCGGCTTTCGACGGGTATTTGTCGGCTTTGTCGCCGTTGCAG
>RC3G0138300_631_856
CTGAGATTAGTAGTTTTTTTTTTTTGGCGGTTGGTTTGGAATGTAGGGTGAAATTTTGTTAATTAGGGCCCAAAGGTAGTAGTTTCGGGTTATTGCATTTGAAGTGGATTTATATGGATTATTTGATTAGTAGGTTCGGAAATTTTGTTGAGGTTGGAATGCAATGTGGGAGTGTTGAAGTTGAATCGGGTTTGATCTGTTTGTTTTTCTAACTTTCCCTTTTGT
>RC3G0138300_1271_1451
AATCCAACACACATTGCAGCTTGTGCGGAGCAATAGCCGTCGGTTTGTGCCATCACAGGCTGATGAAGAGGCCCATCAGTTATCATATCTGCAAAAGCATTTGGGTAACCTGGTCTCACTGTTAGCTGAACCTGTGGAGGGGGAAGGCGAAGAATCTCTGGTTTGTGAAATCACTACTTG
>RC3G0138300_2234_2615
GTTTTAACCATGGAAAGGTTAGAGCACCTTGGGTTTCTGATTCAATTTGGTGATAAAGGATCTGAAAGTGGTCACTTGAGCCAATATGCTCCTTTCTTTGCAAATTCAGATCCTGATATGCCTGCTGTTCCTGTTCCTGCCGCACAAGTTCACGAGTGGATTTTAAATAATATAGCTTCTGCTCTGGAAAATATTTCTGAAAGAATTTCTCCTAAAGAAAATGGCCTGCCCAGTTCCTCAGATCAAGATGTTCCCATGGCTGATGCCTGCACGAGTTCTACCAAGGGCTCGACATGTGTTAGAGGTTCAAGTTTTATCGAAGGAATCTCTAAATCATCACTTGTAAGGCATGCATCTGATCTTAAAGGTCCTTCTGTAAAG
>RC3G0138300_3229_3409
GTATGTTATATTGCTCTTAACTTGTTTGCAATTTCAGGTTTTAAACTGCCATGATTCAGTGATCTATATATTAGCACCTCTGAGATATGCCACAGTCTATGGATGCTCTGATGCTACAATTGTCCTAGGAGCTGTTGGAAAGGTAATGGTGAAGGAATTTGTGTTGTATTTAGTGCTAAT
>RC3G0138300_4412_4592
ATAATCTAATCTCTTCTACAGGCCGTAAGAATTGAACACTGTGAGCGAGTTCATGTGATCACAGCAGCAAATCGAATCTGCATTGCTAACTGCCGCGAATGCATGTTTTTTCTCGGGGTAAACCAACGACCACTTATTGTTGGGGATAACCATAAGCTGCAGGTGAGTTTCACCATATAG
>RC3G0142200_0_1015
ATGGTTGGACCCTCCAATCTAAAAACCCTCCCTCCCATCCAAGTTTTCTCCACCTTATCACCACCACCATCGTCTTCTTCCTCAAGCTCCATGACAAAGCTCAAAACCCTTATCCACACCCTCATCTTCTCCCACGTGTGCCGCGCAATTCGGTATCTCAACAAAACCAAGTCCAAAACCATATCCTTTTTCATTCAAATCATTAAGGAGAGCCAGCCCATGCAACTGATTTACCCCACAAAGAAGAGCAAGAGCAAGAACAAGAACAAGATCTTCTTCGGCTCGTTCCGGCTGCACTACAACTGGTGCTCCTCCACGCACGTTCTTCCCGTGCCAGCCCGCGTCTACGAGGGTCTCACATCAACAAGCCATTTGTACTACGATTCGAATTGGAATTCCGTAATTTCAACCGAGGAGCAATGCGGCGGTCATGATCAGGACAGCGGCGAGTCGCAGCTTTCGGGGTACCTCCAATGGCTGGAGGAAAACAAGGTGCATGAAAAATCCATGGCTGAGGCTGATGAGACAGATGAGAATGAGATTGATAAGCTGGCCGATTTGTTCATTGCGAGCTGTCATGAGAAGTTCATGTTGGAGAAGCAGGAGTCCTACAGGAGATTCCAGGAAATGCTTGCCAGAAGCGCATGAGATCGGTAGTTGTTTAGTGTCTGTGTTGGATCAAATTTTTCTCTTTACCTTTCTCATTCTTCTATGAAAACATGTCTCGAGTGAGGAAAGCGTAGTGATTGGCTGGATTGAGTAATTTTTTTTTTCCTTTAATTATGTAGTTACTCGATTAGCTTGTGTCTTTTTGAAAATGGTGGGGTTTGGAGAAATATTGTACATGATGATGGAGGGTACTTTCTGGGTTTTTGTGTAATTCTTCTATCTTCAAATGGTGATGGACGTTGTTAGTTCTTTGCAATTTTGAATAGGTAGAATTGTGCTTTTAAAATTGTGTATTTCTGGTTTTACACAAGTTGCATGATCTACTTACTGATCACAAAAGAATGAT
>RC3G0144300_0_319
GCATCTCTCACTCTCCCATCATCACTCATAGAATTTCTTCTCTTCAATGGCGACCTTACAGGGCCAGCTCTCTGCGATTTCCGCCATCGGCTCCTGTTGCTCCTCCTCTTCATCGTCCTCCTCCTCCCTCTCTTCCACCACCACTTCACTGGTTTCCGTCGCCACCTGGCCGCAGTCTGCCCGGAAACTCCCCGGAGACCGGAGCCGGAGTCTCCAGAGGTCCGTTGTCCGAGCAATGGTTCAGACGGTCCCCGGAGCTCCGGCCGCCTACGCTAAGGAAATGGAGAGGCTCTCCGCTAAAGAATCACTGCTTCTCGCC
>RC3G0144300_640_954
ACTCGAATGCCGAAACCTTTTGTTTCAGTTCAAGGATGCTGGGGGTTTTGAGGCATTAGTCACTGGAAAGACGACAGACATGCAGCGGATTGATGTCAATGAGAGGATTACTGCTTTGGAGCGGGTCAATCCAACACCCCGCCCTACAACGTAAGTGCTTTTCTGAACATAGCATTCCCACGTTTTATGTGCTCTGGATGACTTGTTCACTTGTTCGTTCAGCTTCCCAGGTCGCCCTTTTTGGAAGGACGATGGAATTTCGAGTGGTTTGGGTCCGGAAGCCCAGGTCTATTTGCTGCTAGATTTCTATTAGA
>RC3G0144300_1043_1223
AAAGCTATCTTATCTTATTGATGCAATTTCTCTCTCTGCAGGAGATTTCCTTCAACAGTGGCCAGTTTGTCAAAAATGGAGGTGCTCATCAAGGAAGGGAATGCAAAGATTACAGCAAACATGAAAATATTGAACTCGGTATTACATTTTGTCTATAATATATCTATATAGAAATAGAAG
>RC3G0144300_1700_1917
ATAGAAAGCAAATTTTCTCTGTCAACCAAGTTGTCTGTGGAGGGACCTGTTAGAATGAAAGAGGAATATGTTGAGGGGATTCTTGACACACCAACAGTTATTGAAGAAACAATACCTGAACAGCTAAAAGGTGCACTTGGTCAGGCAGTCAACACAGTGCAACAGCTTCCTGTTCCAATTAGGGATGCCTTCGCCAGTGGGTTGAGAGTTCCTTTAA
>RC3G0144300_3523_3703
TTTGGTCTATTTTAACCTAGCTTTCACTATGCATCCATGCTAAGTTTTACTTTGTGCCTGCAGCTGGAGCTTTCGAGAGACTCTTCATGATTTCCTATCTTGATATGGAGATACTGGTAAGTATTATACTGAGTATTATTTTCTGTAGTTCAGTTTGAATTTTTTAAACATTACGTGTGT
>RC3G0144300_4868_5134
ATCATAAGAGATGCTGCTGGAGTTCCTGAAATACTTACAAGGTTAGATTCACCCTCATCTCCCCTGGCAGAAACCATCACGGAGTATGAGAGCTAAAGGTGCTATTATGTATGGGAACTAAACTTTTTCTATTTTTGTAGAGTTCACTTTCAAATGATAGTTACATTTCATGTCCTTCTCTCTGAATAAGATGTTGTTCCTCTTCTGATTTCCCTTGATATCTTGCTGAATTTTTTAAGTAATTGGCAATGAGGAAAAAACCAACC
>RC3G0144500_0_206
TTTTCTCCTTCTAGGGTTTCTAAGCTGCAATTCCTCAATTTCCAGCAATTCTTATGAAATTTAATTTGGTGTGGTGCAGGACGACAAGTTTGTGATGAAAGAGGTGTACCAGGGACAGCAGTACAGTCAAATTTACTTTGCGCGCCTCCATCTGATGAGGACCCTCCTCTACTCTCTTCTCCCCAATTGGAAGCCCCATTTACCAG
>RC3G0144500_352_532
TTCATAAGTAGCGGTGTTCTGTGTATGGTGTTGCAGTTTGCACAATTTTGGGATTGGAGGAAGGCAAGGAATGCACCATTGTTGGAACCCTGTACAAGCACATGAAGCTCAAACCTTCCATTCTTGACGAGTACTCTAAGACGGTGGGGTGTACTCGTCCATTCTCAATTTTCCTACTGT
>RC3G0144500_562_742
GTATACTATTATGTTTTGTTTAACAGAGATCTGCGGTACCACTTGTCAAGCCTCATAATTTCGTGCACGCTGATGATTATTTGGTTTTGGAGGATGAAAGTGGAAGAGTTAAGCTTGCTGGGACCGTGCTTTCACCTTCCGTATATGTAACGGGTATGTGTCGTCACTTCTGGACTAATG
>RC3G0144500_980_1160
TTCAAGCATGCTCATTTTACATTGACGTGGTGATAGGGAATATTGTTGGCTTGCACGGAAAAGAGACCGGTGCAGGTGAATTCTTAGTACTAGATGTTCTCGAGGCTGGCTTACCACCCCAGATTGAGCTGCCACTTAAATCAAGTACAACGTTATTACCTCTCTCTCCTTTCTTTTGTG
>RC3G0144500_1853_2174
TTTCTGTATATCTTTAATTTGTCCGCATGCAGGAGAAGATAAGTATGTTGTTTTTGTTTCTGGGCTTCATGTTGGAAGCAGCTCTTCAAATCCCCTCTTGTTTCAGCTTCTTGTTGATCATATAACAGGACATTTAGGAGATGAGAAGGTTCATGTCCTTTGTCCTTCAAGATCATACACTGTTCATTATGTTCCACACGACTCCTAACATATTATAGTTTTTGGCACATTGGACAGGAACAAAACCTTGCATCGCAAATAGTTCATGTTGTAATTGCTGGAAACTCTGTTGAACTTCCTCGTGGACTTCTTAATGGACAG
>RC3G0144500_2411_3009
AACCTGGCACCAAAGGATCAATCTAGGCTCTCTTCACCAATTAAGGAGCTGGATATTATGTTGACTCAGGTTCTTTCTATCAGTTTAATTTGTCAATACTTCATATTTGTTTCTATCATGAATTTCACTGCTTAATTGACTTCACTTATGTCAGATAGCTGCAGGTGTGCCTTTAGATATCATGCCAGGTGTAGATGATCCTGCAAATGCTTCGTTGCCTCAACAGGTTGGATTATGTCCTTGAAAGTATGCATTTTGGTTCATAACTTTGTTTTGCTTCTGATATTCTTTTCCTTTCAGCCTTTAAACAGATGCCTTTTCCCTGGGTCATCAGTTTATAACACGTTTAGATCATGTACTAATCCTCATTCCTTTGATCTTGATGAGATGAGGTACAATATGGAAGTGATTTGACTTTTGGTATTATCTATTAGGTAATTATTTTGACATAGTCATCTTTTGGTTTTCAGATTTGTTGGAACATCAGGGCAAAATGTGGATGATCTTGATAGGTATTCAGAAGCAAAGGATAGACTTGAATATCTTGAAAGAACATTGAGGTGGAGGCATCTGGCACCAACAGCACCAAACACTCTTG
>RC3G0144500_3207_3565
ATCAAATTCATACTCATGTTAACGTTATGTTCTTTCAGAGTGTTATCCTTTCACAGATAGGGATCCCTTCCTGATGGAGAGCTGTCCTTATGTGTACTTTGTTGGGAATCAGGATAAATATGATAGTCGCTTGGTAAAAGGTATAATCTTTTAACTTCTTTGGATAGATTATTATTTTTTTTTTTTTAACTTCGCCGATAGATAAAAACAATTTTCGCTGGCAAAACTTTTTTAATTTGTTTTTTTTTGCTTTTCTATCACTTGATTAGTCTACAACGTTTCATGGGCAGGATCTGAAGGGCAGATGGTGAGACTCATTTGCATTCCTAAATTCTGTGAGACAGGAGTTGCTGTTGTG
>RC3G0144500_3727_3907
GTTTGAATTATTCTCCAATCATTCTTATGATGGTGTGTTCCCATTTTGCAGCTAAACATGAGAACCCTTGAATGCCATACACTCAGTTTTGGGACTCAATTCTAATAACCTGGTATGAGATTTATCAGGTAGAGTTCTGAATTCTTCAATAATTTAGCTCCAGTCAAATGTTCTATTTAT
>RC3G0144500_4664_4844
AAAATGTGTAATATTGCTCAGAAACAGTTTTTAAAATCCATTTCAAAAGCAACATTCAGCAACTTGTTACCCATTTTCTAAATTTACATTGGAAATATTTAATCTCGTTTTCACCTGTTTGAATGGATTTACATATTCAGTACATGTTCTAACAGCATTTGTGGAGATCCATTGAAGAGG
>RC3G0146800_0_454
CTCTGCCGGGGGTTGTAGTTTTTGATTTGGATTTTGTTGGGTTTGCACCTCCTTCTCTGTCTACCCAGCTCTCTGCTCCTTCCTGCCTCTACGTTCCATCAGAATCCGGCACAGTTCCGGGTCTTCTTCGAAGCTCCAATATTTCATCTTTAACCCGATGAGGATCCGGAAAAGACAGGTCCCGTTGCCCCTCTCTTCTCTCTCTCCCGTGCCTCTACCAGATCCCCACCTCCTCAACCTCAACCACTGCTCATCATCACCTCCTCTGGTGCAACAACAACAACAACAACAACGTATCCACCACGATCCAAAACCCTCCCAACGACTTGATCATGTGGGCCCTCTCCCTCATCCTCAGCCGTCTGATCATCCCAATCGCCCCCGGCCGATTGGAGCAGCGAGCGACGACGGCTGTGATTTTTCCGGGGAGCTGAAGAAGAGAAATTACTGCTCG
>RC3G0146800_534_714
TTGCACCCATGAGAGCGTGAGAGTGTGGATCATATATTTGGAGTTGATTATTACAGGAGACATTGAAAGGGGAAGACGAAGATGGATCAAGAGATCAGGCAGAGGAGAAGGGTAATGATACCAGGTAATCAATATCAGTAATACATAAAGTTTCCCATCTTTATTTCATGAAATCCAGCT
>RC3G0146800_1042_1222
TGGTCTGTGAACTCTTGAGGTGCAACTATGCGTGTGGTTGTGGTTGATTTTTAGGAAGGGAAGCACATTGGGTGCAGAAACTGTATCTGGGTTTCCTTCAGAATCATCAAGTTCTTCTCATCGAGGTCAATAATTCTTGTTTCCTTATGTAAATTGCTCATGAAATAATGTCTCTACGAT
>RC3G0146800_1277_2319
TTCTTGGGAGATGGTTTGAGGGAGAGAAAGCGTTCCCATTCAAGAAGCGAAGAGGGAGCTTCGGGGAGGCGACGAGAATGGAGAAGGAGAAGAAATTAACGCAGACCAAGATGGACAAGAAATGTGATGGTCAACAAAGTGATGATAAGAAGCAAGAAGATAGAGTAATTACGAAAGAAAGCCTCGACCATACTGTTGGTAGTGGTACGAGTCCAAAGAAGAGAGCAAGAGGCAATGCAATAATGGAGGGGTCGAGGTGCAGTCGAGTTAACGGAAGAGGATGGAGGTGTTGTCAACAGACACTTGTCGGGTACTCTCTTTGCGAGCATCACTTGGGCAAAGGAAGGCTTAGGAGCTTGAACAGCGTCCGAAGTCGCTCTTTTGCGAGTTCTGTTGGATCCATAGAGACCAAGTCCAAGCAATTATCAAAACCCTCGTGTTTGGAGCTGCCAAAGGAAGAGGAGCGTAAACCTGATACGCTACTAGATGTCAATCATCATGGTGAAGATCAACGACACGAAAATGAATACGGTGAAGAGAAAAAGCCGTTGGTGGTTACGAAGAAGAGAATGAAACTCGGTATTGTAAAGGCACGATCCATGAGCAGCTTGCTTGGGCAAACGAACAGTGCAACTGCAGTGGATGATGAGAATAACAAGTAGGTCAAAGTATTCGTTCAACTATTCGGTGTAGTTGAGAGTTACGAGCAAAAATTGAGGTTTGAAGTGTGAATAACTAGCTAGCTTGGTGCAACTATACTTTCAACTACTTGCAATTTGCGTGTGTGATTCGATCTGAATGATATAAACAGATGCTCGATAAAGTGTTGGATTTATCATTGTCATGATCCTCTTTATAATCTTCTTGTTTACTGCTTTTGCTTCGCGTGAGTGATGGGTTTATATTAAACAAGTAGATGCAATCGAGTCTAGTTTAATTGCAAATTAATGTAACTTTAATATTGGAAAGAATATTTATTTCAGATGTGGGGAACTACACCAGGAGACCCTAGTTCAGTTATTACTGTACATCTTTTGACCAG
>RC3G0146800_2416_2645
TAGCACACTGGTTGCTTTGTTCGCTACCACCCGAGAGGCGGCCGAGAAGCAGAAGATTAGAGAGTCAGGCTGAAAATTCATGTATACATAGTGGTCTAATGACAAATGCCGATGATGGCGGAAGCTCGGAAAGTAGCCGTATGATGAGGAAGGCGGGGCTGGTATGGTGTTTTTGGTTTTAATGCTTTAAGGTTGTTGTTAAGATCATTTACAGTTATATTTAAGAACT
>RC3G0148300_0_288
TCACAGAGTGCGAGAGACGAAATGAAGAGAGCTCCGCGATTCAAACGAGTCGCCGCTAAAACCCCCAAGCGGCCAACACTCTCAAACCGACCCAGCGATGACGACGACGACGACGACCAAACTCCGCCGAGTCAACCCCAACCCGACTCAACTCCAATCCCAGAGATTCCTGCGGATAAAATGACCATCTTGCCCTACACATTCTTCCAGATTGACGCCCTAGACCTCGCCCCGCGTTTGCTCGGCAAGTTCCTTAGGAGAGACGACGTTGTTCTTCAGATTACCGAG
>RC3G0148300_526_706
TCGAAATGTTTCATTTACGGATTGCTTACTTGTTTCTGTTATGCTTTCTCTCAGGTTGAAGCTTACAGACCAAATGATTCGGCTTGTCACGGTCGATTTGGCATAACACCAAGAACAGCCCCTGTTGTGAGATGCTGCCCTTAGTTGTTTTCCTATTTAAGTTTATGATCTGAAATTTTA
>RC3G0148300_752_932
TTAGTCATGAATTGGTTTTTGGACACAGTTTGGACCAGGAGGGCGTGCTTATGTTTATCTTTGCTATGGTCTTCATTCGATGCTGAATGTTGTTGCTGACAAGGAGGGAGTCGGGGCGGCTGTCCTAATACGTGCTTGCGCTCCAATTAGGGGTAATTTTCTGCAGACATTGTCATATTA
>RC3G0148300_1709_1889
CTCAACTTTTCTCTCTAGTGTTATTAATTACATGCATCATGACAATCACTGTAGGATTGGAGACCATACAGCAACGTCGAGGGCAGAAGACTAGTAAGCCTGTTCTCCTTAGTGGACCAGGAAAGGTGAGCATCCTTTTCTTTACATTTCTATAGCATTCTTCTGTTGGTGCAGTCTTTG
>RC3G0148300_2218_2632
ATCGGTCAAGCCCTGGGACTTTCTACAGAATGGTCTAACCACCCCCTCTGCACTCCTGGTATGCTAAGTAATCATGGCTGTTCATCTATAAGTTTAACAAATCTATGTAAATCTGAAATAGATGACTGTCTGGCCAGGTGGTCTGGAAATCTTAGATGGTCCCCCACCTGAAAACATGTTGATTGGTCCGCGTGTAGGCATCAACTATGCTTTGCCTGAGCACGTCAATGCGTTGTGGAGATTTGCAATTGCAGGTACCCCTTGGATAAGTGCTCCGAAGAACACTCTCCGGCCACCGTCATCTTAAATTATGGGCAGCATGGATTCCGTAAAGGTACTTTTGGAGGGAAAGAAAAGGTTCCATGTAATTATGTCTACTATAAGCCTTTTTCTTGTTTCTGTATGTACATTATC
>RC3G0148300_2686_2955
ATATTATGTAAGTTCAGGCAATTCGTTAGATGCAGAATTGAACTTTGAACTTGGGGCGTCGAGTCTTGTAGTGTTTTGAAGCAAACGTTGTCGGCCCTATACAGCAGTCTATATGTAGGAATCTCTCCCAAGTTAATGCTTTTTTCTTTGTGTTTGGTCAGAATATAAGCTATTGTGGAGAGCTCCATTAATTTATAGTTACATTAGAGGAGAAATCGCACCCCTAACCTAACATAATCCTAATTGAATTCTCAACCTTCCTCACCACA
>RC3G0149900_0_180
ATGAAAGACAAGAAATCCGCGTCCAAGCTTCAGCGAATTCTAGTGACTTGTGCAGCTCAGGTCAGTCCATTTCCCTGTGTTTTTTTTTTTTTTTTTTGGGCAATCATCGAGTCAATTGCAAGAAAATGTTGGCATACAAGGTGTGAATTGAGGGTTGAATTGTTAGTTTTAAGTTTAGAT
>RC3G0149900_806_986
TCATGGTGCAGTAGCTTAAGTATATCTCTTCCTTGTAGGCAAGAGAATACGGAGGTTGTGTTGCAGCAAAGGTTCCACAAGTTGAACGTGATATGTGCTTAAAGGAATTTCTTGCATTGAAGAGTTGCATGCAAAACGTGGTACCGATTCATACTTTATTAGTTTTGTTGAAGTCTTGGG
>RC3G0149900_1318_1498
AAAAGCATCAAGTTCACAGCTTAGTAGTGGTTTGAGTGGGTCTGGTGCTCTATCACATGTTTATATTCCATATCTTCCCCTAAGATGCAATGTACCTGGATCTAGGGGTTTATTTTACGATGATGGAAATAAGTTGCTGCTTTCCCCAGCATCAGATCAGGTATGATTGTGGTTAAAGAC
>RC3G0149900_1669_1929
GTCTTCTGTTGGAAAACTGTTCCTTTTGATCCTATGGTTGCTCCTACCTCTGATTCACTTACCGAAGGGCCCATCGTATCTATTCGATATTCCTTAGACTTGAAGTTTATAGCAGTCCAAAGATCTGATCAGGAGATACAATTTTGGGATAGAGGAAGTGGAGAAACATTTAGTCAGAGGTGCAAGTCTGAGTCGGAGAGTATACTGGGGTTCTTTTGGACAGATTGTCCCTTGTGTGATATTGTTTTTGTAAAGACCAG
>RC3G0149900_2338_2518
GTTCAATCTCAGTGGGCTGGACTTATTTGCTTACAATTCGGAGTCAAAATCACTTCAATTGGTTGAGACAAGAAAACTGAATGTCAATTGGTATGTTTATACACATGAAAGTCGCCTGGTTCTTCTTGCTTCTGGAATGCAGTGCAAAACCTTTACCGGTTTTCAGGTATGTGTACAGCT
>RC3G0149900_3542_3857
CATAGTCTGACAAATTTACTACTTCTTGTCTTAGCTTTCATCTGCAGGGATTATTCGTTTGCCAAAGTTTGAGATGGCAATGGCTAAATCCGAGGCTAACAATAAGCCCGTCCTAGCTGCTGAAGATATTTTCATTGTCACTGTGTATGCTTTTATCATATTCTTTCCCTTGTTCTATTTTATTTTGCAAATTACAATCAAAATTTAGTCTGGCTTTCCTTTTTCAGCTATGGTAGAATATATTGCCTGCAAGTTGATAGGATTGCAATGCTCCTCCATTCTTATAGGTTTTACCGCGATGTGGTGGTACAACAG
>RC3G0149900_4735_5282
GGTTCTTTGCCTATTTATTCAAGCAAGGTTGCTGTGAGTGTGGTTGATAATGTACTGCTTGTGCATCAAGTTGATGCGAAGGTTGTTATACTGTATGATATTTATGCTGATTCTCGAGCTCCCATATCTGCACCACTGCCTTTACTATTCAGGGGTTTCCCCAGGTCCAATTCTTCTTCGCTGCGATCAAATAGGGAAGATACTGAAAGTTCAGAAGTGAATATAAGTGATCATGAAGCAATCATCTATGGAGATGACTGGACATTTCTTGTACCTGACCTCATATTTTCTGTTTCTAATCAACTCTTATGGAAGATCCATTTAGATCTTGAGGCAAGTTTCCTTTCATTCTCTGCTGCATCATTTATTACCAAGAATGTTCTTCGTGCATTACATCGTAATAAGAAAGAAAAGAAACAAAGGAAAATTGTTTTTCTTGCACTAATCTCTCTCTCTGTGTTTATGCTTGCAGGCAATTTCTGCCAGTAGCTCAGAAGTACCATCAGTTCTAGAATTCTTGCAGCGGCGAAAGTTAGAGGCCAGTAAG
>RC3G0149900_5526_6095
GCTAAGCAGTTGTGCTTGTCAATAGCACGCACTGTTATTCTAGAACGGAGACCTGTGTCCACAGTTGCTAGGGCAATAGATGTTTTAGTTTCCTCTTATTCTCACTCTATTAAGACAGGAAATTATCTTAAGGGAACCAAAGCTGGGAAGACATTACCTTCTGGCATGCCACACACAACTGGTCCCAAGTTAAGTGCTGATTCATCTGCCAGTAGAGTAGATGCAATTGGAAAATCCATCAAGTATGAATCTTCTGCCGGAGTGGACAGTGAATCGCCTAATAGATTTTTAACCTTTTCAAATTCGGACTCTGAGGAGGATGCTAGCTTCTTTGATAGTAAAATAGACAGAGGGAAGTTAACCGGTGCTGAAACTTCTGTATCTGAAGCTCGGTCTTCATTGGTTAACAACCCATTGGATGCTAATCTTTCTGAGCAGCAAGAGTCTCAACTTACCTCTCCTGCAATTTCACCTGATGAAATGTACAGTTTTGTGTTTGCTCCTGTAGAGGAAGAGATGGTTGGAGAACCTTCTTACTTGGTTGCTATCATTGTTGAGTTTCTTCGCAG
>RC3G0149900_6800_6980
GTTCTTTTCTTTATTTATTTGTTTTTCTGTTGCAGTGCTAATTTGGAAAAGGTTGAAGTCCGTCCTAATCTTTATGTCCTGACCATCCAATTACTAGCGCGCAGTGAGCGATATGCAGAACTTGGGCTGTTTGTCTTAAACAAGGTGTCCGCATACGTTCCTTTTATAATTCCGTGCTTG
>RC3G0149900_7038_7218
ATTCTTGAACCTTCTAAAGAAGTAGCGATGCAGCTCCTAGAGTCTGGCCGTCAGAATTCCCGGACAAGGAAGTTGGGTTTGGATATGCTAAGGCAGCTCTCTTTACATGAGGACTATGTACTGTTACTAGTGCAAGAGGGATATTACCTTGAAGCATTACGGTATGCACGGAAGTATAAG
>RC3G0149900_7649_8028
GTCAATACCGTCAGAGCTTCACTGTTTCTTGAGGCAGCATTTATCTCCAATGATTCACAGCATTTAGCTGCTGTCCTTAGATTCTTTACAGACTTCATTCCTGGCTTCAGAGACACATCAGATCACAACACTTACTACCGCATTCTCAGTGAGATGAACTCATACATTGCTGCTTAAAGTTTGTCATAACAAGATGATTAGGACAGTAGAATTGTGGTATATCAGGTAAAAGTTACTTAAATAAGGTGTACAAAATTACAACCGCAATTATCGAAAGGACTTACTTTTTTCTTTCTTTCTTTAACACAAGAATAGGAAATACGGGTGCATGCTTTTGATTGCTTGCTTTTCCGTTTTAATCAAACTGTTTAAGAACGTG
>RC3G0165600_0_180
CCCAATCTCTCTCTCTCTCTCTAGTTACTCTCTCCTCCCTCTTTTGCCCTAAAATTTCATTTTGGGGCAAATCGACCCAAAAACCACAGCGATTCATCTCCCTCGACGCGGCTTCACACTCGGATTTTCGCGGCTTTTGATTTTCGATGCCTCTTCTCTTCTCCACTGAGGTTAGACATT
>RC3G0165600_314_494
TCATATATAGGTTTCTAAATCTTGGTGAAAGATCTGCGGTTCGTAGTGTTTGAGGTGAAGGTATGGCCAAGGTTGCTCGACCTGGTTCTCTACCTCCCACTGCTCTCAAGGTTGGTGGCGGAGCGATGAAGGCCGGCCCAGTCAAAAGAAAGACGCCTTCAGAACTGAGAGTAAGTTTTT
>RC3G0165600_969_1267
GAAGAGCAGTTGAAGCGGATGAATGCTGCAGAGATCATGGATGAGTCTCCAGCCCATTTGCTTGGTTCTGCAAAGTAAGATTGATCAAAGTGTACACAAACATGAGTTATTAACTTCTTTGTAGTTTTGGTTTGTAAATTACTGACTTATTTTCTTTTTGAACACCAGCGAGGCAGACAATGGGCTTAACAAACCAGAATTGTCAAGGATTCCTAGATATCATGACATCCGTATGGATGAAGTATATCCTGCAAAGAAATCTAGGTCCAGAATGCTATTTGGAAAGGAAAATGTCAAG
>RC3G0165600_1327_1507
TAATTCAGTTGGTATCTTGCAAAACTACTTTATTATTCTGTCTAGGAAAGTATTTCAATGGAGCCACCTATCAGCCTTAAGAGTCTCTCTGCGTGCTCTAGTCTGGCTTCCAAGAGAAAGCACCAACAAATGGGGTATGGCTCTCAGTAACTCTTGTATATTTTGTAGAAGGTAGGCACA
>RC3G0165600_1541_1721
CTCTCTTGTCTGAACAGGCCAGAGATTGCAGCCGAAAGCACAGAAAAAGGTGTAGCTAAAGCGGGTCAAGCAAATGAAAACTCTAGTCAAAGTACTTTCCGTAGTGTTACTGAGATTTCATCGGCTGGTGATAGGTCATCTGGCTTTGGATCTGTTGATGTGGTATATTTCGTGCCATTC
>RC3G0165600_1777_1968
GGTAAAGCAATGAAAGGAATGGCCGCCCTTGAATCCTCAATTGCTACTGGTTTACCTGCTAATTCTTCTGAAAGAAATGTGGATCCTTCATCAACTGGTTTTGGCAACTTTTGCTTGCCTGGTGGCAAGGTTCCTCTGGATTTTACTTTGAAAACTAGTATGCGAGTGGTTTCCTCTTCCCCAGCGAGTCG
>RC3G0165600_2536_2724
GATTCATAAGTCAATCACACGCTCCACATTCAAATTCGATAGTTTTGAAGATCAAATTATGAGCGGTAGCTCAGGGCTCACATCAACTTCTGAAGTCAGTTCTAAACTTTTACATTCATGGGTTTATCCTCAATCTACCCTGCCACCTTCTCTTATACAAGTGTTGACCTCCTCAACAGCCGAGGGAG
>RC3G0165600_2778_2958
TATCCTGACATGTACTTACCAGTAGTTTCCTGTTTTGTAGTTGAAATGGATTTTTTAACAAAACGACATGTAGCATGGGAGGACTCATTTCGGAGTCTATACTACATGCTTCGAAATGGTGCCTGTAATATATTTTATGGTAATAACTTATGCCCTGATATTGTTCCCTAGCCACAATTT
>RC3G0165600_3367_3547
ATTGCTGTTTTCATTTACAACCTTTTAGTGTGTACTCCATATTTTGTGGTAATGTTTACTGGTCGGGATGTTGCTGTGGGTACCAAACGCCTCACCAATGCTTGTATCTCCCAGTCAACAAGAGTCTTCCAATCATTGTTAAGAGAGAATGTAAGTTTTAGCTGTTATAATTATTATTAT
>RC3G0165600_4524_4704
TGCCATGTTTGACATTTTTCAATTGTAAAATATTGGCATCAGGATGTTGCCTTCTCTATGCCCCTTTGCCGTTCTAAAGTGGAGCAAGTCACTACAGAAGTCCTTGATGAACTCTCAGAGATGCAAGAATTGGGCCAGGTTAGTATCTTTTTTACCCCTTAAATCACAGTATATTTTATA
>RC3G0165600_5098_5455
TCAACTAATTTTTCTCCATTCAAAATTGTTGCAGACTCGACGCACACGATCATTGGTTGATTTAGATAATACCCCAGAATCTTTGCTGGTCATTAGTGGGAATAAGAATGTACATGGCCTGTTTGATATTTTATTAAATTATAGGTATGCTCTGGTAAAGAAGAGAACTCTGTAAACTCAGATACTTAGTTTCCAAATTGCATATTATATACATCTTTCTGATCTGTATTATCTTGCTGAATCTTGTTTCCATCTGGTTACATGTTTAGATCTTTCATGACTACTTTGATAGGAGTGGATGTTCCTGTACTATATTCACCCGTGCCATTTCAGAATGCTGCCATCTCTTCTCCACAG
>RC3G0165600_5826_6026
GTTAAATGCATGGATCTGAAAAGAACAGAACAGGTGGTTGCTTCAAACAAAGGATCTGTTTCACAAGATGTTGGATCTATGCAAAGCATATCTTCTGGTCTCTGCTCTAGTGTTGAAATTAAGGATGCATTTATTCCACCATGGATTATATGCAGTGTATGTGCTGTAGTGGGATCTGAAGGGGGAAGCTTTGAGGCGAG
>RC3G0165600_6372_6762
TTTCACAAATGAACCTACCTCAATCAGTTTGAATGGTTCAATAGAAGCAGCTGCTGAGAAATCTGATTCTCAAGATGGGATAGCTGAAGATTTGCGAAGTAGCAGTTCAGCTTTTGGTATTTCAAAAGCCATTGTAACACCAAACTTGCGCTTGGGTTTACTAAAGAGCTTGAAGTTTTCAAATGGTTCTTATATGGCTTCTGTTTCTCCTACCTTGGATTCCAAATAAAAAACAACTATTTGGTTTCACAATGTTGGTTGGTATCATTCTTTATCACTAACAATTTCTATGTACTTTGATTATGGTACTATCCAATTTGGATGGCTTTCTTTTGGTAATGTTTCTGTAACAATGGTTGTACCAATCAAATGTACCACATTGAATCATGG
>RC3G0173700_0_186
TTATTCAAACGAGGAAGACGACCATGGTGGATCCGGCGAACACGCCACTTGGCAAAATGCTATTGGAGGAGATCACTCCGGTCGTCATGGTGCTCCGCACGCCTCTCGTCGAAGAAGCTTGCCAGAAGAACGGCCTCACCTTCGTCCAAATGCTCAGGCCCTTCTGCGTCTTCAACAACTTCGACG
>RC3G0173700_263_443
AGAGTGAATTTTGAGTCGTTTTGTGTGGTCGTTTTGGCGCAGTGCCTGTGCGGACGGCGAGTGATCAACCTTACAGGCTTCAGAAGTTCAGATTACGCTTGTTTTACGACTCTGATGTTCGGCAACCGAATTTGGAGGTAGATTTTTGATTGTGTTTTATGATTGATGCGAAAGAAATCG
>RC3G0173700_956_1136
ATGTTGGAGCATGAGATATATTGTTTTAAACTTAAAATAGGTATCAAAAGAACGGCTGAAACAAGTCATAACCCAGGCTGGGGAGAAAGATCTTTCGGAGTTGTGCTCGGAACTGCCTCAAATTAATAATGCACCGTGCAGTAAGTACATTCCTCATGTTGATTCATGCAAACAGTTTCT
>RC3G0173700_1350_1530
[truncated: 1,747,689 more chars]
