# Supplementary material for: Bimodal centromeres in pentaploid dogroses shed light on their unique meiosis
Source: Nature. 2025 Jun 18;643(8070):148–57. doi: 10.1038/s41586-025-09171-z (PMC12222009; doi:10.1038/s41586-025-09171-z)
Supplement: Supplementary file 3 — Supplementary Data 1–17. [file 41586_2025_9171_MOESM3_ESM.zip › Suppl_Dataset_15_CENH3_abundance_and_CANR4_size.txt]

chr start end cenh3_abundance canr4_size col
Rca1_R3 15629252 18217000 18849.005604415 1156881 #f9a545
Rca1_R4 16942626 19450000 16756.03483387 160 #f37c38
Rca1_S1_h1 22267000 25693000 16452.264442132 615 #452f91
Rca1_S2 21576083 24765121 28289.84008876 1411178 #9097cb
Rca2_R3 38151456 40105170 18411.72681294 1027262 #f9a545
Rca2_R4 36957107 39869616 20765.476176924 1184624 #f37c38
Rca2_S1_h1 46000000 49000000 23335.927920674 813794 #452f91
Rca2_S2 42573107 46017495 32137.45775074 1935779 #9097cb
Rca3_R3 39006976 43373808 41438.42508279 3148982 #f9a545
Rca3_R4 35525000 37117012 12117.1682913 1235 #f37c38
Rca3_S1_h1 41539963 43303712 9067.987720488 0 #452f91
Rca3_S2 39316566 43298435 36277.402921038 2894737 #9097cb
Rca4_R3 21389321 26916127 44017.04453598 3908135 #f9a545
Rca4_R4 22950000 24351000 11431.557916938 0 #f37c38
Rca4_S1_h1 28249252 32067568 29733.806662212 2096009 #452f91
Rca4_S2 24048795 25623736 18188.37514767 982372 #9097cb
Rca5_R3 32649993 35757917 28210.043413716 2399248 #f9a545
Rca5_R4 31771000 34114000 15824.13994216 770 #f37c38
Rca5_S1_h1 36140000 40138000 19602.693483104 85457 #452f91
Rca5_S2 35881119 38904808 27408.34030254 916219 #9097cb
Rca6_R3 23644927 26627784 29097.07864931 833847 #f9a545
Rca6_R4 26189903 29800000 33882.46453211 1208269 #f37c38
Rca6_S1_h1 29093000 32880000 17168.328902444 1289 #452f91
Rca6_S2 27000000 31225109 39691.82279152 3217633 #9097cb
Rca7_R3 23744554 26612243 28189.22336204 1756720 #f9a545
Rca7_R4 21667000 23494000 12853.17379789 0 #f37c38
Rca7_S1_h1 26626000 28513000 7476.952171856 0 #452f91
Rca7_S2 25682891 29632624 37655.59888407 2907970 #9097cb
