# Supplementary material for: Bimodal centromeres in pentaploid dogroses shed light on their unique meiosis
Source: Nature. 2025 Jun 18;643(8070):148–57. doi: 10.1038/s41586-025-09171-z (PMC12222009; doi:10.1038/s41586-025-09171-z)
Supplement: Supplementary file 3 — Supplementary Data 1–17. [file 41586_2025_9171_MOESM3_ESM.zip › Suppl_Dataset_16_for_MCMCglmm.txt]

Athila	CANR4	chr	pairing	linkage	subgenome	pairer	genome
1206896	0	Rca1_S1_h2	B	L1	S1	pairer	S27
1189004	0	Rca1_S1_h1	B	L1	S1	pairer	S27
658930	0	Rca1_R4	Ub	L1	R4	pairer	S27
619749	1029096	Rca1_S2	U	L1	S2	not-pairer	S27
367603	1156515	Rca1_R3	U	L1	R3	not-pairer	S27
1167458	0	Rca1_S1_h1	B	L1	S1	pairer	canDTOL
1147489	0	Rca1_S1_h2	B	L1	S1	pairer	canDTOL
620493	0	Rca1_R4	Ub	L1	R4	pairer	canDTOL
357227	1078166	Rca1_S2	U	L1	S2	not-pairer	canDTOL
547921	2389080	Rca1_R3	U	L1	R3	not-pairer	canDTOL
626901	0	Rag1_R4_h1	B	L1	R4	pairer	agrDTOL
623224	0	Rag1_R4_h2	B	L1	R4	pairer	agrDTOL
1210626	0	Rag1_S1	Ub	L1	S1	pairer	agrDTOL
388622	1572283	Rag1_S2	U	L1	S2	not-pairer	agrDTOL
530507	2749472	Rag1_R3	U	L1	R3	not-pairer	agrDTOL
890522	714198	Rca2_S1_h2	B	L2	S1	pairer	S27
809363	713136	Rca2_S1_h1	B	L2	S1	pairer	S27
471100	1115333	Rca2_R4	Ub	L2	R4	pairer	S27
401798	1791245	Rca2_S2	U	L2	S2	not-pairer	S27
185535	1030251	Rca2_R3	U	L2	R3	not-pairer	S27
660760	496292	Rca2_S1_h1	B	L2	S1	pairer	canDTOL
383132	643727	Rca2_R4	Ub	L2	R4	pairer	canDTOL
718543	682367	Rca2_S1_h2	B	L2	S1	pairer	canDTOL
274907	1111357	Rca2_R3	U	L2	R3	not-pairer	canDTOL
500957	3250367	Rca2_S2	U	L2	S2	not-pairer	canDTOL
855175	424258	Rag2_S1	Ub	L2	S1	pairer	agrDTOL
286174	1717113	Rag2_R4_h2	B	L2	R4	pairer	agrDTOL
382001	2272107	Rag2_R4_h1	B	L2	R4	pairer	agrDTOL
471906	2807483	Rag2_S2	U	L2	S2	not-pairer	agrDTOL
246521	2609916	Rag2_R3	U	L2	R3	not-pairer	agrDTOL
758298	0	Rca3_S1_h2	B	L3	S1	pairer	S27
517289	0	Rca3_R4	Ub	L3	R4	pairer	S27
564138	0	Rca3_S1_h1	B	L3	S1	pairer	S27
469592	2147953	Rca3_R3	U	L3	R3	not-pairer	S27
254957	2915954	Rca3_S2	U	L3	S2	not-pairer	S27
1089241	0	Rca3_S1_h1	B	L3	S1	pairer	canDTOL
1087802	0	Rca3_S1_h2	B	L3	S1	pairer	canDTOL
511498	13990	Rca3_R4	Ub	L3	R4	pairer	canDTOL
518386	1998777	Rca3_S2	U	L3	S2	not-pairer	canDTOL
485037	2385133	Rca3_R3	U	L3	R3	not-pairer	canDTOL
958442	0	Rag3_S1	Ub	L3	S1	pairer	agrDTOL
384819	798157	Rag3_S2	U	L3	S2	not-pairer	agrDTOL
378043	1937995	Rag3_R3	U	L3	R3	not-pairer	agrDTOL
393162	1313560	Rag3_R4_h2	B	L3	R4	pairer	agrDTOL
406196	1786276	Rag3_R4_h1	B	L3	R4	pairer	agrDTOL
549505	0	Rca4_R4	Ub	L4	R4	pairer	S27
906054	1776723	Rca4_S1_h1	B	L4	S1	pairer	S27
861031	1782583	Rca4_S1_h2	B	L4	S1	pairer	S27
195765	870125	Rca4_S2	U	L4	S2	not-pairer	S27
293408	3174500	Rca4_R3	U	L4	R3	not-pairer	S27
543100	5011	Rca4_R4	Ub	L4	R4	pairer	canDTOL
601713	1021806	Rca4_S1_h1	B	L4	S1	pairer	canDTOL
541193	991073	Rca4_S1_h2	B	L4	S1	pairer	canDTOL
237044	2344638	Rca4_S2	U	L4	S2	not-pairer	canDTOL
291660	2900958	Rca4_R3	U	L4	R3	not-pairer	canDTOL
605739	0	Rag4_R4_h1	B	L4	R4	pairer	agrDTOL
611611	0	Rag4_R4_h2	B	L4	R4	pairer	agrDTOL
860109	1870339	Rag4_S1	Ub	L4	S1	pairer	agrDTOL
262793	2479840	Rag4_R3	U	L4	R3	not-pairer	agrDTOL
479574	4072348	Rag4_S2	U	L4	S2	not-pairer	agrDTOL
635839	0	Rca5_R4	Ub	L5	R4	pairer	S27
633218	443502	Rca5_S1_h2	B	L5	S1	pairer	S27
620951	447304	Rca5_S1_h1	B	L5	S1	pairer	S27
275966	757005	Rca5_S2	U	L5	S2	not-pairer	S27
156657	2356804	Rca5_R3	U	L5	R3	not-pairer	S27
638448	0	Rca5_R4	Ub	L5	R4	pairer	canDTOL
976075	185510	Rca5_S1_h2	B	L5	S1	pairer	canDTOL
1086881	365942	Rca5_S1_h1	B	L5	S1	pairer	canDTOL
332221	607127	Rca5_S2	U	L5	S2	not-pairer	canDTOL
224668	1747328	Rca5_R3	U	L5	R3	not-pairer	canDTOL
660190	0	Rag5_R4_h1	B	L5	R4	pairer	agrDTOL
611611	0	Rag5_R4_h2	B	L5	R4	pairer	agrDTOL
829732	392330	Rag5_S1	Ub	L5	S1	pairer	agrDTOL
337204	1931568	Rag5_S2	U	L5	S2	not-pairer	agrDTOL
86136	982200	Rag5_R3	U	L5	R3	not-pairer	agrDTOL
1111312	0	Rca6_S1_h1	B	L6	S1	pairer	S27
1099529	0	Rca6_S1_h2	B	L6	S1	pairer	S27
272171	1040780	Rca6_S2	U	L6	S2	not-pairer	S27
99549	984319	Rca6_R3	U	L6	R3	not-pairer	S27
168486	2298743	Rca6_R4	Ub	L6	R4	pairer	S27
706949	0	Rca6_S1_h2	B	L6	S1	pairer	canDTOL
732363	0	Rca6_S1_h1	B	L6	S1	pairer	canDTOL
305354	480826	Rca6_S2	U	L6	S2	not-pairer	canDTOL
296792	732432	Rca6_R4	Ub	L6	R4	pairer	canDTOL
135353	879421	Rca6_R3	U	L6	R3	not-pairer	canDTOL
1167674	0	Rag6_S1	Ub	L6	S1	pairer	agrDTOL
990386	0	Rag6_S2	U	L6	S2	not-pairer	agrDTOL
204835	1500884	Rag6_R3	U	L6	R3	not-pairer	agrDTOL
323974	1837369	Rag6_R4_h2	B	L6	R4	pairer	agrDTOL
298441	1967503	Rag6_R4_h1	B	L6	R4	pairer	agrDTOL
436591	0	Rca7_R4	Ub	L7	R4	pairer	S27
378297	0	Rca7_S1_h1	B	L7	S1	pairer	S27
610617	0	Rca7_S1_h2	B	L7	S1	pairer	S27
167043	1790605	Rca7_R3	U	L7	R3	not-pairer	S27
324739	2884425	Rca7_S2	U	L7	S2	not-pairer	S27
1406905	0	Rca7_S1_h1	B	L7	S1	pairer	canDTOL
1260683	0	Rca7_S1_h2	B	L7	S1	pairer	canDTOL
408240	0	Rca7_R4	Ub	L7	R4	pairer	canDTOL
422547	1632456	Rca7_S2	U	L7	S2	not-pairer	canDTOL
259228	4194664	Rca7_R3	U	L7	R3	not-pairer	canDTOL
525656	0	Rag7_R4_h1	B	L7	R4	pairer	agrDTOL
506620	0	Rag7_R4_h2	B	L7	R4	pairer	agrDTOL
676534	0	Rag7_S1	Ub	L7	S1	pairer	agrDTOL
274684	3716674	Rag7_R3	U	L7	R3	not-pairer	agrDTOL
585533	4158958	Rag7_S2	U	L7	S2	not-pairer	agrDTOL
