# Supplementary material for: Bimodal centromeres in pentaploid dogroses shed light on their unique meiosis
Source: Nature. 2025 Jun 18;643(8070):148–57. doi: 10.1038/s41586-025-09171-z (PMC12222009; doi:10.1038/s41586-025-09171-z)
Supplement: Supplementary file 3 — Supplementary Data 1–17. [file 41586_2025_9171_MOESM3_ESM.zip › Suppl_Dataset_17_Sample_information.xlsx]

## Sheet: Sheet2
Supplementary Dataset 16. Overview about sampled material. Information about sampled roses for the target enrichment sequencing of SCO including sortiment, voucher and short read archive (SRA) accession numbers.
Subgenuns	Section	Species	ID	Sample type	GLM Voucher Number	Sample origin	Assortment No.	Data type	SRA accession
Assemblies
Rosa L.	Caninae (DC.) Ser.	Rosa canina L.	S27		GLM-P-0012396	Slontschen near Weissenberg, Germany		OmniC	SRR29675631
Rosa L.	Caninae (DC.) Ser	Rosa canina L.	S27		GLM-P-0012396	Slontschen near Weissenberg, Germany		HiFi long read	SRR29675623
Rosa L.	Caninae (DC.) Ser	Rosa canina L.	DToL			DToL		Arima Hi-C	ERR13654258
Rosa L.	Caninae (DC.) Ser	Rosa canina L.	DToL			DToL		HiFi long read	ERR13660021 ERR13660022
Rosa L.	Caninae (DC.) Ser	Rosa agrestis Savi	DToL			DToL		Arima Hi-C	ERR13670011
Rosa L.	Caninae (DC.) Ser	Rosa agrestis Savi	DToL			DToL		HiFi long read	ERR13660053 ERR13660054 ERR13660055
SCO data pollen
Rosa L.	Caninae (DC.) Ser	Rosa canina L.	C1	pollen	GLM-P-0181117	Brno, Czech Republic		Target enrichment of single copy orthologues (SCO)	SRR29455224
Rosa L.	Caninae (DC.) Ser	Rosa canina L.	C1	leaf	GLM-P-0181117	Brno, Czech Republic		Target enrichment of single copy orthologues (SCO)	SRR29455235
Rosa L.	Caninae (DC.) Ser	Rosa canina L.	CAN2	pollen		Goerlitz, Germany		Target enrichment of single copy orthologues (SCO)	SRR29455202
Rosa L.	Caninae (DC.) Ser	Rosa canina L.	CAN2	leaf		Goerlitz, Germany		Target enrichment of single copy orthologues (SCO)	SRR29455213
Rosa L.	Caninae (DC.) Ser	Rosa canina L.	CRW	pollen		Goerlitz, Germany		Target enrichment of single copy orthologues (SCO)	SRR29455196
Rosa L.	Caninae (DC.) Ser	Rosa corymbifera Borkh.	S13	pollen	GLM-P-0049584	Strohmberg near Weissenberg, Germany		Target enrichment of single copy orthologues (SCO)	SRR29455229
Rosa L.	Caninae (DC.) Ser	Rosa corymbifera Borkh.	S13	leaf	GLM-P-0049584	Strohmberg near Weissenberg, Germany		Target enrichment of single copy orthologues (SCO)	SRR29455228
Rosa L.	Caninae (DC.) Ser	Rosa corymbifera Borkh.	S2	pollen	GLM-P-0049579	Strohmberg near Weissenberg, Germany		Target enrichment of single copy orthologues (SCO)	SRR29455226
Rosa L.	Caninae (DC.) Ser	Rosa corymbifera Borkh.	S2	leaf	GLM-P-0049579	Strohmberg near Weissenberg, Germany		Target enrichment of single copy orthologues (SCO)	SRR29455227
Rosa L.	Caninae (DC.) Ser	Rosa pseudoscabriuscula (Keller) Henker & G.Schulze	Leuba2	pollen	GLM-P-0054009	Leuba near Goerlitz, Germany		Target enrichment of single copy orthologues (SCO)	SRR29455192
Rosa L.	Caninae (DC.) Ser	Rosa pseudoscabriuscula (Keller) Henker & G.Schulze	Leuba2	leaf	GLM-P-0054009	Leuba near Goerlitz, Germany		Target enrichment of single copy orthologues (SCO)	SRR29455234
Rosa L.	Caninae (DC.) Ser	Rosa rubiginosa L.	LA1	pollen	GLM-P-0054010	Lauske near Weissenberg, Germany		Target enrichment of single copy orthologues (SCO)	SRR29455193
Rosa L.	Caninae (DC.) Ser	Rosa rubiginosa L.	LA1	leaf	GLM-P-0054010	Lauske near Weissenberg, Germany		Target enrichment of single copy orthologues (SCO)	SRR29455194
Rosa	Caninae (DC.) Ser	Rosa rubiginosa L.	CZ4	pollen	GLM-P-0181118	Brno, Czech Republic		Target enrichment of single copy orthologues (SCO)	SRR29455232
Rosa L.	Caninae (DC.) Ser	Rosa rubiginosa L.	CZ4	leaf	GLM-P-0181118	Brno, Czech Republic		Target enrichment of single copy orthologues (SCO)	SRR29455195
Rosa L.	Caninae (DC.) Ser	Rosa rubiginosa L.	ruW1	pollen		Goerlitz, Germany		Target enrichment of single copy orthologues (SCO)	SRR29455230
Rosa L.	Caninae (DC.) Ser	Rosa rubiginosa L.	ruW1	leaf		Goerlitz, Germany		Target enrichment of single copy orthologues (SCO)	SRR29455231
SCO data diploid roses
Hesperhodos Cockerell.		Rosa stellata Wooton	SA2	leaf	GLM-P-0183529	Europa Rosarium Sangerhausen	ERS-4223-6178 (6205)	Target enrichment of single copy orthologues (SCO)	SRR29455236
Hulthemia (Dumort) Focke		Rosa persica Juss.	per1	leaf		Botanical Garden Jena, Germany	XX-0-JENA-7141929	Target enrichment of single copy orthologues (SCO)	SRR29455233
Rosa L.	Chinenses (DC.) Ser.	Rosa chinensis Jacq.	SA73	leaf	GLM-P-0183528	Europa Rosarium Sangerhausen	ERS-273-3762 (3770)	Target enrichment of single copy orthologues (SCO)	SRR29747577
Rosa L.	Pimpinellifoliae DC.	Rosa ecae Aitch.	SA1	leaf	GLM-P-0183551	Europa Rosarium Sangerhausen	ERS-3447-6176 (6203)	Target enrichment of single copy orthologues (SCO)	SRR29455225
Rosa L.	Pimpinellifoliae DC.	Rosa omeiensis Rolfe	SA11	leaf	GLM-P-0183546	Europa Rosarium Sangerhausen	ERS-5085-10621 (10734)	Target enrichment of single copy orthologues (SCO)	SRR29455221
Rosa L.	Pimpinellifoliae DC.	Rosa transmorrisonensis Hayata	SA89	leaf	GLM-P-0177487	Europa Rosarium Sangerhausen	ERS-8815-8960 (15763)	Target enrichment of single copy orthologues (SCO)	SRR29455199
Rosa L.	Pimpinellifoliae DC.	Rosa xanthina Lindl.	sa10	leaf		Europa Rosarium Sangerhausen	ERS-4722-9362 (9442)	Target enrichment of single copy orthologues (SCO)	SRR29455223
Rosa L.	Pimpinellifoliae DC.	Rosa xanthina Lindl.	SA82	leaf	GLM-P-0183550	Europa Rosarium Sangerhausen	ERS-4720-8208 (8272)	Target enrichment of single copy orthologues (SCO)	SRR29455204
Rosa L.	Rosa L.	Rosa blanda Aiton	SA88	leaf	GLM-P-0177541	Europa Rosarium Sangerhausen	ERS-4455-9621 (16059)	Target enrichment of single copy orthologues (SCO)	SRR29455200
Rosa L.	Rosa L.	Rosa carolina L.	SA106	leaf	GLM-P-0177531	Europa Rosarium Sangerhausen	ERS-10864-9502 (9584)	Target enrichment of single copy orthologues (SCO)	SRR29455222
Rosa L.	Rosa L.	Rosa cf caudata Baker	SA47	leaf	GLM-P-0177496	Europa Rosarium Sangerhausen	ERS-6442-228 (228)	Target enrichment of single copy orthologues (SCO)	SRR29455206
Rosa L.	Rosa L.	Rosa davurica Pall.	SA70	leaf	GLM-P-0177507	Europa Rosarium Sangerhausen	ERS-4549-263 (263)	Target enrichment of single copy orthologues (SCO)	SRR29455205
Rosa L.	Rosa L.	Rosa majalis Herrm.	SA12	leaf	GLM-P-0177515	Europa Rosarium Sangerhausen	ERS-9018-11811 (11991)	Target enrichment of single copy orthologues (SCO)	SRR29747578
Rosa L.	Rosa L.	Rosa majalis Herrm.	WZ19	leaf		Botanical Garden Wuerzburg		Target enrichment of single copy orthologues (SCO)	SRR29455197
Rosa L.	Rosa L.	Rosa palustris Marshall	SA4	leaf	GLM-P-0177536	Europa Rosarium Sangerhausen	ERS-4721-15316 (17981)	Target enrichment of single copy orthologues (SCO)	SRR29455208
Rosa L.	Rosa L.	Rosa rugosa Thunb.	SA32	leaf	GLM-P-0177502	Europa Rosarium Sangerhausen	ERS-4329-8727 (8791)	Target enrichment of single copy orthologues (SCO)	SRR29455209
Rosa L.	Synstylae DC.	Rosa arvensis Huds.	SA13	leaf	GLM-P-0183558	Europa Rosarium Sangerhausen	ERS-5219-4308 (4321)	Target enrichment of single copy orthologues (SCO)	SRR29455215
Rosa L.	Synstylae DC.	Rosa brunonii Lindl.	SA122	leaf	GLM-P-0183513	Europa Rosarium Sangerhausen	ERS-4448-338 (338)	Target enrichment of single copy orthologues (SCO)	SRR29455216
Rosa L.	Synstylae DC.	Rosa cf longicuspis Bertol.	SA27	leaf	GLM-P-0183516	Europa Rosarium Sangerhausen	ERS-4447-350 (350)	Target enrichment of single copy orthologues (SCO)	SRR29455210
Rosa L.	Synstylae DC.	Rosa filipes Rehder & E.H.Wilson	SA115	leaf	GLM-P-0183517	Europa Rosarium Sangerhausen	ERS-11156-15919 (18705)	Target enrichment of single copy orthologues (SCO)	SRR29455219
Rosa L.	Synstylae DC.	Rosa luciae Crep.	SA86	leaf	GLM-P-0183566	Europa Rosarium Sangerhausen	ERS-4453-9238 (9318)	Target enrichment of single copy orthologues (SCO)	SRR29455201
Rosa L.	Synstylae DC.	Rosa luciae Crep.	SA98	leaf	GLM-P-0183568	Europa Rosarium Sangerhausen	ERS-11096-15748 (18490)	Target enrichment of single copy orthologues (SCO)	SRR29455198
Rosa L.	Synstylae DC.	Rosa maximowicziana Regel	SA119	leaf	GLM-P-0183524	Europa Rosarium Sangerhausen	ERS-4443-9514 (9598)	Target enrichment of single copy orthologues (SCO)	SRR29455218
Rosa L.	Synstylae DC.	Rosa moschata Herrm.	SA85	leaf	GLM-P-0183525	Europa Rosarium Sangerhausen	ERS-6845-9217 (9297)	Target enrichment of single copy orthologues (SCO)	SRR29455203
Rosa L.	Synstylae DC.	Rosa multiflora Thunb.	SA114	leaf	GLM-P-0183512	Europa Rosarium Sangerhausen	ERS-10347-14111 (15671)	Target enrichment of single copy orthologues (SCO)	SRR29455220
Rosa L.	Synstylae DC.	Rosa multiflora Thunb.	SA20	leaf	GLM-P-0183511	Europa Rosarium Sangerhausen	ERS-9394-12539 (14442)	Target enrichment of single copy orthologues (SCO)	SRR29455212
Rosa L.	Synstylae DC.	Rosa multiflora Thunb.	SA40	leaf	GLM-P-0183510	Europa Rosarium Sangerhausen	ERS-6153-125 (125)	Target enrichment of single copy orthologues (SCO)	SRR29455207
Rosa L.	Synstylae DC.	Rosa sempervirens L.	SA120	leaf	GLM-P-0183560	Europa Rosarium Sangerhausen	ERS-9565-576 (14842)	Target enrichment of single copy orthologues (SCO)	SRR29455217
Rosa L.	Synstylae DC.	Rosa setigera Michx.	SA22	leaf	GLM-P-0183563	Europa Rosarium Sangerhausen	ERS-1386-11420 (11562)	Target enrichment of single copy orthologues (SCO)	SRR29455211
Rosa L.	Synstylae DC.	Rosa filipes Rehder & E.H.Wilson	sa14	leaf	GLM-P-0183518	Europa Rosarium Sangerhausen	ERS-4440-314 (314)	Target enrichment of single copy orthologues (SCO)	SRR29455214
chloroplast phylogeny
Rosa L.	Pimpinellifoliae DC.	Rosa omeiensis							NC 060699.1	direct submission
Rosa L.	Pimpinellifoliae DC.	Rosa sericea Lindl.							OQ992650.1	direct submission
Rosa L.	Pimpinellifoliae DC.	Rosa xanthina Lindl.							NC 051543.1	doi: 10.1080/23802359.2020.1792369
Hulthemia (Dumort) Focke		Rosa persica Juss.							Sequence was obtained by mapping of short Illumina reads (GenBank SRA: SRX40067892) to the R. canina reference (GenBank NC_047295)
Hulthemia (Dumort) Focke		Rosa persica [Rosa berberifolia Pall.]							NC 045126.1	https://doi.org/10.1080/23802359.2019.1610093
Rosa L.	Gallicanae DC.	Rosa gallica L.							NC_061271.1	https://doi.org/10.1093/hr/uhab051
Rosa L.	Caninae (DC.) Ser.	R. corymbifera Borkh.							Sequence was obtained by mapping of short Illumina reads (GenBank SRA: SRX5082752) to the R. canina reference (GenBank NC_047295)
Rosa L.	Caninae (DC.) Ser.	R. canina L.	S27						Sequence was obtained by mapping of short Illumina reads (GenBank SRA: ERX1733250) to the R. canina reference (GenBank NC_047295)
Rosa L.	Synstylae DC.	R. arvensis Huds.	cp						Sequence was obtained by mapping of short Illumina reads (GenBank SRA: SRX5082753 ) to the R. canina reference (GenBank NC_047295)
Rosa L.	Caninae (DC.) Ser.	R. rubiginosa L.	cp						Sequence was obtained by mapping of short Illumina reads (GenBank SRA: SRX7101612) to the R. canina reference (GenBank NC_047295)
Rosa L.	Caninae (DC.) Ser.	R. inodora Fr.	cp						Sequence was obtained by mapping of short Illumina reads (GenBank SRA :ERX1733251) to the R. canina reference (GenBank NC_047295)
Rosa L.	Caninae (DC.) Ser.	R. agrestis Savi	DToL						Sequence was obtained by mapping of long PacBio reads (GenBank SRA: ERR13660053) to the R. canina reference (GenBank NC_047295)
Hesperhodos Cockerell.		R. minutifolia Engelm.							MT755634.1	https://doi.org/10.1080/23802359.2020.1817807
Rosa L.	Chinenses (DC.) Ser.	Rosa gigantea Crep.							KF753637.1	https://doi.org/10.1111/1755-0998.12251
Rosa L.	Pimpinellifoliae DC.	Rosa transmorrisonensis Hayata							NC 065110.1	direct submission
Rosa L.	Synstylae DC.	Rosa multiflora Thunb.							MT681381	direct submission
Rosa L.	Synstylae DC.	Rosa anemoniflora Andrews							NC 083977.1	direct submission
Rosa L.	Rosa L.	Rosa pricei Hayata							MK613354	https://doi.org/10.1080/23802359.2019.1611394
Rosa L.	Chinenses (DC.) Ser.	Rosa indica L. [Rosa cymosa Tratt.]							NC 051550.1	https://doi.org/10.3390/horticulturae8090788
Rosa L.	Chinenses (DC.) Ser.	Rosa lucidissima H.Lév.							MK782979	DOI:10.1080/23802359.2019.1613198
Hesperhodos Cockerell.		Rosa stellata Wooton							NC 079871.1 2	direct submission
Rosa L.	Synstylae DC.	Rosa filipes Rehder & E.H.Wilson							NC 053856.1	https://doi.org/10.1080/23802359.2020.1735958
Rosa L.	Chinenses (DC.) Ser.	Rosa × odorata (Andrews) Sweet							PP191137.1	direct submission
Rosa L.	Chinenses (DC.) Ser.	R. chinensis Jacq.							NC 038102.1	https://doi.org/10.3390/molecules23020389
Rosa L.	Laevigatae Thory	Rosa laevigata Tausch							NC 047418.1	https://doi.org/10.1080/23802359.2020.1757526
Rosa L.	Laevigatae Thory	Rosa laevigata Tausch							NC 046824.1	https://doi.org/10.1080/23802359.2019.1674200
Rosa L.	Banksianae Lindl.	Rosa banksiae W.T.Aiton							NC 042194.1	https://doi.org/10.1080/23802359.2019.1580163
Rosa L.	Banksianae Lindl.	Rosa banksiae W.T.Aiton							MK361034	https://doi.org/10.1080/23802359.2019.1580163
Rosa L.	Rosa L.	Rosa graciliflora Rehder & E.H.Wilson							OQ992658.1	direct submission
Rosa L.	Rosa L.	Rosa macrophylla Lindl.							OQ992659.1	direct submission
Rosa L.	Rosa L.	Rosa moyesii Hemsl. & E.H.Wilson [Rosa sweginzowii Koehne]							NC 080343.1	direct submission
Rosa L.	Rosa L.	Rosa willmottiae Hemsl.							NC 088498.1	direct submission
Rosa L.	Rosa L.	R. rugosa Thunb.							MK641521.1	https://doi.org/10.1080/23802359.2019.1607590
Rosa L.	Rosa L.	R. rugosa Thunb.							NC 044094	direct submission
Rosa L.	Rosa L.	R. acicularis Lindl.							MK714016.1	https://doi.org/10.1080/23802359.2019.1610100
