# Supplementary material for: Bimodal centromeres in pentaploid dogroses shed light on their unique meiosis
Source: Nature. 2025 Jun 18;643(8070):148–57. doi: 10.1038/s41586-025-09171-z (PMC12222009; doi:10.1038/s41586-025-09171-z)
Supplement: Supplementary file 3 — Supplementary Data 1–17. [file 41586_2025_9171_MOESM3_ESM.zip › Suppl_Dataset_2_pollen_mapping_summary.xlsx]

## Sheet: Sheet1
Supplementary Dataset 1. Pollen SCO mapping summary
Sample	Subsection	Chromosome hit	Alternative chromosome hit	Count
C1_canina_pollen	Caninae	Rca1_R4	Rca1_R3	7
C1_canina_pollen	Caninae	Rca1_R3	Rca1_R4	4
C1_canina_pollen	Caninae	Rca1_R3	Rca1_S2	1
C1_canina_pollen	Caninae	Rca1_S1_h1	Rca1_S1_h2	70
C1_canina_pollen	Caninae	Rca1_S1_h2	Rca1_S1_h1	58
C1_canina_pollen	Caninae	Rca1_S2	Rca1_R4	1
C1_canina_pollen	Caninae	Rca1_S2	Rca1_R3	1
C1_canina_pollen	Caninae	Rca2_R4	Rca2_R3	6
C1_canina_pollen	Caninae	Rca2_R4	Rca2_S2	2
C1_canina_pollen	Caninae	Rca2_R3	Rca2_R4	10
C1_canina_pollen	Caninae	Rca2_R3	Rca6_R4	1
C1_canina_pollen	Caninae	Rca2_S1_h1	Rca2_R3	1
C1_canina_pollen	Caninae	Rca2_S1_h1	Rca2_S1_h2	181
C1_canina_pollen	Caninae	Rca2_S1_h1	Rca2_S2	6
C1_canina_pollen	Caninae	Rca2_S1_h2	Rca2_S1_h1	166
C1_canina_pollen	Caninae	Rca2_S2	Rca2_R4	2
C1_canina_pollen	Caninae	Rca2_S2	Rca2_S1_h1	2
C1_canina_pollen	Caninae	Rca2_S2	Rca2_S2	1
C1_canina_pollen	Caninae	Rca3_R4	Rca3_R3	7
C1_canina_pollen	Caninae	Rca3_R4	Rca3_S2	1
C1_canina_pollen	Caninae	Rca3_R4	Rca7_R3	1
C1_canina_pollen	Caninae	Rca3_R3	Rca3_R4	3
C1_canina_pollen	Caninae	Rca3_R3	Rca3_R3	1
C1_canina_pollen	Caninae	Rca3_R3	Rca3_S2	1
C1_canina_pollen	Caninae	Rca3_S1_h1	Rca3_S1_h2	82
C1_canina_pollen	Caninae	Rca3_S1_h1	Rca3_S2	1
C1_canina_pollen	Caninae	Rca3_S1_h2	Rca3_S1_h1	104
C1_canina_pollen	Caninae	Rca3_S1_h2	Rca3_S2	2
C1_canina_pollen	Caninae	Rca3_S2	Rca3_R3	2
C1_canina_pollen	Caninae	Rca3_S2	Rca3_S1_h1	1
C1_canina_pollen	Caninae	Rca3_S2	Rca3_S1_h2	1
C1_canina_pollen	Caninae	Rca4_R4	Rca4_R3	2
C1_canina_pollen	Caninae	Rca4_R3	Rca4_R4	6
C1_canina_pollen	Caninae	Rca4_S1_h1	Rca4_S1_h2	86
C1_canina_pollen	Caninae	Rca4_S1_h2	Rca4_S1_h1	83
C1_canina_pollen	Caninae	Rca4_S2	Rca4_R4	1
C1_canina_pollen	Caninae	Rca4_S2	Rca4_R3	2
C1_canina_pollen	Caninae	Rca5_R4	Rca5_R3	11
C1_canina_pollen	Caninae	Rca5_R4	Rca5_S2	2
C1_canina_pollen	Caninae	Rca5_R3	Rca5_R4	12
C1_canina_pollen	Caninae	Rca5_R3	Rca5_R3	1
C1_canina_pollen	Caninae	Rca5_R3	Rca5_S2	3
C1_canina_pollen	Caninae	Rca5_S1_h1	Rca5_S1_h2	99
C1_canina_pollen	Caninae	Rca5_S1_h2	Rca5_S1_h1	127
C1_canina_pollen	Caninae	Rca5_S2	Rca5_R4	1
C1_canina_pollen	Caninae	Rca5_S2	Rca5_R3	3
C1_canina_pollen	Caninae	Rca6_R4	Rca6_R3	4
C1_canina_pollen	Caninae	Rca6_R4	Rca6_S2	1
C1_canina_pollen	Caninae	Rca6_R3	Rca6_R4	10
C1_canina_pollen	Caninae	Rca6_R3	Rca6_S2	1
C1_canina_pollen	Caninae	Rca6_S1_h1	Rca6_S1_h2	107
C1_canina_pollen	Caninae	Rca6_S1_h2	Rca6_S1_h1	101
C1_canina_pollen	Caninae	Rca6_S2	Rca6_R4	2
C1_canina_pollen	Caninae	Rca6_S2	Rca6_R3	3
C1_canina_pollen	Caninae	Rca7_R4	Rca7_R3	6
C1_canina_pollen	Caninae	Rca7_R4	Rca7_S2	1
C1_canina_pollen	Caninae	Rca7_R3	Rca3_R4	1
C1_canina_pollen	Caninae	Rca7_R3	Rca7_R4	10
C1_canina_pollen	Caninae	Rca7_R3	Rca7_S2	2
C1_canina_pollen	Caninae	Rca7_S1_h1	Rca7_S1_h2	116
C1_canina_pollen	Caninae	Rca7_S1_h2	Rca7_S1_h1	100
C1_canina_pollen	Caninae	Rca7_S1_h2	Rca7_S2	8
C1_canina_pollen	Caninae	Rca7_S2	Rca7_R4	2
C1_canina_pollen	Caninae	Rca7_S2	Rca7_R3	3
C1_canina_pollen	Caninae	Rca7_S2	Rca7_S1_h2	6
CAN2_canina_pollen	Caninae	Rca1_R4	Rca1_R3	5
CAN2_canina_pollen	Caninae	Rca1_R4	Rca1_S2	1
CAN2_canina_pollen	Caninae	Rca1_R3	Rca1_R4	5
CAN2_canina_pollen	Caninae	Rca1_R3	Rca1_S2	1
CAN2_canina_pollen	Caninae	Rca1_S1_h1	Rca1_S1_h2	10
CAN2_canina_pollen	Caninae	Rca1_S1_h2	Rca1_S1_h1	10
CAN2_canina_pollen	Caninae	Rca1_S2	Rca1_R4	1
CAN2_canina_pollen	Caninae	Rca1_S2	Rca1_R3	8
CAN2_canina_pollen	Caninae	Rca2_R4	Rca2_R3	8
CAN2_canina_pollen	Caninae	Rca2_R3	Rca2_R4	8
CAN2_canina_pollen	Caninae	Rca2_R3	Rca2_S2	1
CAN2_canina_pollen	Caninae	Rca2_S1_h1	Rca2_S1_h2	22
CAN2_canina_pollen	Caninae	Rca2_S1_h1	Rca2_S2	3
CAN2_canina_pollen	Caninae	Rca2_S1_h2	Rca2_S1_h1	25
CAN2_canina_pollen	Caninae	Rca2_S2	Rca2_R4	10
CAN2_canina_pollen	Caninae	Rca2_S2	Rca2_R3	3
CAN2_canina_pollen	Caninae	Rca2_S2	Rca2_S1_h1	6
CAN2_canina_pollen	Caninae	Rca3_R4	Rca3_R3	6
CAN2_canina_pollen	Caninae	Rca3_R4	Rca7_R3	1
CAN2_canina_pollen	Caninae	Rca3_R3	Rca3_R4	3
CAN2_canina_pollen	Caninae	Rca3_R3	Rca3_R3	1
CAN2_canina_pollen	Caninae	Rca3_R3	Rca3_S2	1
CAN2_canina_pollen	Caninae	Rca3_S1_h1	Rca3_S1_h2	14
CAN2_canina_pollen	Caninae	Rca3_S1_h2	Rca3_S1_h1	8
CAN2_canina_pollen	Caninae	Rca3_S1_h2	Rca3_S2	1
CAN2_canina_pollen	Caninae	Rca3_S2	Rca3_R4	5
CAN2_canina_pollen	Caninae	Rca3_S2	Rca3_R3	3
CAN2_canina_pollen	Caninae	Rca3_S2	Rca3_S1_h2	2
CAN2_canina_pollen	Caninae	Rca4_R4	Rca4_R3	3
CAN2_canina_pollen	Caninae	Rca4_R3	Rca4_R4	2
CAN2_canina_pollen	Caninae	Rca4_R3	Rca4_S2	2
CAN2_canina_pollen	Caninae	Rca4_S1_h1	Rca4_S1_h2	11
CAN2_canina_pollen	Caninae	Rca4_S1_h2	Rca4_S1_h1	10
CAN2_canina_pollen	Caninae	Rca4_S2	Rca4_R4	2
CAN2_canina_pollen	Caninae	Rca4_S2	Rca4_R3	5
CAN2_canina_pollen	Caninae	Rca4_S2	Rca4_S2	1
CAN2_canina_pollen	Caninae	Rca5_R4	Rca5_R3	12
CAN2_canina_pollen	Caninae	Rca5_R4	Rca5_S2	2
CAN2_canina_pollen	Caninae	Rca5_R3	Rca5_R4	11
CAN2_canina_pollen	Caninae	Rca5_R3	Rca5_S2	2
CAN2_canina_pollen	Caninae	Rca5_S1_h1	Rca5_S1_h2	25
CAN2_canina_pollen	Caninae	Rca5_S1_h2	Rca5_S1_h1	13
CAN2_canina_pollen	Caninae	Rca5_S2	Rca5_R4	4
CAN2_canina_pollen	Caninae	Rca5_S2	Rca5_R3	9
CAN2_canina_pollen	Caninae	Rca6_R4	Rca2_R3	1
CAN2_canina_pollen	Caninae	Rca6_R4	Rca6_R3	6
CAN2_canina_pollen	Caninae	Rca6_R4	Rca6_S2	2
CAN2_canina_pollen	Caninae	Rca6_R3	Rca3_S2	1
CAN2_canina_pollen	Caninae	Rca6_R3	Rca6_R4	5
CAN2_canina_pollen	Caninae	Rca6_R3	Rca6_S2	1
CAN2_canina_pollen	Caninae	Rca6_S1_h1	Rca6_S1_h2	8
CAN2_canina_pollen	Caninae	Rca6_S1_h2	Rca6_S1_h1	13
CAN2_canina_pollen	Caninae	Rca6_S2	Rca1_R3	1
CAN2_canina_pollen	Caninae	Rca6_S2	Rca6_R4	6
CAN2_canina_pollen	Caninae	Rca6_S2	Rca6_R3	7
CAN2_canina_pollen	Caninae	Rca7_R4	Rca7_R3	7
CAN2_canina_pollen	Caninae	Rca7_R4	Rca7_S2	1
CAN2_canina_pollen	Caninae	Rca7_R3	Rca3_R4	2
CAN2_canina_pollen	Caninae	Rca7_R3	Rca7_R4	6
CAN2_canina_pollen	Caninae	Rca7_R3	Rca7_S2	2
CAN2_canina_pollen	Caninae	Rca7_S1_h1	Rca7_S1_h2	19
CAN2_canina_pollen	Caninae	Rca7_S1_h2	Rca7_S1_h1	23
CAN2_canina_pollen	Caninae	Rca7_S1_h2	Rca7_S2	6
CAN2_canina_pollen	Caninae	Rca7_S2	Rca7_R4	9
CAN2_canina_pollen	Caninae	Rca7_S2	Rca7_R3	12
CAN2_canina_pollen	Caninae	Rca7_S2	Rca7_S1_h2	8
CRW_canina_pollen	Caninae	Rca1_R4	Rca1_R3	7
CRW_canina_pollen	Caninae	Rca1_R3	Rca1_R4	5
CRW_canina_pollen	Caninae	Rca1_S1_h1	Rca1_S1_h2	67
CRW_canina_pollen	Caninae	Rca1_S1_h2	Rca1_S1_h1	59
CRW_canina_pollen	Caninae	Rca1_S2	Rca1_R3	2
CRW_canina_pollen	Caninae	Rca2_R4	Rca2_R3	9
CRW_canina_pollen	Caninae	Rca2_R4	Rca2_S2	2
CRW_canina_pollen	Caninae	Rca2_R3	Rca2_R4	8
CRW_canina_pollen	Caninae	Rca2_R3	Rca2_S2	1
CRW_canina_pollen	Caninae	Rca2_R3	Rca6_R4	1
CRW_canina_pollen	Caninae	Rca2_S1_h1	Rca2_S1_h2	162
CRW_canina_pollen	Caninae	Rca2_S1_h1	Rca2_S2	6
CRW_canina_pollen	Caninae	Rca2_S1_h2	Rca2_S1_h1	164
CRW_canina_pollen	Caninae	Rca2_S2	Rca2_R4	4
CRW_canina_pollen	Caninae	Rca2_S2	Rca2_R3	2
CRW_canina_pollen	Caninae	Rca2_S2	Rca2_S1_h1	3
CRW_canina_pollen	Caninae	Rca2_S2	Rca2_S2	1
CRW_canina_pollen	Caninae	Rca3_R4	Rca3_R3	5
CRW_canina_pollen	Caninae	Rca3_R4	Rca3_S2	1
CRW_canina_pollen	Caninae	Rca3_R4	Rca7_R3	2
CRW_canina_pollen	Caninae	Rca3_R3	Rca3_R4	2
CRW_canina_pollen	Caninae	Rca3_R3	Rca3_R3	1
CRW_canina_pollen	Caninae	Rca3_R3	Rca3_S2	1
CRW_canina_pollen	Caninae	Rca3_S1_h1	Rca3_S1_h2	95
CRW_canina_pollen	Caninae	Rca3_S1_h1	Rca3_S2	2
CRW_canina_pollen	Caninae	Rca3_S1_h2	Rca3_S1_h1	83
CRW_canina_pollen	Caninae	Rca3_S1_h2	Rca3_S2	1
CRW_canina_pollen	Caninae	Rca3_S2	Rca3_R3	2
CRW_canina_pollen	Caninae	Rca3_S2	Rca3_S1_h2	2
CRW_canina_pollen	Caninae	Rca4_R4	Rca4_R3	4
CRW_canina_pollen	Caninae	Rca4_R3	Rca4_R4	3
CRW_canina_pollen	Caninae	Rca4_S1_h1	Rca4_S1_h2	98
CRW_canina_pollen	Caninae	Rca4_S1_h2	Rca4_S1_h1	70
CRW_canina_pollen	Caninae	Rca4_S2	Rca4_R4	1
CRW_canina_pollen	Caninae	Rca4_S2	Rca4_R3	2
CRW_canina_pollen	Caninae	Rca5_R4	Rca5_R3	15
CRW_canina_pollen	Caninae	Rca5_R4	Rca5_S2	2
CRW_canina_pollen	Caninae	Rca5_R3	Rca5_R4	9
CRW_canina_pollen	Caninae	Rca5_R3	Rca5_R3	1
CRW_canina_pollen	Caninae	Rca5_R3	Rca5_S2	3
CRW_canina_pollen	Caninae	Rca5_S1_h1	Rca5_S1_h2	114
CRW_canina_pollen	Caninae	Rca5_S1_h2	Rca5_S1_h1	115
CRW_canina_pollen	Caninae	Rca5_S2	Rca5_R4	2
CRW_canina_pollen	Caninae	Rca5_S2	Rca5_R3	3
CRW_canina_pollen	Caninae	Rca6_R4	Rca6_R3	3
CRW_canina_pollen	Caninae	Rca6_R3	Rca6_R4	11
CRW_canina_pollen	Caninae	Rca6_R3	Rca6_S2	1
CRW_canina_pollen	Caninae	Rca6_S1_h1	Rca6_S1_h2	96
CRW_canina_pollen	Caninae	Rca6_S1_h2	Rca6_S1_h1	103
CRW_canina_pollen	Caninae	Rca6_S2	Rca6_R4	3
CRW_canina_pollen	Caninae	Rca6_S2	Rca6_R3	4
CRW_canina_pollen	Caninae	Rca7_R4	Rca7_R3	8
CRW_canina_pollen	Caninae	Rca7_R4	Rca7_S2	1
CRW_canina_pollen	Caninae	Rca7_R3	Rca3_R4	2
CRW_canina_pollen	Caninae	Rca7_R3	Rca7_R4	8
CRW_canina_pollen	Caninae	Rca7_R3	Rca7_S2	4
CRW_canina_pollen	Caninae	Rca7_S1_h1	Rca7_S1_h2	113
CRW_canina_pollen	Caninae	Rca7_S1_h2	Rca7_S1_h1	103
CRW_canina_pollen	Caninae	Rca7_S1_h2	Rca7_S2	11
CRW_canina_pollen	Caninae	Rca7_S2	Rca7_R3	1
CRW_canina_pollen	Caninae	Rca7_S2	Rca7_S1_h2	5
CRW_canina_pollen	Caninae	Rca7_S2	Rca7_S2	1
LA1_rubiginosa_pollen	Rubigineae	Rca1_R4	Rca1_R3	73
LA1_rubiginosa_pollen	Rubigineae	Rca1_R4	Rca1_S2	4
LA1_rubiginosa_pollen	Rubigineae	Rca1_R3	Rca1_R4	49
LA1_rubiginosa_pollen	Rubigineae	Rca1_R3	Rca1_S2	3
LA1_rubiginosa_pollen	Rubigineae	Rca1_R3	Rca2_R4	1
LA1_rubiginosa_pollen	Rubigineae	Rca1_R3	Rca6_S2	1
LA1_rubiginosa_pollen	Rubigineae	Rca1_S1_h1	Rca1_S1_h2	3
LA1_rubiginosa_pollen	Rubigineae	Rca1_S1_h2	Rca1_S1_h1	6
LA1_rubiginosa_pollen	Rubigineae	Rca1_S2	Rca1_R4	1
LA1_rubiginosa_pollen	Rubigineae	Rca1_S2	Rca1_R3	2
LA1_rubiginosa_pollen	Rubigineae	Rca2_R4	Rca2_R4	1
LA1_rubiginosa_pollen	Rubigineae	Rca2_R4	Rca2_R3	136
LA1_rubiginosa_pollen	Rubigineae	Rca2_R4	Rca2_S2	10
LA1_rubiginosa_pollen	Rubigineae	Rca2_R3	Rca2_R4	87
LA1_rubiginosa_pollen	Rubigineae	Rca2_R3	Rca2_S2	3
LA1_rubiginosa_pollen	Rubigineae	Rca2_R3	Rca6_R4	1
LA1_rubiginosa_pollen	Rubigineae	Rca2_S1_h1	Rca2_S1_h2	13
LA1_rubiginosa_pollen	Rubigineae	Rca2_S1_h1	Rca2_S2	1
LA1_rubiginosa_pollen	Rubigineae	Rca2_S1_h2	Rca2_S1_h1	20
LA1_rubiginosa_pollen	Rubigineae	Rca2_S2	Rca2_R4	7
LA1_rubiginosa_pollen	Rubigineae	Rca2_S2	Rca2_R3	2
LA1_rubiginosa_pollen	Rubigineae	Rca2_S2	Rca2_S1_h1	1
LA1_rubiginosa_pollen	Rubigineae	Rca3_R4	Rca3_R3	81
LA1_rubiginosa_pollen	Rubigineae	Rca3_R4	Rca3_S2	2
LA1_rubiginosa_pollen	Rubigineae	Rca3_R4	Rca7_R3	20
LA1_rubiginosa_pollen	Rubigineae	Rca3_R3	Rca3_R4	51
LA1_rubiginosa_pollen	Rubigineae	Rca3_R3	Rca3_R3	2
LA1_rubiginosa_pollen	Rubigineae	Rca3_R3	Rca3_S2	2
LA1_rubiginosa_pollen	Rubigineae	Rca3_S1_h1	Rca3_S1_h2	8
LA1_rubiginosa_pollen	Rubigineae	Rca3_S1_h2	Rca3_S1_h1	5
LA1_rubiginosa_pollen	Rubigineae	Rca3_S1_h2	Rca3_S2	1
LA1_rubiginosa_pollen	Rubigineae	Rca3_S2	Rca3_R4	2
LA1_rubiginosa_pollen	Rubigineae	Rca3_S2	Rca3_S1_h2	1
LA1_rubiginosa_pollen	Rubigineae	Rca4_R4	Rca4_R3	84
LA1_rubiginosa_pollen	Rubigineae	Rca4_R4	Rca4_S2	7
LA1_rubiginosa_pollen	Rubigineae	Rca4_R3	Rca4_R4	52
LA1_rubiginosa_pollen	Rubigineae	Rca4_R3	Rca4_S2	1
LA1_rubiginosa_pollen	Rubigineae	Rca4_S1_h1	Rca4_S1_h2	5
LA1_rubiginosa_pollen	Rubigineae	Rca4_S1_h2	Rca4_S1_h1	10
LA1_rubiginosa_pollen	Rubigineae	Rca4_S2	Rca4_R4	2
LA1_rubiginosa_pollen	Rubigineae	Rca4_S2	Rca4_R3	2
LA1_rubiginosa_pollen	Rubigineae	Rca5_R4	Rca2_R4	1
LA1_rubiginosa_pollen	Rubigineae	Rca5_R4	Rca5_R4	1
LA1_rubiginosa_pollen	Rubigineae	Rca5_R4	Rca5_R3	110
LA1_rubiginosa_pollen	Rubigineae	Rca5_R4	Rca5_S2	8
LA1_rubiginosa_pollen	Rubigineae	Rca5_R3	Rca5_R4	78
LA1_rubiginosa_pollen	Rubigineae	Rca5_R3	Rca5_S2	6
LA1_rubiginosa_pollen	Rubigineae	Rca5_S1_h1	Rca5_S1_h2	17
LA1_rubiginosa_pollen	Rubigineae	Rca5_S1_h2	Rca5_S1_h1	9
LA1_rubiginosa_pollen	Rubigineae	Rca5_S2	Rca5_R4	5
LA1_rubiginosa_pollen	Rubigineae	Rca5_S2	Rca5_R3	2
LA1_rubiginosa_pollen	Rubigineae	Rca6_R4	Rca6_R3	117
LA1_rubiginosa_pollen	Rubigineae	Rca6_R4	Rca6_S2	12
LA1_rubiginosa_pollen	Rubigineae	Rca6_R3	Rca6_R4	59
LA1_rubiginosa_pollen	Rubigineae	Rca6_R3	Rca6_R3	1
LA1_rubiginosa_pollen	Rubigineae	Rca6_R3	Rca6_S2	4
LA1_rubiginosa_pollen	Rubigineae	Rca6_S1_h1	Rca6_S1_h2	9
LA1_rubiginosa_pollen	Rubigineae	Rca6_S1_h2	Rca6_S1_h1	9
LA1_rubiginosa_pollen	Rubigineae	Rca6_S2	Rca6_R3	3
LA1_rubiginosa_pollen	Rubigineae	Rca7_R4	Rca7_R3	90
LA1_rubiginosa_pollen	Rubigineae	Rca7_R4	Rca7_S2	11
LA1_rubiginosa_pollen	Rubigineae	Rca7_R3	Rca3_R4	13
LA1_rubiginosa_pollen	Rubigineae	Rca7_R3	Rca4_R3	1
LA1_rubiginosa_pollen	Rubigineae	Rca7_R3	Rca7_R4	64
LA1_rubiginosa_pollen	Rubigineae	Rca7_R3	Rca7_S2	3
LA1_rubiginosa_pollen	Rubigineae	Rca7_S1_h1	Rca7_S1_h2	17
LA1_rubiginosa_pollen	Rubigineae	Rca7_S1_h2	Rca7_S1_h1	6
LA1_rubiginosa_pollen	Rubigineae	Rca7_S1_h2	Rca7_S2	1
LA1_rubiginosa_pollen	Rubigineae	Rca7_S2	Rca7_R4	2
LA1_rubiginosa_pollen	Rubigineae	Rca7_S2	Rca7_R3	3
LA1_rubiginosa_pollen	Rubigineae	Rca7_S2	Rca7_S1_h2	1
CZ4_rubiginosa_pollen	Rubigineae	Rca1_R4	Rca1_R4	1
CZ4_rubiginosa_pollen	Rubigineae	Rca1_R4	Rca1_R3	65
CZ4_rubiginosa_pollen	Rubigineae	Rca1_R4	Rca1_S2	4
CZ4_rubiginosa_pollen	Rubigineae	Rca1_R3	Rca1_R4	46
CZ4_rubiginosa_pollen	Rubigineae	Rca1_R3	Rca1_S2	5
CZ4_rubiginosa_pollen	Rubigineae	Rca1_S1_h1	Rca1_S1_h2	4
CZ4_rubiginosa_pollen	Rubigineae	Rca1_S1_h2	Rca1_S1_h1	4
CZ4_rubiginosa_pollen	Rubigineae	Rca1_S2	Rca1_R4	2
CZ4_rubiginosa_pollen	Rubigineae	Rca2_R4	Rca1_R3	1
CZ4_rubiginosa_pollen	Rubigineae	Rca2_R4	Rca2_R3	126
CZ4_rubiginosa_pollen	Rubigineae	Rca2_R4	Rca2_S2	10
CZ4_rubiginosa_pollen	Rubigineae	Rca2_R3	Rca2_R4	85
CZ4_rubiginosa_pollen	Rubigineae	Rca2_R3	Rca2_S2	3
CZ4_rubiginosa_pollen	Rubigineae	Rca2_R3	Rca6_R4	1
CZ4_rubiginosa_pollen	Rubigineae	Rca2_S1_h1	Rca2_S1_h2	19
CZ4_rubiginosa_pollen	Rubigineae	Rca2_S1_h1	Rca2_S2	2
CZ4_rubiginosa_pollen	Rubigineae	Rca2_S1_h2	Rca2_S1_h1	22
CZ4_rubiginosa_pollen	Rubigineae	Rca2_S2	Rca2_R4	4
CZ4_rubiginosa_pollen	Rubigineae	Rca2_S2	Rca2_R3	2
CZ4_rubiginosa_pollen	Rubigineae	Rca3_R4	Rca3_R3	84
CZ4_rubiginosa_pollen	Rubigineae	Rca3_R4	Rca3_S2	4
CZ4_rubiginosa_pollen	Rubigineae	Rca3_R4	Rca7_R3	21
CZ4_rubiginosa_pollen	Rubigineae	Rca3_R3	Rca3_R4	52
CZ4_rubiginosa_pollen	Rubigineae	Rca3_R3	Rca3_R3	2
CZ4_rubiginosa_pollen	Rubigineae	Rca3_R3	Rca3_S2	2
CZ4_rubiginosa_pollen	Rubigineae	Rca3_S1_h1	Rca3_S1_h2	6
CZ4_rubiginosa_pollen	Rubigineae	Rca3_S1_h2	Rca3_S1_h1	5
CZ4_rubiginosa_pollen	Rubigineae	Rca3_S2	Rca3_R3	1
CZ4_rubiginosa_pollen	Rubigineae	Rca3_S2	Rca3_S1_h2	1
CZ4_rubiginosa_pollen	Rubigineae	Rca4_R4	Rca4_R3	76
CZ4_rubiginosa_pollen	Rubigineae	Rca4_R4	Rca4_S2	7
CZ4_rubiginosa_pollen	Rubigineae	Rca4_R3	Rca4_R4	59
CZ4_rubiginosa_pollen	Rubigineae	Rca4_R3	Rca4_S2	2
CZ4_rubiginosa_pollen	Rubigineae	Rca4_S1_h1	Rca4_S1_h2	6
CZ4_rubiginosa_pollen	Rubigineae	Rca4_S1_h2	Rca4_S1_h1	9
CZ4_rubiginosa_pollen	Rubigineae	Rca4_S2	Rca4_R4	1
CZ4_rubiginosa_pollen	Rubigineae	Rca4_S2	Rca4_R3	2
CZ4_rubiginosa_pollen	Rubigineae	Rca5_R4	Rca5_R3	104
CZ4_rubiginosa_pollen	Rubigineae	Rca5_R4	Rca5_S2	5
CZ4_rubiginosa_pollen	Rubigineae	Rca5_R3	Rca5_R4	83
CZ4_rubiginosa_pollen	Rubigineae	Rca5_R3	Rca5_S2	5
CZ4_rubiginosa_pollen	Rubigineae	Rca5_S1_h1	Rca5_S1_h2	12
CZ4_rubiginosa_pollen	Rubigineae	Rca5_S1_h2	Rca5_S1_h1	17
CZ4_rubiginosa_pollen	Rubigineae	Rca5_S2	Rca5_R4	5
CZ4_rubiginosa_pollen	Rubigineae	Rca5_S2	Rca5_R3	2
CZ4_rubiginosa_pollen	Rubigineae	Rca6_R4	Rca6_R3	107
CZ4_rubiginosa_pollen	Rubigineae	Rca6_R4	Rca6_S2	11
CZ4_rubiginosa_pollen	Rubigineae	Rca6_R3	Rca6_R4	53
CZ4_rubiginosa_pollen	Rubigineae	Rca6_R3	Rca6_S2	3
CZ4_rubiginosa_pollen	Rubigineae	Rca6_S1_h1	Rca6_S1_h2	10
CZ4_rubiginosa_pollen	Rubigineae	Rca6_S1_h2	Rca6_S1_h1	6
CZ4_rubiginosa_pollen	Rubigineae	Rca6_S2	Rca1_R3	1
CZ4_rubiginosa_pollen	Rubigineae	Rca6_S2	Rca6_R4	2
CZ4_rubiginosa_pollen	Rubigineae	Rca6_S2	Rca6_R3	3
CZ4_rubiginosa_pollen	Rubigineae	Rca7_R4	Rca7_R3	102
CZ4_rubiginosa_pollen	Rubigineae	Rca7_R4	Rca7_S2	12
CZ4_rubiginosa_pollen	Rubigineae	Rca7_R3	Rca3_R4	8
CZ4_rubiginosa_pollen	Rubigineae	Rca7_R3	Rca7_R4	51
CZ4_rubiginosa_pollen	Rubigineae	Rca7_R3	Rca7_S2	1
CZ4_rubiginosa_pollen	Rubigineae	Rca7_S1_h1	Rca7_S1_h2	10
CZ4_rubiginosa_pollen	Rubigineae	Rca7_S1_h2	Rca7_S1_h1	13
CZ4_rubiginosa_pollen	Rubigineae	Rca7_S1_h2	Rca7_S2	2
CZ4_rubiginosa_pollen	Rubigineae	Rca7_S2	Rca7_R4	3
CZ4_rubiginosa_pollen	Rubigineae	Rca7_S2	Rca7_R3	4
S1_h13_corymbifera_pollen	Caninae	Rca1_R4	Rca1_R3	5
S1_h13_corymbifera_pollen	Caninae	Rca1_R3	Rca1_R4	3
S1_h13_corymbifera_pollen	Caninae	Rca1_R3	Rca1_S2	1
S1_h13_corymbifera_pollen	Caninae	Rca1_S1_h1	Rca1_S1_h2	70
S1_h13_corymbifera_pollen	Caninae	Rca1_S1_h2	Rca1_S1_h1	64
S1_h13_corymbifera_pollen	Caninae	Rca2_R4	Rca2_R3	8
S1_h13_corymbifera_pollen	Caninae	Rca2_R4	Rca2_S2	1
S1_h13_corymbifera_pollen	Caninae	Rca2_R3	Rca2_R4	11
S1_h13_corymbifera_pollen	Caninae	Rca2_R3	Rca6_R4	1
S1_h13_corymbifera_pollen	Caninae	Rca2_S1_h1	Rca2_S1_h2	172
S1_h13_corymbifera_pollen	Caninae	Rca2_S1_h1	Rca2_S2	7
S1_h13_corymbifera_pollen	Caninae	Rca2_S1_h2	Rca2_S1_h1	156
S1_h13_corymbifera_pollen	Caninae	Rca2_S2	Rca2_R4	5
S1_h13_corymbifera_pollen	Caninae	Rca2_S2	Rca2_R3	1
S1_h13_corymbifera_pollen	Caninae	Rca2_S2	Rca2_S1_h1	2
S1_h13_corymbifera_pollen	Caninae	Rca3_R4	Rca3_R3	8
S1_h13_corymbifera_pollen	Caninae	Rca3_R3	Rca3_R4	3
S1_h13_corymbifera_pollen	Caninae	Rca3_R3	Rca3_R3	1
S1_h13_corymbifera_pollen	Caninae	Rca3_S1_h1	Rca3_S1_h2	78
S1_h13_corymbifera_pollen	Caninae	Rca3_S1_h1	Rca3_S2	1
S1_h13_corymbifera_pollen	Caninae	Rca3_S1_h2	Rca3_S1_h1	96
S1_h13_corymbifera_pollen	Caninae	Rca3_S1_h2	Rca3_S2	3
S1_h13_corymbifera_pollen	Caninae	Rca3_S2	Rca3_R4	1
S1_h13_corymbifera_pollen	Caninae	Rca3_S2	Rca3_R3	2
S1_h13_corymbifera_pollen	Caninae	Rca4_R4	Rca4_R3	4
S1_h13_corymbifera_pollen	Caninae	Rca4_R3	Rca4_R4	6
S1_h13_corymbifera_pollen	Caninae	Rca4_S1_h1	Rca4_S1_h2	85
S1_h13_corymbifera_pollen	Caninae	Rca4_S1_h2	Rca4_S1_h1	79
S1_h13_corymbifera_pollen	Caninae	Rca4_S2	Rca4_R3	2
S1_h13_corymbifera_pollen	Caninae	Rca5_R4	Rca5_R3	12
S1_h13_corymbifera_pollen	Caninae	Rca5_R4	Rca5_S2	2
S1_h13_corymbifera_pollen	Caninae	Rca5_R3	Rca5_R4	13
S1_h13_corymbifera_pollen	Caninae	Rca5_R3	Rca5_S2	3
S1_h13_corymbifera_pollen	Caninae	Rca5_S1_h1	Rca5_S1_h2	117
S1_h13_corymbifera_pollen	Caninae	Rca5_S1_h2	Rca5_S1_h1	110
S1_h13_corymbifera_pollen	Caninae	Rca5_S2	Rca5_R4	2
S1_h13_corymbifera_pollen	Caninae	Rca5_S2	Rca5_R3	3
S1_h13_corymbifera_pollen	Caninae	Rca6_R4	Rca6_R3	3
S1_h13_corymbifera_pollen	Caninae	Rca6_R4	Rca6_S2	2
S1_h13_corymbifera_pollen	Caninae	Rca6_R3	Rca6_R4	6
S1_h13_corymbifera_pollen	Caninae	Rca6_R3	Rca6_S2	1
S1_h13_corymbifera_pollen	Caninae	Rca6_S1_h1	Rca6_S1_h2	106
S1_h13_corymbifera_pollen	Caninae	Rca6_S1_h2	Rca6_S1_h1	100
S1_h13_corymbifera_pollen	Caninae	Rca6_S2	Rca1_R3	1
S1_h13_corymbifera_pollen	Caninae	Rca6_S2	Rca6_R4	2
S1_h13_corymbifera_pollen	Caninae	Rca6_S2	Rca6_R3	4
S1_h13_corymbifera_pollen	Caninae	Rca7_R4	Rca7_R3	10
S1_h13_corymbifera_pollen	Caninae	Rca7_R3	Rca3_R4	1
S1_h13_corymbifera_pollen	Caninae	Rca7_R3	Rca7_R4	7
S1_h13_corymbifera_pollen	Caninae	Rca7_R3	Rca7_S2	2
S1_h13_corymbifera_pollen	Caninae	Rca7_S1_h1	Rca7_S1_h2	122
S1_h13_corymbifera_pollen	Caninae	Rca7_S1_h2	Rca7_S1_h1	107
S1_h13_corymbifera_pollen	Caninae	Rca7_S1_h2	Rca7_S2	10
S1_h13_corymbifera_pollen	Caninae	Rca7_S2	Rca7_R4	1
S1_h13_corymbifera_pollen	Caninae	Rca7_S2	Rca7_R3	3
S1_h13_corymbifera_pollen	Caninae	Rca7_S2	Rca7_S1_h2	5
S1_h2_corymbifera_pollen	Caninae	Rca1_R4	Rca1_R3	6
S1_h2_corymbifera_pollen	Caninae	Rca1_R3	Rca1_R4	6
S1_h2_corymbifera_pollen	Caninae	Rca1_R3	Rca1_S2	1
S1_h2_corymbifera_pollen	Caninae	Rca1_S1_h1	Rca1_S1_h2	64
S1_h2_corymbifera_pollen	Caninae	Rca1_S1_h2	Rca1_S1_h1	61
S1_h2_corymbifera_pollen	Caninae	Rca1_S2	Rca1_R3	2
S1_h2_corymbifera_pollen	Caninae	Rca2_R4	Rca2_R3	9
S1_h2_corymbifera_pollen	Caninae	Rca2_R4	Rca2_S2	4
S1_h2_corymbifera_pollen	Caninae	Rca2_R3	Rca2_R4	8
S1_h2_corymbifera_pollen	Caninae	Rca2_R3	Rca6_R4	1
S1_h2_corymbifera_pollen	Caninae	Rca2_S1_h1	Rca2_R3	1
S1_h2_corymbifera_pollen	Caninae	Rca2_S1_h1	Rca2_S1_h2	169
S1_h2_corymbifera_pollen	Caninae	Rca2_S1_h1	Rca2_S2	8
S1_h2_corymbifera_pollen	Caninae	Rca2_S1_h2	Rca2_S1_h1	167
S1_h2_corymbifera_pollen	Caninae	Rca2_S2	Rca2_R4	1
S1_h2_corymbifera_pollen	Caninae	Rca2_S2	Rca2_R3	2
S1_h2_corymbifera_pollen	Caninae	Rca3_R4	Rca3_R3	6
S1_h2_corymbifera_pollen	Caninae	Rca3_R3	Rca3_R4	3
S1_h2_corymbifera_pollen	Caninae	Rca3_R3	Rca3_R3	1
S1_h2_corymbifera_pollen	Caninae	Rca3_R3	Rca3_S2	2
S1_h2_corymbifera_pollen	Caninae	Rca3_S1_h1	Rca3_S1_h2	98
S1_h2_corymbifera_pollen	Caninae	Rca3_S1_h1	Rca3_S2	1
S1_h2_corymbifera_pollen	Caninae	Rca3_S1_h2	Rca3_S1_h1	86
S1_h2_corymbifera_pollen	Caninae	Rca3_S1_h2	Rca3_S2	2
S1_h2_corymbifera_pollen	Caninae	Rca3_S2	Rca3_R3	2
S1_h2_corymbifera_pollen	Caninae	Rca3_S2	Rca3_S1_h2	1
S1_h2_corymbifera_pollen	Caninae	Rca4_R4	Rca4_R3	4
S1_h2_corymbifera_pollen	Caninae	Rca4_R3	Rca4_R4	5
S1_h2_corymbifera_pollen	Caninae	Rca4_S1_h1	Rca4_S1_h2	86
S1_h2_corymbifera_pollen	Caninae	Rca4_S1_h2	Rca4_S1_h1	80
S1_h2_corymbifera_pollen	Caninae	Rca4_S2	Rca4_R4	1
S1_h2_corymbifera_pollen	Caninae	Rca4_S2	Rca4_R3	2
S1_h2_corymbifera_pollen	Caninae	Rca5_R4	Rca5_R3	16
S1_h2_corymbifera_pollen	Caninae	Rca5_R4	Rca5_S2	3
S1_h2_corymbifera_pollen	Caninae	Rca5_R3	Rca5_R4	11
S1_h2_corymbifera_pollen	Caninae	Rca5_R3	Rca5_R3	1
S1_h2_corymbifera_pollen	Caninae	Rca5_R3	Rca5_S2	3
S1_h2_corymbifera_pollen	Caninae	Rca5_S1_h1	Rca5_S1_h2	98
S1_h2_corymbifera_pollen	Caninae	Rca5_S1_h2	Rca5_S1_h1	127
S1_h2_corymbifera_pollen	Caninae	Rca5_S2	Rca5_R4	3
S1_h2_corymbifera_pollen	Caninae	Rca5_S2	Rca5_R3	3
S1_h2_corymbifera_pollen	Caninae	Rca6_R4	Rca6_R3	5
S1_h2_corymbifera_pollen	Caninae	Rca6_R4	Rca6_S2	1
S1_h2_corymbifera_pollen	Caninae	Rca6_R3	Rca6_R4	7
S1_h2_corymbifera_pollen	Caninae	Rca6_R3	Rca6_S2	1
S1_h2_corymbifera_pollen	Caninae	Rca6_S1_h1	Rca6_S1_h2	94
S1_h2_corymbifera_pollen	Caninae	Rca6_S1_h2	Rca6_S1_h1	107
S1_h2_corymbifera_pollen	Caninae	Rca6_S2	Rca2_R3	1
S1_h2_corymbifera_pollen	Caninae	Rca6_S2	Rca6_R4	3
S1_h2_corymbifera_pollen	Caninae	Rca6_S2	Rca6_R3	3
S1_h2_corymbifera_pollen	Caninae	Rca7_R4	Rca7_R3	7
S1_h2_corymbifera_pollen	Caninae	Rca7_R3	Rca3_R4	4
S1_h2_corymbifera_pollen	Caninae	Rca7_R3	Rca7_R4	7
S1_h2_corymbifera_pollen	Caninae	Rca7_R3	Rca7_S2	2
S1_h2_corymbifera_pollen	Caninae	Rca7_S1_h1	Rca7_S1_h2	99
S1_h2_corymbifera_pollen	Caninae	Rca7_S1_h2	Rca7_S1_h1	122
S1_h2_corymbifera_pollen	Caninae	Rca7_S1_h2	Rca7_S2	10
S1_h2_corymbifera_pollen	Caninae	Rca7_S2	Rca7_R4	1
S1_h2_corymbifera_pollen	Caninae	Rca7_S2	Rca7_R3	1
S1_h2_corymbifera_pollen	Caninae	Rca7_S2	Rca7_S1_h2	6
ruW1_rubiginosa_pollen	Rubigineae	Rca1_R4	Rca1_R3	63
ruW1_rubiginosa_pollen	Rubigineae	Rca1_R4	Rca1_S2	4
ruW1_rubiginosa_pollen	Rubigineae	Rca1_R3	Rca1_R4	60
ruW1_rubiginosa_pollen	Rubigineae	Rca1_R3	Rca1_S2	2
ruW1_rubiginosa_pollen	Rubigineae	Rca1_R3	Rca6_S2	1
ruW1_rubiginosa_pollen	Rubigineae	Rca1_S1_h1	Rca1_S1_h2	7
ruW1_rubiginosa_pollen	Rubigineae	Rca1_S1_h2	Rca1_S1_h1	5
ruW1_rubiginosa_pollen	Rubigineae	Rca1_S2	Rca1_R4	1
ruW1_rubiginosa_pollen	Rubigineae	Rca1_S2	Rca1_R3	1
ruW1_rubiginosa_pollen	Rubigineae	Rca2_R4	Rca1_R3	1
ruW1_rubiginosa_pollen	Rubigineae	Rca2_R4	Rca2_R4	1
ruW1_rubiginosa_pollen	Rubigineae	Rca2_R4	Rca2_R3	129
ruW1_rubiginosa_pollen	Rubigineae	Rca2_R4	Rca2_S2	10
ruW1_rubiginosa_pollen	Rubigineae	Rca2_R3	Rca2_R4	99
ruW1_rubiginosa_pollen	Rubigineae	Rca2_R3	Rca2_S2	4
ruW1_rubiginosa_pollen	Rubigineae	Rca2_R3	Rca6_R4	1
ruW1_rubiginosa_pollen	Rubigineae	Rca2_S1_h1	Rca2_S1_h2	14
ruW1_rubiginosa_pollen	Rubigineae	Rca2_S1_h1	Rca2_S2	1
ruW1_rubiginosa_pollen	Rubigineae	Rca2_S1_h2	Rca2_S1_h1	16
ruW1_rubiginosa_pollen	Rubigineae	Rca2_S2	Rca2_R4	6
ruW1_rubiginosa_pollen	Rubigineae	Rca2_S2	Rca2_R3	1
ruW1_rubiginosa_pollen	Rubigineae	Rca3_R4	Rca3_R3	74
ruW1_rubiginosa_pollen	Rubigineae	Rca3_R4	Rca3_S2	3
ruW1_rubiginosa_pollen	Rubigineae	Rca3_R4	Rca7_R3	25
ruW1_rubiginosa_pollen	Rubigineae	Rca3_R3	Rca3_R4	60
ruW1_rubiginosa_pollen	Rubigineae	Rca3_R3	Rca3_R3	2
ruW1_rubiginosa_pollen	Rubigineae	Rca3_R3	Rca3_S2	1
ruW1_rubiginosa_pollen	Rubigineae	Rca3_S1_h1	Rca3_S1_h2	4
ruW1_rubiginosa_pollen	Rubigineae	Rca3_S1_h2	Rca3_S1_h1	6
ruW1_rubiginosa_pollen	Rubigineae	Rca3_S2	Rca3_R4	2
ruW1_rubiginosa_pollen	Rubigineae	Rca3_S2	Rca3_R3	1
ruW1_rubiginosa_pollen	Rubigineae	Rca3_S2	Rca3_S1_h2	2
ruW1_rubiginosa_pollen	Rubigineae	Rca4_R4	Rca4_R3	84
ruW1_rubiginosa_pollen	Rubigineae	Rca4_R4	Rca4_S2	8
ruW1_rubiginosa_pollen	Rubigineae	Rca4_R3	Rca4_R4	56
ruW1_rubiginosa_pollen	Rubigineae	Rca4_R3	Rca4_S2	2
ruW1_rubiginosa_pollen	Rubigineae	Rca4_S1_h1	Rca4_S1_h2	10
ruW1_rubiginosa_pollen	Rubigineae	Rca4_S1_h2	Rca4_S1_h1	5
ruW1_rubiginosa_pollen	Rubigineae	Rca4_S2	Rca4_R3	1
ruW1_rubiginosa_pollen	Rubigineae	Rca5_R4	Rca2_R4	1
ruW1_rubiginosa_pollen	Rubigineae	Rca5_R4	Rca5_R3	114
ruW1_rubiginosa_pollen	Rubigineae	Rca5_R4	Rca5_S2	7
ruW1_rubiginosa_pollen	Rubigineae	Rca5_R4	Rca6_R4	1
ruW1_rubiginosa_pollen	Rubigineae	Rca5_R3	Rca5_R4	78
ruW1_rubiginosa_pollen	Rubigineae	Rca5_R3	Rca5_R3	1
ruW1_rubiginosa_pollen	Rubigineae	Rca5_R3	Rca5_S2	6
ruW1_rubiginosa_pollen	Rubigineae	Rca5_S1_h1	Rca5_S1_h2	8
ruW1_rubiginosa_pollen	Rubigineae	Rca5_S1_h2	Rca5_S1_h1	18
ruW1_rubiginosa_pollen	Rubigineae	Rca5_S2	Rca5_R4	5
ruW1_rubiginosa_pollen	Rubigineae	Rca5_S2	Rca5_R3	1
ruW1_rubiginosa_pollen	Rubigineae	Rca6_R4	Rca6_R3	122
ruW1_rubiginosa_pollen	Rubigineae	Rca6_R4	Rca6_S2	10
ruW1_rubiginosa_pollen	Rubigineae	Rca6_R3	Rca6_R4	45
ruW1_rubiginosa_pollen	Rubigineae	Rca6_R3	Rca6_S2	2
ruW1_rubiginosa_pollen	Rubigineae	Rca6_S1_h1	Rca6_S1_h2	12
ruW1_rubiginosa_pollen	Rubigineae	Rca6_S1_h2	Rca6_S1_h1	4
ruW1_rubiginosa_pollen	Rubigineae	Rca6_S2	Rca6_R3	3
ruW1_rubiginosa_pollen	Rubigineae	Rca7_R4	Rca7_R3	103
ruW1_rubiginosa_pollen	Rubigineae	Rca7_R4	Rca7_S2	12
ruW1_rubiginosa_pollen	Rubigineae	Rca7_R3	Rca3_R4	6
ruW1_rubiginosa_pollen	Rubigineae	Rca7_R3	Rca7_R4	64
ruW1_rubiginosa_pollen	Rubigineae	Rca7_R3	Rca7_S2	2
ruW1_rubiginosa_pollen	Rubigineae	Rca7_S1_h1	Rca7_S1_h2	8
ruW1_rubiginosa_pollen	Rubigineae	Rca7_S1_h2	Rca7_S1_h1	13
ruW1_rubiginosa_pollen	Rubigineae	Rca7_S1_h2	Rca7_S2	2
ruW1_rubiginosa_pollen	Rubigineae	Rca7_S2	Rca7_R4	3
ruW1_rubiginosa_pollen	Rubigineae	Rca7_S2	Rca7_R3	3
