# Supplementary material for: Bimodal centromeres in pentaploid dogroses shed light on their unique meiosis
Source: Nature. 2025 Jun 18;643(8070):148–57. doi: 10.1038/s41586-025-09171-z (PMC12222009; doi:10.1038/s41586-025-09171-z)
Supplement: Supplementary file 3 — Supplementary Data 1–17. [file 41586_2025_9171_MOESM3_ESM.zip › Suppl_Dataset_5_rosCan_S27_centromere_annotations.xlsx]

## Sheet: caninaS27_centromere_annotation
Sequence Name	Name	Type	Minimum	Maximum	Length			centromere size (bp)	Athila size (bp)	CANR4 size (bp)	Athila %	CANR4 %
Rca1_R3_centromere	centromere	centromere	1	2587748	2587748		Rca1_R3_centromere	2587748	367603	1156515	14.2055	44.6919
Rca1_R3_centromere	Class_I|LTR|Ty3/gypsy|non-chromovirus|OTA|Athila	Class_I|LTR|Ty3/gypsy|non-chromovirus|OTA|Athila	95559	107893	12335		Rca1_R4_centromere	2507374	658930		26.2797	0
Rca1_R3_centromere	Class_I|LTR|Ty3/gypsy|non-chromovirus|OTA|Athila	Class_I|LTR|Ty3/gypsy|non-chromovirus|OTA|Athila	219677	223054	3378		Rca1_S1_h1_centromere	3426000	1189004		34.7053	0
Rca1_R3_centromere	Class_I|LTR|Ty3/gypsy|non-chromovirus|OTA|Athila	Class_I|LTR|Ty3/gypsy|non-chromovirus|OTA|Athila	499951	503328	3378		Rca1_S1_h2_centromere	3366000	1206896		35.8555	0
Rca1_R3_centromere	Class_I|LTR|Ty3/gypsy|non-chromovirus|OTA|Athila	Class_I|LTR|Ty3/gypsy|non-chromovirus|OTA|Athila	507777	521435	13659		Rca1_S2_centromere	3189038	619749	1029096	19.4337	32.2698
Rca1_R3_centromere	Class_I|LTR|Ty3/gypsy|non-chromovirus|OTA|Athila	Class_I|LTR|Ty3/gypsy|non-chromovirus|OTA|Athila	528776	530347	1572		Rca2_R3_centromere	1953714	185535	1030251	9.49653	52.7329
Rca1_R3_centromere	Class_I|LTR|Ty3/gypsy|non-chromovirus|OTA|Athila	Class_I|LTR|Ty3/gypsy|non-chromovirus|OTA|Athila	530353	540656	10304		Rca2_R4_centromere	2912509	471100	1115333	16.1751	38.2946
Rca1_R3_centromere	Class_I|LTR|Ty3/gypsy|non-chromovirus|OTA|Athila	Class_I|LTR|Ty3/gypsy|non-chromovirus|OTA|Athila	566495	583604	17110		Rca2_S1_h1_centromere	3000000	809363	713136	26.9788	23.7712
Rca1_R3_centromere	Class_I|LTR|Ty3/gypsy|non-chromovirus|OTA|Athila	Class_I|LTR|Ty3/gypsy|non-chromovirus|OTA|Athila	609726	611658	1933		Rca2_S1_h2_centromere	3184878	890522	714198	27.9609	22.4247
Rca1_R3_centromere	Class_I|LTR|Ty3/gypsy|non-chromovirus|OTA|Athila	Class_I|LTR|Ty3/gypsy|non-chromovirus|OTA|Athila	621532	623961	2430		Rca2_S2_centromere	3444388	401798	1791245	11.6653	52.0047
Rca1_R3_centromere	Class_I|LTR|Ty3/gypsy|non-chromovirus|OTA|Athila	Class_I|LTR|Ty3/gypsy|non-chromovirus|OTA|Athila	631481	633910	2430		Rca3_R3_centromere	4366832	469592	2147953	10.7536	49.1879
Rca1_R3_centromere	Class_I|LTR|Ty3/gypsy|non-chromovirus|OTA|Athila	Class_I|LTR|Ty3/gypsy|non-chromovirus|OTA|Athila	641605	643425	1821		Rca3_R4_centromere	1592012	517289		32.4928	0
Rca1_R3_centromere	Class_I|LTR|Ty3/gypsy|non-chromovirus|OTA|Athila	Class_I|LTR|Ty3/gypsy|non-chromovirus|OTA|Athila	656462	659506	3045		Rca3_S1_h1_centromere	1763749	564138		31.9852	0
Rca1_R3_centromere	Class_I|LTR|Ty3/gypsy|non-chromovirus|OTA|Athila	Class_I|LTR|Ty3/gypsy|non-chromovirus|OTA|Athila	669490	671151	1662		Rca3_S1_h2_centromere	1945060	758298		38.9858	0
Rca1_R3_centromere	Class_I|LTR|Ty3/gypsy|non-chromovirus|OTA|Athila	Class_I|LTR|Ty3/gypsy|non-chromovirus|OTA|Athila	672114	681533	9420		Rca3_S2_centromere	3981869	254957	2915954	6.40295	73.2308
Rca1_R3_centromere	Class_I|LTR|Ty3/gypsy|non-chromovirus|OTA|Athila	Class_I|LTR|Ty3/gypsy|non-chromovirus|OTA|Athila	684438	696464	12027		Rca4_R3_centromere	5526806	293408	3174500	5.30882	57.4382
Rca1_R3_centromere	Class_I|LTR|Ty3/gypsy|non-chromovirus|OTA|Athila	Class_I|LTR|Ty3/gypsy|non-chromovirus|OTA|Athila	702564	703901	1338		Rca4_R4_centromere	1401000	549505		39.2223	0
Rca1_R3_centromere	Class_I|LTR|Ty3/gypsy|non-chromovirus|OTA|Athila	Class_I|LTR|Ty3/gypsy|non-chromovirus|OTA|Athila	719421	721082	1662		Rca4_S1_h1_centromere	3818316	906054	1776723	23.7292	46.5316
Rca1_R3_centromere	Class_I|LTR|Ty3/gypsy|non-chromovirus|OTA|Athila	Class_I|LTR|Ty3/gypsy|non-chromovirus|OTA|Athila	722046	731432	9387		Rca4_S1_h2_centromere	3493158	861031	1782583	24.6491	51.0307
Rca1_R3_centromere	Class_I|LTR|Ty3/gypsy|non-chromovirus|OTA|Athila	Class_I|LTR|Ty3/gypsy|non-chromovirus|OTA|Athila	731943	745667	13725		Rca4_S2_centromere	1574941	195765	870125	12.43	55.2481
Rca1_R3_centromere	Class_I|LTR|Ty3/gypsy|non-chromovirus|OTA|Athila	Class_I|LTR|Ty3/gypsy|non-chromovirus|OTA|Athila	745848	761898	16051		Rca5_R3_centromere	3107924	156657	2356804	5.04057	75.8321
Rca1_R3_centromere	Class_I|LTR|Ty3/gypsy|non-chromovirus|OTA|Athila	Class_I|LTR|Ty3/gypsy|non-chromovirus|OTA|Athila	767116	782698	15583		Rca5_R4_centromere	2343000	635839		27.1378	0
Rca1_R3_centromere	Class_I|LTR|Ty3/gypsy|non-chromovirus|OTA|Athila	Class_I|LTR|Ty3/gypsy|non-chromovirus|OTA|Athila	778357	790853	12497		Rca5_S1_h1_centromere	3998000	620951	447304	15.5315	11.1882
Rca1_R3_centromere	Class_I|LTR|Ty3/gypsy|non-chromovirus|OTA|Athila	Class_I|LTR|Ty3/gypsy|non-chromovirus|OTA|Athila	789611	801645	12035		Rca5_S1_h2_centromere	3983000	633218	443502	15.898	11.1349
Rca1_R3_centromere	Class_I|LTR|Ty3/gypsy|non-chromovirus|OTA|Athila	Class_I|LTR|Ty3/gypsy|non-chromovirus|OTA|Athila	801657	815924	14268		Rca5_S2_centromere	3023689	275966	757005	9.1268	25.0358
Rca1_R3_centromere	Class_I|LTR|Ty3/gypsy|non-chromovirus|OTA|Athila	Class_I|LTR|Ty3/gypsy|non-chromovirus|OTA|Athila	833168	838087	4920		Rca6_R3_centromere	2982857	99549	984319	3.33737	32.9992
Rca1_R3_centromere	Class_I|LTR|Ty3/gypsy|non-chromovirus|OTA|Athila	Class_I|LTR|Ty3/gypsy|non-chromovirus|OTA|Athila	850561	862722	12162		Rca6_R4_centromere	3631604	168486	2298743	4.63944	63.2983
Rca1_R3_centromere	Class_I|LTR|Ty3/gypsy|non-chromovirus|OTA|Athila	Class_I|LTR|Ty3/gypsy|non-chromovirus|OTA|Athila	860189	870982	10794		Rca6_S1_h1_centromere	3787000	1111312		29.3454	0
Rca1_R3_centromere	Class_I|LTR|Ty3/gypsy|non-chromovirus|OTA|Athila	Class_I|LTR|Ty3/gypsy|non-chromovirus|OTA|Athila	1071318	1085006	13689		Rca6_S1_h2_centromere	3894000	1099529		28.2365	0
Rca1_R3_centromere	Class_I|LTR|Ty3/gypsy|non-chromovirus|OTA|Athila	Class_I|LTR|Ty3/gypsy|non-chromovirus|OTA|Athila	1281186	1286270	5085		Rca6_S2_centromere	4225109	272171	1040780	6.44175	24.6332
Rca1_R3_centromere	Class_I|LTR|Ty3/gypsy|non-chromovirus|OTA|Athila	Class_I|LTR|Ty3/gypsy|non-chromovirus|OTA|Athila	1881074	1894764	13691		Rca7_R3_centromere	2867689	167043	1790605	5.825	62.4407
Rca1_R3_centromere	Class_I|LTR|Ty3/gypsy|non-chromovirus|OTA|Athila	Class_I|LTR|Ty3/gypsy|non-chromovirus|OTA|Athila	1939575	1951283	11709		Rca7_R4_centromere	1827000	436591		23.8966	0
Rca1_R3_centromere	Class_I|LTR|Ty3/gypsy|non-chromovirus|OTA|Athila	Class_I|LTR|Ty3/gypsy|non-chromovirus|OTA|Athila	2043226	2045655	2430		Rca7_S1_h1_centromere	1887000	378297		20.0475	0
Rca1_R3_centromere	Class_I|LTR|Ty3/gypsy|non-chromovirus|OTA|Athila	Class_I|LTR|Ty3/gypsy|non-chromovirus|OTA|Athila	2050590	2065420	14831		Rca7_S1_h2_centromere	3431000	610617		17.7971	0
Rca1_R3_centromere	Class_I|LTR|Ty3/gypsy|non-chromovirus|OTA|Athila	Class_I|LTR|Ty3/gypsy|non-chromovirus|OTA|Athila	2061796	2075314	13519		Rca7_S2_centromere	3949733	324739	2884425	8.2218	73.0284
Rca1_R3_centromere	Class_I|LTR|Ty3/gypsy|non-chromovirus|OTA|Athila	Class_I|LTR|Ty3/gypsy|non-chromovirus|OTA|Athila	2248156	2253188	5033
Rca1_R3_centromere	Class_I|LTR|Ty3/gypsy|non-chromovirus|OTA|Athila	Class_I|LTR|Ty3/gypsy|non-chromovirus|OTA|Athila	2255333	2270028	14696
Rca1_R3_centromere	Class_I|LTR|Ty3/gypsy|non-chromovirus|OTA|Athila	Class_I|LTR|Ty3/gypsy|non-chromovirus|OTA|Athila	2337038	2348919	11882
Rca1_R3_centromere	Class_I|LTR|Ty3/gypsy|non-chromovirus|OTA|Athila	Class_I|LTR|Ty3/gypsy|non-chromovirus|OTA|Athila	2409251	2411680	2430
Rca1_R3_centromere	Class_I|LTR|Ty3/gypsy|non-chromovirus|OTA|Athila	Class_I|LTR|Ty3/gypsy|non-chromovirus|OTA|Athila	2417284	2419160	1877
Rca1_R3_centromere	Class_I|LTR|Ty3/gypsy|non-chromovirus|OTA|Athila	Class_I|LTR|Ty3/gypsy|non-chromovirus|OTA|Athila	2440590	2454425	13836
Rca1_R3_centromere	Class_I|LTR|Ty3/gypsy|non-chromovirus|OTA|Athila	Class_I|LTR|Ty3/gypsy|non-chromovirus|OTA|Athila	2457701	2467455	9755
Rca1_R3_centromere	Class_I|LTR|Ty3/gypsy|non-chromovirus|OTA|Athila	Class_I|LTR|Ty3/gypsy|non-chromovirus|OTA|Athila	2494308	2504094	9787
Rca1_R3_centromere	Class_I|LTR|Ty3/gypsy|non-chromovirus|OTA|Athila	Class_I|LTR|Ty3/gypsy|non-chromovirus|OTA|Athila	2570828	2573254	2427
Rca1_R3_centromere	TRC_1	CANR4	239552	251973	12422
Rca1_R3_centromere	TRC_1	CANR4	257165	267900	10736
Rca1_R3_centromere	TRC_1	CANR4	269659	276385	6727
Rca1_R3_centromere	TRC_1	CANR4	311518	322947	11430
Rca1_R3_centromere	TRC_1	CANR4	338170	343758	5589
Rca1_R3_centromere	TRC_1	CANR4	466298	488301	22004
Rca1_R3_centromere	TRC_1	CANR4	881201	890190	8990
Rca1_R3_centromere	TRC_1	CANR4	911366	1025541	114176
Rca1_R3_centromere	TRC_1	CANR4	1089607	1106215	16609
Rca1_R3_centromere	TRC_1	CANR4	1149407	1184117	34711
Rca1_R3_centromere	TRC_1	CANR4	1188400	1276965	88566
Rca1_R3_centromere	TRC_1	CANR4	1286437	1378395	91959
Rca1_R3_centromere	TRC_1	CANR4	1387748	1736508	348761
Rca1_R3_centromere	TRC_1	CANR4	1738191	1881073	142883
Rca1_R3_centromere	TRC_1	CANR4	1920322	1939037	18716
Rca1_R3_centromere	TRC_1	CANR4	1955574	2009243	53670
Rca1_R3_centromere	TRC_1	CANR4	2018095	2038872	20778
Rca1_R3_centromere	TRC_1	CANR4	2098570	2246357	147788
Rca1_R4_centromere	centromere	centromere	1	2507374	2507374
Rca1_R4_centromere	Class_I|LTR|Ty3/gypsy|chromovirus|CRM	Class_I|LTR|Ty3/gypsy|chromovirus|CRM	289675	291734	2060
Rca1_R4_centromere	Class_I|LTR|Ty3/gypsy|non-chromovirus|OTA|Athila	Class_I|LTR|Ty3/gypsy|non-chromovirus|OTA|Athila	84963	96185	11223
Rca1_R4_centromere	Class_I|LTR|Ty3/gypsy|non-chromovirus|OTA|Athila	Class_I|LTR|Ty3/gypsy|non-chromovirus|OTA|Athila	160153	172111	11959
Rca1_R4_centromere	Class_I|LTR|Ty3/gypsy|non-chromovirus|OTA|Athila	Class_I|LTR|Ty3/gypsy|non-chromovirus|OTA|Athila	340739	353197	12459
Rca1_R4_centromere	Class_I|LTR|Ty3/gypsy|non-chromovirus|OTA|Athila	Class_I|LTR|Ty3/gypsy|non-chromovirus|OTA|Athila	386455	396509	10055
Rca1_R4_centromere	Class_I|LTR|Ty3/gypsy|non-chromovirus|OTA|Athila	Class_I|LTR|Ty3/gypsy|non-chromovirus|OTA|Athila	445329	447328	2000
Rca1_R4_centromere	Class_I|LTR|Ty3/gypsy|non-chromovirus|OTA|Athila	Class_I|LTR|Ty3/gypsy|non-chromovirus|OTA|Athila	492631	506996	14366
Rca1_R4_centromere	Class_I|LTR|Ty3/gypsy|non-chromovirus|OTA|Athila	Class_I|LTR|Ty3/gypsy|non-chromovirus|OTA|Athila	544515	555780	11266
Rca1_R4_centromere	Class_I|LTR|Ty3/gypsy|non-chromovirus|OTA|Athila	Class_I|LTR|Ty3/gypsy|non-chromovirus|OTA|Athila	588378	590324	1947
Rca1_R4_centromere	Class_I|LTR|Ty3/gypsy|non-chromovirus|OTA|Athila	Class_I|LTR|Ty3/gypsy|non-chromovirus|OTA|Athila	593166	595595	2430
Rca1_R4_centromere	Class_I|LTR|Ty3/gypsy|non-chromovirus|OTA|Athila	Class_I|LTR|Ty3/gypsy|non-chromovirus|OTA|Athila	602041	615746	13706
Rca1_R4_centromere	Class_I|LTR|Ty3/gypsy|non-chromovirus|OTA|Athila	Class_I|LTR|Ty3/gypsy|non-chromovirus|OTA|Athila	622452	624399	1948
Rca1_R4_centromere	Class_I|LTR|Ty3/gypsy|non-chromovirus|OTA|Athila	Class_I|LTR|Ty3/gypsy|non-chromovirus|OTA|Athila	626648	641678	15031
Rca1_R4_centromere	Class_I|LTR|Ty3/gypsy|non-chromovirus|OTA|Athila	Class_I|LTR|Ty3/gypsy|non-chromovirus|OTA|Athila	636093	656359	20267
Rca1_R4_centromere	Class_I|LTR|Ty3/gypsy|non-chromovirus|OTA|Athila	Class_I|LTR|Ty3/gypsy|non-chromovirus|OTA|Athila	670741	674434	3694
Rca1_R4_centromere	Class_I|LTR|Ty3/gypsy|non-chromovirus|OTA|Athila	Class_I|LTR|Ty3/gypsy|non-chromovirus|OTA|Athila	724209	737737	13529
Rca1_R4_centromere	Class_I|LTR|Ty3/gypsy|non-chromovirus|OTA|Athila	Class_I|LTR|Ty3/gypsy|non-chromovirus|OTA|Athila	747445	750821	3377
Rca1_R4_centromere	Class_I|LTR|Ty3/gypsy|non-chromovirus|OTA|Athila	Class_I|LTR|Ty3/gypsy|non-chromovirus|OTA|Athila	779462	793455	13994
Rca1_R4_centromere	Class_I|LTR|Ty3/gypsy|non-chromovirus|OTA|Athila	Class_I|LTR|Ty3/gypsy|non-chromovirus|OTA|Athila	805223	816938	11716
Rca1_R4_centromere	Class_I|LTR|Ty3/gypsy|non-chromovirus|OTA|Athila	Class_I|LTR|Ty3/gypsy|non-chromovirus|OTA|Athila	879489	893437	13949
Rca1_R4_centromere	Class_I|LTR|Ty3/gypsy|non-chromovirus|OTA|Athila	Class_I|LTR|Ty3/gypsy|non-chromovirus|OTA|Athila	926088	940066	13979
Rca1_R4_centromere	Class_I|LTR|Ty3/gypsy|non-chromovirus|OTA|Athila	Class_I|LTR|Ty3/gypsy|non-chromovirus|OTA|Athila	1142538	1145912	3375
Rca1_R4_centromere	Class_I|LTR|Ty3/gypsy|non-chromovirus|OTA|Athila	Class_I|LTR|Ty3/gypsy|non-chromovirus|OTA|Athila	1160623	1163052	2430
Rca1_R4_centromere	Class_I|LTR|Ty3/gypsy|non-chromovirus|OTA|Athila	Class_I|LTR|Ty3/gypsy|non-chromovirus|OTA|Athila	1164157	1179219	15063
Rca1_R4_centromere	Class_I|LTR|Ty3/gypsy|non-chromovirus|OTA|Athila	Class_I|LTR|Ty3/gypsy|non-chromovirus|OTA|Athila	1204405	1218282	13878
Rca1_R4_centromere	Class_I|LTR|Ty3/gypsy|non-chromovirus|OTA|Athila	Class_I|LTR|Ty3/gypsy|non-chromovirus|OTA|Athila	1216929	1231143	14215
Rca1_R4_centromere	Class_I|LTR|Ty3/gypsy|non-chromovirus|OTA|Athila	Class_I|LTR|Ty3/gypsy|non-chromovirus|OTA|Athila	1238343	1239743	1401
Rca1_R4_centromere	Class_I|LTR|Ty3/gypsy|non-chromovirus|OTA|Athila	Class_I|LTR|Ty3/gypsy|non-chromovirus|OTA|Athila	1240132	1254019	13888
Rca1_R4_centromere	Class_I|LTR|Ty3/gypsy|non-chromovirus|OTA|Athila	Class_I|LTR|Ty3/gypsy|non-chromovirus|OTA|Athila	1359155	1364242	5088
Rca1_R4_centromere	Class_I|LTR|Ty3/gypsy|non-chromovirus|OTA|Athila	Class_I|LTR|Ty3/gypsy|non-chromovirus|OTA|Athila	1403237	1416610	13374
Rca1_R4_centromere	Class_I|LTR|Ty3/gypsy|non-chromovirus|OTA|Athila	Class_I|LTR|Ty3/gypsy|non-chromovirus|OTA|Athila	1412318	1428164	15847
Rca1_R4_centromere	Class_I|LTR|Ty3/gypsy|non-chromovirus|OTA|Athila	Class_I|LTR|Ty3/gypsy|non-chromovirus|OTA|Athila	1437165	1449091	11927
Rca1_R4_centromere	Class_I|LTR|Ty3/gypsy|non-chromovirus|OTA|Athila	Class_I|LTR|Ty3/gypsy|non-chromovirus|OTA|Athila	1456237	1459617	3381
Rca1_R4_centromere	Class_I|LTR|Ty3/gypsy|non-chromovirus|OTA|Athila	Class_I|LTR|Ty3/gypsy|non-chromovirus|OTA|Athila	1483258	1486634	3377
Rca1_R4_centromere	Class_I|LTR|Ty3/gypsy|non-chromovirus|OTA|Athila	Class_I|LTR|Ty3/gypsy|non-chromovirus|OTA|Athila	1514401	1528322	13922
Rca1_R4_centromere	Class_I|LTR|Ty3/gypsy|non-chromovirus|OTA|Athila	Class_I|LTR|Ty3/gypsy|non-chromovirus|OTA|Athila	1528326	1542272	13947
Rca1_R4_centromere	Class_I|LTR|Ty3/gypsy|non-chromovirus|OTA|Athila	Class_I|LTR|Ty3/gypsy|non-chromovirus|OTA|Athila	1544367	1551699	7333
Rca1_R4_centromere	Class_I|LTR|Ty3/gypsy|non-chromovirus|OTA|Athila	Class_I|LTR|Ty3/gypsy|non-chromovirus|OTA|Athila	1555235	1560291	5057
Rca1_R4_centromere	Class_I|LTR|Ty3/gypsy|non-chromovirus|OTA|Athila	Class_I|LTR|Ty3/gypsy|non-chromovirus|OTA|Athila	1561303	1580105	18803
Rca1_R4_centromere	Class_I|LTR|Ty3/gypsy|non-chromovirus|OTA|Athila	Class_I|LTR|Ty3/gypsy|non-chromovirus|OTA|Athila	1582661	1587748	5088
Rca1_R4_centromere	Class_I|LTR|Ty3/gypsy|non-chromovirus|OTA|Athila	Class_I|LTR|Ty3/gypsy|non-chromovirus|OTA|Athila	1613264	1627314	14051
Rca1_R4_centromere	Class_I|LTR|Ty3/gypsy|non-chromovirus|OTA|Athila	Class_I|LTR|Ty3/gypsy|non-chromovirus|OTA|Athila	1649112	1669151	20040
Rca1_R4_centromere	Class_I|LTR|Ty3/gypsy|non-chromovirus|OTA|Athila	Class_I|LTR|Ty3/gypsy|non-chromovirus|OTA|Athila	1674981	1679768	4788
Rca1_R4_centromere	Class_I|LTR|Ty3/gypsy|non-chromovirus|OTA|Athila	Class_I|LTR|Ty3/gypsy|non-chromovirus|OTA|Athila	1696337	1697866	1530
Rca1_R4_centromere	Class_I|LTR|Ty3/gypsy|non-chromovirus|OTA|Athila	Class_I|LTR|Ty3/gypsy|non-chromovirus|OTA|Athila	1698196	1713230	15035
Rca1_R4_centromere	Class_I|LTR|Ty3/gypsy|non-chromovirus|OTA|Athila	Class_I|LTR|Ty3/gypsy|non-chromovirus|OTA|Athila	1707679	1723772	16094
Rca1_R4_centromere	Class_I|LTR|Ty3/gypsy|non-chromovirus|OTA|Athila	Class_I|LTR|Ty3/gypsy|non-chromovirus|OTA|Athila	1723773	1725303	1531
Rca1_R4_centromere	Class_I|LTR|Ty3/gypsy|non-chromovirus|OTA|Athila	Class_I|LTR|Ty3/gypsy|non-chromovirus|OTA|Athila	1728595	1739689	11095
Rca1_R4_centromere	Class_I|LTR|Ty3/gypsy|non-chromovirus|OTA|Athila	Class_I|LTR|Ty3/gypsy|non-chromovirus|OTA|Athila	1782917	1796320	13404
Rca1_R4_centromere	Class_I|LTR|Ty3/gypsy|non-chromovirus|OTA|Athila	Class_I|LTR|Ty3/gypsy|non-chromovirus|OTA|Athila	1790731	1807907	17177
Rca1_R4_centromere	Class_I|LTR|Ty3/gypsy|non-chromovirus|OTA|Athila	Class_I|LTR|Ty3/gypsy|non-chromovirus|OTA|Athila	1802651	1818338	15688
Rca1_R4_centromere	Class_I|LTR|Ty3/gypsy|non-chromovirus|OTA|Athila	Class_I|LTR|Ty3/gypsy|non-chromovirus|OTA|Athila	1813001	1829843	16843
Rca1_R4_centromere	Class_I|LTR|Ty3/gypsy|non-chromovirus|OTA|Athila	Class_I|LTR|Ty3/gypsy|non-chromovirus|OTA|Athila	1824254	1840282	16029
Rca1_R4_centromere	Class_I|LTR|Ty3/gypsy|non-chromovirus|OTA|Athila	Class_I|LTR|Ty3/gypsy|non-chromovirus|OTA|Athila	1962893	1976913	14021
Rca1_R4_centromere	Class_I|LTR|Ty3/gypsy|non-chromovirus|OTA|Athila	Class_I|LTR|Ty3/gypsy|non-chromovirus|OTA|Athila	1981972	1993780	11809
Rca1_R4_centromere	Class_I|LTR|Ty3/gypsy|non-chromovirus|OTA|Athila	Class_I|LTR|Ty3/gypsy|non-chromovirus|OTA|Athila	1988302	2000715	12414
Rca1_R4_centromere	Class_I|LTR|Ty3/gypsy|non-chromovirus|OTA|Athila	Class_I|LTR|Ty3/gypsy|non-chromovirus|OTA|Athila	2020282	2033011	12730
Rca1_R4_centromere	Class_I|LTR|Ty3/gypsy|non-chromovirus|OTA|Athila	Class_I|LTR|Ty3/gypsy|non-chromovirus|OTA|Athila	2033062	2036927	3866
Rca1_R4_centromere	Class_I|LTR|Ty3/gypsy|non-chromovirus|OTA|Athila	Class_I|LTR|Ty3/gypsy|non-chromovirus|OTA|Athila	2050095	2053955	3861
Rca1_R4_centromere	Class_I|LTR|Ty3/gypsy|non-chromovirus|OTA|Athila	Class_I|LTR|Ty3/gypsy|non-chromovirus|OTA|Athila	2106932	2108451	1520
Rca1_R4_centromere	Class_I|LTR|Ty3/gypsy|non-chromovirus|OTA|Athila	Class_I|LTR|Ty3/gypsy|non-chromovirus|OTA|Athila	2143221	2157092	13872
Rca1_R4_centromere	Class_I|LTR|Ty3/gypsy|non-chromovirus|OTA|Athila	Class_I|LTR|Ty3/gypsy|non-chromovirus|OTA|Athila	2170579	2184114	13536
Rca1_R4_centromere	Class_I|LTR|Ty3/gypsy|non-chromovirus|OTA|Athila	Class_I|LTR|Ty3/gypsy|non-chromovirus|OTA|Athila	2236614	2250219	13606
Rca1_R4_centromere	Class_I|LTR|Ty3/gypsy|non-chromovirus|OTA|Athila	Class_I|LTR|Ty3/gypsy|non-chromovirus|OTA|Athila	2272268	2281517	9250
Rca1_R4_centromere	Class_I|LTR|Ty3/gypsy|non-chromovirus|OTA|Athila	Class_I|LTR|Ty3/gypsy|non-chromovirus|OTA|Athila	2283593	2284443	851
Rca1_S1_h1_centromere	centromere	centromere	1	3426000	3426000
Rca1_S1_h1_centromere	Class_I|LTR|Ty3/gypsy|chromovirus|CRM	Class_I|LTR|Ty3/gypsy|chromovirus|CRM	729395	735152	5758
Rca1_S1_h1_centromere	Class_I|LTR|Ty3/gypsy|non-chromovirus|OTA|Athila	Class_I|LTR|Ty3/gypsy|non-chromovirus|OTA|Athila	100878	114700	13823
Rca1_S1_h1_centromere	Class_I|LTR|Ty3/gypsy|non-chromovirus|OTA|Athila	Class_I|LTR|Ty3/gypsy|non-chromovirus|OTA|Athila	249627	259387	9761
Rca1_S1_h1_centromere	Class_I|LTR|Ty3/gypsy|non-chromovirus|OTA|Athila	Class_I|LTR|Ty3/gypsy|non-chromovirus|OTA|Athila	277702	281079	3378
Rca1_S1_h1_centromere	Class_I|LTR|Ty3/gypsy|non-chromovirus|OTA|Athila	Class_I|LTR|Ty3/gypsy|non-chromovirus|OTA|Athila	294522	308266	13745
Rca1_S1_h1_centromere	Class_I|LTR|Ty3/gypsy|non-chromovirus|OTA|Athila	Class_I|LTR|Ty3/gypsy|non-chromovirus|OTA|Athila	351695	352912	1218
Rca1_S1_h1_centromere	Class_I|LTR|Ty3/gypsy|non-chromovirus|OTA|Athila	Class_I|LTR|Ty3/gypsy|non-chromovirus|OTA|Athila	362842	364682	1841
Rca1_S1_h1_centromere	Class_I|LTR|Ty3/gypsy|non-chromovirus|OTA|Athila	Class_I|LTR|Ty3/gypsy|non-chromovirus|OTA|Athila	622479	632888	10410
Rca1_S1_h1_centromere	Class_I|LTR|Ty3/gypsy|non-chromovirus|OTA|Athila	Class_I|LTR|Ty3/gypsy|non-chromovirus|OTA|Athila	683634	688701	5068
Rca1_S1_h1_centromere	Class_I|LTR|Ty3/gypsy|non-chromovirus|OTA|Athila	Class_I|LTR|Ty3/gypsy|non-chromovirus|OTA|Athila	689520	692897	3378
Rca1_S1_h1_centromere	Class_I|LTR|Ty3/gypsy|non-chromovirus|OTA|Athila	Class_I|LTR|Ty3/gypsy|non-chromovirus|OTA|Athila	697415	714455	17041
Rca1_S1_h1_centromere	Class_I|LTR|Ty3/gypsy|non-chromovirus|OTA|Athila	Class_I|LTR|Ty3/gypsy|non-chromovirus|OTA|Athila	748243	750672	2430
Rca1_S1_h1_centromere	Class_I|LTR|Ty3/gypsy|non-chromovirus|OTA|Athila	Class_I|LTR|Ty3/gypsy|non-chromovirus|OTA|Athila	761249	763186	1938
Rca1_S1_h1_centromere	Class_I|LTR|Ty3/gypsy|non-chromovirus|OTA|Athila	Class_I|LTR|Ty3/gypsy|non-chromovirus|OTA|Athila	774760	778119	3360
Rca1_S1_h1_centromere	Class_I|LTR|Ty3/gypsy|non-chromovirus|OTA|Athila	Class_I|LTR|Ty3/gypsy|non-chromovirus|OTA|Athila	805280	819537	14258
Rca1_S1_h1_centromere	Class_I|LTR|Ty3/gypsy|non-chromovirus|OTA|Athila	Class_I|LTR|Ty3/gypsy|non-chromovirus|OTA|Athila	834284	844560	10277
Rca1_S1_h1_centromere	Class_I|LTR|Ty3/gypsy|non-chromovirus|OTA|Athila	Class_I|LTR|Ty3/gypsy|non-chromovirus|OTA|Athila	845485	856107	10623
Rca1_S1_h1_centromere	Class_I|LTR|Ty3/gypsy|non-chromovirus|OTA|Athila	Class_I|LTR|Ty3/gypsy|non-chromovirus|OTA|Athila	856108	857486	1379
Rca1_S1_h1_centromere	Class_I|LTR|Ty3/gypsy|non-chromovirus|OTA|Athila	Class_I|LTR|Ty3/gypsy|non-chromovirus|OTA|Athila	861548	875006	13459
Rca1_S1_h1_centromere	Class_I|LTR|Ty3/gypsy|non-chromovirus|OTA|Athila	Class_I|LTR|Ty3/gypsy|non-chromovirus|OTA|Athila	877862	891659	13798
Rca1_S1_h1_centromere	Class_I|LTR|Ty3/gypsy|non-chromovirus|OTA|Athila	Class_I|LTR|Ty3/gypsy|non-chromovirus|OTA|Athila	901660	904089	2430
Rca1_S1_h1_centromere	Class_I|LTR|Ty3/gypsy|non-chromovirus|OTA|Athila	Class_I|LTR|Ty3/gypsy|non-chromovirus|OTA|Athila	914806	929923	15118
Rca1_S1_h1_centromere	Class_I|LTR|Ty3/gypsy|non-chromovirus|OTA|Athila	Class_I|LTR|Ty3/gypsy|non-chromovirus|OTA|Athila	929924	931678	1755
Rca1_S1_h1_centromere	Class_I|LTR|Ty3/gypsy|non-chromovirus|OTA|Athila	Class_I|LTR|Ty3/gypsy|non-chromovirus|OTA|Athila	933946	937097	3152
Rca1_S1_h1_centromere	Class_I|LTR|Ty3/gypsy|non-chromovirus|OTA|Athila	Class_I|LTR|Ty3/gypsy|non-chromovirus|OTA|Athila	937098	946358	9261
Rca1_S1_h1_centromere	Class_I|LTR|Ty3/gypsy|non-chromovirus|OTA|Athila	Class_I|LTR|Ty3/gypsy|non-chromovirus|OTA|Athila	955529	968981	13453
Rca1_S1_h1_centromere	Class_I|LTR|Ty3/gypsy|non-chromovirus|OTA|Athila	Class_I|LTR|Ty3/gypsy|non-chromovirus|OTA|Athila	968982	970628	1647
Rca1_S1_h1_centromere	Class_I|LTR|Ty3/gypsy|non-chromovirus|OTA|Athila	Class_I|LTR|Ty3/gypsy|non-chromovirus|OTA|Athila	976479	989986	13508
Rca1_S1_h1_centromere	Class_I|LTR|Ty3/gypsy|non-chromovirus|OTA|Athila	Class_I|LTR|Ty3/gypsy|non-chromovirus|OTA|Athila	990345	993722	3378
Rca1_S1_h1_centromere	Class_I|LTR|Ty3/gypsy|non-chromovirus|OTA|Athila	Class_I|LTR|Ty3/gypsy|non-chromovirus|OTA|Athila	999088	1004157	5070
Rca1_S1_h1_centromere	Class_I|LTR|Ty3/gypsy|non-chromovirus|OTA|Athila	Class_I|LTR|Ty3/gypsy|non-chromovirus|OTA|Athila	1006468	1016550	10083
Rca1_S1_h1_centromere	Class_I|LTR|Ty3/gypsy|non-chromovirus|OTA|Athila	Class_I|LTR|Ty3/gypsy|non-chromovirus|OTA|Athila	1037751	1051286	13536
Rca1_S1_h1_centromere	Class_I|LTR|Ty3/gypsy|non-chromovirus|OTA|Athila	Class_I|LTR|Ty3/gypsy|non-chromovirus|OTA|Athila	1056386	1059763	3378
Rca1_S1_h1_centromere	Class_I|LTR|Ty3/gypsy|non-chromovirus|OTA|Athila	Class_I|LTR|Ty3/gypsy|non-chromovirus|OTA|Athila	1077299	1090831	13533
Rca1_S1_h1_centromere	Class_I|LTR|Ty3/gypsy|non-chromovirus|OTA|Athila	Class_I|LTR|Ty3/gypsy|non-chromovirus|OTA|Athila	1094884	1098711	3828
Rca1_S1_h1_centromere	Class_I|LTR|Ty3/gypsy|non-chromovirus|OTA|Athila	Class_I|LTR|Ty3/gypsy|non-chromovirus|OTA|Athila	1111973	1127520	15548
Rca1_S1_h1_centromere	Class_I|LTR|Ty3/gypsy|non-chromovirus|OTA|Athila	Class_I|LTR|Ty3/gypsy|non-chromovirus|OTA|Athila	1128494	1131871	3378
Rca1_S1_h1_centromere	Class_I|LTR|Ty3/gypsy|non-chromovirus|OTA|Athila	Class_I|LTR|Ty3/gypsy|non-chromovirus|OTA|Athila	1133772	1147634	13863
Rca1_S1_h1_centromere	Class_I|LTR|Ty3/gypsy|non-chromovirus|OTA|Athila	Class_I|LTR|Ty3/gypsy|non-chromovirus|OTA|Athila	1153452	1158046	4595
Rca1_S1_h1_centromere	Class_I|LTR|Ty3/gypsy|non-chromovirus|OTA|Athila	Class_I|LTR|Ty3/gypsy|non-chromovirus|OTA|Athila	1159331	1172513	13183
Rca1_S1_h1_centromere	Class_I|LTR|Ty3/gypsy|non-chromovirus|OTA|Athila	Class_I|LTR|Ty3/gypsy|non-chromovirus|OTA|Athila	1224466	1231462	6997
Rca1_S1_h1_centromere	Class_I|LTR|Ty3/gypsy|non-chromovirus|OTA|Athila	Class_I|LTR|Ty3/gypsy|non-chromovirus|OTA|Athila	1260421	1261773	1353
Rca1_S1_h1_centromere	Class_I|LTR|Ty3/gypsy|non-chromovirus|OTA|Athila	Class_I|LTR|Ty3/gypsy|non-chromovirus|OTA|Athila	1263450	1265351	1902
Rca1_S1_h1_centromere	Class_I|LTR|Ty3/gypsy|non-chromovirus|OTA|Athila	Class_I|LTR|Ty3/gypsy|non-chromovirus|OTA|Athila	1274789	1289667	14879
Rca1_S1_h1_centromere	Class_I|LTR|Ty3/gypsy|non-chromovirus|OTA|Athila	Class_I|LTR|Ty3/gypsy|non-chromovirus|OTA|Athila	1295050	1307857	12808
Rca1_S1_h1_centromere	Class_I|LTR|Ty3/gypsy|non-chromovirus|OTA|Athila	Class_I|LTR|Ty3/gypsy|non-chromovirus|OTA|Athila	1304970	1318800	13831
Rca1_S1_h1_centromere	Class_I|LTR|Ty3/gypsy|non-chromovirus|OTA|Athila	Class_I|LTR|Ty3/gypsy|non-chromovirus|OTA|Athila	1336593	1348499	11907
Rca1_S1_h1_centromere	Class_I|LTR|Ty3/gypsy|non-chromovirus|OTA|Athila	Class_I|LTR|Ty3/gypsy|non-chromovirus|OTA|Athila	1387221	1401572	14352
Rca1_S1_h1_centromere	Class_I|LTR|Ty3/gypsy|non-chromovirus|OTA|Athila	Class_I|LTR|Ty3/gypsy|non-chromovirus|OTA|Athila	1397149	1411032	13884
Rca1_S1_h1_centromere	Class_I|LTR|Ty3/gypsy|non-chromovirus|OTA|Athila	Class_I|LTR|Ty3/gypsy|non-chromovirus|OTA|Athila	1414904	1428842	13939
Rca1_S1_h1_centromere	Class_I|LTR|Ty3/gypsy|non-chromovirus|OTA|Athila	Class_I|LTR|Ty3/gypsy|non-chromovirus|OTA|Athila	1429655	1440952	11298
Rca1_S1_h1_centromere	Class_I|LTR|Ty3/gypsy|non-chromovirus|OTA|Athila	Class_I|LTR|Ty3/gypsy|non-chromovirus|OTA|Athila	1455347	1464288	8942
Rca1_S1_h1_centromere	Class_I|LTR|Ty3/gypsy|non-chromovirus|OTA|Athila	Class_I|LTR|Ty3/gypsy|non-chromovirus|OTA|Athila	1488182	1501531	13350
Rca1_S1_h1_centromere	Class_I|LTR|Ty3/gypsy|non-chromovirus|OTA|Athila	Class_I|LTR|Ty3/gypsy|non-chromovirus|OTA|Athila	1515260	1527270	12011
Rca1_S1_h1_centromere	Class_I|LTR|Ty3/gypsy|non-chromovirus|OTA|Athila	Class_I|LTR|Ty3/gypsy|non-chromovirus|OTA|Athila	1524532	1534501	9970
Rca1_S1_h1_centromere	Class_I|LTR|Ty3/gypsy|non-chromovirus|OTA|Athila	Class_I|LTR|Ty3/gypsy|non-chromovirus|OTA|Athila	1536446	1539820	3375
Rca1_S1_h1_centromere	Class_I|LTR|Ty3/gypsy|non-chromovirus|OTA|Athila	Class_I|LTR|Ty3/gypsy|non-chromovirus|OTA|Athila	1546954	1560532	13579
Rca1_S1_h1_centromere	Class_I|LTR|Ty3/gypsy|non-chromovirus|OTA|Athila	Class_I|LTR|Ty3/gypsy|non-chromovirus|OTA|Athila	1560712	1565800	5089
Rca1_S1_h1_centromere	Class_I|LTR|Ty3/gypsy|non-chromovirus|OTA|Athila	Class_I|LTR|Ty3/gypsy|non-chromovirus|OTA|Athila	1570692	1586031	15340
Rca1_S1_h1_centromere	Class_I|LTR|Ty3/gypsy|non-chromovirus|OTA|Athila	Class_I|LTR|Ty3/gypsy|non-chromovirus|OTA|Athila	1580449	1595333	14885
Rca1_S1_h1_centromere	Class_I|LTR|Ty3/gypsy|non-chromovirus|OTA|Athila	Class_I|LTR|Ty3/gypsy|non-chromovirus|OTA|Athila	1603739	1604626	888
Rca1_S1_h1_centromere	Class_I|LTR|Ty3/gypsy|non-chromovirus|OTA|Athila	Class_I|LTR|Ty3/gypsy|non-chromovirus|OTA|Athila	1604632	1618558	13927
Rca1_S1_h1_centromere	Class_I|LTR|Ty3/gypsy|non-chromovirus|OTA|Athila	Class_I|LTR|Ty3/gypsy|non-chromovirus|OTA|Athila	1614112	1623017	8906
Rca1_S1_h1_centromere	Class_I|LTR|Ty3/gypsy|non-chromovirus|OTA|Athila	Class_I|LTR|Ty3/gypsy|non-chromovirus|OTA|Athila	1625854	1639814	13961
Rca1_S1_h1_centromere	Class_I|LTR|Ty3/gypsy|non-chromovirus|OTA|Athila	Class_I|LTR|Ty3/gypsy|non-chromovirus|OTA|Athila	1640019	1653686	13668
Rca1_S1_h1_centromere	Class_I|LTR|Ty3/gypsy|non-chromovirus|OTA|Athila	Class_I|LTR|Ty3/gypsy|non-chromovirus|OTA|Athila	1654428	1664818	10391
Rca1_S1_h1_centromere	Class_I|LTR|Ty3/gypsy|non-chromovirus|OTA|Athila	Class_I|LTR|Ty3/gypsy|non-chromovirus|OTA|Athila	1669317	1683147	13831
Rca1_S1_h1_centromere	Class_I|LTR|Ty3/gypsy|non-chromovirus|OTA|Athila	Class_I|LTR|Ty3/gypsy|non-chromovirus|OTA|Athila	1687346	1700487	13142
Rca1_S1_h1_centromere	Class_I|LTR|Ty3/gypsy|non-chromovirus|OTA|Athila	Class_I|LTR|Ty3/gypsy|non-chromovirus|OTA|Athila	1705903	1706796	894
Rca1_S1_h1_centromere	Class_I|LTR|Ty3/gypsy|non-chromovirus|OTA|Athila	Class_I|LTR|Ty3/gypsy|non-chromovirus|OTA|Athila	1721643	1725020	3378
Rca1_S1_h1_centromere	Class_I|LTR|Ty3/gypsy|non-chromovirus|OTA|Athila	Class_I|LTR|Ty3/gypsy|non-chromovirus|OTA|Athila	1737715	1751194	13480
Rca1_S1_h1_centromere	Class_I|LTR|Ty3/gypsy|non-chromovirus|OTA|Athila	Class_I|LTR|Ty3/gypsy|non-chromovirus|OTA|Athila	1755083	1758106	3024
Rca1_S1_h1_centromere	Class_I|LTR|Ty3/gypsy|non-chromovirus|OTA|Athila	Class_I|LTR|Ty3/gypsy|non-chromovirus|OTA|Athila	1769509	1783429	13921
Rca1_S1_h1_centromere	Class_I|LTR|Ty3/gypsy|non-chromovirus|OTA|Athila	Class_I|LTR|Ty3/gypsy|non-chromovirus|OTA|Athila	1791070	1804612	13543
Rca1_S1_h1_centromere	Class_I|LTR|Ty3/gypsy|non-chromovirus|OTA|Athila	Class_I|LTR|Ty3/gypsy|non-chromovirus|OTA|Athila	1804618	1809198	4581
Rca1_S1_h1_centromere	Class_I|LTR|Ty3/gypsy|non-chromovirus|OTA|Athila	Class_I|LTR|Ty3/gypsy|non-chromovirus|OTA|Athila	1814460	1827884	13425
Rca1_S1_h1_centromere	Class_I|LTR|Ty3/gypsy|non-chromovirus|OTA|Athila	Class_I|LTR|Ty3/gypsy|non-chromovirus|OTA|Athila	1829960	1843491	13532
Rca1_S1_h1_centromere	Class_I|LTR|Ty3/gypsy|non-chromovirus|OTA|Athila	Class_I|LTR|Ty3/gypsy|non-chromovirus|OTA|Athila	1850589	1864264	13676
Rca1_S1_h1_centromere	Class_I|LTR|Ty3/gypsy|non-chromovirus|OTA|Athila	Class_I|LTR|Ty3/gypsy|non-chromovirus|OTA|Athila	1868969	1875463	6495
Rca1_S1_h1_centromere	Class_I|LTR|Ty3/gypsy|non-chromovirus|OTA|Athila	Class_I|LTR|Ty3/gypsy|non-chromovirus|OTA|Athila	1912686	1924848	12163
Rca1_S1_h1_centromere	Class_I|LTR|Ty3/gypsy|non-chromovirus|OTA|Athila	Class_I|LTR|Ty3/gypsy|non-chromovirus|OTA|Athila	1929495	1946187	16693
Rca1_S1_h1_centromere	Class_I|LTR|Ty3/gypsy|non-chromovirus|OTA|Athila	Class_I|LTR|Ty3/gypsy|non-chromovirus|OTA|Athila	1946354	1951451	5098
Rca1_S1_h1_centromere	Class_I|LTR|Ty3/gypsy|non-chromovirus|OTA|Athila	Class_I|LTR|Ty3/gypsy|non-chromovirus|OTA|Athila	1957295	1970833	13539
Rca1_S1_h1_centromere	Class_I|LTR|Ty3/gypsy|non-chromovirus|OTA|Athila	Class_I|LTR|Ty3/gypsy|non-chromovirus|OTA|Athila	1979678	1981330	1653
Rca1_S1_h1_centromere	Class_I|LTR|Ty3/gypsy|non-chromovirus|OTA|Athila	Class_I|LTR|Ty3/gypsy|non-chromovirus|OTA|Athila	1994786	1996447	1662
Rca1_S1_h1_centromere	Class_I|LTR|Ty3/gypsy|non-chromovirus|OTA|Athila	Class_I|LTR|Ty3/gypsy|non-chromovirus|OTA|Athila	1998993	2002226	3234
Rca1_S1_h1_centromere	Class_I|LTR|Ty3/gypsy|non-chromovirus|OTA|Athila	Class_I|LTR|Ty3/gypsy|non-chromovirus|OTA|Athila	2016943	2028429	11487
Rca1_S1_h1_centromere	Class_I|LTR|Ty3/gypsy|non-chromovirus|OTA|Athila	Class_I|LTR|Ty3/gypsy|non-chromovirus|OTA|Athila	2041261	2054177	12917
Rca1_S1_h1_centromere	Class_I|LTR|Ty3/gypsy|non-chromovirus|OTA|Athila	Class_I|LTR|Ty3/gypsy|non-chromovirus|OTA|Athila	2065392	2077028	11637
Rca1_S1_h1_centromere	Class_I|LTR|Ty3/gypsy|non-chromovirus|OTA|Athila	Class_I|LTR|Ty3/gypsy|non-chromovirus|OTA|Athila	2098688	2110358	11671
Rca1_S1_h1_centromere	Class_I|LTR|Ty3/gypsy|non-chromovirus|OTA|Athila	Class_I|LTR|Ty3/gypsy|non-chromovirus|OTA|Athila	2126396	2128340	1945
Rca1_S1_h1_centromere	Class_I|LTR|Ty3/gypsy|non-chromovirus|OTA|Athila	Class_I|LTR|Ty3/gypsy|non-chromovirus|OTA|Athila	2148379	2163318	14940
Rca1_S1_h1_centromere	Class_I|LTR|Ty3/gypsy|non-chromovirus|OTA|Athila	Class_I|LTR|Ty3/gypsy|non-chromovirus|OTA|Athila	2161810	2175267	13458
Rca1_S1_h1_centromere	Class_I|LTR|Ty3/gypsy|non-chromovirus|OTA|Athila	Class_I|LTR|Ty3/gypsy|non-chromovirus|OTA|Athila	2180994	2194829	13836
Rca1_S1_h1_centromere	Class_I|LTR|Ty3/gypsy|non-chromovirus|OTA|Athila	Class_I|LTR|Ty3/gypsy|non-chromovirus|OTA|Athila	2193301	2203255	9955
Rca1_S1_h1_centromere	Class_I|LTR|Ty3/gypsy|non-chromovirus|OTA|Athila	Class_I|LTR|Ty3/gypsy|non-chromovirus|OTA|Athila	2201121	2214591	13471
Rca1_S1_h1_centromere	Class_I|LTR|Ty3/gypsy|non-chromovirus|OTA|Athila	Class_I|LTR|Ty3/gypsy|non-chromovirus|OTA|Athila	2256078	2258243	2166
Rca1_S1_h1_centromere	Class_I|LTR|Ty3/gypsy|non-chromovirus|OTA|Athila	Class_I|LTR|Ty3/gypsy|non-chromovirus|OTA|Athila	2287176	2301116	13941
Rca1_S1_h1_centromere	Class_I|LTR|Ty3/gypsy|non-chromovirus|OTA|Athila	Class_I|LTR|Ty3/gypsy|non-chromovirus|OTA|Athila	2306148	2319597	13450
Rca1_S1_h1_centromere	Class_I|LTR|Ty3/gypsy|non-chromovirus|OTA|Athila	Class_I|LTR|Ty3/gypsy|non-chromovirus|OTA|Athila	2315197	2328266	13070
Rca1_S1_h1_centromere	Class_I|LTR|Ty3/gypsy|non-chromovirus|OTA|Athila	Class_I|LTR|Ty3/gypsy|non-chromovirus|OTA|Athila	2328398	2333485	5088
Rca1_S1_h1_centromere	Class_I|LTR|Ty3/gypsy|non-chromovirus|OTA|Athila	Class_I|LTR|Ty3/gypsy|non-chromovirus|OTA|Athila	2356013	2366501	10489
Rca1_S1_h1_centromere	Class_I|LTR|Ty3/gypsy|non-chromovirus|OTA|Athila	Class_I|LTR|Ty3/gypsy|non-chromovirus|OTA|Athila	2371859	2373520	1662
Rca1_S1_h1_centromere	Class_I|LTR|Ty3/gypsy|non-chromovirus|OTA|Athila	Class_I|LTR|Ty3/gypsy|non-chromovirus|OTA|Athila	2379437	2384197	4761
Rca1_S1_h1_centromere	Class_I|LTR|Ty3/gypsy|non-chromovirus|OTA|Athila	Class_I|LTR|Ty3/gypsy|non-chromovirus|OTA|Athila	2406936	2409365	2430
Rca1_S1_h1_centromere	Class_I|LTR|Ty3/gypsy|non-chromovirus|OTA|Athila	Class_I|LTR|Ty3/gypsy|non-chromovirus|OTA|Athila	2417797	2419736	1940
Rca1_S1_h1_centromere	Class_I|LTR|Ty3/gypsy|non-chromovirus|OTA|Athila	Class_I|LTR|Ty3/gypsy|non-chromovirus|OTA|Athila	2426567	2440435	13869
Rca1_S1_h1_centromere	Class_I|LTR|Ty3/gypsy|non-chromovirus|OTA|Athila	Class_I|LTR|Ty3/gypsy|non-chromovirus|OTA|Athila	2466514	2471574	5061
Rca1_S1_h1_centromere	Class_I|LTR|Ty3/gypsy|non-chromovirus|OTA|Athila	Class_I|LTR|Ty3/gypsy|non-chromovirus|OTA|Athila	2471537	2473171	1635
Rca1_S1_h1_centromere	Class_I|LTR|Ty3/gypsy|non-chromovirus|OTA|Athila	Class_I|LTR|Ty3/gypsy|non-chromovirus|OTA|Athila	2505359	2508592	3234
Rca1_S1_h1_centromere	Class_I|LTR|Ty3/gypsy|non-chromovirus|OTA|Athila	Class_I|LTR|Ty3/gypsy|non-chromovirus|OTA|Athila	2512956	2514467	1512
Rca1_S1_h1_centromere	Class_I|LTR|Ty3/gypsy|non-chromovirus|OTA|Athila	Class_I|LTR|Ty3/gypsy|non-chromovirus|OTA|Athila	2516208	2519780	3573
Rca1_S1_h1_centromere	Class_I|LTR|Ty3/gypsy|non-chromovirus|OTA|Athila	Class_I|LTR|Ty3/gypsy|non-chromovirus|OTA|Athila	2528296	2533365	5070
Rca1_S1_h1_centromere	Class_I|LTR|Ty3/gypsy|non-chromovirus|OTA|Athila	Class_I|LTR|Ty3/gypsy|non-chromovirus|OTA|Athila	2546613	2548127	1515
Rca1_S1_h1_centromere	Class_I|LTR|Ty3/gypsy|non-chromovirus|OTA|Athila	Class_I|LTR|Ty3/gypsy|non-chromovirus|OTA|Athila	2558879	2570636	11758
Rca1_S1_h1_centromere	Class_I|LTR|Ty3/gypsy|non-chromovirus|OTA|Athila	Class_I|LTR|Ty3/gypsy|non-chromovirus|OTA|Athila	2585764	2597746	11983
Rca1_S1_h1_centromere	Class_I|LTR|Ty3/gypsy|non-chromovirus|OTA|Athila	Class_I|LTR|Ty3/gypsy|non-chromovirus|OTA|Athila	2611276	2625204	13929
Rca1_S1_h1_centromere	Class_I|LTR|Ty3/gypsy|non-chromovirus|OTA|Athila	Class_I|LTR|Ty3/gypsy|non-chromovirus|OTA|Athila	2639403	2652545	13143
Rca1_S1_h1_centromere	Class_I|LTR|Ty3/gypsy|non-chromovirus|OTA|Athila	Class_I|LTR|Ty3/gypsy|non-chromovirus|OTA|Athila	2670312	2671972	1661
Rca1_S1_h1_centromere	Class_I|LTR|Ty3/gypsy|non-chromovirus|OTA|Athila	Class_I|LTR|Ty3/gypsy|non-chromovirus|OTA|Athila	2680911	2694740	13830
Rca1_S1_h1_centromere	Class_I|LTR|Ty3/gypsy|non-chromovirus|OTA|Athila	Class_I|LTR|Ty3/gypsy|non-chromovirus|OTA|Athila	2696155	2697678	1524
Rca1_S1_h1_centromere	Class_I|LTR|Ty3/gypsy|non-chromovirus|OTA|Athila	Class_I|LTR|Ty3/gypsy|non-chromovirus|OTA|Athila	2701990	2710635	8646
Rca1_S1_h1_centromere	Class_I|LTR|Ty3/gypsy|non-chromovirus|OTA|Athila	Class_I|LTR|Ty3/gypsy|non-chromovirus|OTA|Athila	2729363	2741618	12256
Rca1_S1_h1_centromere	Class_I|LTR|Ty3/gypsy|non-chromovirus|OTA|Athila	Class_I|LTR|Ty3/gypsy|non-chromovirus|OTA|Athila	2739288	2753213	13926
Rca1_S1_h1_centromere	Class_I|LTR|Ty3/gypsy|non-chromovirus|OTA|Athila	Class_I|LTR|Ty3/gypsy|non-chromovirus|OTA|Athila	2766178	2778638	12461
Rca1_S1_h1_centromere	Class_I|LTR|Ty3/gypsy|non-chromovirus|OTA|Athila	Class_I|LTR|Ty3/gypsy|non-chromovirus|OTA|Athila	2782987	2797339	14353
Rca1_S1_h1_centromere	Class_I|LTR|Ty3/gypsy|non-chromovirus|OTA|Athila	Class_I|LTR|Ty3/gypsy|non-chromovirus|OTA|Athila	2803175	2817166	13992
Rca1_S1_h1_centromere	Class_I|LTR|Ty3/gypsy|non-chromovirus|OTA|Athila	Class_I|LTR|Ty3/gypsy|non-chromovirus|OTA|Athila	2840918	2852923	12006
Rca1_S1_h1_centromere	Class_I|LTR|Ty3/gypsy|non-chromovirus|OTA|Athila	Class_I|LTR|Ty3/gypsy|non-chromovirus|OTA|Athila	2853653	2856982	3330
Rca1_S1_h1_centromere	Class_I|LTR|Ty3/gypsy|non-chromovirus|OTA|Athila	Class_I|LTR|Ty3/gypsy|non-chromovirus|OTA|Athila	2867582	2872671	5090
Rca1_S1_h1_centromere	Class_I|LTR|Ty3/gypsy|non-chromovirus|OTA|Athila	Class_I|LTR|Ty3/gypsy|non-chromovirus|OTA|Athila	2929641	2941334	11694
Rca1_S1_h1_centromere	Class_I|LTR|Ty3/gypsy|non-chromovirus|OTA|Athila	Class_I|LTR|Ty3/gypsy|non-chromovirus|OTA|Athila	2963971	2965511	1541
Rca1_S1_h1_centromere	Class_I|LTR|Ty3/gypsy|non-chromovirus|OTA|Athila	Class_I|LTR|Ty3/gypsy|non-chromovirus|OTA|Athila	3108101	3113188	5088
Rca1_S1_h1_centromere	Class_I|LTR|Ty3/gypsy|non-chromovirus|OTA|Athila	Class_I|LTR|Ty3/gypsy|non-chromovirus|OTA|Athila	3113849	3121579	7731
Rca1_S1_h1_centromere	Class_I|LTR|Ty3/gypsy|non-chromovirus|OTA|Athila	Class_I|LTR|Ty3/gypsy|non-chromovirus|OTA|Athila	3293948	3297277	3330
Rca1_S1_h1_centromere	Class_I|LTR|Ty3/gypsy|non-chromovirus|OTA|Athila	Class_I|LTR|Ty3/gypsy|non-chromovirus|OTA|Athila	3325104	3329774	4671
Rca1_S1_h2_centromere	centromere	centromere	1	3366000	3366000
Rca1_S1_h2_centromere	Class_I|LTR|Ty3/gypsy|chromovirus|CRM	Class_I|LTR|Ty3/gypsy|chromovirus|CRM	713508	719265	5758
Rca1_S1_h2_centromere	Class_I|LTR|Ty3/gypsy|non-chromovirus|OTA|Athila	Class_I|LTR|Ty3/gypsy|non-chromovirus|OTA|Athila	85019	98841	13823
Rca1_S1_h2_centromere	Class_I|LTR|Ty3/gypsy|non-chromovirus|OTA|Athila	Class_I|LTR|Ty3/gypsy|non-chromovirus|OTA|Athila	233768	243528	9761
Rca1_S1_h2_centromere	Class_I|LTR|Ty3/gypsy|non-chromovirus|OTA|Athila	Class_I|LTR|Ty3/gypsy|non-chromovirus|OTA|Athila	261843	265220	3378
Rca1_S1_h2_centromere	Class_I|LTR|Ty3/gypsy|non-chromovirus|OTA|Athila	Class_I|LTR|Ty3/gypsy|non-chromovirus|OTA|Athila	278663	292407	13745
Rca1_S1_h2_centromere	Class_I|LTR|Ty3/gypsy|non-chromovirus|OTA|Athila	Class_I|LTR|Ty3/gypsy|non-chromovirus|OTA|Athila	335836	337053	1218
Rca1_S1_h2_centromere	Class_I|LTR|Ty3/gypsy|non-chromovirus|OTA|Athila	Class_I|LTR|Ty3/gypsy|non-chromovirus|OTA|Athila	346983	348823	1841
Rca1_S1_h2_centromere	Class_I|LTR|Ty3/gypsy|non-chromovirus|OTA|Athila	Class_I|LTR|Ty3/gypsy|non-chromovirus|OTA|Athila	606590	616999	10410
Rca1_S1_h2_centromere	Class_I|LTR|Ty3/gypsy|non-chromovirus|OTA|Athila	Class_I|LTR|Ty3/gypsy|non-chromovirus|OTA|Athila	667745	672814	5070
Rca1_S1_h2_centromere	Class_I|LTR|Ty3/gypsy|non-chromovirus|OTA|Athila	Class_I|LTR|Ty3/gypsy|non-chromovirus|OTA|Athila	673633	677010	3378
Rca1_S1_h2_centromere	Class_I|LTR|Ty3/gypsy|non-chromovirus|OTA|Athila	Class_I|LTR|Ty3/gypsy|non-chromovirus|OTA|Athila	681528	698568	17041
Rca1_S1_h2_centromere	Class_I|LTR|Ty3/gypsy|non-chromovirus|OTA|Athila	Class_I|LTR|Ty3/gypsy|non-chromovirus|OTA|Athila	732356	734785	2430
Rca1_S1_h2_centromere	Class_I|LTR|Ty3/gypsy|non-chromovirus|OTA|Athila	Class_I|LTR|Ty3/gypsy|non-chromovirus|OTA|Athila	745362	747299	1938
Rca1_S1_h2_centromere	Class_I|LTR|Ty3/gypsy|non-chromovirus|OTA|Athila	Class_I|LTR|Ty3/gypsy|non-chromovirus|OTA|Athila	758873	762232	3360
Rca1_S1_h2_centromere	Class_I|LTR|Ty3/gypsy|non-chromovirus|OTA|Athila	Class_I|LTR|Ty3/gypsy|non-chromovirus|OTA|Athila	789393	803650	14258
Rca1_S1_h2_centromere	Class_I|LTR|Ty3/gypsy|non-chromovirus|OTA|Athila	Class_I|LTR|Ty3/gypsy|non-chromovirus|OTA|Athila	818397	828673	10277
Rca1_S1_h2_centromere	Class_I|LTR|Ty3/gypsy|non-chromovirus|OTA|Athila	Class_I|LTR|Ty3/gypsy|non-chromovirus|OTA|Athila	829598	840220	10623
Rca1_S1_h2_centromere	Class_I|LTR|Ty3/gypsy|non-chromovirus|OTA|Athila	Class_I|LTR|Ty3/gypsy|non-chromovirus|OTA|Athila	840221	841599	1379
Rca1_S1_h2_centromere	Class_I|LTR|Ty3/gypsy|non-chromovirus|OTA|Athila	Class_I|LTR|Ty3/gypsy|non-chromovirus|OTA|Athila	845661	859119	13459
Rca1_S1_h2_centromere	Class_I|LTR|Ty3/gypsy|non-chromovirus|OTA|Athila	Class_I|LTR|Ty3/gypsy|non-chromovirus|OTA|Athila	861975	875772	13798
Rca1_S1_h2_centromere	Class_I|LTR|Ty3/gypsy|non-chromovirus|OTA|Athila	Class_I|LTR|Ty3/gypsy|non-chromovirus|OTA|Athila	885773	888202	2430
Rca1_S1_h2_centromere	Class_I|LTR|Ty3/gypsy|non-chromovirus|OTA|Athila	Class_I|LTR|Ty3/gypsy|non-chromovirus|OTA|Athila	890382	908271	17890
Rca1_S1_h2_centromere	Class_I|LTR|Ty3/gypsy|non-chromovirus|OTA|Athila	Class_I|LTR|Ty3/gypsy|non-chromovirus|OTA|Athila	910384	925501	15118
Rca1_S1_h2_centromere	Class_I|LTR|Ty3/gypsy|non-chromovirus|OTA|Athila	Class_I|LTR|Ty3/gypsy|non-chromovirus|OTA|Athila	925502	927256	1755
Rca1_S1_h2_centromere	Class_I|LTR|Ty3/gypsy|non-chromovirus|OTA|Athila	Class_I|LTR|Ty3/gypsy|non-chromovirus|OTA|Athila	929524	932675	3152
Rca1_S1_h2_centromere	Class_I|LTR|Ty3/gypsy|non-chromovirus|OTA|Athila	Class_I|LTR|Ty3/gypsy|non-chromovirus|OTA|Athila	932676	941936	9261
Rca1_S1_h2_centromere	Class_I|LTR|Ty3/gypsy|non-chromovirus|OTA|Athila	Class_I|LTR|Ty3/gypsy|non-chromovirus|OTA|Athila	951107	964559	13453
Rca1_S1_h2_centromere	Class_I|LTR|Ty3/gypsy|non-chromovirus|OTA|Athila	Class_I|LTR|Ty3/gypsy|non-chromovirus|OTA|Athila	964560	966206	1647
Rca1_S1_h2_centromere	Class_I|LTR|Ty3/gypsy|non-chromovirus|OTA|Athila	Class_I|LTR|Ty3/gypsy|non-chromovirus|OTA|Athila	972057	985564	13508
Rca1_S1_h2_centromere	Class_I|LTR|Ty3/gypsy|non-chromovirus|OTA|Athila	Class_I|LTR|Ty3/gypsy|non-chromovirus|OTA|Athila	985923	989300	3378
Rca1_S1_h2_centromere	Class_I|LTR|Ty3/gypsy|non-chromovirus|OTA|Athila	Class_I|LTR|Ty3/gypsy|non-chromovirus|OTA|Athila	994666	999735	5070
Rca1_S1_h2_centromere	Class_I|LTR|Ty3/gypsy|non-chromovirus|OTA|Athila	Class_I|LTR|Ty3/gypsy|non-chromovirus|OTA|Athila	1002046	1012128	10083
Rca1_S1_h2_centromere	Class_I|LTR|Ty3/gypsy|non-chromovirus|OTA|Athila	Class_I|LTR|Ty3/gypsy|non-chromovirus|OTA|Athila	1033329	1046864	13536
Rca1_S1_h2_centromere	Class_I|LTR|Ty3/gypsy|non-chromovirus|OTA|Athila	Class_I|LTR|Ty3/gypsy|non-chromovirus|OTA|Athila	1051964	1055341	3378
Rca1_S1_h2_centromere	Class_I|LTR|Ty3/gypsy|non-chromovirus|OTA|Athila	Class_I|LTR|Ty3/gypsy|non-chromovirus|OTA|Athila	1077038	1090570	13533
Rca1_S1_h2_centromere	Class_I|LTR|Ty3/gypsy|non-chromovirus|OTA|Athila	Class_I|LTR|Ty3/gypsy|non-chromovirus|OTA|Athila	1094623	1098450	3828
Rca1_S1_h2_centromere	Class_I|LTR|Ty3/gypsy|non-chromovirus|OTA|Athila	Class_I|LTR|Ty3/gypsy|non-chromovirus|OTA|Athila	1111712	1127259	15548
Rca1_S1_h2_centromere	Class_I|LTR|Ty3/gypsy|non-chromovirus|OTA|Athila	Class_I|LTR|Ty3/gypsy|non-chromovirus|OTA|Athila	1128233	1131610	3378
Rca1_S1_h2_centromere	Class_I|LTR|Ty3/gypsy|non-chromovirus|OTA|Athila	Class_I|LTR|Ty3/gypsy|non-chromovirus|OTA|Athila	1133511	1147373	13863
Rca1_S1_h2_centromere	Class_I|LTR|Ty3/gypsy|non-chromovirus|OTA|Athila	Class_I|LTR|Ty3/gypsy|non-chromovirus|OTA|Athila	1153191	1157785	4595
Rca1_S1_h2_centromere	Class_I|LTR|Ty3/gypsy|non-chromovirus|OTA|Athila	Class_I|LTR|Ty3/gypsy|non-chromovirus|OTA|Athila	1159070	1172252	13183
Rca1_S1_h2_centromere	Class_I|LTR|Ty3/gypsy|non-chromovirus|OTA|Athila	Class_I|LTR|Ty3/gypsy|non-chromovirus|OTA|Athila	1224205	1231201	6997
Rca1_S1_h2_centromere	Class_I|LTR|Ty3/gypsy|non-chromovirus|OTA|Athila	Class_I|LTR|Ty3/gypsy|non-chromovirus|OTA|Athila	1260160	1261512	1353
Rca1_S1_h2_centromere	Class_I|LTR|Ty3/gypsy|non-chromovirus|OTA|Athila	Class_I|LTR|Ty3/gypsy|non-chromovirus|OTA|Athila	1263189	1265090	1902
Rca1_S1_h2_centromere	Class_I|LTR|Ty3/gypsy|non-chromovirus|OTA|Athila	Class_I|LTR|Ty3/gypsy|non-chromovirus|OTA|Athila	1274528	1289406	14879
Rca1_S1_h2_centromere	Class_I|LTR|Ty3/gypsy|non-chromovirus|OTA|Athila	Class_I|LTR|Ty3/gypsy|non-chromovirus|OTA|Athila	1294789	1307596	12808
Rca1_S1_h2_centromere	Class_I|LTR|Ty3/gypsy|non-chromovirus|OTA|Athila	Class_I|LTR|Ty3/gypsy|non-chromovirus|OTA|Athila	1304709	1318539	13831
Rca1_S1_h2_centromere	Class_I|LTR|Ty3/gypsy|non-chromovirus|OTA|Athila	Class_I|LTR|Ty3/gypsy|non-chromovirus|OTA|Athila	1336332	1348238	11907
Rca1_S1_h2_centromere	Class_I|LTR|Ty3/gypsy|non-chromovirus|OTA|Athila	Class_I|LTR|Ty3/gypsy|non-chromovirus|OTA|Athila	1386960	1401311	14352
Rca1_S1_h2_centromere	Class_I|LTR|Ty3/gypsy|non-chromovirus|OTA|Athila	Class_I|LTR|Ty3/gypsy|non-chromovirus|OTA|Athila	1396888	1410771	13884
Rca1_S1_h2_centromere	Class_I|LTR|Ty3/gypsy|non-chromovirus|OTA|Athila	Class_I|LTR|Ty3/gypsy|non-chromovirus|OTA|Athila	1414643	1428581	13939
Rca1_S1_h2_centromere	Class_I|LTR|Ty3/gypsy|non-chromovirus|OTA|Athila	Class_I|LTR|Ty3/gypsy|non-chromovirus|OTA|Athila	1429394	1440691	11298
Rca1_S1_h2_centromere	Class_I|LTR|Ty3/gypsy|non-chromovirus|OTA|Athila	Class_I|LTR|Ty3/gypsy|non-chromovirus|OTA|Athila	1455086	1464027	8942
Rca1_S1_h2_centromere	Class_I|LTR|Ty3/gypsy|non-chromovirus|OTA|Athila	Class_I|LTR|Ty3/gypsy|non-chromovirus|OTA|Athila	1487921	1501270	13350
Rca1_S1_h2_centromere	Class_I|LTR|Ty3/gypsy|non-chromovirus|OTA|Athila	Class_I|LTR|Ty3/gypsy|non-chromovirus|OTA|Athila	1514999	1527009	12011
Rca1_S1_h2_centromere	Class_I|LTR|Ty3/gypsy|non-chromovirus|OTA|Athila	Class_I|LTR|Ty3/gypsy|non-chromovirus|OTA|Athila	1524271	1534240	9970
Rca1_S1_h2_centromere	Class_I|LTR|Ty3/gypsy|non-chromovirus|OTA|Athila	Class_I|LTR|Ty3/gypsy|non-chromovirus|OTA|Athila	1536185	1539559	3375
Rca1_S1_h2_centromere	Class_I|LTR|Ty3/gypsy|non-chromovirus|OTA|Athila	Class_I|LTR|Ty3/gypsy|non-chromovirus|OTA|Athila	1546693	1560271	13579
Rca1_S1_h2_centromere	Class_I|LTR|Ty3/gypsy|non-chromovirus|OTA|Athila	Class_I|LTR|Ty3/gypsy|non-chromovirus|OTA|Athila	1560451	1565539	5089
Rca1_S1_h2_centromere	Class_I|LTR|Ty3/gypsy|non-chromovirus|OTA|Athila	Class_I|LTR|Ty3/gypsy|non-chromovirus|OTA|Athila	1570431	1585770	15340
Rca1_S1_h2_centromere	Class_I|LTR|Ty3/gypsy|non-chromovirus|OTA|Athila	Class_I|LTR|Ty3/gypsy|non-chromovirus|OTA|Athila	1580188	1595072	14885
Rca1_S1_h2_centromere	Class_I|LTR|Ty3/gypsy|non-chromovirus|OTA|Athila	Class_I|LTR|Ty3/gypsy|non-chromovirus|OTA|Athila	1603478	1604365	888
Rca1_S1_h2_centromere	Class_I|LTR|Ty3/gypsy|non-chromovirus|OTA|Athila	Class_I|LTR|Ty3/gypsy|non-chromovirus|OTA|Athila	1604371	1618297	13927
Rca1_S1_h2_centromere	Class_I|LTR|Ty3/gypsy|non-chromovirus|OTA|Athila	Class_I|LTR|Ty3/gypsy|non-chromovirus|OTA|Athila	1613851	1622756	8906
Rca1_S1_h2_centromere	Class_I|LTR|Ty3/gypsy|non-chromovirus|OTA|Athila	Class_I|LTR|Ty3/gypsy|non-chromovirus|OTA|Athila	1625593	1639553	13961
Rca1_S1_h2_centromere	Class_I|LTR|Ty3/gypsy|non-chromovirus|OTA|Athila	Class_I|LTR|Ty3/gypsy|non-chromovirus|OTA|Athila	1639758	1653425	13668
Rca1_S1_h2_centromere	Class_I|LTR|Ty3/gypsy|non-chromovirus|OTA|Athila	Class_I|LTR|Ty3/gypsy|non-chromovirus|OTA|Athila	1654167	1664557	10391
Rca1_S1_h2_centromere	Class_I|LTR|Ty3/gypsy|non-chromovirus|OTA|Athila	Class_I|LTR|Ty3/gypsy|non-chromovirus|OTA|Athila	1669056	1682886	13831
Rca1_S1_h2_centromere	Class_I|LTR|Ty3/gypsy|non-chromovirus|OTA|Athila	Class_I|LTR|Ty3/gypsy|non-chromovirus|OTA|Athila	1687085	1700226	13142
Rca1_S1_h2_centromere	Class_I|LTR|Ty3/gypsy|non-chromovirus|OTA|Athila	Class_I|LTR|Ty3/gypsy|non-chromovirus|OTA|Athila	1705642	1706535	894
Rca1_S1_h2_centromere	Class_I|LTR|Ty3/gypsy|non-chromovirus|OTA|Athila	Class_I|LTR|Ty3/gypsy|non-chromovirus|OTA|Athila	1721382	1724759	3378
Rca1_S1_h2_centromere	Class_I|LTR|Ty3/gypsy|non-chromovirus|OTA|Athila	Class_I|LTR|Ty3/gypsy|non-chromovirus|OTA|Athila	1737454	1750933	13480
Rca1_S1_h2_centromere	Class_I|LTR|Ty3/gypsy|non-chromovirus|OTA|Athila	Class_I|LTR|Ty3/gypsy|non-chromovirus|OTA|Athila	1754822	1757845	3024
Rca1_S1_h2_centromere	Class_I|LTR|Ty3/gypsy|non-chromovirus|OTA|Athila	Class_I|LTR|Ty3/gypsy|non-chromovirus|OTA|Athila	1769248	1783168	13921
Rca1_S1_h2_centromere	Class_I|LTR|Ty3/gypsy|non-chromovirus|OTA|Athila	Class_I|LTR|Ty3/gypsy|non-chromovirus|OTA|Athila	1790809	1804351	13543
Rca1_S1_h2_centromere	Class_I|LTR|Ty3/gypsy|non-chromovirus|OTA|Athila	Class_I|LTR|Ty3/gypsy|non-chromovirus|OTA|Athila	1804357	1808937	4581
Rca1_S1_h2_centromere	Class_I|LTR|Ty3/gypsy|non-chromovirus|OTA|Athila	Class_I|LTR|Ty3/gypsy|non-chromovirus|OTA|Athila	1814199	1827623	13425
Rca1_S1_h2_centromere	Class_I|LTR|Ty3/gypsy|non-chromovirus|OTA|Athila	Class_I|LTR|Ty3/gypsy|non-chromovirus|OTA|Athila	1829699	1843230	13532
Rca1_S1_h2_centromere	Class_I|LTR|Ty3/gypsy|non-chromovirus|OTA|Athila	Class_I|LTR|Ty3/gypsy|non-chromovirus|OTA|Athila	1850328	1864003	13676
Rca1_S1_h2_centromere	Class_I|LTR|Ty3/gypsy|non-chromovirus|OTA|Athila	Class_I|LTR|Ty3/gypsy|non-chromovirus|OTA|Athila	1868708	1875202	6495
Rca1_S1_h2_centromere	Class_I|LTR|Ty3/gypsy|non-chromovirus|OTA|Athila	Class_I|LTR|Ty3/gypsy|non-chromovirus|OTA|Athila	1912425	1924587	12163
Rca1_S1_h2_centromere	Class_I|LTR|Ty3/gypsy|non-chromovirus|OTA|Athila	Class_I|LTR|Ty3/gypsy|non-chromovirus|OTA|Athila	1929234	1945926	16693
Rca1_S1_h2_centromere	Class_I|LTR|Ty3/gypsy|non-chromovirus|OTA|Athila	Class_I|LTR|Ty3/gypsy|non-chromovirus|OTA|Athila	1946093	1951190	5098
Rca1_S1_h2_centromere	Class_I|LTR|Ty3/gypsy|non-chromovirus|OTA|Athila	Class_I|LTR|Ty3/gypsy|non-chromovirus|OTA|Athila	1957034	1970572	13539
Rca1_S1_h2_centromere	Class_I|LTR|Ty3/gypsy|non-chromovirus|OTA|Athila	Class_I|LTR|Ty3/gypsy|non-chromovirus|OTA|Athila	1979417	1981069	1653
Rca1_S1_h2_centromere	Class_I|LTR|Ty3/gypsy|non-chromovirus|OTA|Athila	Class_I|LTR|Ty3/gypsy|non-chromovirus|OTA|Athila	1994525	1996186	1662
Rca1_S1_h2_centromere	Class_I|LTR|Ty3/gypsy|non-chromovirus|OTA|Athila	Class_I|LTR|Ty3/gypsy|non-chromovirus|OTA|Athila	1998732	2001965	3234
Rca1_S1_h2_centromere	Class_I|LTR|Ty3/gypsy|non-chromovirus|OTA|Athila	Class_I|LTR|Ty3/gypsy|non-chromovirus|OTA|Athila	2016682	2028168	11487
Rca1_S1_h2_centromere	Class_I|LTR|Ty3/gypsy|non-chromovirus|OTA|Athila	Class_I|LTR|Ty3/gypsy|non-chromovirus|OTA|Athila	2041000	2053916	12917
Rca1_S1_h2_centromere	Class_I|LTR|Ty3/gypsy|non-chromovirus|OTA|Athila	Class_I|LTR|Ty3/gypsy|non-chromovirus|OTA|Athila	2065131	2076767	11637
Rca1_S1_h2_centromere	Class_I|LTR|Ty3/gypsy|non-chromovirus|OTA|Athila	Class_I|LTR|Ty3/gypsy|non-chromovirus|OTA|Athila	2098427	2110097	11671
Rca1_S1_h2_centromere	Class_I|LTR|Ty3/gypsy|non-chromovirus|OTA|Athila	Class_I|LTR|Ty3/gypsy|non-chromovirus|OTA|Athila	2126135	2128079	1945
Rca1_S1_h2_centromere	Class_I|LTR|Ty3/gypsy|non-chromovirus|OTA|Athila	Class_I|LTR|Ty3/gypsy|non-chromovirus|OTA|Athila	2148118	2163057	14940
Rca1_S1_h2_centromere	Class_I|LTR|Ty3/gypsy|non-chromovirus|OTA|Athila	Class_I|LTR|Ty3/gypsy|non-chromovirus|OTA|Athila	2161549	2175006	13458
Rca1_S1_h2_centromere	Class_I|LTR|Ty3/gypsy|non-chromovirus|OTA|Athila	Class_I|LTR|Ty3/gypsy|non-chromovirus|OTA|Athila	2180733	2194568	13836
Rca1_S1_h2_centromere	Class_I|LTR|Ty3/gypsy|non-chromovirus|OTA|Athila	Class_I|LTR|Ty3/gypsy|non-chromovirus|OTA|Athila	2193040	2202994	9955
Rca1_S1_h2_centromere	Class_I|LTR|Ty3/gypsy|non-chromovirus|OTA|Athila	Class_I|LTR|Ty3/gypsy|non-chromovirus|OTA|Athila	2200860	2214330	13471
Rca1_S1_h2_centromere	Class_I|LTR|Ty3/gypsy|non-chromovirus|OTA|Athila	Class_I|LTR|Ty3/gypsy|non-chromovirus|OTA|Athila	2255817	2257982	2166
Rca1_S1_h2_centromere	Class_I|LTR|Ty3/gypsy|non-chromovirus|OTA|Athila	Class_I|LTR|Ty3/gypsy|non-chromovirus|OTA|Athila	2286915	2300855	13941
Rca1_S1_h2_centromere	Class_I|LTR|Ty3/gypsy|non-chromovirus|OTA|Athila	Class_I|LTR|Ty3/gypsy|non-chromovirus|OTA|Athila	2305887	2319336	13450
Rca1_S1_h2_centromere	Class_I|LTR|Ty3/gypsy|non-chromovirus|OTA|Athila	Class_I|LTR|Ty3/gypsy|non-chromovirus|OTA|Athila	2314936	2328005	13070
Rca1_S1_h2_centromere	Class_I|LTR|Ty3/gypsy|non-chromovirus|OTA|Athila	Class_I|LTR|Ty3/gypsy|non-chromovirus|OTA|Athila	2328137	2333224	5088
Rca1_S1_h2_centromere	Class_I|LTR|Ty3/gypsy|non-chromovirus|OTA|Athila	Class_I|LTR|Ty3/gypsy|non-chromovirus|OTA|Athila	2355752	2366240	10489
Rca1_S1_h2_centromere	Class_I|LTR|Ty3/gypsy|non-chromovirus|OTA|Athila	Class_I|LTR|Ty3/gypsy|non-chromovirus|OTA|Athila	2371598	2373259	1662
Rca1_S1_h2_centromere	Class_I|LTR|Ty3/gypsy|non-chromovirus|OTA|Athila	Class_I|LTR|Ty3/gypsy|non-chromovirus|OTA|Athila	2379176	2383936	4761
Rca1_S1_h2_centromere	Class_I|LTR|Ty3/gypsy|non-chromovirus|OTA|Athila	Class_I|LTR|Ty3/gypsy|non-chromovirus|OTA|Athila	2406675	2409104	2430
Rca1_S1_h2_centromere	Class_I|LTR|Ty3/gypsy|non-chromovirus|OTA|Athila	Class_I|LTR|Ty3/gypsy|non-chromovirus|OTA|Athila	2417536	2419475	1940
Rca1_S1_h2_centromere	Class_I|LTR|Ty3/gypsy|non-chromovirus|OTA|Athila	Class_I|LTR|Ty3/gypsy|non-chromovirus|OTA|Athila	2426306	2440174	13869
Rca1_S1_h2_centromere	Class_I|LTR|Ty3/gypsy|non-chromovirus|OTA|Athila	Class_I|LTR|Ty3/gypsy|non-chromovirus|OTA|Athila	2466253	2471313	5061
Rca1_S1_h2_centromere	Class_I|LTR|Ty3/gypsy|non-chromovirus|OTA|Athila	Class_I|LTR|Ty3/gypsy|non-chromovirus|OTA|Athila	2471276	2472910	1635
Rca1_S1_h2_centromere	Class_I|LTR|Ty3/gypsy|non-chromovirus|OTA|Athila	Class_I|LTR|Ty3/gypsy|non-chromovirus|OTA|Athila	2505098	2508331	3234
Rca1_S1_h2_centromere	Class_I|LTR|Ty3/gypsy|non-chromovirus|OTA|Athila	Class_I|LTR|Ty3/gypsy|non-chromovirus|OTA|Athila	2512695	2514206	1512
Rca1_S1_h2_centromere	Class_I|LTR|Ty3/gypsy|non-chromovirus|OTA|Athila	Class_I|LTR|Ty3/gypsy|non-chromovirus|OTA|Athila	2515947	2519519	3573
Rca1_S1_h2_centromere	Class_I|LTR|Ty3/gypsy|non-chromovirus|OTA|Athila	Class_I|LTR|Ty3/gypsy|non-chromovirus|OTA|Athila	2528035	2533104	5070
Rca1_S1_h2_centromere	Class_I|LTR|Ty3/gypsy|non-chromovirus|OTA|Athila	Class_I|LTR|Ty3/gypsy|non-chromovirus|OTA|Athila	2546352	2547866	1515
Rca1_S1_h2_centromere	Class_I|LTR|Ty3/gypsy|non-chromovirus|OTA|Athila	Class_I|LTR|Ty3/gypsy|non-chromovirus|OTA|Athila	2558618	2570375	11758
Rca1_S1_h2_centromere	Class_I|LTR|Ty3/gypsy|non-chromovirus|OTA|Athila	Class_I|LTR|Ty3/gypsy|non-chromovirus|OTA|Athila	2585503	2597485	11983
Rca1_S1_h2_centromere	Class_I|LTR|Ty3/gypsy|non-chromovirus|OTA|Athila	Class_I|LTR|Ty3/gypsy|non-chromovirus|OTA|Athila	2611015	2624943	13929
Rca1_S1_h2_centromere	Class_I|LTR|Ty3/gypsy|non-chromovirus|OTA|Athila	Class_I|LTR|Ty3/gypsy|non-chromovirus|OTA|Athila	2639142	2652284	13143
Rca1_S1_h2_centromere	Class_I|LTR|Ty3/gypsy|non-chromovirus|OTA|Athila	Class_I|LTR|Ty3/gypsy|non-chromovirus|OTA|Athila	2670051	2671711	1661
Rca1_S1_h2_centromere	Class_I|LTR|Ty3/gypsy|non-chromovirus|OTA|Athila	Class_I|LTR|Ty3/gypsy|non-chromovirus|OTA|Athila	2680650	2694479	13830
Rca1_S1_h2_centromere	Class_I|LTR|Ty3/gypsy|non-chromovirus|OTA|Athila	Class_I|LTR|Ty3/gypsy|non-chromovirus|OTA|Athila	2695894	2697417	1524
Rca1_S1_h2_centromere	Class_I|LTR|Ty3/gypsy|non-chromovirus|OTA|Athila	Class_I|LTR|Ty3/gypsy|non-chromovirus|OTA|Athila	2701729	2710374	8646
Rca1_S1_h2_centromere	Class_I|LTR|Ty3/gypsy|non-chromovirus|OTA|Athila	Class_I|LTR|Ty3/gypsy|non-chromovirus|OTA|Athila	2729102	2741357	12256
Rca1_S1_h2_centromere	Class_I|LTR|Ty3/gypsy|non-chromovirus|OTA|Athila	Class_I|LTR|Ty3/gypsy|non-chromovirus|OTA|Athila	2739027	2752952	13926
Rca1_S1_h2_centromere	Class_I|LTR|Ty3/gypsy|non-chromovirus|OTA|Athila	Class_I|LTR|Ty3/gypsy|non-chromovirus|OTA|Athila	2765917	2778377	12461
Rca1_S1_h2_centromere	Class_I|LTR|Ty3/gypsy|non-chromovirus|OTA|Athila	Class_I|LTR|Ty3/gypsy|non-chromovirus|OTA|Athila	2782726	2797078	14353
Rca1_S1_h2_centromere	Class_I|LTR|Ty3/gypsy|non-chromovirus|OTA|Athila	Class_I|LTR|Ty3/gypsy|non-chromovirus|OTA|Athila	2802914	2816905	13992
Rca1_S1_h2_centromere	Class_I|LTR|Ty3/gypsy|non-chromovirus|OTA|Athila	Class_I|LTR|Ty3/gypsy|non-chromovirus|OTA|Athila	2840657	2852662	12006
Rca1_S1_h2_centromere	Class_I|LTR|Ty3/gypsy|non-chromovirus|OTA|Athila	Class_I|LTR|Ty3/gypsy|non-chromovirus|OTA|Athila	2853392	2856721	3330
Rca1_S1_h2_centromere	Class_I|LTR|Ty3/gypsy|non-chromovirus|OTA|Athila	Class_I|LTR|Ty3/gypsy|non-chromovirus|OTA|Athila	2867321	2872410	5090
Rca1_S1_h2_centromere	Class_I|LTR|Ty3/gypsy|non-chromovirus|OTA|Athila	Class_I|LTR|Ty3/gypsy|non-chromovirus|OTA|Athila	2929380	2941073	11694
Rca1_S1_h2_centromere	Class_I|LTR|Ty3/gypsy|non-chromovirus|OTA|Athila	Class_I|LTR|Ty3/gypsy|non-chromovirus|OTA|Athila	2963710	2965250	1541
Rca1_S1_h2_centromere	Class_I|LTR|Ty3/gypsy|non-chromovirus|OTA|Athila	Class_I|LTR|Ty3/gypsy|non-chromovirus|OTA|Athila	3107840	3112927	5088
Rca1_S1_h2_centromere	Class_I|LTR|Ty3/gypsy|non-chromovirus|OTA|Athila	Class_I|LTR|Ty3/gypsy|non-chromovirus|OTA|Athila	3113588	3121318	7731
Rca1_S1_h2_centromere	Class_I|LTR|Ty3/gypsy|non-chromovirus|OTA|Athila	Class_I|LTR|Ty3/gypsy|non-chromovirus|OTA|Athila	3293687	3297016	3330
Rca1_S1_h2_centromere	Class_I|LTR|Ty3/gypsy|non-chromovirus|OTA|Athila	Class_I|LTR|Ty3/gypsy|non-chromovirus|OTA|Athila	3324843	3329513	4671
Rca1_S2_centromere	centromere	centromere	1	3189038	3189038
Rca1_S2_centromere	Class_I|LTR|Ty3/gypsy|non-chromovirus|OTA|Athila	Class_I|LTR|Ty3/gypsy|non-chromovirus|OTA|Athila	112361	128351	15991
Rca1_S2_centromere	Class_I|LTR|Ty3/gypsy|non-chromovirus|OTA|Athila	Class_I|LTR|Ty3/gypsy|non-chromovirus|OTA|Athila	122763	137787	15025
Rca1_S2_centromere	Class_I|LTR|Ty3/gypsy|non-chromovirus|OTA|Athila	Class_I|LTR|Ty3/gypsy|non-chromovirus|OTA|Athila	233764	247413	13650
Rca1_S2_centromere	Class_I|LTR|Ty3/gypsy|non-chromovirus|OTA|Athila	Class_I|LTR|Ty3/gypsy|non-chromovirus|OTA|Athila	252456	266795	14340
Rca1_S2_centromere	Class_I|LTR|Ty3/gypsy|non-chromovirus|OTA|Athila	Class_I|LTR|Ty3/gypsy|non-chromovirus|OTA|Athila	268158	272808	4651
Rca1_S2_centromere	Class_I|LTR|Ty3/gypsy|non-chromovirus|OTA|Athila	Class_I|LTR|Ty3/gypsy|non-chromovirus|OTA|Athila	301173	313158	11986
Rca1_S2_centromere	Class_I|LTR|Ty3/gypsy|non-chromovirus|OTA|Athila	Class_I|LTR|Ty3/gypsy|non-chromovirus|OTA|Athila	325122	337140	12019
Rca1_S2_centromere	Class_I|LTR|Ty3/gypsy|non-chromovirus|OTA|Athila	Class_I|LTR|Ty3/gypsy|non-chromovirus|OTA|Athila	337146	338388	1243
Rca1_S2_centromere	Class_I|LTR|Ty3/gypsy|non-chromovirus|OTA|Athila	Class_I|LTR|Ty3/gypsy|non-chromovirus|OTA|Athila	356197	358057	1861
Rca1_S2_centromere	Class_I|LTR|Ty3/gypsy|non-chromovirus|OTA|Athila	Class_I|LTR|Ty3/gypsy|non-chromovirus|OTA|Athila	390177	392336	2160
Rca1_S2_centromere	Class_I|LTR|Ty3/gypsy|non-chromovirus|OTA|Athila	Class_I|LTR|Ty3/gypsy|non-chromovirus|OTA|Athila	432973	448804	15832
Rca1_S2_centromere	Class_I|LTR|Ty3/gypsy|non-chromovirus|OTA|Athila	Class_I|LTR|Ty3/gypsy|non-chromovirus|OTA|Athila	449530	464657	15128
Rca1_S2_centromere	Class_I|LTR|Ty3/gypsy|non-chromovirus|OTA|Athila	Class_I|LTR|Ty3/gypsy|non-chromovirus|OTA|Athila	463896	471433	7538
Rca1_S2_centromere	Class_I|LTR|Ty3/gypsy|non-chromovirus|OTA|Athila	Class_I|LTR|Ty3/gypsy|non-chromovirus|OTA|Athila	470683	477495	6813
Rca1_S2_centromere	Class_I|LTR|Ty3/gypsy|non-chromovirus|OTA|Athila	Class_I|LTR|Ty3/gypsy|non-chromovirus|OTA|Athila	481692	495388	13697
Rca1_S2_centromere	Class_I|LTR|Ty3/gypsy|non-chromovirus|OTA|Athila	Class_I|LTR|Ty3/gypsy|non-chromovirus|OTA|Athila	500506	505041	4536
Rca1_S2_centromere	Class_I|LTR|Ty3/gypsy|non-chromovirus|OTA|Athila	Class_I|LTR|Ty3/gypsy|non-chromovirus|OTA|Athila	509173	510824	1652
Rca1_S2_centromere	Class_I|LTR|Ty3/gypsy|non-chromovirus|OTA|Athila	Class_I|LTR|Ty3/gypsy|non-chromovirus|OTA|Athila	1184495	1198397	13903
Rca1_S2_centromere	Class_I|LTR|Ty3/gypsy|non-chromovirus|OTA|Athila	Class_I|LTR|Ty3/gypsy|non-chromovirus|OTA|Athila	1251138	1264924	13787
Rca1_S2_centromere	Class_I|LTR|Ty3/gypsy|non-chromovirus|OTA|Athila	Class_I|LTR|Ty3/gypsy|non-chromovirus|OTA|Athila	1388267	1401760	13494
Rca1_S2_centromere	Class_I|LTR|Ty3/gypsy|non-chromovirus|OTA|Athila	Class_I|LTR|Ty3/gypsy|non-chromovirus|OTA|Athila	1644262	1659287	15026
Rca1_S2_centromere	Class_I|LTR|Ty3/gypsy|non-chromovirus|OTA|Athila	Class_I|LTR|Ty3/gypsy|non-chromovirus|OTA|Athila	1654714	1667298	12585
Rca1_S2_centromere	Class_I|LTR|Ty3/gypsy|non-chromovirus|OTA|Athila	Class_I|LTR|Ty3/gypsy|non-chromovirus|OTA|Athila	1758375	1771838	13464
Rca1_S2_centromere	Class_I|LTR|Ty3/gypsy|non-chromovirus|OTA|Athila	Class_I|LTR|Ty3/gypsy|non-chromovirus|OTA|Athila	1857469	1860846	3378
Rca1_S2_centromere	Class_I|LTR|Ty3/gypsy|non-chromovirus|OTA|Athila	Class_I|LTR|Ty3/gypsy|non-chromovirus|OTA|Athila	1861418	1875490	14073
Rca1_S2_centromere	Class_I|LTR|Ty3/gypsy|non-chromovirus|OTA|Athila	Class_I|LTR|Ty3/gypsy|non-chromovirus|OTA|Athila	1879166	1880314	1149
Rca1_S2_centromere	Class_I|LTR|Ty3/gypsy|non-chromovirus|OTA|Athila	Class_I|LTR|Ty3/gypsy|non-chromovirus|OTA|Athila	1885153	1888348	3196
Rca1_S2_centromere	Class_I|LTR|Ty3/gypsy|non-chromovirus|OTA|Athila	Class_I|LTR|Ty3/gypsy|non-chromovirus|OTA|Athila	1893493	1905581	12089
Rca1_S2_centromere	Class_I|LTR|Ty3/gypsy|non-chromovirus|OTA|Athila	Class_I|LTR|Ty3/gypsy|non-chromovirus|OTA|Athila	1989254	2005069	15816
Rca1_S2_centromere	Class_I|LTR|Ty3/gypsy|non-chromovirus|OTA|Athila	Class_I|LTR|Ty3/gypsy|non-chromovirus|OTA|Athila	1999480	2017090	17611
Rca1_S2_centromere	Class_I|LTR|Ty3/gypsy|non-chromovirus|OTA|Athila	Class_I|LTR|Ty3/gypsy|non-chromovirus|OTA|Athila	2036228	2041315	5088
Rca1_S2_centromere	Class_I|LTR|Ty3/gypsy|non-chromovirus|OTA|Athila	Class_I|LTR|Ty3/gypsy|non-chromovirus|OTA|Athila	2056248	2061338	5091
Rca1_S2_centromere	Class_I|LTR|Ty3/gypsy|non-chromovirus|OTA|Athila	Class_I|LTR|Ty3/gypsy|non-chromovirus|OTA|Athila	2082611	2096984	14374
Rca1_S2_centromere	Class_I|LTR|Ty3/gypsy|non-chromovirus|OTA|Athila	Class_I|LTR|Ty3/gypsy|non-chromovirus|OTA|Athila	2100738	2105825	5088
Rca1_S2_centromere	Class_I|LTR|Ty3/gypsy|non-chromovirus|OTA|Athila	Class_I|LTR|Ty3/gypsy|non-chromovirus|OTA|Athila	2106849	2119206	12358
Rca1_S2_centromere	Class_I|LTR|Ty3/gypsy|non-chromovirus|OTA|Athila	Class_I|LTR|Ty3/gypsy|non-chromovirus|OTA|Athila	2123171	2136576	13406
Rca1_S2_centromere	Class_I|LTR|Ty3/gypsy|non-chromovirus|OTA|Athila	Class_I|LTR|Ty3/gypsy|non-chromovirus|OTA|Athila	2132821	2145380	12560
Rca1_S2_centromere	Class_I|LTR|Ty3/gypsy|non-chromovirus|OTA|Athila	Class_I|LTR|Ty3/gypsy|non-chromovirus|OTA|Athila	2165883	2170802	4920
Rca1_S2_centromere	Class_I|LTR|Ty3/gypsy|non-chromovirus|OTA|Athila	Class_I|LTR|Ty3/gypsy|non-chromovirus|OTA|Athila	2175237	2178317	3081
Rca1_S2_centromere	Class_I|LTR|Ty3/gypsy|non-chromovirus|OTA|Athila	Class_I|LTR|Ty3/gypsy|non-chromovirus|OTA|Athila	2189284	2190946	1663
Rca1_S2_centromere	Class_I|LTR|Ty3/gypsy|non-chromovirus|OTA|Athila	Class_I|LTR|Ty3/gypsy|non-chromovirus|OTA|Athila	2198680	2212322	13643
Rca1_S2_centromere	Class_I|LTR|Ty3/gypsy|non-chromovirus|OTA|Athila	Class_I|LTR|Ty3/gypsy|non-chromovirus|OTA|Athila	2220144	2233951	13808
Rca1_S2_centromere	Class_I|LTR|Ty3/gypsy|non-chromovirus|OTA|Athila	Class_I|LTR|Ty3/gypsy|non-chromovirus|OTA|Athila	2233957	2238868	4912
Rca1_S2_centromere	Class_I|LTR|Ty3/gypsy|non-chromovirus|OTA|Athila	Class_I|LTR|Ty3/gypsy|non-chromovirus|OTA|Athila	2248046	2262053	14008
Rca1_S2_centromere	Class_I|LTR|Ty3/gypsy|non-chromovirus|OTA|Athila	Class_I|LTR|Ty3/gypsy|non-chromovirus|OTA|Athila	2435687	2449493	13807
Rca1_S2_centromere	Class_I|LTR|Ty3/gypsy|non-chromovirus|OTA|Athila	Class_I|LTR|Ty3/gypsy|non-chromovirus|OTA|Athila	2535748	2547182	11435
Rca1_S2_centromere	Class_I|LTR|Ty3/gypsy|non-chromovirus|OTA|Athila	Class_I|LTR|Ty3/gypsy|non-chromovirus|OTA|Athila	2575515	2589173	13659
Rca1_S2_centromere	Class_I|LTR|Ty3/gypsy|non-chromovirus|OTA|Athila	Class_I|LTR|Ty3/gypsy|non-chromovirus|OTA|Athila	2602108	2616741	14634
Rca1_S2_centromere	Class_I|LTR|Ty3/gypsy|non-chromovirus|OTA|Athila	Class_I|LTR|Ty3/gypsy|non-chromovirus|OTA|Athila	2616742	2618594	1853
Rca1_S2_centromere	Class_I|LTR|Ty3/gypsy|non-chromovirus|OTA|Athila	Class_I|LTR|Ty3/gypsy|non-chromovirus|OTA|Athila	2630362	2632788	2427
Rca1_S2_centromere	Class_I|LTR|Ty3/gypsy|non-chromovirus|OTA|Athila	Class_I|LTR|Ty3/gypsy|non-chromovirus|OTA|Athila	2705621	2719474	13854
Rca1_S2_centromere	Class_I|LTR|Ty3/gypsy|non-chromovirus|OTA|Athila	Class_I|LTR|Ty3/gypsy|non-chromovirus|OTA|Athila	2738824	2751419	12596
Rca1_S2_centromere	Class_I|LTR|Ty3/gypsy|non-chromovirus|OTA|Athila	Class_I|LTR|Ty3/gypsy|non-chromovirus|OTA|Athila	2774779	2788646	13868
Rca1_S2_centromere	Class_I|LTR|Ty3/gypsy|non-chromovirus|OTA|Athila	Class_I|LTR|Ty3/gypsy|non-chromovirus|OTA|Athila	2861579	2863507	1929
Rca1_S2_centromere	Class_I|LTR|Ty3/gypsy|non-chromovirus|OTA|Athila	Class_I|LTR|Ty3/gypsy|non-chromovirus|OTA|Athila	2876952	2878664	1713
Rca1_S2_centromere	Class_I|LTR|Ty3/gypsy|non-chromovirus|OTA|Athila	Class_I|LTR|Ty3/gypsy|non-chromovirus|OTA|Athila	2888242	2889723	1482
Rca1_S2_centromere	Class_I|LTR|Ty3/gypsy|non-chromovirus|OTA|Athila	Class_I|LTR|Ty3/gypsy|non-chromovirus|OTA|Athila	2911282	2925345	14064
Rca1_S2_centromere	Class_I|LTR|Ty3/gypsy|non-chromovirus|OTA|Athila	Class_I|LTR|Ty3/gypsy|non-chromovirus|OTA|Athila	2949201	2959406	10206
Rca1_S2_centromere	Class_I|LTR|Ty3/gypsy|non-chromovirus|OTA|Athila	Class_I|LTR|Ty3/gypsy|non-chromovirus|OTA|Athila	2963289	2976973	13685
Rca1_S2_centromere	Class_I|LTR|Ty3/gypsy|non-chromovirus|OTA|Athila	Class_I|LTR|Ty3/gypsy|non-chromovirus|OTA|Athila	2987677	3001774	14098
Rca1_S2_centromere	Class_I|LTR|Ty3/gypsy|non-chromovirus|OTA|Athila	Class_I|LTR|Ty3/gypsy|non-chromovirus|OTA|Athila	3054077	3067947	13871
Rca1_S2_centromere	Class_I|LTR|Ty3/gypsy|non-chromovirus|OTA|Athila	Class_I|LTR|Ty3/gypsy|non-chromovirus|OTA|Athila	3071729	3073658	1930
Rca1_S2_centromere	Class_I|LTR|Ty3/gypsy|non-chromovirus|OTA|Athila	Class_I|LTR|Ty3/gypsy|non-chromovirus|OTA|Athila	3112373	3115660	3288
Rca1_S2_centromere	Class_I|LTR|Ty3/gypsy|non-chromovirus|OTA|Athila	Class_I|LTR|Ty3/gypsy|non-chromovirus|OTA|Athila	3127643	3141299	13657
Rca1_S2_centromere	TRC_1	CANR4	516283	534904	18622
Rca1_S2_centromere	TRC_1	CANR4	542270	606781	64512
Rca1_S2_centromere	TRC_1	CANR4	622234	628799	6566
Rca1_S2_centromere	TRC_1	CANR4	632582	682350	49769
Rca1_S2_centromere	TRC_1	CANR4	698922	937509	238588
Rca1_S2_centromere	TRC_1	CANR4	972960	1021635	48676
Rca1_S2_centromere	TRC_1	CANR4	1036676	1158777	122102
Rca1_S2_centromere	TRC_1	CANR4	1162207	1184461	22255
Rca1_S2_centromere	TRC_1	CANR4	1274163	1330150	55988
Rca1_S2_centromere	TRC_1	CANR4	1342053	1351878	9826
Rca1_S2_centromere	TRC_1	CANR4	1359394	1386000	26607
Rca1_S2_centromere	TRC_1	CANR4	1401877	1407412	5536
Rca1_S2_centromere	TRC_1	CANR4	1408939	1426777	17839
Rca1_S2_centromere	TRC_1	CANR4	1433083	1438136	5054
Rca1_S2_centromere	TRC_1	CANR4	1478605	1489948	11344
Rca1_S2_centromere	TRC_1	CANR4	1563750	1583958	20209
Rca1_S2_centromere	TRC_1	CANR4	1586694	1604953	18260
Rca1_S2_centromere	TRC_1	CANR4	1632511	1638228	5718
Rca1_S2_centromere	TRC_1	CANR4	1688910	1708146	19237
Rca1_S2_centromere	TRC_1	CANR4	1771844	1780975	9132
Rca1_S2_centromere	TRC_1	CANR4	1787045	1824477	37433
Rca1_S2_centromere	TRC_1	CANR4	1911903	1947688	35786
Rca1_S2_centromere	TRC_1	CANR4	2275598	2297767	22170
Rca1_S2_centromere	TRC_1	CANR4	2313164	2319208	6045
Rca1_S2_centromere	TRC_1	CANR4	2332877	2339511	6635
Rca1_S2_centromere	TRC_1	CANR4	2345176	2354272	9097
Rca1_S2_centromere	TRC_1	CANR4	2389374	2397128	7755
Rca1_S2_centromere	TRC_1	CANR4	2402911	2411673	8763
Rca1_S2_centromere	TRC_1	CANR4	2419638	2425151	5514
Rca1_S2_centromere	TRC_1	CANR4	2452814	2519502	66689
Rca1_S2_centromere	TRC_1	CANR4	2520546	2527174	6629
Rca1_S2_centromere	TRC_1	CANR4	2698643	2705217	6575
Rca1_S2_centromere	TRC_1	CANR4	2752743	2765209	12467
Rca1_S2_centromere	TRC_1	CANR4	2835789	2857486	21698
Rca2_R3_centromere	centromere	centromere	1	1953714	1953714
Rca2_R3_centromere	Class_I|LTR|Ty3/gypsy|non-chromovirus|OTA|Athila	Class_I|LTR|Ty3/gypsy|non-chromovirus|OTA|Athila	4374	6246	1873
Rca2_R3_centromere	Class_I|LTR|Ty3/gypsy|non-chromovirus|OTA|Athila	Class_I|LTR|Ty3/gypsy|non-chromovirus|OTA|Athila	54237	58100	3864
Rca2_R3_centromere	Class_I|LTR|Ty3/gypsy|non-chromovirus|OTA|Athila	Class_I|LTR|Ty3/gypsy|non-chromovirus|OTA|Athila	65009	78865	13857
Rca2_R3_centromere	Class_I|LTR|Ty3/gypsy|non-chromovirus|OTA|Athila	Class_I|LTR|Ty3/gypsy|non-chromovirus|OTA|Athila	141625	146680	5056
Rca2_R3_centromere	Class_I|LTR|Ty3/gypsy|non-chromovirus|OTA|Athila	Class_I|LTR|Ty3/gypsy|non-chromovirus|OTA|Athila	177593	180927	3335
Rca2_R3_centromere	Class_I|LTR|Ty3/gypsy|non-chromovirus|OTA|Athila	Class_I|LTR|Ty3/gypsy|non-chromovirus|OTA|Athila	189544	203794	14251
Rca2_R3_centromere	Class_I|LTR|Ty3/gypsy|non-chromovirus|OTA|Athila	Class_I|LTR|Ty3/gypsy|non-chromovirus|OTA|Athila	358747	362121	3375
Rca2_R3_centromere	Class_I|LTR|Ty3/gypsy|non-chromovirus|OTA|Athila	Class_I|LTR|Ty3/gypsy|non-chromovirus|OTA|Athila	453189	457061	3873
Rca2_R3_centromere	Class_I|LTR|Ty3/gypsy|non-chromovirus|OTA|Athila	Class_I|LTR|Ty3/gypsy|non-chromovirus|OTA|Athila	557687	562450	4764
Rca2_R3_centromere	Class_I|LTR|Ty3/gypsy|non-chromovirus|OTA|Athila	Class_I|LTR|Ty3/gypsy|non-chromovirus|OTA|Athila	618874	636255	17382
Rca2_R3_centromere	Class_I|LTR|Ty3/gypsy|non-chromovirus|OTA|Athila	Class_I|LTR|Ty3/gypsy|non-chromovirus|OTA|Athila	630677	646977	16301
Rca2_R3_centromere	Class_I|LTR|Ty3/gypsy|non-chromovirus|OTA|Athila	Class_I|LTR|Ty3/gypsy|non-chromovirus|OTA|Athila	648390	660750	12361
Rca2_R3_centromere	Class_I|LTR|Ty3/gypsy|non-chromovirus|OTA|Athila	Class_I|LTR|Ty3/gypsy|non-chromovirus|OTA|Athila	1268607	1282999	14393
Rca2_R3_centromere	Class_I|LTR|Ty3/gypsy|non-chromovirus|OTA|Athila	Class_I|LTR|Ty3/gypsy|non-chromovirus|OTA|Athila	1626146	1639268	13123
Rca2_R3_centromere	Class_I|LTR|Ty3/gypsy|non-chromovirus|OTA|Athila	Class_I|LTR|Ty3/gypsy|non-chromovirus|OTA|Athila	1653218	1655608	2391
Rca2_R3_centromere	Class_I|LTR|Ty3/gypsy|non-chromovirus|OTA|Athila	Class_I|LTR|Ty3/gypsy|non-chromovirus|OTA|Athila	1656042	1669542	13501
Rca2_R3_centromere	Class_I|LTR|Ty3/gypsy|non-chromovirus|OTA|Athila	Class_I|LTR|Ty3/gypsy|non-chromovirus|OTA|Athila	1669823	1671683	1861
Rca2_R3_centromere	Class_I|LTR|Ty3/gypsy|non-chromovirus|OTA|Athila	Class_I|LTR|Ty3/gypsy|non-chromovirus|OTA|Athila	1682816	1684747	1932
Rca2_R3_centromere	Class_I|LTR|Ty3/gypsy|non-chromovirus|OTA|Athila	Class_I|LTR|Ty3/gypsy|non-chromovirus|OTA|Athila	1688323	1700212	11890
Rca2_R3_centromere	Class_I|LTR|Ty3/gypsy|non-chromovirus|OTA|Athila	Class_I|LTR|Ty3/gypsy|non-chromovirus|OTA|Athila	1752128	1764737	12610
Rca2_R3_centromere	Class_I|LTR|Ty3/gypsy|non-chromovirus|OTA|Athila	Class_I|LTR|Ty3/gypsy|non-chromovirus|OTA|Athila	1808884	1822425	13542
Rca2_R3_centromere	TRC_1	CANR4	470419	497073	26655
Rca2_R3_centromere	TRC_1	CANR4	502033	552848	50816
Rca2_R3_centromere	TRC_1	CANR4	566145	614170	48026
Rca2_R3_centromere	TRC_1	CANR4	660752	1088708	427957
Rca2_R3_centromere	TRC_1	CANR4	1097379	1128217	30839
Rca2_R3_centromere	TRC_1	CANR4	1130852	1140470	9619
Rca2_R3_centromere	TRC_1	CANR4	1140971	1268381	127411
Rca2_R3_centromere	TRC_1	CANR4	1283000	1303294	20295
Rca2_R3_centromere	TRC_1	CANR4	1303810	1311672	7863
Rca2_R3_centromere	TRC_1	CANR4	1312624	1397941	85318
Rca2_R3_centromere	TRC_1	CANR4	1400046	1489830	89785
Rca2_R3_centromere	TRC_1	CANR4	1506486	1518463	11978
Rca2_R3_centromere	TRC_1	CANR4	1519116	1593302	74187
Rca2_R3_centromere	TRC_1	CANR4	1604958	1614273	9316
Rca2_R3_centromere	TRC_1	CANR4	1639268	1649453	10186
Rca2_R4_centromere	centromere	centromere	1	2912509	2912509
Rca2_R4_centromere	Class_I|LTR|Ty3/gypsy|non-chromovirus|OTA|Athila	Class_I|LTR|Ty3/gypsy|non-chromovirus|OTA|Athila	150814	154674	3861
Rca2_R4_centromere	Class_I|LTR|Ty3/gypsy|non-chromovirus|OTA|Athila	Class_I|LTR|Ty3/gypsy|non-chromovirus|OTA|Athila	214001	227879	13879
Rca2_R4_centromere	Class_I|LTR|Ty3/gypsy|non-chromovirus|OTA|Athila	Class_I|LTR|Ty3/gypsy|non-chromovirus|OTA|Athila	245081	256776	11696
Rca2_R4_centromere	Class_I|LTR|Ty3/gypsy|non-chromovirus|OTA|Athila	Class_I|LTR|Ty3/gypsy|non-chromovirus|OTA|Athila	338051	355258	17208
Rca2_R4_centromere	Class_I|LTR|Ty3/gypsy|non-chromovirus|OTA|Athila	Class_I|LTR|Ty3/gypsy|non-chromovirus|OTA|Athila	349668	365599	15932
Rca2_R4_centromere	Class_I|LTR|Ty3/gypsy|non-chromovirus|OTA|Athila	Class_I|LTR|Ty3/gypsy|non-chromovirus|OTA|Athila	427122	438221	11100
Rca2_R4_centromere	Class_I|LTR|Ty3/gypsy|non-chromovirus|OTA|Athila	Class_I|LTR|Ty3/gypsy|non-chromovirus|OTA|Athila	755788	757449	1662
Rca2_R4_centromere	Class_I|LTR|Ty3/gypsy|non-chromovirus|OTA|Athila	Class_I|LTR|Ty3/gypsy|non-chromovirus|OTA|Athila	771853	783721	11869
Rca2_R4_centromere	Class_I|LTR|Ty3/gypsy|non-chromovirus|OTA|Athila	Class_I|LTR|Ty3/gypsy|non-chromovirus|OTA|Athila	786910	797420	10511
Rca2_R4_centromere	Class_I|LTR|Ty3/gypsy|non-chromovirus|OTA|Athila	Class_I|LTR|Ty3/gypsy|non-chromovirus|OTA|Athila	798911	803998	5088
Rca2_R4_centromere	Class_I|LTR|Ty3/gypsy|non-chromovirus|OTA|Athila	Class_I|LTR|Ty3/gypsy|non-chromovirus|OTA|Athila	808517	809893	1377
Rca2_R4_centromere	Class_I|LTR|Ty3/gypsy|non-chromovirus|OTA|Athila	Class_I|LTR|Ty3/gypsy|non-chromovirus|OTA|Athila	812764	816522	3759
Rca2_R4_centromere	Class_I|LTR|Ty3/gypsy|non-chromovirus|OTA|Athila	Class_I|LTR|Ty3/gypsy|non-chromovirus|OTA|Athila	944388	946301	1914
Rca2_R4_centromere	Class_I|LTR|Ty3/gypsy|non-chromovirus|OTA|Athila	Class_I|LTR|Ty3/gypsy|non-chromovirus|OTA|Athila	1027480	1041209	13730
Rca2_R4_centromere	Class_I|LTR|Ty3/gypsy|non-chromovirus|OTA|Athila	Class_I|LTR|Ty3/gypsy|non-chromovirus|OTA|Athila	1042476	1047020	4545
Rca2_R4_centromere	Class_I|LTR|Ty3/gypsy|non-chromovirus|OTA|Athila	Class_I|LTR|Ty3/gypsy|non-chromovirus|OTA|Athila	1061770	1075778	14009
Rca2_R4_centromere	Class_I|LTR|Ty3/gypsy|non-chromovirus|OTA|Athila	Class_I|LTR|Ty3/gypsy|non-chromovirus|OTA|Athila	1080355	1082784	2430
Rca2_R4_centromere	Class_I|LTR|Ty3/gypsy|non-chromovirus|OTA|Athila	Class_I|LTR|Ty3/gypsy|non-chromovirus|OTA|Athila	1197912	1212190	14279
Rca2_R4_centromere	Class_I|LTR|Ty3/gypsy|non-chromovirus|OTA|Athila	Class_I|LTR|Ty3/gypsy|non-chromovirus|OTA|Athila	1280429	1294399	13971
Rca2_R4_centromere	Class_I|LTR|Ty3/gypsy|non-chromovirus|OTA|Athila	Class_I|LTR|Ty3/gypsy|non-chromovirus|OTA|Athila	1318488	1332450	13963
Rca2_R4_centromere	Class_I|LTR|Ty3/gypsy|non-chromovirus|OTA|Athila	Class_I|LTR|Ty3/gypsy|non-chromovirus|OTA|Athila	1340446	1354452	14007
Rca2_R4_centromere	Class_I|LTR|Ty3/gypsy|non-chromovirus|OTA|Athila	Class_I|LTR|Ty3/gypsy|non-chromovirus|OTA|Athila	1365166	1379129	13964
Rca2_R4_centromere	Class_I|LTR|Ty3/gypsy|non-chromovirus|OTA|Athila	Class_I|LTR|Ty3/gypsy|non-chromovirus|OTA|Athila	1433621	1449374	15754
Rca2_R4_centromere	Class_I|LTR|Ty3/gypsy|non-chromovirus|OTA|Athila	Class_I|LTR|Ty3/gypsy|non-chromovirus|OTA|Athila	1575592	1578021	2430
Rca2_R4_centromere	Class_I|LTR|Ty3/gypsy|non-chromovirus|OTA|Athila	Class_I|LTR|Ty3/gypsy|non-chromovirus|OTA|Athila	1587023	1588969	1947
Rca2_R4_centromere	Class_I|LTR|Ty3/gypsy|non-chromovirus|OTA|Athila	Class_I|LTR|Ty3/gypsy|non-chromovirus|OTA|Athila	1644863	1653702	8840
Rca2_R4_centromere	Class_I|LTR|Ty3/gypsy|non-chromovirus|OTA|Athila	Class_I|LTR|Ty3/gypsy|non-chromovirus|OTA|Athila	1694550	1708324	13775
Rca2_R4_centromere	Class_I|LTR|Ty3/gypsy|non-chromovirus|OTA|Athila	Class_I|LTR|Ty3/gypsy|non-chromovirus|OTA|Athila	1817352	1831358	14007
Rca2_R4_centromere	Class_I|LTR|Ty3/gypsy|non-chromovirus|OTA|Athila	Class_I|LTR|Ty3/gypsy|non-chromovirus|OTA|Athila	1860521	1874525	14005
Rca2_R4_centromere	Class_I|LTR|Ty3/gypsy|non-chromovirus|OTA|Athila	Class_I|LTR|Ty3/gypsy|non-chromovirus|OTA|Athila	2082132	2095991	13860
Rca2_R4_centromere	Class_I|LTR|Ty3/gypsy|non-chromovirus|OTA|Athila	Class_I|LTR|Ty3/gypsy|non-chromovirus|OTA|Athila	2112571	2130851	18281
Rca2_R4_centromere	Class_I|LTR|Ty3/gypsy|non-chromovirus|OTA|Athila	Class_I|LTR|Ty3/gypsy|non-chromovirus|OTA|Athila	2257493	2271352	13860
Rca2_R4_centromere	Class_I|LTR|Ty3/gypsy|non-chromovirus|OTA|Athila	Class_I|LTR|Ty3/gypsy|non-chromovirus|OTA|Athila	2287932	2306212	18281
Rca2_R4_centromere	Class_I|LTR|Ty3/gypsy|non-chromovirus|OTA|Athila	Class_I|LTR|Ty3/gypsy|non-chromovirus|OTA|Athila	2337996	2355688	17693
Rca2_R4_centromere	Class_I|LTR|Ty3/gypsy|non-chromovirus|OTA|Athila	Class_I|LTR|Ty3/gypsy|non-chromovirus|OTA|Athila	2351240	2365190	13951
Rca2_R4_centromere	Class_I|LTR|Ty3/gypsy|non-chromovirus|OTA|Athila	Class_I|LTR|Ty3/gypsy|non-chromovirus|OTA|Athila	2476327	2488586	12260
Rca2_R4_centromere	Class_I|LTR|Ty3/gypsy|non-chromovirus|OTA|Athila	Class_I|LTR|Ty3/gypsy|non-chromovirus|OTA|Athila	2523998	2526808	2811
Rca2_R4_centromere	Class_I|LTR|Ty3/gypsy|non-chromovirus|OTA|Athila	Class_I|LTR|Ty3/gypsy|non-chromovirus|OTA|Athila	2540099	2555184	15086
Rca2_R4_centromere	Class_I|LTR|Ty3/gypsy|non-chromovirus|OTA|Athila	Class_I|LTR|Ty3/gypsy|non-chromovirus|OTA|Athila	2549618	2565096	15479
Rca2_R4_centromere	Class_I|LTR|Ty3/gypsy|non-chromovirus|OTA|Athila	Class_I|LTR|Ty3/gypsy|non-chromovirus|OTA|Athila	2632323	2646352	14030
Rca2_R4_centromere	Class_I|LTR|Ty3/gypsy|non-chromovirus|OTA|Athila	Class_I|LTR|Ty3/gypsy|non-chromovirus|OTA|Athila	2784358	2799877	15520
Rca2_R4_centromere	Class_I|LTR|Ty3/gypsy|non-chromovirus|OTA|Athila	Class_I|LTR|Ty3/gypsy|non-chromovirus|OTA|Athila	2794303	2808778	14476
Rca2_R4_centromere	TRC_1	CANR4	510113	517662	7550
Rca2_R4_centromere	TRC_1	CANR4	524290	593312	69023
Rca2_R4_centromere	TRC_1	CANR4	594604	705624	111021
Rca2_R4_centromere	TRC_1	CANR4	714777	721382	6606
Rca2_R4_centromere	TRC_1	CANR4	728742	733757	5016
Rca2_R4_centromere	TRC_1	CANR4	835095	918146	83052
Rca2_R4_centromere	TRC_1	CANR4	927188	933820	6633
Rca2_R4_centromere	TRC_1	CANR4	958290	963429	5140
Rca2_R4_centromere	TRC_1	CANR4	969429	1000582	31154
Rca2_R4_centromere	TRC_1	CANR4	1083471	1155797	72327
Rca2_R4_centromere	TRC_1	CANR4	1164098	1171720	7623
Rca2_R4_centromere	TRC_1	CANR4	1175035	1197911	22877
Rca2_R4_centromere	TRC_1	CANR4	1212196	1280456	68261
Rca2_R4_centromere	TRC_1	CANR4	1294399	1318484	24086
Rca2_R4_centromere	TRC_1	CANR4	1332450	1340445	7996
Rca2_R4_centromere	TRC_1	CANR4	1354453	1361948	7496
Rca2_R4_centromere	TRC_1	CANR4	1379133	1387547	8415
Rca2_R4_centromere	TRC_1	CANR4	1389736	1412367	22632
Rca2_R4_centromere	TRC_1	CANR4	1423117	1433621	10505
Rca2_R4_centromere	TRC_1	CANR4	1449375	1481409	32035
Rca2_R4_centromere	TRC_1	CANR4	1495766	1503573	7808
Rca2_R4_centromere	TRC_1	CANR4	1511752	1528045	16294
Rca2_R4_centromere	TRC_1	CANR4	1536261	1542366	6106
Rca2_R4_centromere	TRC_1	CANR4	1552239	1571256	19018
Rca2_R4_centromere	TRC_1	CANR4	1593164	1644863	51700
Rca2_R4_centromere	TRC_1	CANR4	1656862	1673020	16159
Rca2_R4_centromere	TRC_1	CANR4	1682867	1692977	10111
Rca2_R4_centromere	TRC_1	CANR4	1718010	1817351	99342
Rca2_R4_centromere	TRC_1	CANR4	1874526	1939099	64574
Rca2_R4_centromere	TRC_1	CANR4	1947631	1954997	7367
Rca2_R4_centromere	TRC_1	CANR4	1963527	1969582	6056
Rca2_R4_centromere	TRC_1	CANR4	1979309	2018907	39599
Rca2_R4_centromere	TRC_1	CANR4	2036074	2067649	31576
Rca2_R4_centromere	TRC_1	CANR4	2096979	2108573	11595
Rca2_R4_centromere	TRC_1	CANR4	2141470	2201306	59837
Rca2_R4_centromere	TRC_1	CANR4	2217068	2243051	25984
Rca2_R4_centromere	TRC_1	CANR4	2272340	2283934	11595
Rca2_R4_centromere	TRC_1	CANR4	2316832	2337995	21164
Rca2_S1_h1_centromere	centromere	centromere	1	3000000	3000000
Rca2_S1_h1_centromere	Class_I|LTR|Ty3/gypsy|chromovirus|CRM	Class_I|LTR|Ty3/gypsy|chromovirus|CRM	2860990	2866008	5019
Rca2_S1_h1_centromere	Class_I|LTR|Ty3/gypsy|non-chromovirus|OTA|Athila	Class_I|LTR|Ty3/gypsy|non-chromovirus|OTA|Athila	57176	71226	14051
Rca2_S1_h1_centromere	Class_I|LTR|Ty3/gypsy|non-chromovirus|OTA|Athila	Class_I|LTR|Ty3/gypsy|non-chromovirus|OTA|Athila	141658	155141	13484
Rca2_S1_h1_centromere	Class_I|LTR|Ty3/gypsy|non-chromovirus|OTA|Athila	Class_I|LTR|Ty3/gypsy|non-chromovirus|OTA|Athila	160450	164234	3785
Rca2_S1_h1_centromere	Class_I|LTR|Ty3/gypsy|non-chromovirus|OTA|Athila	Class_I|LTR|Ty3/gypsy|non-chromovirus|OTA|Athila	235268	238468	3201
Rca2_S1_h1_centromere	Class_I|LTR|Ty3/gypsy|non-chromovirus|OTA|Athila	Class_I|LTR|Ty3/gypsy|non-chromovirus|OTA|Athila	239495	252288	12794
Rca2_S1_h1_centromere	Class_I|LTR|Ty3/gypsy|non-chromovirus|OTA|Athila	Class_I|LTR|Ty3/gypsy|non-chromovirus|OTA|Athila	248819	262272	13454
Rca2_S1_h1_centromere	Class_I|LTR|Ty3/gypsy|non-chromovirus|OTA|Athila	Class_I|LTR|Ty3/gypsy|non-chromovirus|OTA|Athila	309162	312539	3378
Rca2_S1_h1_centromere	Class_I|LTR|Ty3/gypsy|non-chromovirus|OTA|Athila	Class_I|LTR|Ty3/gypsy|non-chromovirus|OTA|Athila	329167	337945	8779
Rca2_S1_h1_centromere	Class_I|LTR|Ty3/gypsy|non-chromovirus|OTA|Athila	Class_I|LTR|Ty3/gypsy|non-chromovirus|OTA|Athila	367552	373401	5850
Rca2_S1_h1_centromere	Class_I|LTR|Ty3/gypsy|non-chromovirus|OTA|Athila	Class_I|LTR|Ty3/gypsy|non-chromovirus|OTA|Athila	377554	379388	1835
Rca2_S1_h1_centromere	Class_I|LTR|Ty3/gypsy|non-chromovirus|OTA|Athila	Class_I|LTR|Ty3/gypsy|non-chromovirus|OTA|Athila	384480	396673	12194
Rca2_S1_h1_centromere	Class_I|LTR|Ty3/gypsy|non-chromovirus|OTA|Athila	Class_I|LTR|Ty3/gypsy|non-chromovirus|OTA|Athila	413888	422720	8833
Rca2_S1_h1_centromere	Class_I|LTR|Ty3/gypsy|non-chromovirus|OTA|Athila	Class_I|LTR|Ty3/gypsy|non-chromovirus|OTA|Athila	425855	439998	14144
Rca2_S1_h1_centromere	Class_I|LTR|Ty3/gypsy|non-chromovirus|OTA|Athila	Class_I|LTR|Ty3/gypsy|non-chromovirus|OTA|Athila	451692	455067	3376
Rca2_S1_h1_centromere	Class_I|LTR|Ty3/gypsy|non-chromovirus|OTA|Athila	Class_I|LTR|Ty3/gypsy|non-chromovirus|OTA|Athila	500520	502448	1929
Rca2_S1_h1_centromere	Class_I|LTR|Ty3/gypsy|non-chromovirus|OTA|Athila	Class_I|LTR|Ty3/gypsy|non-chromovirus|OTA|Athila	505450	507879	2430
Rca2_S1_h1_centromere	Class_I|LTR|Ty3/gypsy|non-chromovirus|OTA|Athila	Class_I|LTR|Ty3/gypsy|non-chromovirus|OTA|Athila	516050	517996	1947
Rca2_S1_h1_centromere	Class_I|LTR|Ty3/gypsy|non-chromovirus|OTA|Athila	Class_I|LTR|Ty3/gypsy|non-chromovirus|OTA|Athila	523214	524834	1621
Rca2_S1_h1_centromere	Class_I|LTR|Ty3/gypsy|non-chromovirus|OTA|Athila	Class_I|LTR|Ty3/gypsy|non-chromovirus|OTA|Athila	525123	528864	3742
Rca2_S1_h1_centromere	Class_I|LTR|Ty3/gypsy|non-chromovirus|OTA|Athila	Class_I|LTR|Ty3/gypsy|non-chromovirus|OTA|Athila	529409	540948	11540
Rca2_S1_h1_centromere	Class_I|LTR|Ty3/gypsy|non-chromovirus|OTA|Athila	Class_I|LTR|Ty3/gypsy|non-chromovirus|OTA|Athila	552314	565546	13233
Rca2_S1_h1_centromere	Class_I|LTR|Ty3/gypsy|non-chromovirus|OTA|Athila	Class_I|LTR|Ty3/gypsy|non-chromovirus|OTA|Athila	568939	571368	2430
Rca2_S1_h1_centromere	Class_I|LTR|Ty3/gypsy|non-chromovirus|OTA|Athila	Class_I|LTR|Ty3/gypsy|non-chromovirus|OTA|Athila	572888	587896	15009
Rca2_S1_h1_centromere	Class_I|LTR|Ty3/gypsy|non-chromovirus|OTA|Athila	Class_I|LTR|Ty3/gypsy|non-chromovirus|OTA|Athila	588314	590260	1947
Rca2_S1_h1_centromere	Class_I|LTR|Ty3/gypsy|non-chromovirus|OTA|Athila	Class_I|LTR|Ty3/gypsy|non-chromovirus|OTA|Athila	612937	626821	13885
Rca2_S1_h1_centromere	Class_I|LTR|Ty3/gypsy|non-chromovirus|OTA|Athila	Class_I|LTR|Ty3/gypsy|non-chromovirus|OTA|Athila	666122	679548	13427
Rca2_S1_h1_centromere	Class_I|LTR|Ty3/gypsy|non-chromovirus|OTA|Athila	Class_I|LTR|Ty3/gypsy|non-chromovirus|OTA|Athila	680829	694244	13416
Rca2_S1_h1_centromere	Class_I|LTR|Ty3/gypsy|non-chromovirus|OTA|Athila	Class_I|LTR|Ty3/gypsy|non-chromovirus|OTA|Athila	696040	699260	3221
Rca2_S1_h1_centromere	Class_I|LTR|Ty3/gypsy|non-chromovirus|OTA|Athila	Class_I|LTR|Ty3/gypsy|non-chromovirus|OTA|Athila	700223	702169	1947
Rca2_S1_h1_centromere	Class_I|LTR|Ty3/gypsy|non-chromovirus|OTA|Athila	Class_I|LTR|Ty3/gypsy|non-chromovirus|OTA|Athila	705242	718689	13448
Rca2_S1_h1_centromere	Class_I|LTR|Ty3/gypsy|non-chromovirus|OTA|Athila	Class_I|LTR|Ty3/gypsy|non-chromovirus|OTA|Athila	718690	720306	1617
Rca2_S1_h1_centromere	Class_I|LTR|Ty3/gypsy|non-chromovirus|OTA|Athila	Class_I|LTR|Ty3/gypsy|non-chromovirus|OTA|Athila	729209	734296	5088
Rca2_S1_h1_centromere	Class_I|LTR|Ty3/gypsy|non-chromovirus|OTA|Athila	Class_I|LTR|Ty3/gypsy|non-chromovirus|OTA|Athila	768280	782257	13978
Rca2_S1_h1_centromere	Class_I|LTR|Ty3/gypsy|non-chromovirus|OTA|Athila	Class_I|LTR|Ty3/gypsy|non-chromovirus|OTA|Athila	782873	784817	1945
Rca2_S1_h1_centromere	Class_I|LTR|Ty3/gypsy|non-chromovirus|OTA|Athila	Class_I|LTR|Ty3/gypsy|non-chromovirus|OTA|Athila	797171	811034	13864
Rca2_S1_h1_centromere	Class_I|LTR|Ty3/gypsy|non-chromovirus|OTA|Athila	Class_I|LTR|Ty3/gypsy|non-chromovirus|OTA|Athila	811700	815077	3378
Rca2_S1_h1_centromere	Class_I|LTR|Ty3/gypsy|non-chromovirus|OTA|Athila	Class_I|LTR|Ty3/gypsy|non-chromovirus|OTA|Athila	834445	847836	13392
Rca2_S1_h1_centromere	Class_I|LTR|Ty3/gypsy|non-chromovirus|OTA|Athila	Class_I|LTR|Ty3/gypsy|non-chromovirus|OTA|Athila	892853	899137	6285
Rca2_S1_h1_centromere	Class_I|LTR|Ty3/gypsy|non-chromovirus|OTA|Athila	Class_I|LTR|Ty3/gypsy|non-chromovirus|OTA|Athila	902403	904349	1947
Rca2_S1_h1_centromere	Class_I|LTR|Ty3/gypsy|non-chromovirus|OTA|Athila	Class_I|LTR|Ty3/gypsy|non-chromovirus|OTA|Athila	954572	970079	15508
Rca2_S1_h1_centromere	Class_I|LTR|Ty3/gypsy|non-chromovirus|OTA|Athila	Class_I|LTR|Ty3/gypsy|non-chromovirus|OTA|Athila	964489	979108	14620
Rca2_S1_h1_centromere	Class_I|LTR|Ty3/gypsy|non-chromovirus|OTA|Athila	Class_I|LTR|Ty3/gypsy|non-chromovirus|OTA|Athila	985931	999667	13737
Rca2_S1_h1_centromere	Class_I|LTR|Ty3/gypsy|non-chromovirus|OTA|Athila	Class_I|LTR|Ty3/gypsy|non-chromovirus|OTA|Athila	1007258	1012345	5088
Rca2_S1_h1_centromere	Class_I|LTR|Ty3/gypsy|non-chromovirus|OTA|Athila	Class_I|LTR|Ty3/gypsy|non-chromovirus|OTA|Athila	1033326	1046703	13378
Rca2_S1_h1_centromere	Class_I|LTR|Ty3/gypsy|non-chromovirus|OTA|Athila	Class_I|LTR|Ty3/gypsy|non-chromovirus|OTA|Athila	1084133	1098032	13900
Rca2_S1_h1_centromere	Class_I|LTR|Ty3/gypsy|non-chromovirus|OTA|Athila	Class_I|LTR|Ty3/gypsy|non-chromovirus|OTA|Athila	1261937	1275420	13484
Rca2_S1_h1_centromere	Class_I|LTR|Ty3/gypsy|non-chromovirus|OTA|Athila	Class_I|LTR|Ty3/gypsy|non-chromovirus|OTA|Athila	1427064	1441041	13978
Rca2_S1_h1_centromere	Class_I|LTR|Ty3/gypsy|non-chromovirus|OTA|Athila	Class_I|LTR|Ty3/gypsy|non-chromovirus|OTA|Athila	1587200	1592286	5087
Rca2_S1_h1_centromere	Class_I|LTR|Ty3/gypsy|non-chromovirus|OTA|Athila	Class_I|LTR|Ty3/gypsy|non-chromovirus|OTA|Athila	1593892	1595838	1947
Rca2_S1_h1_centromere	Class_I|LTR|Ty3/gypsy|non-chromovirus|OTA|Athila	Class_I|LTR|Ty3/gypsy|non-chromovirus|OTA|Athila	1597444	1599390	1947
Rca2_S1_h1_centromere	Class_I|LTR|Ty3/gypsy|non-chromovirus|OTA|Athila	Class_I|LTR|Ty3/gypsy|non-chromovirus|OTA|Athila	1608393	1622280	13888
Rca2_S1_h1_centromere	Class_I|LTR|Ty3/gypsy|non-chromovirus|OTA|Athila	Class_I|LTR|Ty3/gypsy|non-chromovirus|OTA|Athila	1620746	1631251	10506
Rca2_S1_h1_centromere	Class_I|LTR|Ty3/gypsy|non-chromovirus|OTA|Athila	Class_I|LTR|Ty3/gypsy|non-chromovirus|OTA|Athila	1640365	1653897	13533
Rca2_S1_h1_centromere	Class_I|LTR|Ty3/gypsy|non-chromovirus|OTA|Athila	Class_I|LTR|Ty3/gypsy|non-chromovirus|OTA|Athila	1655500	1660525	5026
Rca2_S1_h1_centromere	Class_I|LTR|Ty3/gypsy|non-chromovirus|OTA|Athila	Class_I|LTR|Ty3/gypsy|non-chromovirus|OTA|Athila	1674762	1679849	5088
Rca2_S1_h1_centromere	Class_I|LTR|Ty3/gypsy|non-chromovirus|OTA|Athila	Class_I|LTR|Ty3/gypsy|non-chromovirus|OTA|Athila	1922881	1936234	13354
Rca2_S1_h1_centromere	Class_I|LTR|Ty3/gypsy|non-chromovirus|OTA|Athila	Class_I|LTR|Ty3/gypsy|non-chromovirus|OTA|Athila	1934728	1947231	12504
Rca2_S1_h1_centromere	Class_I|LTR|Ty3/gypsy|non-chromovirus|OTA|Athila	Class_I|LTR|Ty3/gypsy|non-chromovirus|OTA|Athila	1944959	1958789	13831
Rca2_S1_h1_centromere	Class_I|LTR|Ty3/gypsy|non-chromovirus|OTA|Athila	Class_I|LTR|Ty3/gypsy|non-chromovirus|OTA|Athila	1959566	1961512	1947
Rca2_S1_h1_centromere	Class_I|LTR|Ty3/gypsy|non-chromovirus|OTA|Athila	Class_I|LTR|Ty3/gypsy|non-chromovirus|OTA|Athila	1962885	1976302	13418
Rca2_S1_h1_centromere	Class_I|LTR|Ty3/gypsy|non-chromovirus|OTA|Athila	Class_I|LTR|Ty3/gypsy|non-chromovirus|OTA|Athila	1996556	2009955	13400
Rca2_S1_h1_centromere	Class_I|LTR|Ty3/gypsy|non-chromovirus|OTA|Athila	Class_I|LTR|Ty3/gypsy|non-chromovirus|OTA|Athila	2043463	2057043	13581
Rca2_S1_h1_centromere	Class_I|LTR|Ty3/gypsy|non-chromovirus|OTA|Athila	Class_I|LTR|Ty3/gypsy|non-chromovirus|OTA|Athila	2060718	2074307	13590
Rca2_S1_h1_centromere	Class_I|LTR|Ty3/gypsy|non-chromovirus|OTA|Athila	Class_I|LTR|Ty3/gypsy|non-chromovirus|OTA|Athila	2084559	2085518	960
Rca2_S1_h1_centromere	Class_I|LTR|Ty3/gypsy|non-chromovirus|OTA|Athila	Class_I|LTR|Ty3/gypsy|non-chromovirus|OTA|Athila	2092884	2096089	3206
Rca2_S1_h1_centromere	Class_I|LTR|Ty3/gypsy|non-chromovirus|OTA|Athila	Class_I|LTR|Ty3/gypsy|non-chromovirus|OTA|Athila	2098674	2100218	1545
Rca2_S1_h1_centromere	Class_I|LTR|Ty3/gypsy|non-chromovirus|OTA|Athila	Class_I|LTR|Ty3/gypsy|non-chromovirus|OTA|Athila	2101686	2115613	13928
Rca2_S1_h1_centromere	Class_I|LTR|Ty3/gypsy|non-chromovirus|OTA|Athila	Class_I|LTR|Ty3/gypsy|non-chromovirus|OTA|Athila	2154834	2157768	2935
Rca2_S1_h1_centromere	Class_I|LTR|Ty3/gypsy|non-chromovirus|OTA|Athila	Class_I|LTR|Ty3/gypsy|non-chromovirus|OTA|Athila	2160003	2161670	1668
Rca2_S1_h1_centromere	Class_I|LTR|Ty3/gypsy|non-chromovirus|OTA|Athila	Class_I|LTR|Ty3/gypsy|non-chromovirus|OTA|Athila	2164014	2177424	13411
Rca2_S1_h1_centromere	Class_I|LTR|Ty3/gypsy|non-chromovirus|OTA|Athila	Class_I|LTR|Ty3/gypsy|non-chromovirus|OTA|Athila	2200164	2214202	14039
Rca2_S1_h1_centromere	Class_I|LTR|Ty3/gypsy|non-chromovirus|OTA|Athila	Class_I|LTR|Ty3/gypsy|non-chromovirus|OTA|Athila	2224472	2237792	13321
Rca2_S1_h1_centromere	Class_I|LTR|Ty3/gypsy|non-chromovirus|OTA|Athila	Class_I|LTR|Ty3/gypsy|non-chromovirus|OTA|Athila	2241056	2243466	2411
Rca2_S1_h1_centromere	Class_I|LTR|Ty3/gypsy|non-chromovirus|OTA|Athila	Class_I|LTR|Ty3/gypsy|non-chromovirus|OTA|Athila	2288999	2300376	11378
Rca2_S1_h1_centromere	Class_I|LTR|Ty3/gypsy|non-chromovirus|OTA|Athila	Class_I|LTR|Ty3/gypsy|non-chromovirus|OTA|Athila	2320915	2334740	13826
Rca2_S1_h1_centromere	Class_I|LTR|Ty3/gypsy|non-chromovirus|OTA|Athila	Class_I|LTR|Ty3/gypsy|non-chromovirus|OTA|Athila	2336364	2349759	13396
Rca2_S1_h1_centromere	Class_I|LTR|Ty3/gypsy|non-chromovirus|OTA|Athila	Class_I|LTR|Ty3/gypsy|non-chromovirus|OTA|Athila	2395062	2405642	10581
Rca2_S1_h1_centromere	Class_I|LTR|Ty3/gypsy|non-chromovirus|OTA|Athila	Class_I|LTR|Ty3/gypsy|non-chromovirus|OTA|Athila	2404216	2411816	7601
Rca2_S1_h1_centromere	Class_I|LTR|Ty3/gypsy|non-chromovirus|OTA|Athila	Class_I|LTR|Ty3/gypsy|non-chromovirus|OTA|Athila	2413206	2426649	13444
Rca2_S1_h1_centromere	Class_I|LTR|Ty3/gypsy|non-chromovirus|OTA|Athila	Class_I|LTR|Ty3/gypsy|non-chromovirus|OTA|Athila	2425159	2438685	13527
Rca2_S1_h1_centromere	Class_I|LTR|Ty3/gypsy|non-chromovirus|OTA|Athila	Class_I|LTR|Ty3/gypsy|non-chromovirus|OTA|Athila	2440565	2454408	13844
Rca2_S1_h1_centromere	Class_I|LTR|Ty3/gypsy|non-chromovirus|OTA|Athila	Class_I|LTR|Ty3/gypsy|non-chromovirus|OTA|Athila	2528416	2532286	3871
Rca2_S1_h1_centromere	Class_I|LTR|Ty3/gypsy|non-chromovirus|OTA|Athila	Class_I|LTR|Ty3/gypsy|non-chromovirus|OTA|Athila	2562798	2566923	4126
Rca2_S1_h1_centromere	Class_I|LTR|Ty3/gypsy|non-chromovirus|OTA|Athila	Class_I|LTR|Ty3/gypsy|non-chromovirus|OTA|Athila	2573685	2584020	10336
Rca2_S1_h1_centromere	Class_I|LTR|Ty3/gypsy|non-chromovirus|OTA|Athila	Class_I|LTR|Ty3/gypsy|non-chromovirus|OTA|Athila	2606959	2620878	13920
Rca2_S1_h1_centromere	Class_I|LTR|Ty3/gypsy|non-chromovirus|OTA|Athila	Class_I|LTR|Ty3/gypsy|non-chromovirus|OTA|Athila	2727287	2741496	14210
Rca2_S1_h1_centromere	Class_I|LTR|Ty3/gypsy|non-chromovirus|OTA|Athila	Class_I|LTR|Ty3/gypsy|non-chromovirus|OTA|Athila	2755325	2768818	13494
Rca2_S1_h1_centromere	Class_I|LTR|Ty3/gypsy|non-chromovirus|OTA|Athila	Class_I|LTR|Ty3/gypsy|non-chromovirus|OTA|Athila	2767446	2781897	14452
Rca2_S1_h1_centromere	Class_I|LTR|Ty3/gypsy|non-chromovirus|OTA|Athila	Class_I|LTR|Ty3/gypsy|non-chromovirus|OTA|Athila	2787699	2791076	3378
Rca2_S1_h1_centromere	Class_I|LTR|Ty3/gypsy|non-chromovirus|OTA|Athila	Class_I|LTR|Ty3/gypsy|non-chromovirus|OTA|Athila	2975921	2990311	14391
Rca2_S1_h1_centromere	Class_I|LTR|Ty3/gypsy|non-chromovirus|OTA|Athila	Class_I|LTR|Ty3/gypsy|non-chromovirus|OTA|Athila	<1	949	>949
Rca2_S1_h1_centromere	TRC_1	CANR4	475469	494928	19460
Rca2_S1_h1_centromere	TRC_1	CANR4	594644	604531	9888
Rca2_S1_h1_centromere	TRC_1	CANR4	606572	612937	6366
Rca2_S1_h1_centromere	TRC_1	CANR4	626819	649064	22246
Rca2_S1_h1_centromere	TRC_1	CANR4	785734	794719	8986
Rca2_S1_h1_centromere	TRC_1	CANR4	860207	866532	6326
Rca2_S1_h1_centromere	TRC_1	CANR4	868699	882151	13453
Rca2_S1_h1_centromere	TRC_1	CANR4	919772	934724	14953
Rca2_S1_h1_centromere	TRC_1	CANR4	942486	954572	12087
Rca2_S1_h1_centromere	TRC_1	CANR4	1015795	1033327	17533
Rca2_S1_h1_centromere	TRC_1	CANR4	1099827	1115325	15499
Rca2_S1_h1_centromere	TRC_1	CANR4	1126474	1136847	10374
Rca2_S1_h1_centromere	TRC_1	CANR4	1144141	1212740	68600
Rca2_S1_h1_centromere	TRC_1	CANR4	1217032	1229782	12751
Rca2_S1_h1_centromere	TRC_1	CANR4	1240145	1261936	21792
Rca2_S1_h1_centromere	TRC_1	CANR4	1275421	1386202	110782
Rca2_S1_h1_centromere	TRC_1	CANR4	1390337	1427066	36730
Rca2_S1_h1_centromere	TRC_1	CANR4	1441700	1573881	132182
Rca2_S1_h1_centromere	TRC_1	CANR4	1680111	1726891	46781
Rca2_S1_h1_centromere	TRC_1	CANR4	1728138	1807558	79421
Rca2_S1_h1_centromere	TRC_1	CANR4	1830556	1836583	6028
Rca2_S1_h1_centromere	TRC_1	CANR4	1873859	1900078	26220
Rca2_S1_h1_centromere	TRC_1	CANR4	1901661	1908676	7016
Rca2_S1_h1_centromere	TRC_1	CANR4	1910569	1918230	7662
Rca2_S1_h2_centromere	centromere	centromere	1	3184878	3184878
Rca2_S1_h2_centromere	Class_I|LTR|Ty3/gypsy|non-chromovirus|OTA|Athila	Class_I|LTR|Ty3/gypsy|non-chromovirus|OTA|Athila	45346	57296	11951
Rca2_S1_h2_centromere	Class_I|LTR|Ty3/gypsy|non-chromovirus|OTA|Athila	Class_I|LTR|Ty3/gypsy|non-chromovirus|OTA|Athila	70761	83806	13046
Rca2_S1_h2_centromere	Class_I|LTR|Ty3/gypsy|non-chromovirus|OTA|Athila	Class_I|LTR|Ty3/gypsy|non-chromovirus|OTA|Athila	121373	122828	1456
Rca2_S1_h2_centromere	Class_I|LTR|Ty3/gypsy|non-chromovirus|OTA|Athila	Class_I|LTR|Ty3/gypsy|non-chromovirus|OTA|Athila	263470	278644	15175
Rca2_S1_h2_centromere	Class_I|LTR|Ty3/gypsy|non-chromovirus|OTA|Athila	Class_I|LTR|Ty3/gypsy|non-chromovirus|OTA|Athila	273053	289280	16228
Rca2_S1_h2_centromere	Class_I|LTR|Ty3/gypsy|non-chromovirus|OTA|Athila	Class_I|LTR|Ty3/gypsy|non-chromovirus|OTA|Athila	294848	308259	13412
Rca2_S1_h2_centromere	Class_I|LTR|Ty3/gypsy|non-chromovirus|OTA|Athila	Class_I|LTR|Ty3/gypsy|non-chromovirus|OTA|Athila	312982	323909	10928
Rca2_S1_h2_centromere	Class_I|LTR|Ty3/gypsy|non-chromovirus|OTA|Athila	Class_I|LTR|Ty3/gypsy|non-chromovirus|OTA|Athila	319958	333311	13354
Rca2_S1_h2_centromere	Class_I|LTR|Ty3/gypsy|non-chromovirus|OTA|Athila	Class_I|LTR|Ty3/gypsy|non-chromovirus|OTA|Athila	389538	403588	14051
Rca2_S1_h2_centromere	Class_I|LTR|Ty3/gypsy|non-chromovirus|OTA|Athila	Class_I|LTR|Ty3/gypsy|non-chromovirus|OTA|Athila	474020	487503	13484
Rca2_S1_h2_centromere	Class_I|LTR|Ty3/gypsy|non-chromovirus|OTA|Athila	Class_I|LTR|Ty3/gypsy|non-chromovirus|OTA|Athila	492812	496596	3785
Rca2_S1_h2_centromere	Class_I|LTR|Ty3/gypsy|non-chromovirus|OTA|Athila	Class_I|LTR|Ty3/gypsy|non-chromovirus|OTA|Athila	567630	570830	3201
Rca2_S1_h2_centromere	Class_I|LTR|Ty3/gypsy|non-chromovirus|OTA|Athila	Class_I|LTR|Ty3/gypsy|non-chromovirus|OTA|Athila	571857	584650	12794
Rca2_S1_h2_centromere	Class_I|LTR|Ty3/gypsy|non-chromovirus|OTA|Athila	Class_I|LTR|Ty3/gypsy|non-chromovirus|OTA|Athila	581181	594634	13454
Rca2_S1_h2_centromere	Class_I|LTR|Ty3/gypsy|non-chromovirus|OTA|Athila	Class_I|LTR|Ty3/gypsy|non-chromovirus|OTA|Athila	641524	644901	3378
Rca2_S1_h2_centromere	Class_I|LTR|Ty3/gypsy|non-chromovirus|OTA|Athila	Class_I|LTR|Ty3/gypsy|non-chromovirus|OTA|Athila	661529	670307	8779
Rca2_S1_h2_centromere	Class_I|LTR|Ty3/gypsy|non-chromovirus|OTA|Athila	Class_I|LTR|Ty3/gypsy|non-chromovirus|OTA|Athila	699914	705763	5850
Rca2_S1_h2_centromere	Class_I|LTR|Ty3/gypsy|non-chromovirus|OTA|Athila	Class_I|LTR|Ty3/gypsy|non-chromovirus|OTA|Athila	709916	711750	1835
Rca2_S1_h2_centromere	Class_I|LTR|Ty3/gypsy|non-chromovirus|OTA|Athila	Class_I|LTR|Ty3/gypsy|non-chromovirus|OTA|Athila	716842	729035	12194
Rca2_S1_h2_centromere	Class_I|LTR|Ty3/gypsy|non-chromovirus|OTA|Athila	Class_I|LTR|Ty3/gypsy|non-chromovirus|OTA|Athila	746250	755082	8833
Rca2_S1_h2_centromere	Class_I|LTR|Ty3/gypsy|non-chromovirus|OTA|Athila	Class_I|LTR|Ty3/gypsy|non-chromovirus|OTA|Athila	758217	772360	14144
Rca2_S1_h2_centromere	Class_I|LTR|Ty3/gypsy|non-chromovirus|OTA|Athila	Class_I|LTR|Ty3/gypsy|non-chromovirus|OTA|Athila	784054	787429	3376
Rca2_S1_h2_centromere	Class_I|LTR|Ty3/gypsy|non-chromovirus|OTA|Athila	Class_I|LTR|Ty3/gypsy|non-chromovirus|OTA|Athila	832882	834810	1929
Rca2_S1_h2_centromere	Class_I|LTR|Ty3/gypsy|non-chromovirus|OTA|Athila	Class_I|LTR|Ty3/gypsy|non-chromovirus|OTA|Athila	837812	840241	2430
Rca2_S1_h2_centromere	Class_I|LTR|Ty3/gypsy|non-chromovirus|OTA|Athila	Class_I|LTR|Ty3/gypsy|non-chromovirus|OTA|Athila	848412	850358	1947
Rca2_S1_h2_centromere	Class_I|LTR|Ty3/gypsy|non-chromovirus|OTA|Athila	Class_I|LTR|Ty3/gypsy|non-chromovirus|OTA|Athila	855576	857196	1621
Rca2_S1_h2_centromere	Class_I|LTR|Ty3/gypsy|non-chromovirus|OTA|Athila	Class_I|LTR|Ty3/gypsy|non-chromovirus|OTA|Athila	857485	861226	3742
Rca2_S1_h2_centromere	Class_I|LTR|Ty3/gypsy|non-chromovirus|OTA|Athila	Class_I|LTR|Ty3/gypsy|non-chromovirus|OTA|Athila	861771	873310	11540
Rca2_S1_h2_centromere	Class_I|LTR|Ty3/gypsy|non-chromovirus|OTA|Athila	Class_I|LTR|Ty3/gypsy|non-chromovirus|OTA|Athila	884676	897908	13233
Rca2_S1_h2_centromere	Class_I|LTR|Ty3/gypsy|non-chromovirus|OTA|Athila	Class_I|LTR|Ty3/gypsy|non-chromovirus|OTA|Athila	901301	903730	2430
Rca2_S1_h2_centromere	Class_I|LTR|Ty3/gypsy|non-chromovirus|OTA|Athila	Class_I|LTR|Ty3/gypsy|non-chromovirus|OTA|Athila	905250	920258	15009
Rca2_S1_h2_centromere	Class_I|LTR|Ty3/gypsy|non-chromovirus|OTA|Athila	Class_I|LTR|Ty3/gypsy|non-chromovirus|OTA|Athila	920676	922622	1947
Rca2_S1_h2_centromere	Class_I|LTR|Ty3/gypsy|non-chromovirus|OTA|Athila	Class_I|LTR|Ty3/gypsy|non-chromovirus|OTA|Athila	945299	959183	13885
Rca2_S1_h2_centromere	Class_I|LTR|Ty3/gypsy|non-chromovirus|OTA|Athila	Class_I|LTR|Ty3/gypsy|non-chromovirus|OTA|Athila	998484	1011910	13427
Rca2_S1_h2_centromere	Class_I|LTR|Ty3/gypsy|non-chromovirus|OTA|Athila	Class_I|LTR|Ty3/gypsy|non-chromovirus|OTA|Athila	1013191	1026606	13416
Rca2_S1_h2_centromere	Class_I|LTR|Ty3/gypsy|non-chromovirus|OTA|Athila	Class_I|LTR|Ty3/gypsy|non-chromovirus|OTA|Athila	1028402	1031622	3221
Rca2_S1_h2_centromere	Class_I|LTR|Ty3/gypsy|non-chromovirus|OTA|Athila	Class_I|LTR|Ty3/gypsy|non-chromovirus|OTA|Athila	1032585	1034531	1947
Rca2_S1_h2_centromere	Class_I|LTR|Ty3/gypsy|non-chromovirus|OTA|Athila	Class_I|LTR|Ty3/gypsy|non-chromovirus|OTA|Athila	1037604	1051051	13448
Rca2_S1_h2_centromere	Class_I|LTR|Ty3/gypsy|non-chromovirus|OTA|Athila	Class_I|LTR|Ty3/gypsy|non-chromovirus|OTA|Athila	1051052	1052668	1617
Rca2_S1_h2_centromere	Class_I|LTR|Ty3/gypsy|non-chromovirus|OTA|Athila	Class_I|LTR|Ty3/gypsy|non-chromovirus|OTA|Athila	1061571	1066658	5088
Rca2_S1_h2_centromere	Class_I|LTR|Ty3/gypsy|non-chromovirus|OTA|Athila	Class_I|LTR|Ty3/gypsy|non-chromovirus|OTA|Athila	1100642	1114619	13978
Rca2_S1_h2_centromere	Class_I|LTR|Ty3/gypsy|non-chromovirus|OTA|Athila	Class_I|LTR|Ty3/gypsy|non-chromovirus|OTA|Athila	1115235	1117179	1945
Rca2_S1_h2_centromere	Class_I|LTR|Ty3/gypsy|non-chromovirus|OTA|Athila	Class_I|LTR|Ty3/gypsy|non-chromovirus|OTA|Athila	1129533	1143396	13864
Rca2_S1_h2_centromere	Class_I|LTR|Ty3/gypsy|non-chromovirus|OTA|Athila	Class_I|LTR|Ty3/gypsy|non-chromovirus|OTA|Athila	1144062	1147439	3378
Rca2_S1_h2_centromere	Class_I|LTR|Ty3/gypsy|non-chromovirus|OTA|Athila	Class_I|LTR|Ty3/gypsy|non-chromovirus|OTA|Athila	1166807	1180198	13392
Rca2_S1_h2_centromere	Class_I|LTR|Ty3/gypsy|non-chromovirus|OTA|Athila	Class_I|LTR|Ty3/gypsy|non-chromovirus|OTA|Athila	1225215	1231499	6285
Rca2_S1_h2_centromere	Class_I|LTR|Ty3/gypsy|non-chromovirus|OTA|Athila	Class_I|LTR|Ty3/gypsy|non-chromovirus|OTA|Athila	1234765	1236711	1947
Rca2_S1_h2_centromere	Class_I|LTR|Ty3/gypsy|non-chromovirus|OTA|Athila	Class_I|LTR|Ty3/gypsy|non-chromovirus|OTA|Athila	1286934	1302441	15508
Rca2_S1_h2_centromere	Class_I|LTR|Ty3/gypsy|non-chromovirus|OTA|Athila	Class_I|LTR|Ty3/gypsy|non-chromovirus|OTA|Athila	1296851	1311470	14620
Rca2_S1_h2_centromere	Class_I|LTR|Ty3/gypsy|non-chromovirus|OTA|Athila	Class_I|LTR|Ty3/gypsy|non-chromovirus|OTA|Athila	1318293	1332029	13737
Rca2_S1_h2_centromere	Class_I|LTR|Ty3/gypsy|non-chromovirus|OTA|Athila	Class_I|LTR|Ty3/gypsy|non-chromovirus|OTA|Athila	1339620	1344707	5088
Rca2_S1_h2_centromere	Class_I|LTR|Ty3/gypsy|non-chromovirus|OTA|Athila	Class_I|LTR|Ty3/gypsy|non-chromovirus|OTA|Athila	1365688	1379065	13378
Rca2_S1_h2_centromere	Class_I|LTR|Ty3/gypsy|non-chromovirus|OTA|Athila	Class_I|LTR|Ty3/gypsy|non-chromovirus|OTA|Athila	1416495	1430394	13900
Rca2_S1_h2_centromere	Class_I|LTR|Ty3/gypsy|non-chromovirus|OTA|Athila	Class_I|LTR|Ty3/gypsy|non-chromovirus|OTA|Athila	1594299	1607782	13484
Rca2_S1_h2_centromere	Class_I|LTR|Ty3/gypsy|non-chromovirus|OTA|Athila	Class_I|LTR|Ty3/gypsy|non-chromovirus|OTA|Athila	1759426	1773403	13978
Rca2_S1_h2_centromere	Class_I|LTR|Ty3/gypsy|non-chromovirus|OTA|Athila	Class_I|LTR|Ty3/gypsy|non-chromovirus|OTA|Athila	1919562	1924648	5087
Rca2_S1_h2_centromere	Class_I|LTR|Ty3/gypsy|non-chromovirus|OTA|Athila	Class_I|LTR|Ty3/gypsy|non-chromovirus|OTA|Athila	1926254	1928200	1947
Rca2_S1_h2_centromere	Class_I|LTR|Ty3/gypsy|non-chromovirus|OTA|Athila	Class_I|LTR|Ty3/gypsy|non-chromovirus|OTA|Athila	1929806	1931752	1947
Rca2_S1_h2_centromere	Class_I|LTR|Ty3/gypsy|non-chromovirus|OTA|Athila	Class_I|LTR|Ty3/gypsy|non-chromovirus|OTA|Athila	1940755	1954642	13888
Rca2_S1_h2_centromere	Class_I|LTR|Ty3/gypsy|non-chromovirus|OTA|Athila	Class_I|LTR|Ty3/gypsy|non-chromovirus|OTA|Athila	1953108	1963613	10506
Rca2_S1_h2_centromere	Class_I|LTR|Ty3/gypsy|non-chromovirus|OTA|Athila	Class_I|LTR|Ty3/gypsy|non-chromovirus|OTA|Athila	1972727	1986259	13533
Rca2_S1_h2_centromere	Class_I|LTR|Ty3/gypsy|non-chromovirus|OTA|Athila	Class_I|LTR|Ty3/gypsy|non-chromovirus|OTA|Athila	1987862	1992887	5026
Rca2_S1_h2_centromere	Class_I|LTR|Ty3/gypsy|non-chromovirus|OTA|Athila	Class_I|LTR|Ty3/gypsy|non-chromovirus|OTA|Athila	2007124	2012211	5088
Rca2_S1_h2_centromere	Class_I|LTR|Ty3/gypsy|non-chromovirus|OTA|Athila	Class_I|LTR|Ty3/gypsy|non-chromovirus|OTA|Athila	2255243	2268596	13354
Rca2_S1_h2_centromere	Class_I|LTR|Ty3/gypsy|non-chromovirus|OTA|Athila	Class_I|LTR|Ty3/gypsy|non-chromovirus|OTA|Athila	2267090	2279593	12504
Rca2_S1_h2_centromere	Class_I|LTR|Ty3/gypsy|non-chromovirus|OTA|Athila	Class_I|LTR|Ty3/gypsy|non-chromovirus|OTA|Athila	2277321	2291151	13831
Rca2_S1_h2_centromere	Class_I|LTR|Ty3/gypsy|non-chromovirus|OTA|Athila	Class_I|LTR|Ty3/gypsy|non-chromovirus|OTA|Athila	2291928	2293874	1947
Rca2_S1_h2_centromere	Class_I|LTR|Ty3/gypsy|non-chromovirus|OTA|Athila	Class_I|LTR|Ty3/gypsy|non-chromovirus|OTA|Athila	2295247	2308664	13418
Rca2_S1_h2_centromere	Class_I|LTR|Ty3/gypsy|non-chromovirus|OTA|Athila	Class_I|LTR|Ty3/gypsy|non-chromovirus|OTA|Athila	2328918	2342317	13400
Rca2_S1_h2_centromere	Class_I|LTR|Ty3/gypsy|non-chromovirus|OTA|Athila	Class_I|LTR|Ty3/gypsy|non-chromovirus|OTA|Athila	2375825	2389405	13581
Rca2_S1_h2_centromere	Class_I|LTR|Ty3/gypsy|non-chromovirus|OTA|Athila	Class_I|LTR|Ty3/gypsy|non-chromovirus|OTA|Athila	2393080	2406669	13590
Rca2_S1_h2_centromere	Class_I|LTR|Ty3/gypsy|non-chromovirus|OTA|Athila	Class_I|LTR|Ty3/gypsy|non-chromovirus|OTA|Athila	2416921	2417880	960
Rca2_S1_h2_centromere	Class_I|LTR|Ty3/gypsy|non-chromovirus|OTA|Athila	Class_I|LTR|Ty3/gypsy|non-chromovirus|OTA|Athila	2425246	2428451	3206
Rca2_S1_h2_centromere	Class_I|LTR|Ty3/gypsy|non-chromovirus|OTA|Athila	Class_I|LTR|Ty3/gypsy|non-chromovirus|OTA|Athila	2431036	2432580	1545
Rca2_S1_h2_centromere	Class_I|LTR|Ty3/gypsy|non-chromovirus|OTA|Athila	Class_I|LTR|Ty3/gypsy|non-chromovirus|OTA|Athila	2434048	2447975	13928
Rca2_S1_h2_centromere	Class_I|LTR|Ty3/gypsy|non-chromovirus|OTA|Athila	Class_I|LTR|Ty3/gypsy|non-chromovirus|OTA|Athila	2487196	2490130	2935
Rca2_S1_h2_centromere	Class_I|LTR|Ty3/gypsy|non-chromovirus|OTA|Athila	Class_I|LTR|Ty3/gypsy|non-chromovirus|OTA|Athila	2492365	2494032	1668
Rca2_S1_h2_centromere	Class_I|LTR|Ty3/gypsy|non-chromovirus|OTA|Athila	Class_I|LTR|Ty3/gypsy|non-chromovirus|OTA|Athila	2496376	2509786	13411
Rca2_S1_h2_centromere	Class_I|LTR|Ty3/gypsy|non-chromovirus|OTA|Athila	Class_I|LTR|Ty3/gypsy|non-chromovirus|OTA|Athila	2532526	2546564	14039
Rca2_S1_h2_centromere	Class_I|LTR|Ty3/gypsy|non-chromovirus|OTA|Athila	Class_I|LTR|Ty3/gypsy|non-chromovirus|OTA|Athila	2556834	2570154	13321
Rca2_S1_h2_centromere	Class_I|LTR|Ty3/gypsy|non-chromovirus|OTA|Athila	Class_I|LTR|Ty3/gypsy|non-chromovirus|OTA|Athila	2573418	2575828	2411
Rca2_S1_h2_centromere	Class_I|LTR|Ty3/gypsy|non-chromovirus|OTA|Athila	Class_I|LTR|Ty3/gypsy|non-chromovirus|OTA|Athila	2621361	2632738	11378
Rca2_S1_h2_centromere	Class_I|LTR|Ty3/gypsy|non-chromovirus|OTA|Athila	Class_I|LTR|Ty3/gypsy|non-chromovirus|OTA|Athila	2653277	2667102	13826
Rca2_S1_h2_centromere	Class_I|LTR|Ty3/gypsy|non-chromovirus|OTA|Athila	Class_I|LTR|Ty3/gypsy|non-chromovirus|OTA|Athila	2668726	2682121	13396
Rca2_S1_h2_centromere	Class_I|LTR|Ty3/gypsy|non-chromovirus|OTA|Athila	Class_I|LTR|Ty3/gypsy|non-chromovirus|OTA|Athila	2727424	2738004	10581
Rca2_S1_h2_centromere	Class_I|LTR|Ty3/gypsy|non-chromovirus|OTA|Athila	Class_I|LTR|Ty3/gypsy|non-chromovirus|OTA|Athila	2736578	2744178	7601
Rca2_S1_h2_centromere	Class_I|LTR|Ty3/gypsy|non-chromovirus|OTA|Athila	Class_I|LTR|Ty3/gypsy|non-chromovirus|OTA|Athila	2745568	2759011	13444
Rca2_S1_h2_centromere	Class_I|LTR|Ty3/gypsy|non-chromovirus|OTA|Athila	Class_I|LTR|Ty3/gypsy|non-chromovirus|OTA|Athila	2757521	2771047	13527
Rca2_S1_h2_centromere	Class_I|LTR|Ty3/gypsy|non-chromovirus|OTA|Athila	Class_I|LTR|Ty3/gypsy|non-chromovirus|OTA|Athila	2772927	2786770	13844
Rca2_S1_h2_centromere	Class_I|LTR|Ty3/gypsy|non-chromovirus|OTA|Athila	Class_I|LTR|Ty3/gypsy|non-chromovirus|OTA|Athila	2860778	2864648	3871
Rca2_S1_h2_centromere	Class_I|LTR|Ty3/gypsy|non-chromovirus|OTA|Athila	Class_I|LTR|Ty3/gypsy|non-chromovirus|OTA|Athila	2895160	2899285	4126
Rca2_S1_h2_centromere	Class_I|LTR|Ty3/gypsy|non-chromovirus|OTA|Athila	Class_I|LTR|Ty3/gypsy|non-chromovirus|OTA|Athila	2906047	2916382	10336
Rca2_S1_h2_centromere	Class_I|LTR|Ty3/gypsy|non-chromovirus|OTA|Athila	Class_I|LTR|Ty3/gypsy|non-chromovirus|OTA|Athila	2939321	2953240	13920
Rca2_S1_h2_centromere	Class_I|LTR|Ty3/gypsy|non-chromovirus|OTA|Athila	Class_I|LTR|Ty3/gypsy|non-chromovirus|OTA|Athila	3059649	3073858	14210
Rca2_S1_h2_centromere	Class_I|LTR|Ty3/gypsy|non-chromovirus|OTA|Athila	Class_I|LTR|Ty3/gypsy|non-chromovirus|OTA|Athila	3087687	3101180	13494
Rca2_S1_h2_centromere	Class_I|LTR|Ty3/gypsy|non-chromovirus|OTA|Athila	Class_I|LTR|Ty3/gypsy|non-chromovirus|OTA|Athila	3099808	3114259	14452
Rca2_S1_h2_centromere	Class_I|LTR|Ty3/gypsy|non-chromovirus|OTA|Athila	Class_I|LTR|Ty3/gypsy|non-chromovirus|OTA|Athila	3120061	3123438	3378
Rca2_S1_h2_centromere	TRC_1	CANR4	807831	827290	19460
Rca2_S1_h2_centromere	TRC_1	CANR4	927006	936893	9888
Rca2_S1_h2_centromere	TRC_1	CANR4	938934	945299	6366
Rca2_S1_h2_centromere	TRC_1	CANR4	959181	981426	22246
Rca2_S1_h2_centromere	TRC_1	CANR4	1118096	1127081	8986
Rca2_S1_h2_centromere	TRC_1	CANR4	1192569	1198894	6326
Rca2_S1_h2_centromere	TRC_1	CANR4	1201061	1214513	13453
Rca2_S1_h2_centromere	TRC_1	CANR4	1252134	1267086	14953
Rca2_S1_h2_centromere	TRC_1	CANR4	1274848	1286934	12087
Rca2_S1_h2_centromere	TRC_1	CANR4	1348157	1365689	17533
Rca2_S1_h2_centromere	TRC_1	CANR4	1432189	1447687	15499
Rca2_S1_h2_centromere	TRC_1	CANR4	1458836	1469209	10374
Rca2_S1_h2_centromere	TRC_1	CANR4	1476503	1545102	68600
Rca2_S1_h2_centromere	TRC_1	CANR4	1549394	1562144	12751
Rca2_S1_h2_centromere	TRC_1	CANR4	1572507	1594298	21792
Rca2_S1_h2_centromere	TRC_1	CANR4	1607783	1718564	110782
Rca2_S1_h2_centromere	TRC_1	CANR4	1722699	1759428	36730
Rca2_S1_h2_centromere	TRC_1	CANR4	1773404	1906367	132964
Rca2_S1_h2_centromere	TRC_1	CANR4	2012736	2059275	46540
Rca2_S1_h2_centromere	TRC_1	CANR4	2060500	2139920	79421
Rca2_S1_h2_centromere	TRC_1	CANR4	2162918	2168945	6028
Rca2_S1_h2_centromere	TRC_1	CANR4	2206221	2232440	26220
Rca2_S1_h2_centromere	TRC_1	CANR4	2234023	2241038	7016
Rca2_S1_h2_centromere	TRC_1	CANR4	2242410	2250592	8183
Rca2_S2_centromere	centromere	centromere	1	3444388	3444388
Rca2_S2_centromere	Class_I|LTR|Ty3/gypsy|non-chromovirus|OTA|Athila	Class_I|LTR|Ty3/gypsy|non-chromovirus|OTA|Athila	24005	39460	15456
Rca2_S2_centromere	Class_I|LTR|Ty3/gypsy|non-chromovirus|OTA|Athila	Class_I|LTR|Ty3/gypsy|non-chromovirus|OTA|Athila	49065	61449	12385
Rca2_S2_centromere	Class_I|LTR|Ty3/gypsy|non-chromovirus|OTA|Athila	Class_I|LTR|Ty3/gypsy|non-chromovirus|OTA|Athila	88813	101005	12193
Rca2_S2_centromere	Class_I|LTR|Ty3/gypsy|non-chromovirus|OTA|Athila	Class_I|LTR|Ty3/gypsy|non-chromovirus|OTA|Athila	157437	168866	11430
Rca2_S2_centromere	Class_I|LTR|Ty3/gypsy|non-chromovirus|OTA|Athila	Class_I|LTR|Ty3/gypsy|non-chromovirus|OTA|Athila	212756	224977	12222
Rca2_S2_centromere	Class_I|LTR|Ty3/gypsy|non-chromovirus|OTA|Athila	Class_I|LTR|Ty3/gypsy|non-chromovirus|OTA|Athila	238215	242072	3858
Rca2_S2_centromere	Class_I|LTR|Ty3/gypsy|non-chromovirus|OTA|Athila	Class_I|LTR|Ty3/gypsy|non-chromovirus|OTA|Athila	263879	276627	12749
Rca2_S2_centromere	Class_I|LTR|Ty3/gypsy|non-chromovirus|OTA|Athila	Class_I|LTR|Ty3/gypsy|non-chromovirus|OTA|Athila	348467	363616	15150
Rca2_S2_centromere	Class_I|LTR|Ty3/gypsy|non-chromovirus|OTA|Athila	Class_I|LTR|Ty3/gypsy|non-chromovirus|OTA|Athila	364486	377717	13232
Rca2_S2_centromere	Class_I|LTR|Ty3/gypsy|non-chromovirus|OTA|Athila	Class_I|LTR|Ty3/gypsy|non-chromovirus|OTA|Athila	431634	436691	5058
Rca2_S2_centromere	Class_I|LTR|Ty3/gypsy|non-chromovirus|OTA|Athila	Class_I|LTR|Ty3/gypsy|non-chromovirus|OTA|Athila	464541	478667	14127
Rca2_S2_centromere	Class_I|LTR|Ty3/gypsy|non-chromovirus|OTA|Athila	Class_I|LTR|Ty3/gypsy|non-chromovirus|OTA|Athila	485368	487797	2430
Rca2_S2_centromere	Class_I|LTR|Ty3/gypsy|non-chromovirus|OTA|Athila	Class_I|LTR|Ty3/gypsy|non-chromovirus|OTA|Athila	492875	496251	3377
Rca2_S2_centromere	Class_I|LTR|Ty3/gypsy|non-chromovirus|OTA|Athila	Class_I|LTR|Ty3/gypsy|non-chromovirus|OTA|Athila	519683	521572	1890
Rca2_S2_centromere	Class_I|LTR|Ty3/gypsy|non-chromovirus|OTA|Athila	Class_I|LTR|Ty3/gypsy|non-chromovirus|OTA|Athila	546134	558099	11966
Rca2_S2_centromere	Class_I|LTR|Ty3/gypsy|non-chromovirus|OTA|Athila	Class_I|LTR|Ty3/gypsy|non-chromovirus|OTA|Athila	733252	746552	13301
Rca2_S2_centromere	Class_I|LTR|Ty3/gypsy|non-chromovirus|OTA|Athila	Class_I|LTR|Ty3/gypsy|non-chromovirus|OTA|Athila	764548	777829	13282
Rca2_S2_centromere	Class_I|LTR|Ty3/gypsy|non-chromovirus|OTA|Athila	Class_I|LTR|Ty3/gypsy|non-chromovirus|OTA|Athila	827759	838155	10397
Rca2_S2_centromere	Class_I|LTR|Ty3/gypsy|non-chromovirus|OTA|Athila	Class_I|LTR|Ty3/gypsy|non-chromovirus|OTA|Athila	1035986	1049540	13555
Rca2_S2_centromere	Class_I|LTR|Ty3/gypsy|non-chromovirus|OTA|Athila	Class_I|LTR|Ty3/gypsy|non-chromovirus|OTA|Athila	1668956	1670827	1872
Rca2_S2_centromere	Class_I|LTR|Ty3/gypsy|non-chromovirus|OTA|Athila	Class_I|LTR|Ty3/gypsy|non-chromovirus|OTA|Athila	1673183	1674457	1275
Rca2_S2_centromere	Class_I|LTR|Ty3/gypsy|non-chromovirus|OTA|Athila	Class_I|LTR|Ty3/gypsy|non-chromovirus|OTA|Athila	1700546	1702215	1670
Rca2_S2_centromere	Class_I|LTR|Ty3/gypsy|non-chromovirus|OTA|Athila	Class_I|LTR|Ty3/gypsy|non-chromovirus|OTA|Athila	1709870	1713068	3199
Rca2_S2_centromere	Class_I|LTR|Ty3/gypsy|non-chromovirus|OTA|Athila	Class_I|LTR|Ty3/gypsy|non-chromovirus|OTA|Athila	1758300	1762175	3876
Rca2_S2_centromere	Class_I|LTR|Ty3/gypsy|non-chromovirus|OTA|Athila	Class_I|LTR|Ty3/gypsy|non-chromovirus|OTA|Athila	1796179	1799556	3378
Rca2_S2_centromere	Class_I|LTR|Ty3/gypsy|non-chromovirus|OTA|Athila	Class_I|LTR|Ty3/gypsy|non-chromovirus|OTA|Athila	1807293	1822159	14867
Rca2_S2_centromere	Class_I|LTR|Ty3/gypsy|non-chromovirus|OTA|Athila	Class_I|LTR|Ty3/gypsy|non-chromovirus|OTA|Athila	1830232	1844226	13995
Rca2_S2_centromere	Class_I|LTR|Ty3/gypsy|non-chromovirus|OTA|Athila	Class_I|LTR|Ty3/gypsy|non-chromovirus|OTA|Athila	1872771	1886587	13817
Rca2_S2_centromere	Class_I|LTR|Ty3/gypsy|non-chromovirus|OTA|Athila	Class_I|LTR|Ty3/gypsy|non-chromovirus|OTA|Athila	1882218	1897212	14995
Rca2_S2_centromere	Class_I|LTR|Ty3/gypsy|non-chromovirus|OTA|Athila	Class_I|LTR|Ty3/gypsy|non-chromovirus|OTA|Athila	1954913	1966226	11314
Rca2_S2_centromere	Class_I|LTR|Ty3/gypsy|non-chromovirus|OTA|Athila	Class_I|LTR|Ty3/gypsy|non-chromovirus|OTA|Athila	1972746	1977779	5034
Rca2_S2_centromere	Class_I|LTR|Ty3/gypsy|non-chromovirus|OTA|Athila	Class_I|LTR|Ty3/gypsy|non-chromovirus|OTA|Athila	2332183	2346028	13846
Rca2_S2_centromere	Class_I|LTR|Ty3/gypsy|non-chromovirus|OTA|Athila	Class_I|LTR|Ty3/gypsy|non-chromovirus|OTA|Athila	2383185	2388027	4843
Rca2_S2_centromere	Class_I|LTR|Ty3/gypsy|non-chromovirus|OTA|Athila	Class_I|LTR|Ty3/gypsy|non-chromovirus|OTA|Athila	2388033	2401837	13805
Rca2_S2_centromere	Class_I|LTR|Ty3/gypsy|non-chromovirus|OTA|Athila	Class_I|LTR|Ty3/gypsy|non-chromovirus|OTA|Athila	2491517	2503364	11848
Rca2_S2_centromere	Class_I|LTR|Ty3/gypsy|non-chromovirus|OTA|Athila	Class_I|LTR|Ty3/gypsy|non-chromovirus|OTA|Athila	2846267	2860025	13759
Rca2_S2_centromere	Class_I|LTR|Ty3/gypsy|non-chromovirus|OTA|Athila	Class_I|LTR|Ty3/gypsy|non-chromovirus|OTA|Athila	3164161	3165603	1443
Rca2_S2_centromere	Class_I|LTR|Ty3/gypsy|non-chromovirus|OTA|Athila	Class_I|LTR|Ty3/gypsy|non-chromovirus|OTA|Athila	3169746	3174833	5088
Rca2_S2_centromere	Class_I|LTR|Ty3/gypsy|non-chromovirus|OTA|Athila	Class_I|LTR|Ty3/gypsy|non-chromovirus|OTA|Athila	3175538	3176863	1326
Rca2_S2_centromere	Class_I|LTR|Ty3/gypsy|non-chromovirus|OTA|Athila	Class_I|LTR|Ty3/gypsy|non-chromovirus|OTA|Athila	3210151	3213527	3377
Rca2_S2_centromere	Class_I|LTR|Ty3/gypsy|non-chromovirus|OTA|Athila	Class_I|LTR|Ty3/gypsy|non-chromovirus|OTA|Athila	3215780	3228979	13200
Rca2_S2_centromere	Class_I|LTR|Ty3/gypsy|non-chromovirus|OTA|Athila	Class_I|LTR|Ty3/gypsy|non-chromovirus|OTA|Athila	3229316	3231745	2430
Rca2_S2_centromere	Class_I|LTR|Ty3/gypsy|non-chromovirus|OTA|Athila	Class_I|LTR|Ty3/gypsy|non-chromovirus|OTA|Athila	3234358	3247220	12863
Rca2_S2_centromere	Class_I|LTR|Ty3/gypsy|non-chromovirus|OTA|Athila	Class_I|LTR|Ty3/gypsy|non-chromovirus|OTA|Athila	3255689	3259009	3321
Rca2_S2_centromere	Class_I|LTR|Ty3/gypsy|non-chromovirus|OTA|Athila	Class_I|LTR|Ty3/gypsy|non-chromovirus|OTA|Athila	3386868	3400166	13299
Rca2_S2_centromere	TRC_1	CANR4	561850	569991	8142
Rca2_S2_centromere	TRC_1	CANR4	588502	631273	42772
Rca2_S2_centromere	TRC_1	CANR4	639203	712610	73408
Rca2_S2_centromere	TRC_1	CANR4	747742	757812	10071
Rca2_S2_centromere	TRC_1	CANR4	777831	806659	28829
Rca2_S2_centromere	TRC_1	CANR4	815753	827758	12006
Rca2_S2_centromere	TRC_1	CANR4	838156	843797	5642
Rca2_S2_centromere	TRC_1	CANR4	852649	1035986	183338
Rca2_S2_centromere	TRC_1	CANR4	1049540	1063733	14194
Rca2_S2_centromere	TRC_1	CANR4	1072840	1152850	80011
Rca2_S2_centromere	TRC_1	CANR4	1155429	1396682	241254
Rca2_S2_centromere	TRC_1	CANR4	1412325	1419859	7535
Rca2_S2_centromere	TRC_1	CANR4	1420697	1429390	8694
Rca2_S2_centromere	TRC_1	CANR4	1475047	1489642	14596
Rca2_S2_centromere	TRC_1	CANR4	1507771	1580791	73021
Rca2_S2_centromere	TRC_1	CANR4	1594958	1603262	8305
Rca2_S2_centromere	TRC_1	CANR4	1626138	1658352	32215
Rca2_S2_centromere	TRC_1	CANR4	1682384	1689044	6661
Rca2_S2_centromere	TRC_1	CANR4	1916475	1943904	27430
Rca2_S2_centromere	TRC_1	CANR4	1981291	2022703	41413
Rca2_S2_centromere	TRC_1	CANR4	2024533	2078552	54020
Rca2_S2_centromere	TRC_1	CANR4	2085419	2092358	6940
Rca2_S2_centromere	TRC_1	CANR4	2108887	2165650	56764
Rca2_S2_centromere	TRC_1	CANR4	2179909	2188650	8742
Rca2_S2_centromere	TRC_1	CANR4	2196878	2202870	5993
Rca2_S2_centromere	TRC_1	CANR4	2210771	2266016	55246
Rca2_S2_centromere	TRC_1	CANR4	2269730	2275501	5772
Rca2_S2_centromere	TRC_1	CANR4	2281523	2332180	50658
Rca2_S2_centromere	TRC_1	CANR4	2347969	2353319	5351
Rca2_S2_centromere	TRC_1	CANR4	2362891	2378813	15923
Rca2_S2_centromere	TRC_1	CANR4	2406631	2412693	6063
Rca2_S2_centromere	TRC_1	CANR4	2422872	2430866	7995
Rca2_S2_centromere	TRC_1	CANR4	2445141	2452729	7589
Rca2_S2_centromere	TRC_1	CANR4	2460700	2489835	29136
Rca2_S2_centromere	TRC_1	CANR4	2508371	2523143	14773
Rca2_S2_centromere	TRC_1	CANR4	2525822	2753918	228097
Rca2_S2_centromere	TRC_1	CANR4	2761569	2846253	84685
Rca2_S2_centromere	TRC_1	CANR4	2867150	3019916	152767
Rca2_S2_centromere	TRC_1	CANR4	3035560	3110753	75194
Rca3_R3_centromere	centromere	centromere	1	4366832	4366832
Rca3_R3_centromere	Class_I|LTR|Ty3/gypsy|non-chromovirus|OTA|Athila	Class_I|LTR|Ty3/gypsy|non-chromovirus|OTA|Athila	81377	93297	11921
Rca3_R3_centromere	Class_I|LTR|Ty3/gypsy|non-chromovirus|OTA|Athila	Class_I|LTR|Ty3/gypsy|non-chromovirus|OTA|Athila	472227	486157	13931
Rca3_R3_centromere	Class_I|LTR|Ty3/gypsy|non-chromovirus|OTA|Athila	Class_I|LTR|Ty3/gypsy|non-chromovirus|OTA|Athila	572947	586877	13931
Rca3_R3_centromere	Class_I|LTR|Ty3/gypsy|non-chromovirus|OTA|Athila	Class_I|LTR|Ty3/gypsy|non-chromovirus|OTA|Athila	639021	646381	7361
Rca3_R3_centromere	Class_I|LTR|Ty3/gypsy|non-chromovirus|OTA|Athila	Class_I|LTR|Ty3/gypsy|non-chromovirus|OTA|Athila	650938	663492	12555
Rca3_R3_centromere	Class_I|LTR|Ty3/gypsy|non-chromovirus|OTA|Athila	Class_I|LTR|Ty3/gypsy|non-chromovirus|OTA|Athila	1161789	1169148	7360
Rca3_R3_centromere	Class_I|LTR|Ty3/gypsy|non-chromovirus|OTA|Athila	Class_I|LTR|Ty3/gypsy|non-chromovirus|OTA|Athila	1221552	1226636	5085
Rca3_R3_centromere	Class_I|LTR|Ty3/gypsy|non-chromovirus|OTA|Athila	Class_I|LTR|Ty3/gypsy|non-chromovirus|OTA|Athila	1410744	1414118	3375
Rca3_R3_centromere	Class_I|LTR|Ty3/gypsy|non-chromovirus|OTA|Athila	Class_I|LTR|Ty3/gypsy|non-chromovirus|OTA|Athila	1476896	1495256	18361
Rca3_R3_centromere	Class_I|LTR|Ty3/gypsy|non-chromovirus|OTA|Athila	Class_I|LTR|Ty3/gypsy|non-chromovirus|OTA|Athila	1571522	1573048	1527
Rca3_R3_centromere	Class_I|LTR|Ty3/gypsy|non-chromovirus|OTA|Athila	Class_I|LTR|Ty3/gypsy|non-chromovirus|OTA|Athila	1588609	1602767	14159
Rca3_R3_centromere	Class_I|LTR|Ty3/gypsy|non-chromovirus|OTA|Athila	Class_I|LTR|Ty3/gypsy|non-chromovirus|OTA|Athila	1609152	1623490	14339
Rca3_R3_centromere	Class_I|LTR|Ty3/gypsy|non-chromovirus|OTA|Athila	Class_I|LTR|Ty3/gypsy|non-chromovirus|OTA|Athila	1640552	1655425	14874
Rca3_R3_centromere	Class_I|LTR|Ty3/gypsy|non-chromovirus|OTA|Athila	Class_I|LTR|Ty3/gypsy|non-chromovirus|OTA|Athila	1654257	1669246	14990
Rca3_R3_centromere	Class_I|LTR|Ty3/gypsy|non-chromovirus|OTA|Athila	Class_I|LTR|Ty3/gypsy|non-chromovirus|OTA|Athila	1685468	1687063	1596
Rca3_R3_centromere	Class_I|LTR|Ty3/gypsy|non-chromovirus|OTA|Athila	Class_I|LTR|Ty3/gypsy|non-chromovirus|OTA|Athila	1691516	1703487	11972
Rca3_R3_centromere	Class_I|LTR|Ty3/gypsy|non-chromovirus|OTA|Athila	Class_I|LTR|Ty3/gypsy|non-chromovirus|OTA|Athila	2206187	2220182	13996
Rca3_R3_centromere	Class_I|LTR|Ty3/gypsy|non-chromovirus|OTA|Athila	Class_I|LTR|Ty3/gypsy|non-chromovirus|OTA|Athila	2687582	2700803	13222
Rca3_R3_centromere	Class_I|LTR|Ty3/gypsy|non-chromovirus|OTA|Athila	Class_I|LTR|Ty3/gypsy|non-chromovirus|OTA|Athila	3111525	3124945	13421
Rca3_R3_centromere	Class_I|LTR|Ty3/gypsy|non-chromovirus|OTA|Athila	Class_I|LTR|Ty3/gypsy|non-chromovirus|OTA|Athila	3263186	3271403	8218
Rca3_R3_centromere	Class_I|LTR|Ty3/gypsy|non-chromovirus|OTA|Athila	Class_I|LTR|Ty3/gypsy|non-chromovirus|OTA|Athila	3268489	3289083	20595
Rca3_R3_centromere	Class_I|LTR|Ty3/gypsy|non-chromovirus|OTA|Athila	Class_I|LTR|Ty3/gypsy|non-chromovirus|OTA|Athila	3297712	3305925	8214
Rca3_R3_centromere	Class_I|LTR|Ty3/gypsy|non-chromovirus|OTA|Athila	Class_I|LTR|Ty3/gypsy|non-chromovirus|OTA|Athila	3311960	3313620	1661
Rca3_R3_centromere	Class_I|LTR|Ty3/gypsy|non-chromovirus|OTA|Athila	Class_I|LTR|Ty3/gypsy|non-chromovirus|OTA|Athila	3315830	3328730	12901
Rca3_R3_centromere	Class_I|LTR|Ty3/gypsy|non-chromovirus|OTA|Athila	Class_I|LTR|Ty3/gypsy|non-chromovirus|OTA|Athila	3522692	3535818	13127
Rca3_R3_centromere	Class_I|LTR|Ty3/gypsy|non-chromovirus|OTA|Athila	Class_I|LTR|Ty3/gypsy|non-chromovirus|OTA|Athila	3538901	3552533	13633
Rca3_R3_centromere	Class_I|LTR|Ty3/gypsy|non-chromovirus|OTA|Athila	Class_I|LTR|Ty3/gypsy|non-chromovirus|OTA|Athila	3577559	3592391	14833
Rca3_R3_centromere	Class_I|LTR|Ty3/gypsy|non-chromovirus|OTA|Athila	Class_I|LTR|Ty3/gypsy|non-chromovirus|OTA|Athila	3677716	3691254	13539
Rca3_R3_centromere	Class_I|LTR|Ty3/gypsy|non-chromovirus|OTA|Athila	Class_I|LTR|Ty3/gypsy|non-chromovirus|OTA|Athila	3867277	3869319	2043
Rca3_R3_centromere	Class_I|LTR|Ty3/gypsy|non-chromovirus|OTA|Athila	Class_I|LTR|Ty3/gypsy|non-chromovirus|OTA|Athila	3871898	3873830	1933
Rca3_R3_centromere	Class_I|LTR|Ty3/gypsy|non-chromovirus|OTA|Athila	Class_I|LTR|Ty3/gypsy|non-chromovirus|OTA|Athila	3888409	3901980	13572
Rca3_R3_centromere	Class_I|LTR|Ty3/gypsy|non-chromovirus|OTA|Athila	Class_I|LTR|Ty3/gypsy|non-chromovirus|OTA|Athila	3903843	3905779	1937
Rca3_R3_centromere	Class_I|LTR|Ty3/gypsy|non-chromovirus|OTA|Athila	Class_I|LTR|Ty3/gypsy|non-chromovirus|OTA|Athila	3907865	3909801	1937
Rca3_R3_centromere	Class_I|LTR|Ty3/gypsy|non-chromovirus|OTA|Athila	Class_I|LTR|Ty3/gypsy|non-chromovirus|OTA|Athila	3931652	3945988	14337
Rca3_R3_centromere	Class_I|LTR|Ty3/gypsy|non-chromovirus|OTA|Athila	Class_I|LTR|Ty3/gypsy|non-chromovirus|OTA|Athila	3957285	3962310	5026
Rca3_R3_centromere	Class_I|LTR|Ty3/gypsy|non-chromovirus|OTA|Athila	Class_I|LTR|Ty3/gypsy|non-chromovirus|OTA|Athila	4051270	4065201	13932
Rca3_R3_centromere	Class_I|LTR|Ty3/gypsy|non-chromovirus|OTA|Athila	Class_I|LTR|Ty3/gypsy|non-chromovirus|OTA|Athila	4076935	4089748	12814
Rca3_R3_centromere	Class_I|LTR|Ty3/gypsy|non-chromovirus|OTA|Athila	Class_I|LTR|Ty3/gypsy|non-chromovirus|OTA|Athila	4099443	4113882	14440
Rca3_R3_centromere	Class_I|LTR|Ty3/gypsy|non-chromovirus|OTA|Athila	Class_I|LTR|Ty3/gypsy|non-chromovirus|OTA|Athila	4126381	4139742	13362
Rca3_R3_centromere	Class_I|LTR|Ty3/gypsy|non-chromovirus|OTA|Athila	Class_I|LTR|Ty3/gypsy|non-chromovirus|OTA|Athila	4171715	4185976	14262
Rca3_R3_centromere	Class_I|LTR|Ty3/gypsy|non-chromovirus|OTA|Athila	Class_I|LTR|Ty3/gypsy|non-chromovirus|OTA|Athila	4186260	4187921	1662
Rca3_R3_centromere	Class_I|LTR|Ty3/gypsy|non-chromovirus|OTA|Athila	Class_I|LTR|Ty3/gypsy|non-chromovirus|OTA|Athila	4194071	4209559	15489
Rca3_R3_centromere	Class_I|LTR|Ty3/gypsy|non-chromovirus|OTA|Athila	Class_I|LTR|Ty3/gypsy|non-chromovirus|OTA|Athila	4226054	4239868	13815
Rca3_R3_centromere	Class_I|LTR|Ty3/gypsy|non-chromovirus|OTA|Athila	Class_I|LTR|Ty3/gypsy|non-chromovirus|OTA|Athila	4245438	4259771	14334
Rca3_R3_centromere	TRC_1	CANR4	103158	117651	14494
Rca3_R3_centromere	TRC_1	CANR4	125462	152277	26816
Rca3_R3_centromere	TRC_1	CANR4	164686	170972	6287
Rca3_R3_centromere	TRC_1	CANR4	325893	366294	40402
Rca3_R3_centromere	TRC_1	CANR4	368475	377132	8658
Rca3_R3_centromere	TRC_1	CANR4	390457	406957	16501
Rca3_R3_centromere	TRC_1	CANR4	491177	507677	16501
Rca3_R3_centromere	TRC_1	CANR4	599094	604330	5237
Rca3_R3_centromere	TRC_1	CANR4	760599	766189	5591
Rca3_R3_centromere	TRC_1	CANR4	793695	840551	46857
Rca3_R3_centromere	TRC_1	CANR4	845285	870723	25439
Rca3_R3_centromere	TRC_1	CANR4	901640	907016	5377
Rca3_R3_centromere	TRC_1	CANR4	916004	923743	7740
Rca3_R3_centromere	TRC_1	CANR4	931736	937095	5360
Rca3_R3_centromere	TRC_1	CANR4	956884	964725	7842
Rca3_R3_centromere	TRC_1	CANR4	973578	983308	9731
Rca3_R3_centromere	TRC_1	CANR4	984849	997656	12808
Rca3_R3_centromere	TRC_1	CANR4	1121698	1138782	17085
Rca3_R3_centromere	TRC_1	CANR4	1190067	1198268	8202
Rca3_R3_centromere	TRC_1	CANR4	1252292	1259199	6908
Rca3_R3_centromere	TRC_1	CANR4	1326284	1333008	6725
Rca3_R3_centromere	TRC_1	CANR4	1391497	1401038	9542
Rca3_R3_centromere	TRC_1	CANR4	1422667	1432350	9684
Rca3_R3_centromere	TRC_1	CANR4	1444865	1453213	8349
Rca3_R3_centromere	TRC_1	CANR4	1498136	1511176	13041
Rca3_R3_centromere	TRC_1	CANR4	1513402	1570320	56919
Rca3_R3_centromere	TRC_1	CANR4	1754080	1759992	5913
Rca3_R3_centromere	TRC_1	CANR4	1793292	1827516	34225
Rca3_R3_centromere	TRC_1	CANR4	1828023	1917500	89478
Rca3_R3_centromere	TRC_1	CANR4	1927222	2004822	77601
Rca3_R3_centromere	TRC_1	CANR4	2007860	2156302	148443
Rca3_R3_centromere	TRC_1	CANR4	2220503	2227338	6836
Rca3_R3_centromere	TRC_1	CANR4	2240009	2434640	194632
Rca3_R3_centromere	TRC_1	CANR4	2436968	2687717	250750
Rca3_R3_centromere	TRC_1	CANR4	2700675	2706617	5943
Rca3_R3_centromere	TRC_1	CANR4	2707718	3029911	322194
Rca3_R3_centromere	TRC_1	CANR4	3040228	3069244	29017
Rca3_R3_centromere	TRC_1	CANR4	3078337	3111525	33189
Rca3_R3_centromere	TRC_1	CANR4	3170039	3202333	32295
Rca3_R3_centromere	TRC_1	CANR4	3210284	3252447	42164
Rca3_R3_centromere	TRC_1	CANR4	3329788	3453118	123331
Rca3_R3_centromere	TRC_1	CANR4	3481597	3522689	41093
Rca3_R3_centromere	TRC_1	CANR4	3561009	3577548	16540
Rca3_R3_centromere	TRC_1	CANR4	3593394	3674975	81582
Rca3_R3_centromere	TRC_1	CANR4	3710047	3718923	8877
Rca3_R3_centromere	TRC_1	CANR4	3749397	3850006	100610
Rca3_R3_centromere	TRC_1	CANR4	3923569	3931653	8085
Rca3_R3_centromere	TRC_1	CANR4	3966735	4005866	39132
Rca3_R3_centromere	TRC_1	CANR4	4011024	4051272	40249
Rca3_R3_centromere	TRC_1	CANR4	4065202	4076926	11725
Rca3_R3_centromere	TRC_1	CANR4	4093490	4099442	5953
Rca3_R4_centromere	centromere	centromere	1	1592012	1592012
Rca3_R4_centromere	Class_I|LTR|Ty3/gypsy|non-chromovirus|OTA|Athila	Class_I|LTR|Ty3/gypsy|non-chromovirus|OTA|Athila	57748	71443	13696
Rca3_R4_centromere	Class_I|LTR|Ty3/gypsy|non-chromovirus|OTA|Athila	Class_I|LTR|Ty3/gypsy|non-chromovirus|OTA|Athila	148163	157749	9587
Rca3_R4_centromere	Class_I|LTR|Ty3/gypsy|non-chromovirus|OTA|Athila	Class_I|LTR|Ty3/gypsy|non-chromovirus|OTA|Athila	165563	170650	5088
Rca3_R4_centromere	Class_I|LTR|Ty3/gypsy|non-chromovirus|OTA|Athila	Class_I|LTR|Ty3/gypsy|non-chromovirus|OTA|Athila	225175	227103	1929
Rca3_R4_centromere	Class_I|LTR|Ty3/gypsy|non-chromovirus|OTA|Athila	Class_I|LTR|Ty3/gypsy|non-chromovirus|OTA|Athila	243237	257487	14251
Rca3_R4_centromere	Class_I|LTR|Ty3/gypsy|non-chromovirus|OTA|Athila	Class_I|LTR|Ty3/gypsy|non-chromovirus|OTA|Athila	264781	277311	12531
Rca3_R4_centromere	Class_I|LTR|Ty3/gypsy|non-chromovirus|OTA|Athila	Class_I|LTR|Ty3/gypsy|non-chromovirus|OTA|Athila	276439	287017	10579
Rca3_R4_centromere	Class_I|LTR|Ty3/gypsy|non-chromovirus|OTA|Athila	Class_I|LTR|Ty3/gypsy|non-chromovirus|OTA|Athila	292379	294334	1956
Rca3_R4_centromere	Class_I|LTR|Ty3/gypsy|non-chromovirus|OTA|Athila	Class_I|LTR|Ty3/gypsy|non-chromovirus|OTA|Athila	301677	304106	2430
Rca3_R4_centromere	Class_I|LTR|Ty3/gypsy|non-chromovirus|OTA|Athila	Class_I|LTR|Ty3/gypsy|non-chromovirus|OTA|Athila	339667	343044	3378
Rca3_R4_centromere	Class_I|LTR|Ty3/gypsy|non-chromovirus|OTA|Athila	Class_I|LTR|Ty3/gypsy|non-chromovirus|OTA|Athila	379950	381104	1155
Rca3_R4_centromere	Class_I|LTR|Ty3/gypsy|non-chromovirus|OTA|Athila	Class_I|LTR|Ty3/gypsy|non-chromovirus|OTA|Athila	403388	419879	16492
Rca3_R4_centromere	Class_I|LTR|Ty3/gypsy|non-chromovirus|OTA|Athila	Class_I|LTR|Ty3/gypsy|non-chromovirus|OTA|Athila	416023	426281	10259
Rca3_R4_centromere	Class_I|LTR|Ty3/gypsy|non-chromovirus|OTA|Athila	Class_I|LTR|Ty3/gypsy|non-chromovirus|OTA|Athila	450404	454679	4276
Rca3_R4_centromere	Class_I|LTR|Ty3/gypsy|non-chromovirus|OTA|Athila	Class_I|LTR|Ty3/gypsy|non-chromovirus|OTA|Athila	458483	472424	13942
Rca3_R4_centromere	Class_I|LTR|Ty3/gypsy|non-chromovirus|OTA|Athila	Class_I|LTR|Ty3/gypsy|non-chromovirus|OTA|Athila	526867	531513	4647
Rca3_R4_centromere	Class_I|LTR|Ty3/gypsy|non-chromovirus|OTA|Athila	Class_I|LTR|Ty3/gypsy|non-chromovirus|OTA|Athila	532065	533726	1662
Rca3_R4_centromere	Class_I|LTR|Ty3/gypsy|non-chromovirus|OTA|Athila	Class_I|LTR|Ty3/gypsy|non-chromovirus|OTA|Athila	535092	549150	14059
Rca3_R4_centromere	Class_I|LTR|Ty3/gypsy|non-chromovirus|OTA|Athila	Class_I|LTR|Ty3/gypsy|non-chromovirus|OTA|Athila	552676	566668	13993
Rca3_R4_centromere	Class_I|LTR|Ty3/gypsy|non-chromovirus|OTA|Athila	Class_I|LTR|Ty3/gypsy|non-chromovirus|OTA|Athila	584010	598149	14140
Rca3_R4_centromere	Class_I|LTR|Ty3/gypsy|non-chromovirus|OTA|Athila	Class_I|LTR|Ty3/gypsy|non-chromovirus|OTA|Athila	598432	600456	2025
Rca3_R4_centromere	Class_I|LTR|Ty3/gypsy|non-chromovirus|OTA|Athila	Class_I|LTR|Ty3/gypsy|non-chromovirus|OTA|Athila	613361	628886	15526
Rca3_R4_centromere	Class_I|LTR|Ty3/gypsy|non-chromovirus|OTA|Athila	Class_I|LTR|Ty3/gypsy|non-chromovirus|OTA|Athila	654226	666970	12745
Rca3_R4_centromere	Class_I|LTR|Ty3/gypsy|non-chromovirus|OTA|Athila	Class_I|LTR|Ty3/gypsy|non-chromovirus|OTA|Athila	661424	673028	11605
Rca3_R4_centromere	Class_I|LTR|Ty3/gypsy|non-chromovirus|OTA|Athila	Class_I|LTR|Ty3/gypsy|non-chromovirus|OTA|Athila	673029	685682	12654
Rca3_R4_centromere	Class_I|LTR|Ty3/gypsy|non-chromovirus|OTA|Athila	Class_I|LTR|Ty3/gypsy|non-chromovirus|OTA|Athila	702872	716902	14031
Rca3_R4_centromere	Class_I|LTR|Ty3/gypsy|non-chromovirus|OTA|Athila	Class_I|LTR|Ty3/gypsy|non-chromovirus|OTA|Athila	725942	729019	3078
Rca3_R4_centromere	Class_I|LTR|Ty3/gypsy|non-chromovirus|OTA|Athila	Class_I|LTR|Ty3/gypsy|non-chromovirus|OTA|Athila	763006	765120	2115
Rca3_R4_centromere	Class_I|LTR|Ty3/gypsy|non-chromovirus|OTA|Athila	Class_I|LTR|Ty3/gypsy|non-chromovirus|OTA|Athila	793968	797342	3375
Rca3_R4_centromere	Class_I|LTR|Ty3/gypsy|non-chromovirus|OTA|Athila	Class_I|LTR|Ty3/gypsy|non-chromovirus|OTA|Athila	798290	811471	13182
Rca3_R4_centromere	Class_I|LTR|Ty3/gypsy|non-chromovirus|OTA|Athila	Class_I|LTR|Ty3/gypsy|non-chromovirus|OTA|Athila	812100	814121	2022
Rca3_R4_centromere	Class_I|LTR|Ty3/gypsy|non-chromovirus|OTA|Athila	Class_I|LTR|Ty3/gypsy|non-chromovirus|OTA|Athila	819468	821129	1662
Rca3_R4_centromere	Class_I|LTR|Ty3/gypsy|non-chromovirus|OTA|Athila	Class_I|LTR|Ty3/gypsy|non-chromovirus|OTA|Athila	825644	827575	1932
Rca3_R4_centromere	Class_I|LTR|Ty3/gypsy|non-chromovirus|OTA|Athila	Class_I|LTR|Ty3/gypsy|non-chromovirus|OTA|Athila	829312	843343	14032
Rca3_R4_centromere	Class_I|LTR|Ty3/gypsy|non-chromovirus|OTA|Athila	Class_I|LTR|Ty3/gypsy|non-chromovirus|OTA|Athila	883846	898554	14709
Rca3_R4_centromere	Class_I|LTR|Ty3/gypsy|non-chromovirus|OTA|Athila	Class_I|LTR|Ty3/gypsy|non-chromovirus|OTA|Athila	960006	963380	3375
Rca3_R4_centromere	Class_I|LTR|Ty3/gypsy|non-chromovirus|OTA|Athila	Class_I|LTR|Ty3/gypsy|non-chromovirus|OTA|Athila	964321	977419	13099
Rca3_R4_centromere	Class_I|LTR|Ty3/gypsy|non-chromovirus|OTA|Athila	Class_I|LTR|Ty3/gypsy|non-chromovirus|OTA|Athila	991945	993891	1947
Rca3_R4_centromere	Class_I|LTR|Ty3/gypsy|non-chromovirus|OTA|Athila	Class_I|LTR|Ty3/gypsy|non-chromovirus|OTA|Athila	1000765	1016744	15980
Rca3_R4_centromere	Class_I|LTR|Ty3/gypsy|non-chromovirus|OTA|Athila	Class_I|LTR|Ty3/gypsy|non-chromovirus|OTA|Athila	1016750	1022098	5349
Rca3_R4_centromere	Class_I|LTR|Ty3/gypsy|non-chromovirus|OTA|Athila	Class_I|LTR|Ty3/gypsy|non-chromovirus|OTA|Athila	1027015	1037897	10883
Rca3_R4_centromere	Class_I|LTR|Ty3/gypsy|non-chromovirus|OTA|Athila	Class_I|LTR|Ty3/gypsy|non-chromovirus|OTA|Athila	1033580	1052947	19368
Rca3_R4_centromere	Class_I|LTR|Ty3/gypsy|non-chromovirus|OTA|Athila	Class_I|LTR|Ty3/gypsy|non-chromovirus|OTA|Athila	1047359	1065357	17999
Rca3_R4_centromere	Class_I|LTR|Ty3/gypsy|non-chromovirus|OTA|Athila	Class_I|LTR|Ty3/gypsy|non-chromovirus|OTA|Athila	1071124	1080525	9402
Rca3_R4_centromere	Class_I|LTR|Ty3/gypsy|non-chromovirus|OTA|Athila	Class_I|LTR|Ty3/gypsy|non-chromovirus|OTA|Athila	1177870	1180299	2430
Rca3_R4_centromere	Class_I|LTR|Ty3/gypsy|non-chromovirus|OTA|Athila	Class_I|LTR|Ty3/gypsy|non-chromovirus|OTA|Athila	1216051	1224620	8570
Rca3_R4_centromere	Class_I|LTR|Ty3/gypsy|non-chromovirus|OTA|Athila	Class_I|LTR|Ty3/gypsy|non-chromovirus|OTA|Athila	1232427	1248226	15800
Rca3_R4_centromere	Class_I|LTR|Ty3/gypsy|non-chromovirus|OTA|Athila	Class_I|LTR|Ty3/gypsy|non-chromovirus|OTA|Athila	1295744	1299036	3293
Rca3_R4_centromere	Class_I|LTR|Ty3/gypsy|non-chromovirus|OTA|Athila	Class_I|LTR|Ty3/gypsy|non-chromovirus|OTA|Athila	1299037	1307403	8367
Rca3_R4_centromere	Class_I|LTR|Ty3/gypsy|non-chromovirus|OTA|Athila	Class_I|LTR|Ty3/gypsy|non-chromovirus|OTA|Athila	1326080	1339127	13048
Rca3_R4_centromere	Class_I|LTR|Ty3/gypsy|non-chromovirus|OTA|Athila	Class_I|LTR|Ty3/gypsy|non-chromovirus|OTA|Athila	1357929	1372321	14393
Rca3_R4_centromere	Class_I|LTR|Ty3/gypsy|non-chromovirus|OTA|Athila	Class_I|LTR|Ty3/gypsy|non-chromovirus|OTA|Athila	1385542	1389222	3681
Rca3_R4_centromere	Class_I|LTR|Ty3/gypsy|non-chromovirus|OTA|Athila	Class_I|LTR|Ty3/gypsy|non-chromovirus|OTA|Athila	1398900	1403987	5088
Rca3_R4_centromere	Class_I|LTR|Ty3/gypsy|non-chromovirus|OTA|Athila	Class_I|LTR|Ty3/gypsy|non-chromovirus|OTA|Athila	1408157	1409596	1440
Rca3_R4_centromere	Class_I|LTR|Ty3/gypsy|non-chromovirus|OTA|Athila	Class_I|LTR|Ty3/gypsy|non-chromovirus|OTA|Athila	1413284	1427318	14035
Rca3_R4_centromere	Class_I|LTR|Ty3/gypsy|non-chromovirus|OTA|Athila	Class_I|LTR|Ty3/gypsy|non-chromovirus|OTA|Athila	1429479	1449439	19961
Rca3_R4_centromere	Class_I|LTR|Ty3/gypsy|non-chromovirus|OTA|Athila	Class_I|LTR|Ty3/gypsy|non-chromovirus|OTA|Athila	1462615	1475222	12608
Rca3_R4_centromere	Class_I|LTR|Ty3/gypsy|non-chromovirus|OTA|Athila	Class_I|LTR|Ty3/gypsy|non-chromovirus|OTA|Athila	1519748	1522177	2430
Rca3_S1_h1_centromere	centromere	centromere	1	1763749	1763749
Rca3_S1_h1_centromere	Class_I|LTR|Ty3/gypsy|chromovirus|CRM	Class_I|LTR|Ty3/gypsy|chromovirus|CRM	1578363	1582552	4190
Rca3_S1_h1_centromere	Class_I|LTR|Ty3/gypsy|non-chromovirus|OTA|Athila	Class_I|LTR|Ty3/gypsy|non-chromovirus|OTA|Athila	115265	120334	5070
Rca3_S1_h1_centromere	Class_I|LTR|Ty3/gypsy|non-chromovirus|OTA|Athila	Class_I|LTR|Ty3/gypsy|non-chromovirus|OTA|Athila	120981	124238	3258
Rca3_S1_h1_centromere	Class_I|LTR|Ty3/gypsy|non-chromovirus|OTA|Athila	Class_I|LTR|Ty3/gypsy|non-chromovirus|OTA|Athila	133478	137376	3899
Rca3_S1_h1_centromere	Class_I|LTR|Ty3/gypsy|non-chromovirus|OTA|Athila	Class_I|LTR|Ty3/gypsy|non-chromovirus|OTA|Athila	146436	160734	14299
Rca3_S1_h1_centromere	Class_I|LTR|Ty3/gypsy|non-chromovirus|OTA|Athila	Class_I|LTR|Ty3/gypsy|non-chromovirus|OTA|Athila	173086	175014	1929
Rca3_S1_h1_centromere	Class_I|LTR|Ty3/gypsy|non-chromovirus|OTA|Athila	Class_I|LTR|Ty3/gypsy|non-chromovirus|OTA|Athila	258287	271720	13434
Rca3_S1_h1_centromere	Class_I|LTR|Ty3/gypsy|non-chromovirus|OTA|Athila	Class_I|LTR|Ty3/gypsy|non-chromovirus|OTA|Athila	273833	287422	13590
Rca3_S1_h1_centromere	Class_I|LTR|Ty3/gypsy|non-chromovirus|OTA|Athila	Class_I|LTR|Ty3/gypsy|non-chromovirus|OTA|Athila	287428	288335	908
Rca3_S1_h1_centromere	Class_I|LTR|Ty3/gypsy|non-chromovirus|OTA|Athila	Class_I|LTR|Ty3/gypsy|non-chromovirus|OTA|Athila	288341	301782	13442
Rca3_S1_h1_centromere	Class_I|LTR|Ty3/gypsy|non-chromovirus|OTA|Athila	Class_I|LTR|Ty3/gypsy|non-chromovirus|OTA|Athila	305519	318949	13431
Rca3_S1_h1_centromere	Class_I|LTR|Ty3/gypsy|non-chromovirus|OTA|Athila	Class_I|LTR|Ty3/gypsy|non-chromovirus|OTA|Athila	352471	366135	13665
Rca3_S1_h1_centromere	Class_I|LTR|Ty3/gypsy|non-chromovirus|OTA|Athila	Class_I|LTR|Ty3/gypsy|non-chromovirus|OTA|Athila	406553	419986	13434
Rca3_S1_h1_centromere	Class_I|LTR|Ty3/gypsy|non-chromovirus|OTA|Athila	Class_I|LTR|Ty3/gypsy|non-chromovirus|OTA|Athila	425786	439342	13557
Rca3_S1_h1_centromere	Class_I|LTR|Ty3/gypsy|non-chromovirus|OTA|Athila	Class_I|LTR|Ty3/gypsy|non-chromovirus|OTA|Athila	458066	475669	17604
Rca3_S1_h1_centromere	Class_I|LTR|Ty3/gypsy|non-chromovirus|OTA|Athila	Class_I|LTR|Ty3/gypsy|non-chromovirus|OTA|Athila	470827	484261	13435
Rca3_S1_h1_centromere	Class_I|LTR|Ty3/gypsy|non-chromovirus|OTA|Athila	Class_I|LTR|Ty3/gypsy|non-chromovirus|OTA|Athila	520856	522964	2109
Rca3_S1_h1_centromere	Class_I|LTR|Ty3/gypsy|non-chromovirus|OTA|Athila	Class_I|LTR|Ty3/gypsy|non-chromovirus|OTA|Athila	523316	524701	1386
Rca3_S1_h1_centromere	Class_I|LTR|Ty3/gypsy|non-chromovirus|OTA|Athila	Class_I|LTR|Ty3/gypsy|non-chromovirus|OTA|Athila	535483	547669	12187
Rca3_S1_h1_centromere	Class_I|LTR|Ty3/gypsy|non-chromovirus|OTA|Athila	Class_I|LTR|Ty3/gypsy|non-chromovirus|OTA|Athila	551711	554926	3216
Rca3_S1_h1_centromere	Class_I|LTR|Ty3/gypsy|non-chromovirus|OTA|Athila	Class_I|LTR|Ty3/gypsy|non-chromovirus|OTA|Athila	562074	563624	1551
Rca3_S1_h1_centromere	Class_I|LTR|Ty3/gypsy|non-chromovirus|OTA|Athila	Class_I|LTR|Ty3/gypsy|non-chromovirus|OTA|Athila	568377	581814	13438
Rca3_S1_h1_centromere	Class_I|LTR|Ty3/gypsy|non-chromovirus|OTA|Athila	Class_I|LTR|Ty3/gypsy|non-chromovirus|OTA|Athila	593455	595587	2133
Rca3_S1_h1_centromere	Class_I|LTR|Ty3/gypsy|non-chromovirus|OTA|Athila	Class_I|LTR|Ty3/gypsy|non-chromovirus|OTA|Athila	602652	609390	6739
Rca3_S1_h1_centromere	Class_I|LTR|Ty3/gypsy|non-chromovirus|OTA|Athila	Class_I|LTR|Ty3/gypsy|non-chromovirus|OTA|Athila	620639	633071	12433
Rca3_S1_h1_centromere	Class_I|LTR|Ty3/gypsy|non-chromovirus|OTA|Athila	Class_I|LTR|Ty3/gypsy|non-chromovirus|OTA|Athila	634917	648358	13442
Rca3_S1_h1_centromere	Class_I|LTR|Ty3/gypsy|non-chromovirus|OTA|Athila	Class_I|LTR|Ty3/gypsy|non-chromovirus|OTA|Athila	648535	661970	13436
Rca3_S1_h1_centromere	Class_I|LTR|Ty3/gypsy|non-chromovirus|OTA|Athila	Class_I|LTR|Ty3/gypsy|non-chromovirus|OTA|Athila	675026	694665	19640
Rca3_S1_h1_centromere	Class_I|LTR|Ty3/gypsy|non-chromovirus|OTA|Athila	Class_I|LTR|Ty3/gypsy|non-chromovirus|OTA|Athila	698032	711937	13906
Rca3_S1_h1_centromere	Class_I|LTR|Ty3/gypsy|non-chromovirus|OTA|Athila	Class_I|LTR|Ty3/gypsy|non-chromovirus|OTA|Athila	738509	741727	3219
Rca3_S1_h1_centromere	Class_I|LTR|Ty3/gypsy|non-chromovirus|OTA|Athila	Class_I|LTR|Ty3/gypsy|non-chromovirus|OTA|Athila	748745	750406	1662
Rca3_S1_h1_centromere	Class_I|LTR|Ty3/gypsy|non-chromovirus|OTA|Athila	Class_I|LTR|Ty3/gypsy|non-chromovirus|OTA|Athila	757795	771563	13769
Rca3_S1_h1_centromere	Class_I|LTR|Ty3/gypsy|non-chromovirus|OTA|Athila	Class_I|LTR|Ty3/gypsy|non-chromovirus|OTA|Athila	788620	802060	13441
Rca3_S1_h1_centromere	Class_I|LTR|Ty3/gypsy|non-chromovirus|OTA|Athila	Class_I|LTR|Ty3/gypsy|non-chromovirus|OTA|Athila	800563	811113	10551
Rca3_S1_h1_centromere	Class_I|LTR|Ty3/gypsy|non-chromovirus|OTA|Athila	Class_I|LTR|Ty3/gypsy|non-chromovirus|OTA|Athila	811859	816934	5076
Rca3_S1_h1_centromere	Class_I|LTR|Ty3/gypsy|non-chromovirus|OTA|Athila	Class_I|LTR|Ty3/gypsy|non-chromovirus|OTA|Athila	889442	891636	2195
Rca3_S1_h1_centromere	Class_I|LTR|Ty3/gypsy|non-chromovirus|OTA|Athila	Class_I|LTR|Ty3/gypsy|non-chromovirus|OTA|Athila	904048	909078	5031
Rca3_S1_h1_centromere	Class_I|LTR|Ty3/gypsy|non-chromovirus|OTA|Athila	Class_I|LTR|Ty3/gypsy|non-chromovirus|OTA|Athila	950642	954517	3876
Rca3_S1_h1_centromere	Class_I|LTR|Ty3/gypsy|non-chromovirus|OTA|Athila	Class_I|LTR|Ty3/gypsy|non-chromovirus|OTA|Athila	967544	969106	1563
Rca3_S1_h1_centromere	Class_I|LTR|Ty3/gypsy|non-chromovirus|OTA|Athila	Class_I|LTR|Ty3/gypsy|non-chromovirus|OTA|Athila	973374	974936	1563
Rca3_S1_h1_centromere	Class_I|LTR|Ty3/gypsy|non-chromovirus|OTA|Athila	Class_I|LTR|Ty3/gypsy|non-chromovirus|OTA|Athila	982962	996197	13236
Rca3_S1_h1_centromere	Class_I|LTR|Ty3/gypsy|non-chromovirus|OTA|Athila	Class_I|LTR|Ty3/gypsy|non-chromovirus|OTA|Athila	1007842	1009770	1929
Rca3_S1_h1_centromere	Class_I|LTR|Ty3/gypsy|non-chromovirus|OTA|Athila	Class_I|LTR|Ty3/gypsy|non-chromovirus|OTA|Athila	1042507	1056325	13819
Rca3_S1_h1_centromere	Class_I|LTR|Ty3/gypsy|non-chromovirus|OTA|Athila	Class_I|LTR|Ty3/gypsy|non-chromovirus|OTA|Athila	1080111	1093158	13048
Rca3_S1_h1_centromere	Class_I|LTR|Ty3/gypsy|non-chromovirus|OTA|Athila	Class_I|LTR|Ty3/gypsy|non-chromovirus|OTA|Athila	1096563	1109131	12569
Rca3_S1_h1_centromere	Class_I|LTR|Ty3/gypsy|non-chromovirus|OTA|Athila	Class_I|LTR|Ty3/gypsy|non-chromovirus|OTA|Athila	1118391	1132335	13945
Rca3_S1_h1_centromere	Class_I|LTR|Ty3/gypsy|non-chromovirus|OTA|Athila	Class_I|LTR|Ty3/gypsy|non-chromovirus|OTA|Athila	1151734	1155591	3858
Rca3_S1_h1_centromere	Class_I|LTR|Ty3/gypsy|non-chromovirus|OTA|Athila	Class_I|LTR|Ty3/gypsy|non-chromovirus|OTA|Athila	1156478	1169412	12935
Rca3_S1_h1_centromere	Class_I|LTR|Ty3/gypsy|non-chromovirus|OTA|Athila	Class_I|LTR|Ty3/gypsy|non-chromovirus|OTA|Athila	1165567	1179445	13879
Rca3_S1_h1_centromere	Class_I|LTR|Ty3/gypsy|non-chromovirus|OTA|Athila	Class_I|LTR|Ty3/gypsy|non-chromovirus|OTA|Athila	1186980	1200385	13406
Rca3_S1_h1_centromere	Class_I|LTR|Ty3/gypsy|non-chromovirus|OTA|Athila	Class_I|LTR|Ty3/gypsy|non-chromovirus|OTA|Athila	1196249	1207220	10972
Rca3_S1_h1_centromere	Class_I|LTR|Ty3/gypsy|non-chromovirus|OTA|Athila	Class_I|LTR|Ty3/gypsy|non-chromovirus|OTA|Athila	1254338	1256266	1929
Rca3_S1_h1_centromere	Class_I|LTR|Ty3/gypsy|non-chromovirus|OTA|Athila	Class_I|LTR|Ty3/gypsy|non-chromovirus|OTA|Athila	1256733	1270151	13419
Rca3_S1_h1_centromere	Class_I|LTR|Ty3/gypsy|non-chromovirus|OTA|Athila	Class_I|LTR|Ty3/gypsy|non-chromovirus|OTA|Athila	1266013	1275705	9693
Rca3_S1_h1_centromere	Class_I|LTR|Ty3/gypsy|non-chromovirus|OTA|Athila	Class_I|LTR|Ty3/gypsy|non-chromovirus|OTA|Athila	1334586	1348455	13870
Rca3_S1_h1_centromere	Class_I|LTR|Ty3/gypsy|non-chromovirus|OTA|Athila	Class_I|LTR|Ty3/gypsy|non-chromovirus|OTA|Athila	1374228	1376393	2166
Rca3_S1_h1_centromere	Class_I|LTR|Ty3/gypsy|non-chromovirus|OTA|Athila	Class_I|LTR|Ty3/gypsy|non-chromovirus|OTA|Athila	1381503	1386590	5088
Rca3_S1_h1_centromere	Class_I|LTR|Ty3/gypsy|non-chromovirus|OTA|Athila	Class_I|LTR|Ty3/gypsy|non-chromovirus|OTA|Athila	1425051	1426268	1218
Rca3_S1_h1_centromere	Class_I|LTR|Ty3/gypsy|non-chromovirus|OTA|Athila	Class_I|LTR|Ty3/gypsy|non-chromovirus|OTA|Athila	1435923	1439297	3375
Rca3_S1_h1_centromere	Class_I|LTR|Ty3/gypsy|non-chromovirus|OTA|Athila	Class_I|LTR|Ty3/gypsy|non-chromovirus|OTA|Athila	1451965	1465375	13411
Rca3_S1_h1_centromere	Class_I|LTR|Ty3/gypsy|non-chromovirus|OTA|Athila	Class_I|LTR|Ty3/gypsy|non-chromovirus|OTA|Athila	1470991	1484805	13815
Rca3_S1_h1_centromere	Class_I|LTR|Ty3/gypsy|non-chromovirus|OTA|Athila	Class_I|LTR|Ty3/gypsy|non-chromovirus|OTA|Athila	1546818	1556342	9525
Rca3_S1_h1_centromere	Class_I|LTR|Ty3/gypsy|non-chromovirus|OTA|Athila	Class_I|LTR|Ty3/gypsy|non-chromovirus|OTA|Athila	1556919	1558844	1926
Rca3_S1_h1_centromere	Class_I|LTR|Ty3/gypsy|non-chromovirus|OTA|Athila	Class_I|LTR|Ty3/gypsy|non-chromovirus|OTA|Athila	1608000	1621737	13738
Rca3_S1_h1_centromere	Class_I|LTR|Ty3/gypsy|non-chromovirus|OTA|Athila	Class_I|LTR|Ty3/gypsy|non-chromovirus|OTA|Athila	1663894	1665554	1661
Rca3_S1_h1_centromere	Class_I|LTR|Ty3/gypsy|non-chromovirus|OTA|Athila	Class_I|LTR|Ty3/gypsy|non-chromovirus|OTA|Athila	1673758	1676948	3191
Rca3_S1_h2_centromere	centromere	centromere	1	1945060	1945060
Rca3_S1_h2_centromere	Class_I|LTR|Ty3/gypsy|chromovirus|CRM	Class_I|LTR|Ty3/gypsy|chromovirus|CRM	1818235	1822424	4190
Rca3_S1_h2_centromere	Class_I|LTR|Ty3/gypsy|non-chromovirus|OTA|Athila	Class_I|LTR|Ty3/gypsy|non-chromovirus|OTA|Athila	53314	66747	13434
Rca3_S1_h2_centromere	Class_I|LTR|Ty3/gypsy|non-chromovirus|OTA|Athila	Class_I|LTR|Ty3/gypsy|non-chromovirus|OTA|Athila	68860	82449	13590
Rca3_S1_h2_centromere	Class_I|LTR|Ty3/gypsy|non-chromovirus|OTA|Athila	Class_I|LTR|Ty3/gypsy|non-chromovirus|OTA|Athila	82455	83362	908
Rca3_S1_h2_centromere	Class_I|LTR|Ty3/gypsy|non-chromovirus|OTA|Athila	Class_I|LTR|Ty3/gypsy|non-chromovirus|OTA|Athila	83368	96809	13442
Rca3_S1_h2_centromere	Class_I|LTR|Ty3/gypsy|non-chromovirus|OTA|Athila	Class_I|LTR|Ty3/gypsy|non-chromovirus|OTA|Athila	100546	113976	13431
Rca3_S1_h2_centromere	Class_I|LTR|Ty3/gypsy|non-chromovirus|OTA|Athila	Class_I|LTR|Ty3/gypsy|non-chromovirus|OTA|Athila	147498	161162	13665
Rca3_S1_h2_centromere	Class_I|LTR|Ty3/gypsy|non-chromovirus|OTA|Athila	Class_I|LTR|Ty3/gypsy|non-chromovirus|OTA|Athila	201580	215013	13434
Rca3_S1_h2_centromere	Class_I|LTR|Ty3/gypsy|non-chromovirus|OTA|Athila	Class_I|LTR|Ty3/gypsy|non-chromovirus|OTA|Athila	225058	238844	13787
Rca3_S1_h2_centromere	Class_I|LTR|Ty3/gypsy|non-chromovirus|OTA|Athila	Class_I|LTR|Ty3/gypsy|non-chromovirus|OTA|Athila	249827	260766	10940
Rca3_S1_h2_centromere	Class_I|LTR|Ty3/gypsy|non-chromovirus|OTA|Athila	Class_I|LTR|Ty3/gypsy|non-chromovirus|OTA|Athila	256641	270077	13437
Rca3_S1_h2_centromere	Class_I|LTR|Ty3/gypsy|non-chromovirus|OTA|Athila	Class_I|LTR|Ty3/gypsy|non-chromovirus|OTA|Athila	270329	283143	12815
Rca3_S1_h2_centromere	Class_I|LTR|Ty3/gypsy|non-chromovirus|OTA|Athila	Class_I|LTR|Ty3/gypsy|non-chromovirus|OTA|Athila	279503	295173	15671
Rca3_S1_h2_centromere	Class_I|LTR|Ty3/gypsy|non-chromovirus|OTA|Athila	Class_I|LTR|Ty3/gypsy|non-chromovirus|OTA|Athila	295660	297599	1940
Rca3_S1_h2_centromere	Class_I|LTR|Ty3/gypsy|non-chromovirus|OTA|Athila	Class_I|LTR|Ty3/gypsy|non-chromovirus|OTA|Athila	298432	314075	15644
Rca3_S1_h2_centromere	Class_I|LTR|Ty3/gypsy|non-chromovirus|OTA|Athila	Class_I|LTR|Ty3/gypsy|non-chromovirus|OTA|Athila	311982	321728	9747
Rca3_S1_h2_centromere	Class_I|LTR|Ty3/gypsy|non-chromovirus|OTA|Athila	Class_I|LTR|Ty3/gypsy|non-chromovirus|OTA|Athila	324965	326626	1662
Rca3_S1_h2_centromere	Class_I|LTR|Ty3/gypsy|non-chromovirus|OTA|Athila	Class_I|LTR|Ty3/gypsy|non-chromovirus|OTA|Athila	326990	340342	13353
Rca3_S1_h2_centromere	Class_I|LTR|Ty3/gypsy|non-chromovirus|OTA|Athila	Class_I|LTR|Ty3/gypsy|non-chromovirus|OTA|Athila	340348	343300	2953
Rca3_S1_h2_centromere	Class_I|LTR|Ty3/gypsy|non-chromovirus|OTA|Athila	Class_I|LTR|Ty3/gypsy|non-chromovirus|OTA|Athila	343301	358980	15680
Rca3_S1_h2_centromere	Class_I|LTR|Ty3/gypsy|non-chromovirus|OTA|Athila	Class_I|LTR|Ty3/gypsy|non-chromovirus|OTA|Athila	364056	383662	19607
Rca3_S1_h2_centromere	Class_I|LTR|Ty3/gypsy|non-chromovirus|OTA|Athila	Class_I|LTR|Ty3/gypsy|non-chromovirus|OTA|Athila	386027	387973	1947
Rca3_S1_h2_centromere	Class_I|LTR|Ty3/gypsy|non-chromovirus|OTA|Athila	Class_I|LTR|Ty3/gypsy|non-chromovirus|OTA|Athila	390315	403973	13659
Rca3_S1_h2_centromere	Class_I|LTR|Ty3/gypsy|non-chromovirus|OTA|Athila	Class_I|LTR|Ty3/gypsy|non-chromovirus|OTA|Athila	402468	411566	9099
Rca3_S1_h2_centromere	Class_I|LTR|Ty3/gypsy|non-chromovirus|OTA|Athila	Class_I|LTR|Ty3/gypsy|non-chromovirus|OTA|Athila	459810	463411	3602
Rca3_S1_h2_centromere	Class_I|LTR|Ty3/gypsy|non-chromovirus|OTA|Athila	Class_I|LTR|Ty3/gypsy|non-chromovirus|OTA|Athila	488579	503181	14603
Rca3_S1_h2_centromere	Class_I|LTR|Ty3/gypsy|non-chromovirus|OTA|Athila	Class_I|LTR|Ty3/gypsy|non-chromovirus|OTA|Athila	509496	518435	8940
Rca3_S1_h2_centromere	Class_I|LTR|Ty3/gypsy|non-chromovirus|OTA|Athila	Class_I|LTR|Ty3/gypsy|non-chromovirus|OTA|Athila	518439	532368	13930
Rca3_S1_h2_centromere	Class_I|LTR|Ty3/gypsy|non-chromovirus|OTA|Athila	Class_I|LTR|Ty3/gypsy|non-chromovirus|OTA|Athila	566963	580411	13449
Rca3_S1_h2_centromere	Class_I|LTR|Ty3/gypsy|non-chromovirus|OTA|Athila	Class_I|LTR|Ty3/gypsy|non-chromovirus|OTA|Athila	652831	656066	3236
Rca3_S1_h2_centromere	Class_I|LTR|Ty3/gypsy|non-chromovirus|OTA|Athila	Class_I|LTR|Ty3/gypsy|non-chromovirus|OTA|Athila	656259	657639	1381
Rca3_S1_h2_centromere	Class_I|LTR|Ty3/gypsy|non-chromovirus|OTA|Athila	Class_I|LTR|Ty3/gypsy|non-chromovirus|OTA|Athila	674849	679935	5087
Rca3_S1_h2_centromere	Class_I|LTR|Ty3/gypsy|non-chromovirus|OTA|Athila	Class_I|LTR|Ty3/gypsy|non-chromovirus|OTA|Athila	702727	720330	17604
Rca3_S1_h2_centromere	Class_I|LTR|Ty3/gypsy|non-chromovirus|OTA|Athila	Class_I|LTR|Ty3/gypsy|non-chromovirus|OTA|Athila	715488	728922	13435
Rca3_S1_h2_centromere	Class_I|LTR|Ty3/gypsy|non-chromovirus|OTA|Athila	Class_I|LTR|Ty3/gypsy|non-chromovirus|OTA|Athila	765517	767625	2109
Rca3_S1_h2_centromere	Class_I|LTR|Ty3/gypsy|non-chromovirus|OTA|Athila	Class_I|LTR|Ty3/gypsy|non-chromovirus|OTA|Athila	767977	769362	1386
Rca3_S1_h2_centromere	Class_I|LTR|Ty3/gypsy|non-chromovirus|OTA|Athila	Class_I|LTR|Ty3/gypsy|non-chromovirus|OTA|Athila	780144	792330	12187
Rca3_S1_h2_centromere	Class_I|LTR|Ty3/gypsy|non-chromovirus|OTA|Athila	Class_I|LTR|Ty3/gypsy|non-chromovirus|OTA|Athila	796372	799587	3216
Rca3_S1_h2_centromere	Class_I|LTR|Ty3/gypsy|non-chromovirus|OTA|Athila	Class_I|LTR|Ty3/gypsy|non-chromovirus|OTA|Athila	806735	808285	1551
Rca3_S1_h2_centromere	Class_I|LTR|Ty3/gypsy|non-chromovirus|OTA|Athila	Class_I|LTR|Ty3/gypsy|non-chromovirus|OTA|Athila	813038	826475	13438
Rca3_S1_h2_centromere	Class_I|LTR|Ty3/gypsy|non-chromovirus|OTA|Athila	Class_I|LTR|Ty3/gypsy|non-chromovirus|OTA|Athila	838116	840248	2133
Rca3_S1_h2_centromere	Class_I|LTR|Ty3/gypsy|non-chromovirus|OTA|Athila	Class_I|LTR|Ty3/gypsy|non-chromovirus|OTA|Athila	847313	854051	6739
Rca3_S1_h2_centromere	Class_I|LTR|Ty3/gypsy|non-chromovirus|OTA|Athila	Class_I|LTR|Ty3/gypsy|non-chromovirus|OTA|Athila	865300	877732	12433
Rca3_S1_h2_centromere	Class_I|LTR|Ty3/gypsy|non-chromovirus|OTA|Athila	Class_I|LTR|Ty3/gypsy|non-chromovirus|OTA|Athila	879578	893019	13442
Rca3_S1_h2_centromere	Class_I|LTR|Ty3/gypsy|non-chromovirus|OTA|Athila	Class_I|LTR|Ty3/gypsy|non-chromovirus|OTA|Athila	893196	906631	13436
Rca3_S1_h2_centromere	Class_I|LTR|Ty3/gypsy|non-chromovirus|OTA|Athila	Class_I|LTR|Ty3/gypsy|non-chromovirus|OTA|Athila	919687	939326	19640
Rca3_S1_h2_centromere	Class_I|LTR|Ty3/gypsy|non-chromovirus|OTA|Athila	Class_I|LTR|Ty3/gypsy|non-chromovirus|OTA|Athila	942693	956598	13906
Rca3_S1_h2_centromere	Class_I|LTR|Ty3/gypsy|non-chromovirus|OTA|Athila	Class_I|LTR|Ty3/gypsy|non-chromovirus|OTA|Athila	983170	986388	3219
Rca3_S1_h2_centromere	Class_I|LTR|Ty3/gypsy|non-chromovirus|OTA|Athila	Class_I|LTR|Ty3/gypsy|non-chromovirus|OTA|Athila	988609	990270	1662
Rca3_S1_h2_centromere	Class_I|LTR|Ty3/gypsy|non-chromovirus|OTA|Athila	Class_I|LTR|Ty3/gypsy|non-chromovirus|OTA|Athila	997659	1011427	13769
Rca3_S1_h2_centromere	Class_I|LTR|Ty3/gypsy|non-chromovirus|OTA|Athila	Class_I|LTR|Ty3/gypsy|non-chromovirus|OTA|Athila	1028484	1041924	13441
Rca3_S1_h2_centromere	Class_I|LTR|Ty3/gypsy|non-chromovirus|OTA|Athila	Class_I|LTR|Ty3/gypsy|non-chromovirus|OTA|Athila	1040427	1050977	10551
Rca3_S1_h2_centromere	Class_I|LTR|Ty3/gypsy|non-chromovirus|OTA|Athila	Class_I|LTR|Ty3/gypsy|non-chromovirus|OTA|Athila	1051723	1056798	5076
Rca3_S1_h2_centromere	Class_I|LTR|Ty3/gypsy|non-chromovirus|OTA|Athila	Class_I|LTR|Ty3/gypsy|non-chromovirus|OTA|Athila	1129306	1131500	2195
Rca3_S1_h2_centromere	Class_I|LTR|Ty3/gypsy|non-chromovirus|OTA|Athila	Class_I|LTR|Ty3/gypsy|non-chromovirus|OTA|Athila	1143912	1148942	5031
Rca3_S1_h2_centromere	Class_I|LTR|Ty3/gypsy|non-chromovirus|OTA|Athila	Class_I|LTR|Ty3/gypsy|non-chromovirus|OTA|Athila	1190506	1194381	3876
Rca3_S1_h2_centromere	Class_I|LTR|Ty3/gypsy|non-chromovirus|OTA|Athila	Class_I|LTR|Ty3/gypsy|non-chromovirus|OTA|Athila	1207408	1208970	1563
Rca3_S1_h2_centromere	Class_I|LTR|Ty3/gypsy|non-chromovirus|OTA|Athila	Class_I|LTR|Ty3/gypsy|non-chromovirus|OTA|Athila	1213238	1214800	1563
Rca3_S1_h2_centromere	Class_I|LTR|Ty3/gypsy|non-chromovirus|OTA|Athila	Class_I|LTR|Ty3/gypsy|non-chromovirus|OTA|Athila	1222826	1236061	13236
Rca3_S1_h2_centromere	Class_I|LTR|Ty3/gypsy|non-chromovirus|OTA|Athila	Class_I|LTR|Ty3/gypsy|non-chromovirus|OTA|Athila	1247706	1249634	1929
Rca3_S1_h2_centromere	Class_I|LTR|Ty3/gypsy|non-chromovirus|OTA|Athila	Class_I|LTR|Ty3/gypsy|non-chromovirus|OTA|Athila	1282371	1296189	13819
Rca3_S1_h2_centromere	Class_I|LTR|Ty3/gypsy|non-chromovirus|OTA|Athila	Class_I|LTR|Ty3/gypsy|non-chromovirus|OTA|Athila	1319975	1333022	13048
Rca3_S1_h2_centromere	Class_I|LTR|Ty3/gypsy|non-chromovirus|OTA|Athila	Class_I|LTR|Ty3/gypsy|non-chromovirus|OTA|Athila	1336427	1348995	12569
Rca3_S1_h2_centromere	Class_I|LTR|Ty3/gypsy|non-chromovirus|OTA|Athila	Class_I|LTR|Ty3/gypsy|non-chromovirus|OTA|Athila	1358255	1372199	13945
Rca3_S1_h2_centromere	Class_I|LTR|Ty3/gypsy|non-chromovirus|OTA|Athila	Class_I|LTR|Ty3/gypsy|non-chromovirus|OTA|Athila	1391598	1395455	3858
Rca3_S1_h2_centromere	Class_I|LTR|Ty3/gypsy|non-chromovirus|OTA|Athila	Class_I|LTR|Ty3/gypsy|non-chromovirus|OTA|Athila	1396342	1409276	12935
Rca3_S1_h2_centromere	Class_I|LTR|Ty3/gypsy|non-chromovirus|OTA|Athila	Class_I|LTR|Ty3/gypsy|non-chromovirus|OTA|Athila	1405431	1419309	13879
Rca3_S1_h2_centromere	Class_I|LTR|Ty3/gypsy|non-chromovirus|OTA|Athila	Class_I|LTR|Ty3/gypsy|non-chromovirus|OTA|Athila	1426844	1440249	13406
Rca3_S1_h2_centromere	Class_I|LTR|Ty3/gypsy|non-chromovirus|OTA|Athila	Class_I|LTR|Ty3/gypsy|non-chromovirus|OTA|Athila	1436113	1447084	10972
Rca3_S1_h2_centromere	Class_I|LTR|Ty3/gypsy|non-chromovirus|OTA|Athila	Class_I|LTR|Ty3/gypsy|non-chromovirus|OTA|Athila	1494202	1496130	1929
Rca3_S1_h2_centromere	Class_I|LTR|Ty3/gypsy|non-chromovirus|OTA|Athila	Class_I|LTR|Ty3/gypsy|non-chromovirus|OTA|Athila	1496597	1510015	13419
Rca3_S1_h2_centromere	Class_I|LTR|Ty3/gypsy|non-chromovirus|OTA|Athila	Class_I|LTR|Ty3/gypsy|non-chromovirus|OTA|Athila	1505877	1515569	9693
Rca3_S1_h2_centromere	Class_I|LTR|Ty3/gypsy|non-chromovirus|OTA|Athila	Class_I|LTR|Ty3/gypsy|non-chromovirus|OTA|Athila	1574450	1588319	13870
Rca3_S1_h2_centromere	Class_I|LTR|Ty3/gypsy|non-chromovirus|OTA|Athila	Class_I|LTR|Ty3/gypsy|non-chromovirus|OTA|Athila	1614092	1616260	2169
Rca3_S1_h2_centromere	Class_I|LTR|Ty3/gypsy|non-chromovirus|OTA|Athila	Class_I|LTR|Ty3/gypsy|non-chromovirus|OTA|Athila	1621375	1626462	5088
Rca3_S1_h2_centromere	Class_I|LTR|Ty3/gypsy|non-chromovirus|OTA|Athila	Class_I|LTR|Ty3/gypsy|non-chromovirus|OTA|Athila	1664923	1666140	1218
Rca3_S1_h2_centromere	Class_I|LTR|Ty3/gypsy|non-chromovirus|OTA|Athila	Class_I|LTR|Ty3/gypsy|non-chromovirus|OTA|Athila	1675795	1679169	3375
Rca3_S1_h2_centromere	Class_I|LTR|Ty3/gypsy|non-chromovirus|OTA|Athila	Class_I|LTR|Ty3/gypsy|non-chromovirus|OTA|Athila	1691837	1705247	13411
Rca3_S1_h2_centromere	Class_I|LTR|Ty3/gypsy|non-chromovirus|OTA|Athila	Class_I|LTR|Ty3/gypsy|non-chromovirus|OTA|Athila	1710863	1724677	13815
Rca3_S1_h2_centromere	Class_I|LTR|Ty3/gypsy|non-chromovirus|OTA|Athila	Class_I|LTR|Ty3/gypsy|non-chromovirus|OTA|Athila	1786690	1796214	9525
Rca3_S1_h2_centromere	Class_I|LTR|Ty3/gypsy|non-chromovirus|OTA|Athila	Class_I|LTR|Ty3/gypsy|non-chromovirus|OTA|Athila	1796791	1798716	1926
Rca3_S1_h2_centromere	Class_I|LTR|Ty3/gypsy|non-chromovirus|OTA|Athila	Class_I|LTR|Ty3/gypsy|non-chromovirus|OTA|Athila	1847871	1861608	13738
Rca3_S1_h2_centromere	Class_I|LTR|Ty3/gypsy|non-chromovirus|OTA|Athila	Class_I|LTR|Ty3/gypsy|non-chromovirus|OTA|Athila	1903765	1905425	1661
Rca3_S1_h2_centromere	Class_I|LTR|Ty3/gypsy|non-chromovirus|OTA|Athila	Class_I|LTR|Ty3/gypsy|non-chromovirus|OTA|Athila	1913629	1916819	3191
Rca3_S2_centromere	centromere	centromere	1	3981869	3981869
Rca3_S2_centromere	Class_I|LTR|Ty3/gypsy|chromovirus|CRM	Class_I|LTR|Ty3/gypsy|chromovirus|CRM	3930827	3936589	5763
Rca3_S2_centromere	Class_I|LTR|Ty3/gypsy|non-chromovirus|OTA|Athila	Class_I|LTR|Ty3/gypsy|non-chromovirus|OTA|Athila	32432	44334	11903
Rca3_S2_centromere	Class_I|LTR|Ty3/gypsy|non-chromovirus|OTA|Athila	Class_I|LTR|Ty3/gypsy|non-chromovirus|OTA|Athila	77872	79533	1662
Rca3_S2_centromere	Class_I|LTR|Ty3/gypsy|non-chromovirus|OTA|Athila	Class_I|LTR|Ty3/gypsy|non-chromovirus|OTA|Athila	82024	85245	3222
Rca3_S2_centromere	Class_I|LTR|Ty3/gypsy|non-chromovirus|OTA|Athila	Class_I|LTR|Ty3/gypsy|non-chromovirus|OTA|Athila	88972	99185	10214
Rca3_S2_centromere	Class_I|LTR|Ty3/gypsy|non-chromovirus|OTA|Athila	Class_I|LTR|Ty3/gypsy|non-chromovirus|OTA|Athila	116908	118407	1500
Rca3_S2_centromere	Class_I|LTR|Ty3/gypsy|non-chromovirus|OTA|Athila	Class_I|LTR|Ty3/gypsy|non-chromovirus|OTA|Athila	161989	171359	9371
Rca3_S2_centromere	Class_I|LTR|Ty3/gypsy|non-chromovirus|OTA|Athila	Class_I|LTR|Ty3/gypsy|non-chromovirus|OTA|Athila	166575	182945	16371
Rca3_S2_centromere	Class_I|LTR|Ty3/gypsy|non-chromovirus|OTA|Athila	Class_I|LTR|Ty3/gypsy|non-chromovirus|OTA|Athila	182968	196640	13673
Rca3_S2_centromere	Class_I|LTR|Ty3/gypsy|non-chromovirus|OTA|Athila	Class_I|LTR|Ty3/gypsy|non-chromovirus|OTA|Athila	252906	266417	13512
Rca3_S2_centromere	Class_I|LTR|Ty3/gypsy|non-chromovirus|OTA|Athila	Class_I|LTR|Ty3/gypsy|non-chromovirus|OTA|Athila	261838	275697	13860
Rca3_S2_centromere	Class_I|LTR|Ty3/gypsy|non-chromovirus|OTA|Athila	Class_I|LTR|Ty3/gypsy|non-chromovirus|OTA|Athila	736804	744159	7356
Rca3_S2_centromere	Class_I|LTR|Ty3/gypsy|non-chromovirus|OTA|Athila	Class_I|LTR|Ty3/gypsy|non-chromovirus|OTA|Athila	874074	875984	1911
Rca3_S2_centromere	Class_I|LTR|Ty3/gypsy|non-chromovirus|OTA|Athila	Class_I|LTR|Ty3/gypsy|non-chromovirus|OTA|Athila	880285	882714	2430
Rca3_S2_centromere	Class_I|LTR|Ty3/gypsy|non-chromovirus|OTA|Athila	Class_I|LTR|Ty3/gypsy|non-chromovirus|OTA|Athila	1269514	1282797	13284
Rca3_S2_centromere	Class_I|LTR|Ty3/gypsy|non-chromovirus|OTA|Athila	Class_I|LTR|Ty3/gypsy|non-chromovirus|OTA|Athila	1493661	1507272	13612
Rca3_S2_centromere	Class_I|LTR|Ty3/gypsy|non-chromovirus|OTA|Athila	Class_I|LTR|Ty3/gypsy|non-chromovirus|OTA|Athila	2060805	2074927	14123
Rca3_S2_centromere	Class_I|LTR|Ty3/gypsy|non-chromovirus|OTA|Athila	Class_I|LTR|Ty3/gypsy|non-chromovirus|OTA|Athila	2099444	2113575	14132
Rca3_S2_centromere	Class_I|LTR|Ty3/gypsy|non-chromovirus|OTA|Athila	Class_I|LTR|Ty3/gypsy|non-chromovirus|OTA|Athila	2235583	2242944	7362
Rca3_S2_centromere	Class_I|LTR|Ty3/gypsy|non-chromovirus|OTA|Athila	Class_I|LTR|Ty3/gypsy|non-chromovirus|OTA|Athila	2717613	2720042	2430
Rca3_S2_centromere	Class_I|LTR|Ty3/gypsy|non-chromovirus|OTA|Athila	Class_I|LTR|Ty3/gypsy|non-chromovirus|OTA|Athila	2723081	2730446	7366
Rca3_S2_centromere	Class_I|LTR|Ty3/gypsy|non-chromovirus|OTA|Athila	Class_I|LTR|Ty3/gypsy|non-chromovirus|OTA|Athila	2735344	2737290	1947
Rca3_S2_centromere	Class_I|LTR|Ty3/gypsy|non-chromovirus|OTA|Athila	Class_I|LTR|Ty3/gypsy|non-chromovirus|OTA|Athila	2976055	2989674	13620
Rca3_S2_centromere	Class_I|LTR|Ty3/gypsy|non-chromovirus|OTA|Athila	Class_I|LTR|Ty3/gypsy|non-chromovirus|OTA|Athila	3605856	3619665	13810
Rca3_S2_centromere	Class_I|LTR|Ty3/gypsy|non-chromovirus|OTA|Athila	Class_I|LTR|Ty3/gypsy|non-chromovirus|OTA|Athila	3757356	3759284	1929
Rca3_S2_centromere	Class_I|LTR|Ty3/gypsy|non-chromovirus|OTA|Athila	Class_I|LTR|Ty3/gypsy|non-chromovirus|OTA|Athila	3789839	3791052	1214
Rca3_S2_centromere	Class_I|LTR|Ty3/gypsy|non-chromovirus|OTA|Athila	Class_I|LTR|Ty3/gypsy|non-chromovirus|OTA|Athila	3794751	3796618	1868
Rca3_S2_centromere	Class_I|LTR|Ty3/gypsy|non-chromovirus|OTA|Athila	Class_I|LTR|Ty3/gypsy|non-chromovirus|OTA|Athila	3806236	3810641	4406
Rca3_S2_centromere	Class_I|LTR|Ty3/gypsy|non-chromovirus|OTA|Athila	Class_I|LTR|Ty3/gypsy|non-chromovirus|OTA|Athila	3818814	3826245	7432
Rca3_S2_centromere	Class_I|LTR|Ty3/gypsy|non-chromovirus|OTA|Athila	Class_I|LTR|Ty3/gypsy|non-chromovirus|OTA|Athila	3842051	3843948	1898
Rca3_S2_centromere	Class_I|LTR|Ty3/gypsy|non-chromovirus|OTA|Athila	Class_I|LTR|Ty3/gypsy|non-chromovirus|OTA|Athila	3852462	3866236	13775
Rca3_S2_centromere	Class_I|LTR|Ty3/gypsy|non-chromovirus|OTA|Athila	Class_I|LTR|Ty3/gypsy|non-chromovirus|OTA|Athila	3882879	3896642	13764
Rca3_S2_centromere	TRC_1	CANR4	202320	251287	48968
Rca3_S2_centromere	TRC_1	CANR4	277494	443955	166462
Rca3_S2_centromere	TRC_1	CANR4	453294	704415	251122
Rca3_S2_centromere	TRC_1	CANR4	748175	753464	5290
Rca3_S2_centromere	TRC_1	CANR4	790636	870545	79910
Rca3_S2_centromere	TRC_1	CANR4	897528	991718	94191
Rca3_S2_centromere	TRC_1	CANR4	1038942	1046978	8037
Rca3_S2_centromere	TRC_1	CANR4	1048830	1162765	113936
Rca3_S2_centromere	TRC_1	CANR4	1179078	1241282	62205
Rca3_S2_centromere	TRC_1	CANR4	1317414	1429356	111943
Rca3_S2_centromere	TRC_1	CANR4	1444309	1450620	6312
Rca3_S2_centromere	TRC_1	CANR4	1456732	1467951	11220
Rca3_S2_centromere	TRC_1	CANR4	1479462	1493657	14196
Rca3_S2_centromere	TRC_1	CANR4	1507279	1841800	334522
Rca3_S2_centromere	TRC_1	CANR4	1849376	1944727	95352
Rca3_S2_centromere	TRC_1	CANR4	1953052	2060805	107754
Rca3_S2_centromere	TRC_1	CANR4	2074927	2099444	24518
Rca3_S2_centromere	TRC_1	CANR4	2113612	2207954	94343
Rca3_S2_centromere	TRC_1	CANR4	2217666	2232872	15207
Rca3_S2_centromere	TRC_1	CANR4	2250472	2255923	5452
Rca3_S2_centromere	TRC_1	CANR4	2279963	2286089	6127
Rca3_S2_centromere	TRC_1	CANR4	2294655	2335295	40641
Rca3_S2_centromere	TRC_1	CANR4	2345009	2555823	210815
Rca3_S2_centromere	TRC_1	CANR4	2569968	2606575	36608
Rca3_S2_centromere	TRC_1	CANR4	2613601	2708826	95226
Rca3_S2_centromere	TRC_1	CANR4	2747990	2756063	8074
Rca3_S2_centromere	TRC_1	CANR4	2767553	2783044	15492
Rca3_S2_centromere	TRC_1	CANR4	2785544	2858037	72494
Rca3_S2_centromere	TRC_1	CANR4	2866905	2976140	109236
Rca3_S2_centromere	TRC_1	CANR4	2989697	3083371	93675
Rca3_S2_centromere	TRC_1	CANR4	3083949	3175572	91624
Rca3_S2_centromere	TRC_1	CANR4	3184526	3323885	139360
Rca3_S2_centromere	TRC_1	CANR4	3332127	3489103	156977
Rca3_S2_centromere	TRC_1	CANR4	3500718	3529207	28490
Rca3_S2_centromere	TRC_1	CANR4	3555531	3561292	5762
Rca3_S2_centromere	TRC_1	CANR4	3567431	3597570	30140
Rca3_S2_centromere	TRC_1	CANR4	3619666	3650856	31191
Rca3_S2_centromere	TRC_1	CANR4	3661274	3741197	79924
Rca3_S2_centromere	TRC_1	CANR4	3743516	3756673	13158
Rca4_R3_centromere	centromere	centromere	1	5526806	5526806
Rca4_R3_centromere	Class_I|LTR|Ty3/gypsy|non-chromovirus|OTA|Athila	Class_I|LTR|Ty3/gypsy|non-chromovirus|OTA|Athila	189433	194505	5073
Rca4_R3_centromere	Class_I|LTR|Ty3/gypsy|non-chromovirus|OTA|Athila	Class_I|LTR|Ty3/gypsy|non-chromovirus|OTA|Athila	322362	327063	4702
Rca4_R3_centromere	Class_I|LTR|Ty3/gypsy|non-chromovirus|OTA|Athila	Class_I|LTR|Ty3/gypsy|non-chromovirus|OTA|Athila	327064	345321	18258
Rca4_R3_centromere	Class_I|LTR|Ty3/gypsy|non-chromovirus|OTA|Athila	Class_I|LTR|Ty3/gypsy|non-chromovirus|OTA|Athila	362835	373449	10615
Rca4_R3_centromere	Class_I|LTR|Ty3/gypsy|non-chromovirus|OTA|Athila	Class_I|LTR|Ty3/gypsy|non-chromovirus|OTA|Athila	412677	427796	15120
Rca4_R3_centromere	Class_I|LTR|Ty3/gypsy|non-chromovirus|OTA|Athila	Class_I|LTR|Ty3/gypsy|non-chromovirus|OTA|Athila	544801	548177	3377
Rca4_R3_centromere	Class_I|LTR|Ty3/gypsy|non-chromovirus|OTA|Athila	Class_I|LTR|Ty3/gypsy|non-chromovirus|OTA|Athila	551917	565239	13323
Rca4_R3_centromere	Class_I|LTR|Ty3/gypsy|non-chromovirus|OTA|Athila	Class_I|LTR|Ty3/gypsy|non-chromovirus|OTA|Athila	586368	590213	3846
Rca4_R3_centromere	Class_I|LTR|Ty3/gypsy|non-chromovirus|OTA|Athila	Class_I|LTR|Ty3/gypsy|non-chromovirus|OTA|Athila	784780	800617	15838
Rca4_R3_centromere	Class_I|LTR|Ty3/gypsy|non-chromovirus|OTA|Athila	Class_I|LTR|Ty3/gypsy|non-chromovirus|OTA|Athila	792733	809540	16808
Rca4_R3_centromere	Class_I|LTR|Ty3/gypsy|non-chromovirus|OTA|Athila	Class_I|LTR|Ty3/gypsy|non-chromovirus|OTA|Athila	945587	961216	15630
Rca4_R3_centromere	Class_I|LTR|Ty3/gypsy|non-chromovirus|OTA|Athila	Class_I|LTR|Ty3/gypsy|non-chromovirus|OTA|Athila	1145488	1146840	1353
Rca4_R3_centromere	Class_I|LTR|Ty3/gypsy|non-chromovirus|OTA|Athila	Class_I|LTR|Ty3/gypsy|non-chromovirus|OTA|Athila	1498512	1514316	15805
Rca4_R3_centromere	Class_I|LTR|Ty3/gypsy|non-chromovirus|OTA|Athila	Class_I|LTR|Ty3/gypsy|non-chromovirus|OTA|Athila	1508723	1523676	14954
Rca4_R3_centromere	Class_I|LTR|Ty3/gypsy|non-chromovirus|OTA|Athila	Class_I|LTR|Ty3/gypsy|non-chromovirus|OTA|Athila	1564820	1578486	13667
Rca4_R3_centromere	Class_I|LTR|Ty3/gypsy|non-chromovirus|OTA|Athila	Class_I|LTR|Ty3/gypsy|non-chromovirus|OTA|Athila	1682720	1696560	13841
Rca4_R3_centromere	Class_I|LTR|Ty3/gypsy|non-chromovirus|OTA|Athila	Class_I|LTR|Ty3/gypsy|non-chromovirus|OTA|Athila	1943557	1946937	3381
Rca4_R3_centromere	Class_I|LTR|Ty3/gypsy|non-chromovirus|OTA|Athila	Class_I|LTR|Ty3/gypsy|non-chromovirus|OTA|Athila	2369404	2383166	13763
Rca4_R3_centromere	Class_I|LTR|Ty3/gypsy|non-chromovirus|OTA|Athila	Class_I|LTR|Ty3/gypsy|non-chromovirus|OTA|Athila	3588778	3590439	1662
Rca4_R3_centromere	Class_I|LTR|Ty3/gypsy|non-chromovirus|OTA|Athila	Class_I|LTR|Ty3/gypsy|non-chromovirus|OTA|Athila	4666860	4668800	1941
Rca4_R3_centromere	Class_I|LTR|Ty3/gypsy|non-chromovirus|OTA|Athila	Class_I|LTR|Ty3/gypsy|non-chromovirus|OTA|Athila	4685707	4689003	3297
Rca4_R3_centromere	Class_I|LTR|Ty3/gypsy|non-chromovirus|OTA|Athila	Class_I|LTR|Ty3/gypsy|non-chromovirus|OTA|Athila	4806664	4820124	13461
Rca4_R3_centromere	Class_I|LTR|Ty3/gypsy|non-chromovirus|OTA|Athila	Class_I|LTR|Ty3/gypsy|non-chromovirus|OTA|Athila	4821892	4825122	3231
Rca4_R3_centromere	Class_I|LTR|Ty3/gypsy|non-chromovirus|OTA|Athila	Class_I|LTR|Ty3/gypsy|non-chromovirus|OTA|Athila	4852038	4855378	3341
Rca4_R3_centromere	Class_I|LTR|Ty3/gypsy|non-chromovirus|OTA|Athila	Class_I|LTR|Ty3/gypsy|non-chromovirus|OTA|Athila	4878575	4893482	14908
Rca4_R3_centromere	Class_I|LTR|Ty3/gypsy|non-chromovirus|OTA|Athila	Class_I|LTR|Ty3/gypsy|non-chromovirus|OTA|Athila	4943412	4953228	9817
Rca4_R3_centromere	Class_I|LTR|Ty3/gypsy|non-chromovirus|OTA|Athila	Class_I|LTR|Ty3/gypsy|non-chromovirus|OTA|Athila	5017245	5029947	12703
Rca4_R3_centromere	Class_I|LTR|Ty3/gypsy|non-chromovirus|OTA|Athila	Class_I|LTR|Ty3/gypsy|non-chromovirus|OTA|Athila	5064497	5066625	2129
Rca4_R3_centromere	Class_I|LTR|Ty3/gypsy|non-chromovirus|OTA|Athila	Class_I|LTR|Ty3/gypsy|non-chromovirus|OTA|Athila	5080570	5094209	13640
Rca4_R3_centromere	Class_I|LTR|Ty3/gypsy|non-chromovirus|OTA|Athila	Class_I|LTR|Ty3/gypsy|non-chromovirus|OTA|Athila	5224975	5238898	13924
Rca4_R3_centromere	TRC_1	CANR4	439003	452737	13735
Rca4_R3_centromere	TRC_1	CANR4	489839	501796	11958
Rca4_R3_centromere	TRC_1	CANR4	1169685	1253664	83980
Rca4_R3_centromere	TRC_1	CANR4	1269708	1497530	227823
Rca4_R3_centromere	TRC_1	CANR4	1523735	1561405	37671
Rca4_R3_centromere	TRC_1	CANR4	1578486	1654353	75868
Rca4_R3_centromere	TRC_1	CANR4	1654545	1682720	28176
Rca4_R3_centromere	TRC_1	CANR4	1696246	1791302	95057
Rca4_R3_centromere	TRC_1	CANR4	1792580	1936941	144362
Rca4_R3_centromere	TRC_1	CANR4	1956612	2258047	301436
Rca4_R3_centromere	TRC_1	CANR4	2263078	2290116	27039
Rca4_R3_centromere	TRC_1	CANR4	2290896	2306695	15800
Rca4_R3_centromere	TRC_1	CANR4	2315983	2353374	37392
Rca4_R3_centromere	TRC_1	CANR4	2353953	2364938	10986
Rca4_R3_centromere	TRC_1	CANR4	2389339	2406006	16668
Rca4_R3_centromere	TRC_1	CANR4	2520901	2534630	13730
Rca4_R3_centromere	TRC_1	CANR4	2604812	2626399	21588
Rca4_R3_centromere	TRC_1	CANR4	2631306	2766004	134699
Rca4_R3_centromere	TRC_1	CANR4	2774725	3584716	809992
Rca4_R3_centromere	TRC_1	CANR4	3594446	3630356	35911
Rca4_R3_centromere	TRC_1	CANR4	3635070	3776593	141524
Rca4_R3_centromere	TRC_1	CANR4	3778448	3786061	7614
Rca4_R3_centromere	TRC_1	CANR4	3787932	3826163	38232
Rca4_R3_centromere	TRC_1	CANR4	3839315	3844732	5418
Rca4_R3_centromere	TRC_1	CANR4	3850482	3857986	7505
Rca4_R3_centromere	TRC_1	CANR4	3864725	3875851	11127
Rca4_R3_centromere	TRC_1	CANR4	3885718	4022139	136422
Rca4_R3_centromere	TRC_1	CANR4	4022527	4099610	77084
Rca4_R3_centromere	TRC_1	CANR4	4108206	4114138	5933
Rca4_R3_centromere	TRC_1	CANR4	4129362	4415352	285991
Rca4_R3_centromere	TRC_1	CANR4	4417785	4493270	75486
Rca4_R3_centromere	TRC_1	CANR4	4496240	4646340	150101
Rca4_R3_centromere	TRC_1	CANR4	4694911	4702076	7166
Rca4_R3_centromere	TRC_1	CANR4	4710755	4716303	5549
Rca4_R3_centromere	TRC_1	CANR4	4719140	4724673	5534
Rca4_R3_centromere	TRC_1	CANR4	4725600	4738879	13280
Rca4_R3_centromere	TRC_1	CANR4	4746173	4802835	56663
Rca4_R4_centromere	centromere	centromere	1	1401000	1401000
Rca4_R4_centromere	Class_I|LTR|Ty3/gypsy|non-chromovirus|OTA|Athila	Class_I|LTR|Ty3/gypsy|non-chromovirus|OTA|Athila	16521	21608	5088
Rca4_R4_centromere	Class_I|LTR|Ty3/gypsy|non-chromovirus|OTA|Athila	Class_I|LTR|Ty3/gypsy|non-chromovirus|OTA|Athila	70984	76038	5055
Rca4_R4_centromere	Class_I|LTR|Ty3/gypsy|non-chromovirus|OTA|Athila	Class_I|LTR|Ty3/gypsy|non-chromovirus|OTA|Athila	100909	104052	3144
Rca4_R4_centromere	Class_I|LTR|Ty3/gypsy|non-chromovirus|OTA|Athila	Class_I|LTR|Ty3/gypsy|non-chromovirus|OTA|Athila	122560	134203	11644
Rca4_R4_centromere	Class_I|LTR|Ty3/gypsy|non-chromovirus|OTA|Athila	Class_I|LTR|Ty3/gypsy|non-chromovirus|OTA|Athila	135763	149794	14032
Rca4_R4_centromere	Class_I|LTR|Ty3/gypsy|non-chromovirus|OTA|Athila	Class_I|LTR|Ty3/gypsy|non-chromovirus|OTA|Athila	150083	151297	1215
Rca4_R4_centromere	Class_I|LTR|Ty3/gypsy|non-chromovirus|OTA|Athila	Class_I|LTR|Ty3/gypsy|non-chromovirus|OTA|Athila	161734	165594	3861
Rca4_R4_centromere	Class_I|LTR|Ty3/gypsy|non-chromovirus|OTA|Athila	Class_I|LTR|Ty3/gypsy|non-chromovirus|OTA|Athila	168487	182079	13593
Rca4_R4_centromere	Class_I|LTR|Ty3/gypsy|non-chromovirus|OTA|Athila	Class_I|LTR|Ty3/gypsy|non-chromovirus|OTA|Athila	204846	218646	13801
Rca4_R4_centromere	Class_I|LTR|Ty3/gypsy|non-chromovirus|OTA|Athila	Class_I|LTR|Ty3/gypsy|non-chromovirus|OTA|Athila	214046	228106	14061
Rca4_R4_centromere	Class_I|LTR|Ty3/gypsy|non-chromovirus|OTA|Athila	Class_I|LTR|Ty3/gypsy|non-chromovirus|OTA|Athila	257806	265170	7365
Rca4_R4_centromere	Class_I|LTR|Ty3/gypsy|non-chromovirus|OTA|Athila	Class_I|LTR|Ty3/gypsy|non-chromovirus|OTA|Athila	267574	281987	14414
Rca4_R4_centromere	Class_I|LTR|Ty3/gypsy|non-chromovirus|OTA|Athila	Class_I|LTR|Ty3/gypsy|non-chromovirus|OTA|Athila	292292	308155	15864
Rca4_R4_centromere	Class_I|LTR|Ty3/gypsy|non-chromovirus|OTA|Athila	Class_I|LTR|Ty3/gypsy|non-chromovirus|OTA|Athila	306957	319419	12463
Rca4_R4_centromere	Class_I|LTR|Ty3/gypsy|non-chromovirus|OTA|Athila	Class_I|LTR|Ty3/gypsy|non-chromovirus|OTA|Athila	324506	329588	5083
Rca4_R4_centromere	Class_I|LTR|Ty3/gypsy|non-chromovirus|OTA|Athila	Class_I|LTR|Ty3/gypsy|non-chromovirus|OTA|Athila	330778	345191	14414
Rca4_R4_centromere	Class_I|LTR|Ty3/gypsy|non-chromovirus|OTA|Athila	Class_I|LTR|Ty3/gypsy|non-chromovirus|OTA|Athila	359988	373215	13228
Rca4_R4_centromere	Class_I|LTR|Ty3/gypsy|non-chromovirus|OTA|Athila	Class_I|LTR|Ty3/gypsy|non-chromovirus|OTA|Athila	391397	393280	1884
Rca4_R4_centromere	Class_I|LTR|Ty3/gypsy|non-chromovirus|OTA|Athila	Class_I|LTR|Ty3/gypsy|non-chromovirus|OTA|Athila	398424	412344	13921
Rca4_R4_centromere	Class_I|LTR|Ty3/gypsy|non-chromovirus|OTA|Athila	Class_I|LTR|Ty3/gypsy|non-chromovirus|OTA|Athila	454043	457420	3378
Rca4_R4_centromere	Class_I|LTR|Ty3/gypsy|non-chromovirus|OTA|Athila	Class_I|LTR|Ty3/gypsy|non-chromovirus|OTA|Athila	501386	510403	9018
Rca4_R4_centromere	Class_I|LTR|Ty3/gypsy|non-chromovirus|OTA|Athila	Class_I|LTR|Ty3/gypsy|non-chromovirus|OTA|Athila	510019	517390	7372
Rca4_R4_centromere	Class_I|LTR|Ty3/gypsy|non-chromovirus|OTA|Athila	Class_I|LTR|Ty3/gypsy|non-chromovirus|OTA|Athila	561345	566354	5010
Rca4_R4_centromere	Class_I|LTR|Ty3/gypsy|non-chromovirus|OTA|Athila	Class_I|LTR|Ty3/gypsy|non-chromovirus|OTA|Athila	566355	579434	13080
Rca4_R4_centromere	Class_I|LTR|Ty3/gypsy|non-chromovirus|OTA|Athila	Class_I|LTR|Ty3/gypsy|non-chromovirus|OTA|Athila	654800	657229	2430
Rca4_R4_centromere	Class_I|LTR|Ty3/gypsy|non-chromovirus|OTA|Athila	Class_I|LTR|Ty3/gypsy|non-chromovirus|OTA|Athila	664639	666585	1947
Rca4_R4_centromere	Class_I|LTR|Ty3/gypsy|non-chromovirus|OTA|Athila	Class_I|LTR|Ty3/gypsy|non-chromovirus|OTA|Athila	686118	697587	11470
Rca4_R4_centromere	Class_I|LTR|Ty3/gypsy|non-chromovirus|OTA|Athila	Class_I|LTR|Ty3/gypsy|non-chromovirus|OTA|Athila	700216	714171	13956
Rca4_R4_centromere	Class_I|LTR|Ty3/gypsy|non-chromovirus|OTA|Athila	Class_I|LTR|Ty3/gypsy|non-chromovirus|OTA|Athila	734846	739953	5108
Rca4_R4_centromere	Class_I|LTR|Ty3/gypsy|non-chromovirus|OTA|Athila	Class_I|LTR|Ty3/gypsy|non-chromovirus|OTA|Athila	767691	772777	5087
Rca4_R4_centromere	Class_I|LTR|Ty3/gypsy|non-chromovirus|OTA|Athila	Class_I|LTR|Ty3/gypsy|non-chromovirus|OTA|Athila	826015	839653	13639
Rca4_R4_centromere	Class_I|LTR|Ty3/gypsy|non-chromovirus|OTA|Athila	Class_I|LTR|Ty3/gypsy|non-chromovirus|OTA|Athila	852854	854746	1893
Rca4_R4_centromere	Class_I|LTR|Ty3/gypsy|non-chromovirus|OTA|Athila	Class_I|LTR|Ty3/gypsy|non-chromovirus|OTA|Athila	859785	863153	3369
Rca4_R4_centromere	Class_I|LTR|Ty3/gypsy|non-chromovirus|OTA|Athila	Class_I|LTR|Ty3/gypsy|non-chromovirus|OTA|Athila	867540	887769	20230
Rca4_R4_centromere	Class_I|LTR|Ty3/gypsy|non-chromovirus|OTA|Athila	Class_I|LTR|Ty3/gypsy|non-chromovirus|OTA|Athila	895512	909962	14451
Rca4_R4_centromere	Class_I|LTR|Ty3/gypsy|non-chromovirus|OTA|Athila	Class_I|LTR|Ty3/gypsy|non-chromovirus|OTA|Athila	943344	954862	11519
Rca4_R4_centromere	Class_I|LTR|Ty3/gypsy|non-chromovirus|OTA|Athila	Class_I|LTR|Ty3/gypsy|non-chromovirus|OTA|Athila	956712	968199	11488
Rca4_R4_centromere	Class_I|LTR|Ty3/gypsy|non-chromovirus|OTA|Athila	Class_I|LTR|Ty3/gypsy|non-chromovirus|OTA|Athila	970050	981569	11520
Rca4_R4_centromere	Class_I|LTR|Ty3/gypsy|non-chromovirus|OTA|Athila	Class_I|LTR|Ty3/gypsy|non-chromovirus|OTA|Athila	983419	994935	11517
Rca4_R4_centromere	Class_I|LTR|Ty3/gypsy|non-chromovirus|OTA|Athila	Class_I|LTR|Ty3/gypsy|non-chromovirus|OTA|Athila	996784	1008303	11520
Rca4_R4_centromere	Class_I|LTR|Ty3/gypsy|non-chromovirus|OTA|Athila	Class_I|LTR|Ty3/gypsy|non-chromovirus|OTA|Athila	1021575	1033094	11520
Rca4_R4_centromere	Class_I|LTR|Ty3/gypsy|non-chromovirus|OTA|Athila	Class_I|LTR|Ty3/gypsy|non-chromovirus|OTA|Athila	1034601	1046236	11636
Rca4_R4_centromere	Class_I|LTR|Ty3/gypsy|non-chromovirus|OTA|Athila	Class_I|LTR|Ty3/gypsy|non-chromovirus|OTA|Athila	1054347	1068304	13958
Rca4_R4_centromere	Class_I|LTR|Ty3/gypsy|non-chromovirus|OTA|Athila	Class_I|LTR|Ty3/gypsy|non-chromovirus|OTA|Athila	1069347	1071512	2166
Rca4_R4_centromere	Class_I|LTR|Ty3/gypsy|non-chromovirus|OTA|Athila	Class_I|LTR|Ty3/gypsy|non-chromovirus|OTA|Athila	1075866	1080854	4989
Rca4_R4_centromere	Class_I|LTR|Ty3/gypsy|non-chromovirus|OTA|Athila	Class_I|LTR|Ty3/gypsy|non-chromovirus|OTA|Athila	1085144	1099101	13958
Rca4_R4_centromere	Class_I|LTR|Ty3/gypsy|non-chromovirus|OTA|Athila	Class_I|LTR|Ty3/gypsy|non-chromovirus|OTA|Athila	1099215	1112042	12828
Rca4_R4_centromere	Class_I|LTR|Ty3/gypsy|non-chromovirus|OTA|Athila	Class_I|LTR|Ty3/gypsy|non-chromovirus|OTA|Athila	1225372	1237815	12444
Rca4_R4_centromere	Class_I|LTR|Ty3/gypsy|non-chromovirus|OTA|Athila	Class_I|LTR|Ty3/gypsy|non-chromovirus|OTA|Athila	1243361	1244576	1216
Rca4_R4_centromere	Class_I|LTR|Ty3/gypsy|non-chromovirus|OTA|Athila	Class_I|LTR|Ty3/gypsy|non-chromovirus|OTA|Athila	1250480	1256987	6508
Rca4_R4_centromere	Class_I|LTR|Ty3/gypsy|non-chromovirus|OTA|Athila	Class_I|LTR|Ty3/gypsy|non-chromovirus|OTA|Athila	1265933	1267877	1945
Rca4_R4_centromere	Class_I|LTR|Ty3/gypsy|non-chromovirus|OTA|Athila	Class_I|LTR|Ty3/gypsy|non-chromovirus|OTA|Athila	1270536	1272965	2430
Rca4_R4_centromere	Class_I|LTR|Ty3/gypsy|non-chromovirus|OTA|Athila	Class_I|LTR|Ty3/gypsy|non-chromovirus|OTA|Athila	1292688	1298844	6157
Rca4_R4_centromere	Class_I|LTR|Ty3/gypsy|non-chromovirus|OTA|Athila	Class_I|LTR|Ty3/gypsy|non-chromovirus|OTA|Athila	1312448	1319812	7365
Rca4_R4_centromere	Class_I|LTR|Ty3/gypsy|non-chromovirus|OTA|Athila	Class_I|LTR|Ty3/gypsy|non-chromovirus|OTA|Athila	1331608	1342598	10991
Rca4_R4_centromere	Class_I|LTR|Ty3/gypsy|non-chromovirus|OTA|Athila	Class_I|LTR|Ty3/gypsy|non-chromovirus|OTA|Athila	1345272	1366529	21258
Rca4_R4_centromere	Class_I|LTR|Ty3/gypsy|non-chromovirus|OTA|Athila	Class_I|LTR|Ty3/gypsy|non-chromovirus|OTA|Athila	1366532	1380505	13974
Rca4_R4_centromere	Class_I|LTR|Ty3/gypsy|non-chromovirus|OTA|Athila	Class_I|LTR|Ty3/gypsy|non-chromovirus|OTA|Athila	1378194	1399223	21030
Rca4_S1_h1_centromere	centromere	centromere	1	3818316	3818316
Rca4_S1_h1_centromere	Class_I|LTR|Ty3/gypsy|non-chromovirus|OTA|Athila	Class_I|LTR|Ty3/gypsy|non-chromovirus|OTA|Athila	68694	82288	13595
Rca4_S1_h1_centromere	Class_I|LTR|Ty3/gypsy|non-chromovirus|OTA|Athila	Class_I|LTR|Ty3/gypsy|non-chromovirus|OTA|Athila	86783	89155	2373
Rca4_S1_h1_centromere	Class_I|LTR|Ty3/gypsy|non-chromovirus|OTA|Athila	Class_I|LTR|Ty3/gypsy|non-chromovirus|OTA|Athila	96302	99179	2878
Rca4_S1_h1_centromere	Class_I|LTR|Ty3/gypsy|non-chromovirus|OTA|Athila	Class_I|LTR|Ty3/gypsy|non-chromovirus|OTA|Athila	130536	143472	12937
Rca4_S1_h1_centromere	Class_I|LTR|Ty3/gypsy|non-chromovirus|OTA|Athila	Class_I|LTR|Ty3/gypsy|non-chromovirus|OTA|Athila	168399	179899	11501
Rca4_S1_h1_centromere	Class_I|LTR|Ty3/gypsy|non-chromovirus|OTA|Athila	Class_I|LTR|Ty3/gypsy|non-chromovirus|OTA|Athila	177683	188572	10890
Rca4_S1_h1_centromere	Class_I|LTR|Ty3/gypsy|non-chromovirus|OTA|Athila	Class_I|LTR|Ty3/gypsy|non-chromovirus|OTA|Athila	201660	214950	13291
Rca4_S1_h1_centromere	Class_I|LTR|Ty3/gypsy|non-chromovirus|OTA|Athila	Class_I|LTR|Ty3/gypsy|non-chromovirus|OTA|Athila	279651	291967	12317
Rca4_S1_h1_centromere	Class_I|LTR|Ty3/gypsy|non-chromovirus|OTA|Athila	Class_I|LTR|Ty3/gypsy|non-chromovirus|OTA|Athila	306519	308684	2166
Rca4_S1_h1_centromere	Class_I|LTR|Ty3/gypsy|non-chromovirus|OTA|Athila	Class_I|LTR|Ty3/gypsy|non-chromovirus|OTA|Athila	309697	322451	12755
Rca4_S1_h1_centromere	Class_I|LTR|Ty3/gypsy|non-chromovirus|OTA|Athila	Class_I|LTR|Ty3/gypsy|non-chromovirus|OTA|Athila	325383	333749	8367
Rca4_S1_h1_centromere	Class_I|LTR|Ty3/gypsy|non-chromovirus|OTA|Athila	Class_I|LTR|Ty3/gypsy|non-chromovirus|OTA|Athila	333864	346994	13131
Rca4_S1_h1_centromere	Class_I|LTR|Ty3/gypsy|non-chromovirus|OTA|Athila	Class_I|LTR|Ty3/gypsy|non-chromovirus|OTA|Athila	341656	354266	12611
Rca4_S1_h1_centromere	Class_I|LTR|Ty3/gypsy|non-chromovirus|OTA|Athila	Class_I|LTR|Ty3/gypsy|non-chromovirus|OTA|Athila	351895	367385	15491
Rca4_S1_h1_centromere	Class_I|LTR|Ty3/gypsy|non-chromovirus|OTA|Athila	Class_I|LTR|Ty3/gypsy|non-chromovirus|OTA|Athila	367880	369826	1947
Rca4_S1_h1_centromere	Class_I|LTR|Ty3/gypsy|non-chromovirus|OTA|Athila	Class_I|LTR|Ty3/gypsy|non-chromovirus|OTA|Athila	375883	390942	15060
Rca4_S1_h1_centromere	Class_I|LTR|Ty3/gypsy|non-chromovirus|OTA|Athila	Class_I|LTR|Ty3/gypsy|non-chromovirus|OTA|Athila	385343	401348	16006
Rca4_S1_h1_centromere	Class_I|LTR|Ty3/gypsy|non-chromovirus|OTA|Athila	Class_I|LTR|Ty3/gypsy|non-chromovirus|OTA|Athila	408990	422966	13977
Rca4_S1_h1_centromere	Class_I|LTR|Ty3/gypsy|non-chromovirus|OTA|Athila	Class_I|LTR|Ty3/gypsy|non-chromovirus|OTA|Athila	460911	474798	13888
Rca4_S1_h1_centromere	Class_I|LTR|Ty3/gypsy|non-chromovirus|OTA|Athila	Class_I|LTR|Ty3/gypsy|non-chromovirus|OTA|Athila	586213	599858	13646
Rca4_S1_h1_centromere	Class_I|LTR|Ty3/gypsy|non-chromovirus|OTA|Athila	Class_I|LTR|Ty3/gypsy|non-chromovirus|OTA|Athila	714150	728025	13876
Rca4_S1_h1_centromere	Class_I|LTR|Ty3/gypsy|non-chromovirus|OTA|Athila	Class_I|LTR|Ty3/gypsy|non-chromovirus|OTA|Athila	755426	769062	13637
Rca4_S1_h1_centromere	Class_I|LTR|Ty3/gypsy|non-chromovirus|OTA|Athila	Class_I|LTR|Ty3/gypsy|non-chromovirus|OTA|Athila	831086	844964	13879
Rca4_S1_h1_centromere	Class_I|LTR|Ty3/gypsy|non-chromovirus|OTA|Athila	Class_I|LTR|Ty3/gypsy|non-chromovirus|OTA|Athila	948402	962291	13890
Rca4_S1_h1_centromere	Class_I|LTR|Ty3/gypsy|non-chromovirus|OTA|Athila	Class_I|LTR|Ty3/gypsy|non-chromovirus|OTA|Athila	986762	1000593	13832
Rca4_S1_h1_centromere	Class_I|LTR|Ty3/gypsy|non-chromovirus|OTA|Athila	Class_I|LTR|Ty3/gypsy|non-chromovirus|OTA|Athila	1069657	1071603	1947
Rca4_S1_h1_centromere	Class_I|LTR|Ty3/gypsy|non-chromovirus|OTA|Athila	Class_I|LTR|Ty3/gypsy|non-chromovirus|OTA|Athila	1071853	1085418	13566
Rca4_S1_h1_centromere	Class_I|LTR|Ty3/gypsy|non-chromovirus|OTA|Athila	Class_I|LTR|Ty3/gypsy|non-chromovirus|OTA|Athila	1085886	1088315	2430
Rca4_S1_h1_centromere	Class_I|LTR|Ty3/gypsy|non-chromovirus|OTA|Athila	Class_I|LTR|Ty3/gypsy|non-chromovirus|OTA|Athila	1106259	1120086	13828
Rca4_S1_h1_centromere	Class_I|LTR|Ty3/gypsy|non-chromovirus|OTA|Athila	Class_I|LTR|Ty3/gypsy|non-chromovirus|OTA|Athila	1150302	1151963	1662
Rca4_S1_h1_centromere	Class_I|LTR|Ty3/gypsy|non-chromovirus|OTA|Athila	Class_I|LTR|Ty3/gypsy|non-chromovirus|OTA|Athila	1152118	1172004	19887
Rca4_S1_h1_centromere	Class_I|LTR|Ty3/gypsy|non-chromovirus|OTA|Athila	Class_I|LTR|Ty3/gypsy|non-chromovirus|OTA|Athila	1171367	1181943	10577
Rca4_S1_h1_centromere	Class_I|LTR|Ty3/gypsy|non-chromovirus|OTA|Athila	Class_I|LTR|Ty3/gypsy|non-chromovirus|OTA|Athila	1191688	1205115	13428
Rca4_S1_h1_centromere	Class_I|LTR|Ty3/gypsy|non-chromovirus|OTA|Athila	Class_I|LTR|Ty3/gypsy|non-chromovirus|OTA|Athila	1257213	1262300	5088
Rca4_S1_h1_centromere	Class_I|LTR|Ty3/gypsy|non-chromovirus|OTA|Athila	Class_I|LTR|Ty3/gypsy|non-chromovirus|OTA|Athila	1262380	1275624	13245
Rca4_S1_h1_centromere	Class_I|LTR|Ty3/gypsy|non-chromovirus|OTA|Athila	Class_I|LTR|Ty3/gypsy|non-chromovirus|OTA|Athila	1416647	1430512	13866
Rca4_S1_h1_centromere	Class_I|LTR|Ty3/gypsy|non-chromovirus|OTA|Athila	Class_I|LTR|Ty3/gypsy|non-chromovirus|OTA|Athila	1485611	1488946	3336
Rca4_S1_h1_centromere	Class_I|LTR|Ty3/gypsy|non-chromovirus|OTA|Athila	Class_I|LTR|Ty3/gypsy|non-chromovirus|OTA|Athila	1528861	1542505	13645
Rca4_S1_h1_centromere	Class_I|LTR|Ty3/gypsy|non-chromovirus|OTA|Athila	Class_I|LTR|Ty3/gypsy|non-chromovirus|OTA|Athila	1538185	1550420	12236
Rca4_S1_h1_centromere	Class_I|LTR|Ty3/gypsy|non-chromovirus|OTA|Athila	Class_I|LTR|Ty3/gypsy|non-chromovirus|OTA|Athila	1551905	1565532	13628
Rca4_S1_h1_centromere	Class_I|LTR|Ty3/gypsy|non-chromovirus|OTA|Athila	Class_I|LTR|Ty3/gypsy|non-chromovirus|OTA|Athila	1561234	1574888	13655
Rca4_S1_h1_centromere	Class_I|LTR|Ty3/gypsy|non-chromovirus|OTA|Athila	Class_I|LTR|Ty3/gypsy|non-chromovirus|OTA|Athila	1590277	1603816	13540
Rca4_S1_h1_centromere	Class_I|LTR|Ty3/gypsy|non-chromovirus|OTA|Athila	Class_I|LTR|Ty3/gypsy|non-chromovirus|OTA|Athila	1617004	1629847	12844
Rca4_S1_h1_centromere	Class_I|LTR|Ty3/gypsy|non-chromovirus|OTA|Athila	Class_I|LTR|Ty3/gypsy|non-chromovirus|OTA|Athila	1645252	1656853	11602
Rca4_S1_h1_centromere	Class_I|LTR|Ty3/gypsy|non-chromovirus|OTA|Athila	Class_I|LTR|Ty3/gypsy|non-chromovirus|OTA|Athila	1656867	1670416	13550
Rca4_S1_h1_centromere	Class_I|LTR|Ty3/gypsy|non-chromovirus|OTA|Athila	Class_I|LTR|Ty3/gypsy|non-chromovirus|OTA|Athila	1691492	1705371	13880
Rca4_S1_h1_centromere	Class_I|LTR|Ty3/gypsy|non-chromovirus|OTA|Athila	Class_I|LTR|Ty3/gypsy|non-chromovirus|OTA|Athila	1727917	1741452	13536
Rca4_S1_h1_centromere	Class_I|LTR|Ty3/gypsy|non-chromovirus|OTA|Athila	Class_I|LTR|Ty3/gypsy|non-chromovirus|OTA|Athila	1745550	1762106	16557
Rca4_S1_h1_centromere	Class_I|LTR|Ty3/gypsy|non-chromovirus|OTA|Athila	Class_I|LTR|Ty3/gypsy|non-chromovirus|OTA|Athila	1767932	1780424	12493
Rca4_S1_h1_centromere	Class_I|LTR|Ty3/gypsy|non-chromovirus|OTA|Athila	Class_I|LTR|Ty3/gypsy|non-chromovirus|OTA|Athila	1826229	1828175	1947
Rca4_S1_h1_centromere	Class_I|LTR|Ty3/gypsy|non-chromovirus|OTA|Athila	Class_I|LTR|Ty3/gypsy|non-chromovirus|OTA|Athila	1828686	1841738	13053
Rca4_S1_h1_centromere	Class_I|LTR|Ty3/gypsy|non-chromovirus|OTA|Athila	Class_I|LTR|Ty3/gypsy|non-chromovirus|OTA|Athila	1879437	1884524	5088
Rca4_S1_h1_centromere	Class_I|LTR|Ty3/gypsy|non-chromovirus|OTA|Athila	Class_I|LTR|Ty3/gypsy|non-chromovirus|OTA|Athila	1927353	1939381	12029
Rca4_S1_h1_centromere	Class_I|LTR|Ty3/gypsy|non-chromovirus|OTA|Athila	Class_I|LTR|Ty3/gypsy|non-chromovirus|OTA|Athila	2032574	2046453	13880
Rca4_S1_h1_centromere	Class_I|LTR|Ty3/gypsy|non-chromovirus|OTA|Athila	Class_I|LTR|Ty3/gypsy|non-chromovirus|OTA|Athila	2128409	2141746	13338
Rca4_S1_h1_centromere	Class_I|LTR|Ty3/gypsy|non-chromovirus|OTA|Athila	Class_I|LTR|Ty3/gypsy|non-chromovirus|OTA|Athila	2216378	2232709	16332
Rca4_S1_h1_centromere	Class_I|LTR|Ty3/gypsy|non-chromovirus|OTA|Athila	Class_I|LTR|Ty3/gypsy|non-chromovirus|OTA|Athila	2290575	2304434	13860
Rca4_S1_h1_centromere	Class_I|LTR|Ty3/gypsy|non-chromovirus|OTA|Athila	Class_I|LTR|Ty3/gypsy|non-chromovirus|OTA|Athila	2389744	2402624	12881
Rca4_S1_h1_centromere	Class_I|LTR|Ty3/gypsy|non-chromovirus|OTA|Athila	Class_I|LTR|Ty3/gypsy|non-chromovirus|OTA|Athila	2474226	2488100	13875
Rca4_S1_h1_centromere	Class_I|LTR|Ty3/gypsy|non-chromovirus|OTA|Athila	Class_I|LTR|Ty3/gypsy|non-chromovirus|OTA|Athila	2494425	2497792	3368
Rca4_S1_h1_centromere	Class_I|LTR|Ty3/gypsy|non-chromovirus|OTA|Athila	Class_I|LTR|Ty3/gypsy|non-chromovirus|OTA|Athila	2574859	2589892	15034
Rca4_S1_h1_centromere	Class_I|LTR|Ty3/gypsy|non-chromovirus|OTA|Athila	Class_I|LTR|Ty3/gypsy|non-chromovirus|OTA|Athila	2598257	2610590	12334
Rca4_S1_h1_centromere	Class_I|LTR|Ty3/gypsy|non-chromovirus|OTA|Athila	Class_I|LTR|Ty3/gypsy|non-chromovirus|OTA|Athila	2613539	2626876	13338
Rca4_S1_h1_centromere	Class_I|LTR|Ty3/gypsy|non-chromovirus|OTA|Athila	Class_I|LTR|Ty3/gypsy|non-chromovirus|OTA|Athila	2622646	2635918	13273
Rca4_S1_h1_centromere	Class_I|LTR|Ty3/gypsy|non-chromovirus|OTA|Athila	Class_I|LTR|Ty3/gypsy|non-chromovirus|OTA|Athila	2879563	2892563	13001
Rca4_S1_h1_centromere	Class_I|LTR|Ty3/gypsy|non-chromovirus|OTA|Athila	Class_I|LTR|Ty3/gypsy|non-chromovirus|OTA|Athila	2888750	2903497	14748
Rca4_S1_h1_centromere	Class_I|LTR|Ty3/gypsy|non-chromovirus|OTA|Athila	Class_I|LTR|Ty3/gypsy|non-chromovirus|OTA|Athila	2909496	2911112	1617
Rca4_S1_h1_centromere	Class_I|LTR|Ty3/gypsy|non-chromovirus|OTA|Athila	Class_I|LTR|Ty3/gypsy|non-chromovirus|OTA|Athila	2915684	2927341	11658
Rca4_S1_h1_centromere	Class_I|LTR|Ty3/gypsy|non-chromovirus|OTA|Athila	Class_I|LTR|Ty3/gypsy|non-chromovirus|OTA|Athila	2927601	2930708	3108
Rca4_S1_h1_centromere	Class_I|LTR|Ty3/gypsy|non-chromovirus|OTA|Athila	Class_I|LTR|Ty3/gypsy|non-chromovirus|OTA|Athila	2932684	2943899	11216
Rca4_S1_h1_centromere	Class_I|LTR|Ty3/gypsy|non-chromovirus|OTA|Athila	Class_I|LTR|Ty3/gypsy|non-chromovirus|OTA|Athila	3220748	3233817	13070
Rca4_S1_h1_centromere	Class_I|LTR|Ty3/gypsy|non-chromovirus|OTA|Athila	Class_I|LTR|Ty3/gypsy|non-chromovirus|OTA|Athila	3242735	3256628	13894
Rca4_S1_h1_centromere	Class_I|LTR|Ty3/gypsy|non-chromovirus|OTA|Athila	Class_I|LTR|Ty3/gypsy|non-chromovirus|OTA|Athila	3251054	3266065	15012
Rca4_S1_h1_centromere	Class_I|LTR|Ty3/gypsy|non-chromovirus|OTA|Athila	Class_I|LTR|Ty3/gypsy|non-chromovirus|OTA|Athila	3287077	3297276	10200
Rca4_S1_h1_centromere	Class_I|LTR|Ty3/gypsy|non-chromovirus|OTA|Athila	Class_I|LTR|Ty3/gypsy|non-chromovirus|OTA|Athila	3319032	3321461	2430
Rca4_S1_h1_centromere	Class_I|LTR|Ty3/gypsy|non-chromovirus|OTA|Athila	Class_I|LTR|Ty3/gypsy|non-chromovirus|OTA|Athila	3355553	3369426	13874
Rca4_S1_h1_centromere	Class_I|LTR|Ty3/gypsy|non-chromovirus|OTA|Athila	Class_I|LTR|Ty3/gypsy|non-chromovirus|OTA|Athila	3391340	3402982	11643
Rca4_S1_h1_centromere	Class_I|LTR|Ty3/gypsy|non-chromovirus|OTA|Athila	Class_I|LTR|Ty3/gypsy|non-chromovirus|OTA|Athila	3422876	3427814	4939
Rca4_S1_h1_centromere	Class_I|LTR|Ty3/gypsy|non-chromovirus|OTA|Athila	Class_I|LTR|Ty3/gypsy|non-chromovirus|OTA|Athila	3428229	3430373	2145
Rca4_S1_h1_centromere	Class_I|LTR|Ty3/gypsy|non-chromovirus|OTA|Athila	Class_I|LTR|Ty3/gypsy|non-chromovirus|OTA|Athila	3650835	3664928	14094
Rca4_S1_h1_centromere	Class_I|LTR|Ty3/gypsy|non-chromovirus|OTA|Athila	Class_I|LTR|Ty3/gypsy|non-chromovirus|OTA|Athila	3783218	3797025	13808
Rca4_S1_h1_centromere	TRC_1	CANR4	163239	168318	5080
Rca4_S1_h1_centromere	TRC_1	CANR4	219933	238511	18579
Rca4_S1_h1_centromere	TRC_1	CANR4	429618	449436	19819
Rca4_S1_h1_centromere	TRC_1	CANR4	475657	501576	25920
Rca4_S1_h1_centromere	TRC_1	CANR4	509621	583689	74069
Rca4_S1_h1_centromere	TRC_1	CANR4	606132	611914	5783
Rca4_S1_h1_centromere	TRC_1	CANR4	620385	655020	34636
Rca4_S1_h1_centromere	TRC_1	CANR4	677856	692955	15100
Rca4_S1_h1_centromere	TRC_1	CANR4	702852	709252	6401
Rca4_S1_h1_centromere	TRC_1	CANR4	732226	754373	22148
Rca4_S1_h1_centromere	TRC_1	CANR4	769062	782706	13645
Rca4_S1_h1_centromere	TRC_1	CANR4	786709	812920	26212
Rca4_S1_h1_centromere	TRC_1	CANR4	822295	831082	8788
Rca4_S1_h1_centromere	TRC_1	CANR4	844986	875295	30310
Rca4_S1_h1_centromere	TRC_1	CANR4	883100	941202	58103
Rca4_S1_h1_centromere	TRC_1	CANR4	962925	972718	9794
Rca4_S1_h1_centromere	TRC_1	CANR4	1016281	1022966	6686
Rca4_S1_h1_centromere	TRC_1	CANR4	1026066	1051923	25858
Rca4_S1_h1_centromere	TRC_1	CANR4	1055289	1065255	9967
Rca4_S1_h1_centromere	TRC_1	CANR4	1094566	1106251	11686
Rca4_S1_h1_centromere	TRC_1	CANR4	1120087	1138299	18213
Rca4_S1_h1_centromere	TRC_1	CANR4	1208576	1213674	5099
Rca4_S1_h1_centromere	TRC_1	CANR4	1213993	1250318	36326
Rca4_S1_h1_centromere	TRC_1	CANR4	1284897	1329092	44196
Rca4_S1_h1_centromere	TRC_1	CANR4	1352948	1368687	15740
Rca4_S1_h1_centromere	TRC_1	CANR4	1387820	1416582	28763
Rca4_S1_h1_centromere	TRC_1	CANR4	1430560	1463644	33085
Rca4_S1_h1_centromere	TRC_1	CANR4	1464226	1473318	9093
Rca4_S1_h1_centromere	TRC_1	CANR4	1513679	1519761	6083
Rca4_S1_h1_centromere	TRC_1	CANR4	1576208	1590224	14017
Rca4_S1_h1_centromere	TRC_1	CANR4	1603817	1613316	9500
Rca4_S1_h1_centromere	TRC_1	CANR4	1629848	1645251	15404
Rca4_S1_h1_centromere	TRC_1	CANR4	1673772	1691455	17684
Rca4_S1_h1_centromere	TRC_1	CANR4	1705370	1727776	22407
Rca4_S1_h1_centromere	TRC_1	CANR4	1780428	1821573	41146
Rca4_S1_h1_centromere	TRC_1	CANR4	1841739	1875655	33917
Rca4_S1_h1_centromere	TRC_1	CANR4	1884885	1924368	39484
Rca4_S1_h1_centromere	TRC_1	CANR4	1940520	1987444	46925
Rca4_S1_h1_centromere	TRC_1	CANR4	2002050	2014793	12744
Rca4_S1_h1_centromere	TRC_1	CANR4	2015792	2026411	10620
Rca4_S1_h1_centromere	TRC_1	CANR4	2046517	2064157	17641
Rca4_S1_h1_centromere	TRC_1	CANR4	2070698	2078305	7608
Rca4_S1_h1_centromere	TRC_1	CANR4	2081478	2124825	43348
Rca4_S1_h1_centromere	TRC_1	CANR4	2142884	2155448	12565
Rca4_S1_h1_centromere	TRC_1	CANR4	2157280	2173160	15881
Rca4_S1_h1_centromere	TRC_1	CANR4	2184641	2215889	31249
Rca4_S1_h1_centromere	TRC_1	CANR4	2232711	2274931	42221
Rca4_S1_h1_centromere	TRC_1	CANR4	2275633	2289087	13455
Rca4_S1_h1_centromere	TRC_1	CANR4	2304989	2357400	52412
Rca4_S1_h1_centromere	TRC_1	CANR4	2368265	2389743	21479
Rca4_S1_h1_centromere	TRC_1	CANR4	2403939	2446260	42322
Rca4_S1_h1_centromere	TRC_1	CANR4	2455393	2473378	17986
Rca4_S1_h1_centromere	TRC_1	CANR4	2505234	2574685	69452
Rca4_S1_h1_centromere	TRC_1	CANR4	2591581	2597024	5444
Rca4_S1_h1_centromere	TRC_1	CANR4	2636875	2844462	207588
Rca4_S1_h1_centromere	TRC_1	CANR4	2846799	2876834	30036
Rca4_S1_h1_centromere	TRC_1	CANR4	2945757	3021192	75436
Rca4_S1_h1_centromere	TRC_1	CANR4	3029834	3211403	181570
Rca4_S1_h2_centromere	centromere	centromere	1	3493158	3493158
Rca4_S1_h2_centromere	Class_I|LTR|Ty3/gypsy|non-chromovirus|OTA|Athila	Class_I|LTR|Ty3/gypsy|non-chromovirus|OTA|Athila	40399	53993	13595
Rca4_S1_h2_centromere	Class_I|LTR|Ty3/gypsy|non-chromovirus|OTA|Athila	Class_I|LTR|Ty3/gypsy|non-chromovirus|OTA|Athila	58488	60860	2373
Rca4_S1_h2_centromere	Class_I|LTR|Ty3/gypsy|non-chromovirus|OTA|Athila	Class_I|LTR|Ty3/gypsy|non-chromovirus|OTA|Athila	68007	70884	2878
Rca4_S1_h2_centromere	Class_I|LTR|Ty3/gypsy|non-chromovirus|OTA|Athila	Class_I|LTR|Ty3/gypsy|non-chromovirus|OTA|Athila	102241	115177	12937
Rca4_S1_h2_centromere	Class_I|LTR|Ty3/gypsy|non-chromovirus|OTA|Athila	Class_I|LTR|Ty3/gypsy|non-chromovirus|OTA|Athila	140104	151604	11501
Rca4_S1_h2_centromere	Class_I|LTR|Ty3/gypsy|non-chromovirus|OTA|Athila	Class_I|LTR|Ty3/gypsy|non-chromovirus|OTA|Athila	149388	160277	10890
Rca4_S1_h2_centromere	Class_I|LTR|Ty3/gypsy|non-chromovirus|OTA|Athila	Class_I|LTR|Ty3/gypsy|non-chromovirus|OTA|Athila	173365	186655	13291
Rca4_S1_h2_centromere	Class_I|LTR|Ty3/gypsy|non-chromovirus|OTA|Athila	Class_I|LTR|Ty3/gypsy|non-chromovirus|OTA|Athila	251356	263672	12317
Rca4_S1_h2_centromere	Class_I|LTR|Ty3/gypsy|non-chromovirus|OTA|Athila	Class_I|LTR|Ty3/gypsy|non-chromovirus|OTA|Athila	278224	280389	2166
Rca4_S1_h2_centromere	Class_I|LTR|Ty3/gypsy|non-chromovirus|OTA|Athila	Class_I|LTR|Ty3/gypsy|non-chromovirus|OTA|Athila	281402	294156	12755
Rca4_S1_h2_centromere	Class_I|LTR|Ty3/gypsy|non-chromovirus|OTA|Athila	Class_I|LTR|Ty3/gypsy|non-chromovirus|OTA|Athila	297088	305454	8367
Rca4_S1_h2_centromere	Class_I|LTR|Ty3/gypsy|non-chromovirus|OTA|Athila	Class_I|LTR|Ty3/gypsy|non-chromovirus|OTA|Athila	305569	318699	13131
Rca4_S1_h2_centromere	Class_I|LTR|Ty3/gypsy|non-chromovirus|OTA|Athila	Class_I|LTR|Ty3/gypsy|non-chromovirus|OTA|Athila	313361	325971	12611
Rca4_S1_h2_centromere	Class_I|LTR|Ty3/gypsy|non-chromovirus|OTA|Athila	Class_I|LTR|Ty3/gypsy|non-chromovirus|OTA|Athila	323600	339090	15491
Rca4_S1_h2_centromere	Class_I|LTR|Ty3/gypsy|non-chromovirus|OTA|Athila	Class_I|LTR|Ty3/gypsy|non-chromovirus|OTA|Athila	339585	341531	1947
Rca4_S1_h2_centromere	Class_I|LTR|Ty3/gypsy|non-chromovirus|OTA|Athila	Class_I|LTR|Ty3/gypsy|non-chromovirus|OTA|Athila	347588	362647	15060
Rca4_S1_h2_centromere	Class_I|LTR|Ty3/gypsy|non-chromovirus|OTA|Athila	Class_I|LTR|Ty3/gypsy|non-chromovirus|OTA|Athila	357048	373053	16006
Rca4_S1_h2_centromere	Class_I|LTR|Ty3/gypsy|non-chromovirus|OTA|Athila	Class_I|LTR|Ty3/gypsy|non-chromovirus|OTA|Athila	380695	394671	13977
Rca4_S1_h2_centromere	Class_I|LTR|Ty3/gypsy|non-chromovirus|OTA|Athila	Class_I|LTR|Ty3/gypsy|non-chromovirus|OTA|Athila	432616	446503	13888
Rca4_S1_h2_centromere	Class_I|LTR|Ty3/gypsy|non-chromovirus|OTA|Athila	Class_I|LTR|Ty3/gypsy|non-chromovirus|OTA|Athila	557918	571563	13646
Rca4_S1_h2_centromere	Class_I|LTR|Ty3/gypsy|non-chromovirus|OTA|Athila	Class_I|LTR|Ty3/gypsy|non-chromovirus|OTA|Athila	685855	699730	13876
Rca4_S1_h2_centromere	Class_I|LTR|Ty3/gypsy|non-chromovirus|OTA|Athila	Class_I|LTR|Ty3/gypsy|non-chromovirus|OTA|Athila	727131	740767	13637
Rca4_S1_h2_centromere	Class_I|LTR|Ty3/gypsy|non-chromovirus|OTA|Athila	Class_I|LTR|Ty3/gypsy|non-chromovirus|OTA|Athila	802791	816669	13879
Rca4_S1_h2_centromere	Class_I|LTR|Ty3/gypsy|non-chromovirus|OTA|Athila	Class_I|LTR|Ty3/gypsy|non-chromovirus|OTA|Athila	920107	933996	13890
Rca4_S1_h2_centromere	Class_I|LTR|Ty3/gypsy|non-chromovirus|OTA|Athila	Class_I|LTR|Ty3/gypsy|non-chromovirus|OTA|Athila	958467	972298	13832
Rca4_S1_h2_centromere	Class_I|LTR|Ty3/gypsy|non-chromovirus|OTA|Athila	Class_I|LTR|Ty3/gypsy|non-chromovirus|OTA|Athila	1041362	1043308	1947
Rca4_S1_h2_centromere	Class_I|LTR|Ty3/gypsy|non-chromovirus|OTA|Athila	Class_I|LTR|Ty3/gypsy|non-chromovirus|OTA|Athila	1043558	1057123	13566
Rca4_S1_h2_centromere	Class_I|LTR|Ty3/gypsy|non-chromovirus|OTA|Athila	Class_I|LTR|Ty3/gypsy|non-chromovirus|OTA|Athila	1057591	1060020	2430
Rca4_S1_h2_centromere	Class_I|LTR|Ty3/gypsy|non-chromovirus|OTA|Athila	Class_I|LTR|Ty3/gypsy|non-chromovirus|OTA|Athila	1077964	1091791	13828
Rca4_S1_h2_centromere	Class_I|LTR|Ty3/gypsy|non-chromovirus|OTA|Athila	Class_I|LTR|Ty3/gypsy|non-chromovirus|OTA|Athila	1122007	1123668	1662
Rca4_S1_h2_centromere	Class_I|LTR|Ty3/gypsy|non-chromovirus|OTA|Athila	Class_I|LTR|Ty3/gypsy|non-chromovirus|OTA|Athila	1123823	1143709	19887
Rca4_S1_h2_centromere	Class_I|LTR|Ty3/gypsy|non-chromovirus|OTA|Athila	Class_I|LTR|Ty3/gypsy|non-chromovirus|OTA|Athila	1143072	1153648	10577
Rca4_S1_h2_centromere	Class_I|LTR|Ty3/gypsy|non-chromovirus|OTA|Athila	Class_I|LTR|Ty3/gypsy|non-chromovirus|OTA|Athila	1163393	1176820	13428
Rca4_S1_h2_centromere	Class_I|LTR|Ty3/gypsy|non-chromovirus|OTA|Athila	Class_I|LTR|Ty3/gypsy|non-chromovirus|OTA|Athila	1228918	1234005	5088
Rca4_S1_h2_centromere	Class_I|LTR|Ty3/gypsy|non-chromovirus|OTA|Athila	Class_I|LTR|Ty3/gypsy|non-chromovirus|OTA|Athila	1234085	1247329	13245
Rca4_S1_h2_centromere	Class_I|LTR|Ty3/gypsy|non-chromovirus|OTA|Athila	Class_I|LTR|Ty3/gypsy|non-chromovirus|OTA|Athila	1388352	1402217	13866
Rca4_S1_h2_centromere	Class_I|LTR|Ty3/gypsy|non-chromovirus|OTA|Athila	Class_I|LTR|Ty3/gypsy|non-chromovirus|OTA|Athila	1457316	1460651	3336
Rca4_S1_h2_centromere	Class_I|LTR|Ty3/gypsy|non-chromovirus|OTA|Athila	Class_I|LTR|Ty3/gypsy|non-chromovirus|OTA|Athila	1500566	1514210	13645
Rca4_S1_h2_centromere	Class_I|LTR|Ty3/gypsy|non-chromovirus|OTA|Athila	Class_I|LTR|Ty3/gypsy|non-chromovirus|OTA|Athila	1509890	1522125	12236
Rca4_S1_h2_centromere	Class_I|LTR|Ty3/gypsy|non-chromovirus|OTA|Athila	Class_I|LTR|Ty3/gypsy|non-chromovirus|OTA|Athila	1523610	1537237	13628
Rca4_S1_h2_centromere	Class_I|LTR|Ty3/gypsy|non-chromovirus|OTA|Athila	Class_I|LTR|Ty3/gypsy|non-chromovirus|OTA|Athila	1532939	1546593	13655
Rca4_S1_h2_centromere	Class_I|LTR|Ty3/gypsy|non-chromovirus|OTA|Athila	Class_I|LTR|Ty3/gypsy|non-chromovirus|OTA|Athila	1561982	1575521	13540
Rca4_S1_h2_centromere	Class_I|LTR|Ty3/gypsy|non-chromovirus|OTA|Athila	Class_I|LTR|Ty3/gypsy|non-chromovirus|OTA|Athila	1588709	1601552	12844
Rca4_S1_h2_centromere	Class_I|LTR|Ty3/gypsy|non-chromovirus|OTA|Athila	Class_I|LTR|Ty3/gypsy|non-chromovirus|OTA|Athila	1616957	1628558	11602
Rca4_S1_h2_centromere	Class_I|LTR|Ty3/gypsy|non-chromovirus|OTA|Athila	Class_I|LTR|Ty3/gypsy|non-chromovirus|OTA|Athila	1628572	1642121	13550
Rca4_S1_h2_centromere	Class_I|LTR|Ty3/gypsy|non-chromovirus|OTA|Athila	Class_I|LTR|Ty3/gypsy|non-chromovirus|OTA|Athila	1663197	1677076	13880
Rca4_S1_h2_centromere	Class_I|LTR|Ty3/gypsy|non-chromovirus|OTA|Athila	Class_I|LTR|Ty3/gypsy|non-chromovirus|OTA|Athila	1699622	1713157	13536
Rca4_S1_h2_centromere	Class_I|LTR|Ty3/gypsy|non-chromovirus|OTA|Athila	Class_I|LTR|Ty3/gypsy|non-chromovirus|OTA|Athila	1717255	1733811	16557
Rca4_S1_h2_centromere	Class_I|LTR|Ty3/gypsy|non-chromovirus|OTA|Athila	Class_I|LTR|Ty3/gypsy|non-chromovirus|OTA|Athila	1739637	1752129	12493
Rca4_S1_h2_centromere	Class_I|LTR|Ty3/gypsy|non-chromovirus|OTA|Athila	Class_I|LTR|Ty3/gypsy|non-chromovirus|OTA|Athila	1797934	1799880	1947
Rca4_S1_h2_centromere	Class_I|LTR|Ty3/gypsy|non-chromovirus|OTA|Athila	Class_I|LTR|Ty3/gypsy|non-chromovirus|OTA|Athila	1800391	1813443	13053
Rca4_S1_h2_centromere	Class_I|LTR|Ty3/gypsy|non-chromovirus|OTA|Athila	Class_I|LTR|Ty3/gypsy|non-chromovirus|OTA|Athila	1851142	1856229	5088
Rca4_S1_h2_centromere	Class_I|LTR|Ty3/gypsy|non-chromovirus|OTA|Athila	Class_I|LTR|Ty3/gypsy|non-chromovirus|OTA|Athila	1899058	1911086	12029
Rca4_S1_h2_centromere	Class_I|LTR|Ty3/gypsy|non-chromovirus|OTA|Athila	Class_I|LTR|Ty3/gypsy|non-chromovirus|OTA|Athila	2004279	2018158	13880
Rca4_S1_h2_centromere	Class_I|LTR|Ty3/gypsy|non-chromovirus|OTA|Athila	Class_I|LTR|Ty3/gypsy|non-chromovirus|OTA|Athila	2100114	2113451	13338
Rca4_S1_h2_centromere	Class_I|LTR|Ty3/gypsy|non-chromovirus|OTA|Athila	Class_I|LTR|Ty3/gypsy|non-chromovirus|OTA|Athila	2188083	2204414	16332
Rca4_S1_h2_centromere	Class_I|LTR|Ty3/gypsy|non-chromovirus|OTA|Athila	Class_I|LTR|Ty3/gypsy|non-chromovirus|OTA|Athila	2262280	2276139	13860
Rca4_S1_h2_centromere	Class_I|LTR|Ty3/gypsy|non-chromovirus|OTA|Athila	Class_I|LTR|Ty3/gypsy|non-chromovirus|OTA|Athila	2361449	2374329	12881
Rca4_S1_h2_centromere	Class_I|LTR|Ty3/gypsy|non-chromovirus|OTA|Athila	Class_I|LTR|Ty3/gypsy|non-chromovirus|OTA|Athila	2445931	2459805	13875
Rca4_S1_h2_centromere	Class_I|LTR|Ty3/gypsy|non-chromovirus|OTA|Athila	Class_I|LTR|Ty3/gypsy|non-chromovirus|OTA|Athila	2466130	2469497	3368
Rca4_S1_h2_centromere	Class_I|LTR|Ty3/gypsy|non-chromovirus|OTA|Athila	Class_I|LTR|Ty3/gypsy|non-chromovirus|OTA|Athila	2546564	2561597	15034
Rca4_S1_h2_centromere	Class_I|LTR|Ty3/gypsy|non-chromovirus|OTA|Athila	Class_I|LTR|Ty3/gypsy|non-chromovirus|OTA|Athila	2569962	2582295	12334
Rca4_S1_h2_centromere	Class_I|LTR|Ty3/gypsy|non-chromovirus|OTA|Athila	Class_I|LTR|Ty3/gypsy|non-chromovirus|OTA|Athila	2585244	2598581	13338
Rca4_S1_h2_centromere	Class_I|LTR|Ty3/gypsy|non-chromovirus|OTA|Athila	Class_I|LTR|Ty3/gypsy|non-chromovirus|OTA|Athila	2594351	2607623	13273
Rca4_S1_h2_centromere	Class_I|LTR|Ty3/gypsy|non-chromovirus|OTA|Athila	Class_I|LTR|Ty3/gypsy|non-chromovirus|OTA|Athila	2875173	2888173	13001
Rca4_S1_h2_centromere	Class_I|LTR|Ty3/gypsy|non-chromovirus|OTA|Athila	Class_I|LTR|Ty3/gypsy|non-chromovirus|OTA|Athila	2884360	2899107	14748
Rca4_S1_h2_centromere	Class_I|LTR|Ty3/gypsy|non-chromovirus|OTA|Athila	Class_I|LTR|Ty3/gypsy|non-chromovirus|OTA|Athila	2905106	2906722	1617
Rca4_S1_h2_centromere	Class_I|LTR|Ty3/gypsy|non-chromovirus|OTA|Athila	Class_I|LTR|Ty3/gypsy|non-chromovirus|OTA|Athila	2911294	2922951	11658
Rca4_S1_h2_centromere	Class_I|LTR|Ty3/gypsy|non-chromovirus|OTA|Athila	Class_I|LTR|Ty3/gypsy|non-chromovirus|OTA|Athila	2923211	2926318	3108
Rca4_S1_h2_centromere	Class_I|LTR|Ty3/gypsy|non-chromovirus|OTA|Athila	Class_I|LTR|Ty3/gypsy|non-chromovirus|OTA|Athila	2928294	2939509	11216
Rca4_S1_h2_centromere	Class_I|LTR|Ty3/gypsy|non-chromovirus|OTA|Athila	Class_I|LTR|Ty3/gypsy|non-chromovirus|OTA|Athila	3216358	3229427	13070
Rca4_S1_h2_centromere	Class_I|LTR|Ty3/gypsy|non-chromovirus|OTA|Athila	Class_I|LTR|Ty3/gypsy|non-chromovirus|OTA|Athila	3238345	3250129	11785
Rca4_S1_h2_centromere	Class_I|LTR|Ty3/gypsy|non-chromovirus|OTA|Athila	Class_I|LTR|Ty3/gypsy|non-chromovirus|OTA|Athila	3271141	3281340	10200
Rca4_S1_h2_centromere	Class_I|LTR|Ty3/gypsy|non-chromovirus|OTA|Athila	Class_I|LTR|Ty3/gypsy|non-chromovirus|OTA|Athila	3303096	3305525	2430
Rca4_S1_h2_centromere	Class_I|LTR|Ty3/gypsy|non-chromovirus|OTA|Athila	Class_I|LTR|Ty3/gypsy|non-chromovirus|OTA|Athila	3339617	3353490	13874
Rca4_S1_h2_centromere	Class_I|LTR|Ty3/gypsy|non-chromovirus|OTA|Athila	Class_I|LTR|Ty3/gypsy|non-chromovirus|OTA|Athila	3375404	3387046	11643
Rca4_S1_h2_centromere	Class_I|LTR|Ty3/gypsy|non-chromovirus|OTA|Athila	Class_I|LTR|Ty3/gypsy|non-chromovirus|OTA|Athila	3406940	3411878	4939
Rca4_S1_h2_centromere	Class_I|LTR|Ty3/gypsy|non-chromovirus|OTA|Athila	Class_I|LTR|Ty3/gypsy|non-chromovirus|OTA|Athila	3412293	3414437	2145
Rca4_S1_h2_centromere	TRC_1	CANR4	134944	140023	5080
Rca4_S1_h2_centromere	TRC_1	CANR4	191638	210216	18579
Rca4_S1_h2_centromere	TRC_1	CANR4	401323	421141	19819
Rca4_S1_h2_centromere	TRC_1	CANR4	447362	473281	25920
Rca4_S1_h2_centromere	TRC_1	CANR4	481326	555394	74069
Rca4_S1_h2_centromere	TRC_1	CANR4	577837	583619	5783
Rca4_S1_h2_centromere	TRC_1	CANR4	592090	626725	34636
Rca4_S1_h2_centromere	TRC_1	CANR4	649561	664660	15100
Rca4_S1_h2_centromere	TRC_1	CANR4	674557	680957	6401
Rca4_S1_h2_centromere	TRC_1	CANR4	703931	726078	22148
Rca4_S1_h2_centromere	TRC_1	CANR4	740767	754411	13645
Rca4_S1_h2_centromere	TRC_1	CANR4	758414	784625	26212
Rca4_S1_h2_centromere	TRC_1	CANR4	794000	802787	8788
Rca4_S1_h2_centromere	TRC_1	CANR4	816691	847000	30310
Rca4_S1_h2_centromere	TRC_1	CANR4	854805	912907	58103
Rca4_S1_h2_centromere	TRC_1	CANR4	934630	944423	9794
Rca4_S1_h2_centromere	TRC_1	CANR4	987986	994671	6686
Rca4_S1_h2_centromere	TRC_1	CANR4	997771	1023628	25858
Rca4_S1_h2_centromere	TRC_1	CANR4	1026994	1036960	9967
Rca4_S1_h2_centromere	TRC_1	CANR4	1066271	1077956	11686
Rca4_S1_h2_centromere	TRC_1	CANR4	1091792	1110004	18213
Rca4_S1_h2_centromere	TRC_1	CANR4	1180281	1185379	5099
Rca4_S1_h2_centromere	TRC_1	CANR4	1185698	1222023	36326
Rca4_S1_h2_centromere	TRC_1	CANR4	1256602	1300797	44196
Rca4_S1_h2_centromere	TRC_1	CANR4	1324653	1340392	15740
Rca4_S1_h2_centromere	TRC_1	CANR4	1359525	1388287	28763
Rca4_S1_h2_centromere	TRC_1	CANR4	1402265	1435349	33085
Rca4_S1_h2_centromere	TRC_1	CANR4	1435931	1445023	9093
Rca4_S1_h2_centromere	TRC_1	CANR4	1485384	1491466	6083
Rca4_S1_h2_centromere	TRC_1	CANR4	1547913	1561929	14017
Rca4_S1_h2_centromere	TRC_1	CANR4	1575522	1585021	9500
Rca4_S1_h2_centromere	TRC_1	CANR4	1601553	1616956	15404
Rca4_S1_h2_centromere	TRC_1	CANR4	1645477	1663160	17684
Rca4_S1_h2_centromere	TRC_1	CANR4	1677075	1699481	22407
Rca4_S1_h2_centromere	TRC_1	CANR4	1752133	1793278	41146
Rca4_S1_h2_centromere	TRC_1	CANR4	1813444	1847360	33917
Rca4_S1_h2_centromere	TRC_1	CANR4	1856590	1896073	39484
Rca4_S1_h2_centromere	TRC_1	CANR4	1912225	1959149	46925
Rca4_S1_h2_centromere	TRC_1	CANR4	1973755	1986498	12744
Rca4_S1_h2_centromere	TRC_1	CANR4	1987497	1998116	10620
Rca4_S1_h2_centromere	TRC_1	CANR4	2018222	2035862	17641
Rca4_S1_h2_centromere	TRC_1	CANR4	2042403	2050010	7608
Rca4_S1_h2_centromere	TRC_1	CANR4	2053183	2096530	43348
Rca4_S1_h2_centromere	TRC_1	CANR4	2114589	2127153	12565
Rca4_S1_h2_centromere	TRC_1	CANR4	2128985	2144865	15881
Rca4_S1_h2_centromere	TRC_1	CANR4	2156346	2187594	31249
Rca4_S1_h2_centromere	TRC_1	CANR4	2204416	2246636	42221
Rca4_S1_h2_centromere	TRC_1	CANR4	2247338	2260792	13455
Rca4_S1_h2_centromere	TRC_1	CANR4	2276694	2329105	52412
Rca4_S1_h2_centromere	TRC_1	CANR4	2339970	2361448	21479
Rca4_S1_h2_centromere	TRC_1	CANR4	2375644	2417965	42322
Rca4_S1_h2_centromere	TRC_1	CANR4	2427098	2445083	17986
Rca4_S1_h2_centromere	TRC_1	CANR4	2476939	2546390	69452
Rca4_S1_h2_centromere	TRC_1	CANR4	2563286	2568729	5444
Rca4_S1_h2_centromere	TRC_1	CANR4	2608580	2840079	231500
Rca4_S1_h2_centromere	TRC_1	CANR4	2860153	2866564	6412
Rca4_S1_h2_centromere	TRC_1	CANR4	2941367	3016802	75436
Rca4_S1_h2_centromere	TRC_1	CANR4	3025444	3207013	181570
Rca4_S1_h2_centromere	TRC_1	CANR4	3250170	3255741	5572
Rca4_S2_centromere	centromere	centromere	1	1574941	1574941
Rca4_S2_centromere	Class_I|LTR|Ty3/gypsy|non-chromovirus|OTA|Athila	Class_I|LTR|Ty3/gypsy|non-chromovirus|OTA|Athila	71118	87671	16554
Rca4_S2_centromere	Class_I|LTR|Ty3/gypsy|non-chromovirus|OTA|Athila	Class_I|LTR|Ty3/gypsy|non-chromovirus|OTA|Athila	352253	356128	3876
Rca4_S2_centromere	Class_I|LTR|Ty3/gypsy|non-chromovirus|OTA|Athila	Class_I|LTR|Ty3/gypsy|non-chromovirus|OTA|Athila	482331	484496	2166
Rca4_S2_centromere	Class_I|LTR|Ty3/gypsy|non-chromovirus|OTA|Athila	Class_I|LTR|Ty3/gypsy|non-chromovirus|OTA|Athila	489357	493452	4096
Rca4_S2_centromere	Class_I|LTR|Ty3/gypsy|non-chromovirus|OTA|Athila	Class_I|LTR|Ty3/gypsy|non-chromovirus|OTA|Athila	611031	624776	13746
Rca4_S2_centromere	Class_I|LTR|Ty3/gypsy|non-chromovirus|OTA|Athila	Class_I|LTR|Ty3/gypsy|non-chromovirus|OTA|Athila	734713	741531	6819
Rca4_S2_centromere	Class_I|LTR|Ty3/gypsy|non-chromovirus|OTA|Athila	Class_I|LTR|Ty3/gypsy|non-chromovirus|OTA|Athila	785163	788540	3378
Rca4_S2_centromere	Class_I|LTR|Ty3/gypsy|non-chromovirus|OTA|Athila	Class_I|LTR|Ty3/gypsy|non-chromovirus|OTA|Athila	789524	804551	15028
Rca4_S2_centromere	Class_I|LTR|Ty3/gypsy|non-chromovirus|OTA|Athila	Class_I|LTR|Ty3/gypsy|non-chromovirus|OTA|Athila	828631	842302	13672
Rca4_S2_centromere	Class_I|LTR|Ty3/gypsy|non-chromovirus|OTA|Athila	Class_I|LTR|Ty3/gypsy|non-chromovirus|OTA|Athila	879646	884721	5076
Rca4_S2_centromere	Class_I|LTR|Ty3/gypsy|non-chromovirus|OTA|Athila	Class_I|LTR|Ty3/gypsy|non-chromovirus|OTA|Athila	1127769	1143703	15935
Rca4_S2_centromere	Class_I|LTR|Ty3/gypsy|non-chromovirus|OTA|Athila	Class_I|LTR|Ty3/gypsy|non-chromovirus|OTA|Athila	1138122	1153148	15027
Rca4_S2_centromere	Class_I|LTR|Ty3/gypsy|non-chromovirus|OTA|Athila	Class_I|LTR|Ty3/gypsy|non-chromovirus|OTA|Athila	1177748	1191419	13672
Rca4_S2_centromere	Class_I|LTR|Ty3/gypsy|non-chromovirus|OTA|Athila	Class_I|LTR|Ty3/gypsy|non-chromovirus|OTA|Athila	1235559	1240634	5076
Rca4_S2_centromere	Class_I|LTR|Ty3/gypsy|non-chromovirus|OTA|Athila	Class_I|LTR|Ty3/gypsy|non-chromovirus|OTA|Athila	1339750	1353466	13717
Rca4_S2_centromere	Class_I|LTR|Ty3/gypsy|non-chromovirus|OTA|Athila	Class_I|LTR|Ty3/gypsy|non-chromovirus|OTA|Athila	1349284	1361135	11852
Rca4_S2_centromere	Class_I|LTR|Ty3/gypsy|non-chromovirus|OTA|Athila	Class_I|LTR|Ty3/gypsy|non-chromovirus|OTA|Athila	1388210	1391600	3391
Rca4_S2_centromere	Class_I|LTR|Ty3/gypsy|non-chromovirus|OTA|Athila	Class_I|LTR|Ty3/gypsy|non-chromovirus|OTA|Athila	1441811	1446873	5063
Rca4_S2_centromere	Class_I|LTR|Ty3/gypsy|non-chromovirus|OTA|Athila	Class_I|LTR|Ty3/gypsy|non-chromovirus|OTA|Athila	1533960	1547942	13983
Rca4_S2_centromere	Class_I|LTR|Ty3/gypsy|non-chromovirus|OTA|Athila	Class_I|LTR|Ty3/gypsy|non-chromovirus|OTA|Athila	1550497	1564134	13638
Rca4_S2_centromere	TRC_1	CANR4	118686	147493	28808
Rca4_S2_centromere	TRC_1	CANR4	158000	223869	65870
Rca4_S2_centromere	TRC_1	CANR4	233372	279711	46340
Rca4_S2_centromere	TRC_1	CANR4	296805	351087	54283
Rca4_S2_centromere	TRC_1	CANR4	365252	430733	65482
Rca4_S2_centromere	TRC_1	CANR4	446274	458621	12348
Rca4_S2_centromere	TRC_1	CANR4	501668	606809	105142
Rca4_S2_centromere	TRC_1	CANR4	627369	727954	100586
Rca4_S2_centromere	TRC_1	CANR4	753117	758629	5513
Rca4_S2_centromere	TRC_1	CANR4	776765	784011	7247
Rca4_S2_centromere	TRC_1	CANR4	815801	824799	8999
Rca4_S2_centromere	TRC_1	CANR4	842304	848072	5769
Rca4_S2_centromere	TRC_1	CANR4	851841	876192	24352
Rca4_S2_centromere	TRC_1	CANR4	889010	1102590	213581
Rca4_S2_centromere	TRC_1	CANR4	1164245	1173916	9672
Rca4_S2_centromere	TRC_1	CANR4	1191421	1196932	5512
Rca4_S2_centromere	TRC_1	CANR4	1200828	1232095	31268
Rca4_S2_centromere	TRC_1	CANR4	1244941	1257003	12063
Rca4_S2_centromere	TRC_1	CANR4	1279028	1321640	42613
Rca4_S2_centromere	TRC_1	CANR4	1361449	1386125	24677
Rca5_R3_centromere	centromere	centromere	1	3107924	3107924
Rca5_R3_centromere	Class_I|LTR|Ty3/gypsy|non-chromovirus|OTA|Athila	Class_I|LTR|Ty3/gypsy|non-chromovirus|OTA|Athila	3437	5105	1669
Rca5_R3_centromere	Class_I|LTR|Ty3/gypsy|non-chromovirus|OTA|Athila	Class_I|LTR|Ty3/gypsy|non-chromovirus|OTA|Athila	5303	19772	14470
Rca5_R3_centromere	Class_I|LTR|Ty3/gypsy|non-chromovirus|OTA|Athila	Class_I|LTR|Ty3/gypsy|non-chromovirus|OTA|Athila	19789	21307	1519
Rca5_R3_centromere	Class_I|LTR|Ty3/gypsy|non-chromovirus|OTA|Athila	Class_I|LTR|Ty3/gypsy|non-chromovirus|OTA|Athila	26921	31045	4125
Rca5_R3_centromere	Class_I|LTR|Ty3/gypsy|non-chromovirus|OTA|Athila	Class_I|LTR|Ty3/gypsy|non-chromovirus|OTA|Athila	103722	116336	12615
Rca5_R3_centromere	Class_I|LTR|Ty3/gypsy|non-chromovirus|OTA|Athila	Class_I|LTR|Ty3/gypsy|non-chromovirus|OTA|Athila	278273	280697	2425
Rca5_R3_centromere	Class_I|LTR|Ty3/gypsy|non-chromovirus|OTA|Athila	Class_I|LTR|Ty3/gypsy|non-chromovirus|OTA|Athila	286669	288560	1892
Rca5_R3_centromere	Class_I|LTR|Ty3/gypsy|non-chromovirus|OTA|Athila	Class_I|LTR|Ty3/gypsy|non-chromovirus|OTA|Athila	1141928	1155942	14015
Rca5_R3_centromere	Class_I|LTR|Ty3/gypsy|non-chromovirus|OTA|Athila	Class_I|LTR|Ty3/gypsy|non-chromovirus|OTA|Athila	1364639	1378762	14124
Rca5_R3_centromere	Class_I|LTR|Ty3/gypsy|non-chromovirus|OTA|Athila	Class_I|LTR|Ty3/gypsy|non-chromovirus|OTA|Athila	1956416	1959733	3318
Rca5_R3_centromere	Class_I|LTR|Ty3/gypsy|non-chromovirus|OTA|Athila	Class_I|LTR|Ty3/gypsy|non-chromovirus|OTA|Athila	2825904	2835915	10012
Rca5_R3_centromere	Class_I|LTR|Ty3/gypsy|non-chromovirus|OTA|Athila	Class_I|LTR|Ty3/gypsy|non-chromovirus|OTA|Athila	2835934	2848032	12099
Rca5_R3_centromere	Class_I|LTR|Ty3/gypsy|non-chromovirus|OTA|Athila	Class_I|LTR|Ty3/gypsy|non-chromovirus|OTA|Athila	2972540	2974483	1944
Rca5_R3_centromere	Class_I|LTR|Ty3/gypsy|non-chromovirus|OTA|Athila	Class_I|LTR|Ty3/gypsy|non-chromovirus|OTA|Athila	2977503	2979930	2428
Rca5_R3_centromere	Class_I|LTR|Ty3/gypsy|non-chromovirus|OTA|Athila	Class_I|LTR|Ty3/gypsy|non-chromovirus|OTA|Athila	3015834	3029741	13908
Rca5_R3_centromere	Class_I|LTR|Ty3/gypsy|non-chromovirus|OTA|Athila	Class_I|LTR|Ty3/gypsy|non-chromovirus|OTA|Athila	3030269	3045827	15559
Rca5_R3_centromere	Class_I|LTR|Ty3/gypsy|non-chromovirus|OTA|Athila	Class_I|LTR|Ty3/gypsy|non-chromovirus|OTA|Athila	3059422	3075081	15660
Rca5_R3_centromere	Class_I|LTR|Ty3/gypsy|non-chromovirus|OTA|Athila	Class_I|LTR|Ty3/gypsy|non-chromovirus|OTA|Athila	3069488	3084362	14875
Rca5_R3_centromere	TRC_1	CANR4	451965	736483	284519
Rca5_R3_centromere	TRC_1	CANR4	738356	764901	26546
Rca5_R3_centromere	TRC_1	CANR4	782530	877129	94600
Rca5_R3_centromere	TRC_1	CANR4	879675	942855	63181
Rca5_R3_centromere	TRC_1	CANR4	951706	1133509	181804
Rca5_R3_centromere	TRC_1	CANR4	1154850	1364638	209789
Rca5_R3_centromere	TRC_1	CANR4	1377581	1697157	319577
Rca5_R3_centromere	TRC_1	CANR4	1706175	1956419	250245
Rca5_R3_centromere	TRC_1	CANR4	1964031	2081975	117945
Rca5_R3_centromere	TRC_1	CANR4	2084279	2309362	225084
Rca5_R3_centromere	TRC_1	CANR4	2311119	2823569	512451
Rca5_R3_centromere	TRC_1	CANR4	2851067	2911191	60125
Rca5_R3_centromere	TRC_1	CANR4	2920191	2931128	10938
Rca5_R4_centromere	centromere	centromere	1	2343000	2343000
Rca5_R4_centromere	Class_I|LTR|Ty3/gypsy|non-chromovirus|OTA|Athila	Class_I|LTR|Ty3/gypsy|non-chromovirus|OTA|Athila	39143	58170	19028
Rca5_R4_centromere	Class_I|LTR|Ty3/gypsy|non-chromovirus|OTA|Athila	Class_I|LTR|Ty3/gypsy|non-chromovirus|OTA|Athila	76192	90189	13998
Rca5_R4_centromere	Class_I|LTR|Ty3/gypsy|non-chromovirus|OTA|Athila	Class_I|LTR|Ty3/gypsy|non-chromovirus|OTA|Athila	265289	281331	16043
Rca5_R4_centromere	Class_I|LTR|Ty3/gypsy|non-chromovirus|OTA|Athila	Class_I|LTR|Ty3/gypsy|non-chromovirus|OTA|Athila	275767	290834	15068
Rca5_R4_centromere	Class_I|LTR|Ty3/gypsy|non-chromovirus|OTA|Athila	Class_I|LTR|Ty3/gypsy|non-chromovirus|OTA|Athila	514157	519244	5088
Rca5_R4_centromere	Class_I|LTR|Ty3/gypsy|non-chromovirus|OTA|Athila	Class_I|LTR|Ty3/gypsy|non-chromovirus|OTA|Athila	542542	556276	13735
Rca5_R4_centromere	Class_I|LTR|Ty3/gypsy|non-chromovirus|OTA|Athila	Class_I|LTR|Ty3/gypsy|non-chromovirus|OTA|Athila	559740	563117	3378
Rca5_R4_centromere	Class_I|LTR|Ty3/gypsy|non-chromovirus|OTA|Athila	Class_I|LTR|Ty3/gypsy|non-chromovirus|OTA|Athila	594587	599662	5076
Rca5_R4_centromere	Class_I|LTR|Ty3/gypsy|non-chromovirus|OTA|Athila	Class_I|LTR|Ty3/gypsy|non-chromovirus|OTA|Athila	631203	645261	14059
Rca5_R4_centromere	Class_I|LTR|Ty3/gypsy|non-chromovirus|OTA|Athila	Class_I|LTR|Ty3/gypsy|non-chromovirus|OTA|Athila	650633	665985	15353
Rca5_R4_centromere	Class_I|LTR|Ty3/gypsy|non-chromovirus|OTA|Athila	Class_I|LTR|Ty3/gypsy|non-chromovirus|OTA|Athila	665472	679434	13963
Rca5_R4_centromere	Class_I|LTR|Ty3/gypsy|non-chromovirus|OTA|Athila	Class_I|LTR|Ty3/gypsy|non-chromovirus|OTA|Athila	680022	694540	14519
Rca5_R4_centromere	Class_I|LTR|Ty3/gypsy|non-chromovirus|OTA|Athila	Class_I|LTR|Ty3/gypsy|non-chromovirus|OTA|Athila	705125	718757	13633
Rca5_R4_centromere	Class_I|LTR|Ty3/gypsy|non-chromovirus|OTA|Athila	Class_I|LTR|Ty3/gypsy|non-chromovirus|OTA|Athila	722737	724212	1476
Rca5_R4_centromere	Class_I|LTR|Ty3/gypsy|non-chromovirus|OTA|Athila	Class_I|LTR|Ty3/gypsy|non-chromovirus|OTA|Athila	725585	740675	15091
Rca5_R4_centromere	Class_I|LTR|Ty3/gypsy|non-chromovirus|OTA|Athila	Class_I|LTR|Ty3/gypsy|non-chromovirus|OTA|Athila	735105	751323	16219
Rca5_R4_centromere	Class_I|LTR|Ty3/gypsy|non-chromovirus|OTA|Athila	Class_I|LTR|Ty3/gypsy|non-chromovirus|OTA|Athila	759095	774230	15136
Rca5_R4_centromere	Class_I|LTR|Ty3/gypsy|non-chromovirus|OTA|Athila	Class_I|LTR|Ty3/gypsy|non-chromovirus|OTA|Athila	793880	807478	13599
Rca5_R4_centromere	Class_I|LTR|Ty3/gypsy|non-chromovirus|OTA|Athila	Class_I|LTR|Ty3/gypsy|non-chromovirus|OTA|Athila	812523	815738	3216
Rca5_R4_centromere	Class_I|LTR|Ty3/gypsy|non-chromovirus|OTA|Athila	Class_I|LTR|Ty3/gypsy|non-chromovirus|OTA|Athila	815986	827380	11395
Rca5_R4_centromere	Class_I|LTR|Ty3/gypsy|non-chromovirus|OTA|Athila	Class_I|LTR|Ty3/gypsy|non-chromovirus|OTA|Athila	827386	828992	1607
Rca5_R4_centromere	Class_I|LTR|Ty3/gypsy|non-chromovirus|OTA|Athila	Class_I|LTR|Ty3/gypsy|non-chromovirus|OTA|Athila	858221	861572	3352
Rca5_R4_centromere	Class_I|LTR|Ty3/gypsy|non-chromovirus|OTA|Athila	Class_I|LTR|Ty3/gypsy|non-chromovirus|OTA|Athila	888655	902628	13974
Rca5_R4_centromere	Class_I|LTR|Ty3/gypsy|non-chromovirus|OTA|Athila	Class_I|LTR|Ty3/gypsy|non-chromovirus|OTA|Athila	932654	951205	18552
Rca5_R4_centromere	Class_I|LTR|Ty3/gypsy|non-chromovirus|OTA|Athila	Class_I|LTR|Ty3/gypsy|non-chromovirus|OTA|Athila	951220	965140	13921
Rca5_R4_centromere	Class_I|LTR|Ty3/gypsy|non-chromovirus|OTA|Athila	Class_I|LTR|Ty3/gypsy|non-chromovirus|OTA|Athila	1022474	1036409	13936
Rca5_R4_centromere	Class_I|LTR|Ty3/gypsy|non-chromovirus|OTA|Athila	Class_I|LTR|Ty3/gypsy|non-chromovirus|OTA|Athila	1036587	1042075	5489
Rca5_R4_centromere	Class_I|LTR|Ty3/gypsy|non-chromovirus|OTA|Athila	Class_I|LTR|Ty3/gypsy|non-chromovirus|OTA|Athila	1070097	1079657	9561
Rca5_R4_centromere	Class_I|LTR|Ty3/gypsy|non-chromovirus|OTA|Athila	Class_I|LTR|Ty3/gypsy|non-chromovirus|OTA|Athila	1092230	1093891	1662
Rca5_R4_centromere	Class_I|LTR|Ty3/gypsy|non-chromovirus|OTA|Athila	Class_I|LTR|Ty3/gypsy|non-chromovirus|OTA|Athila	1100317	1102250	1934
Rca5_R4_centromere	Class_I|LTR|Ty3/gypsy|non-chromovirus|OTA|Athila	Class_I|LTR|Ty3/gypsy|non-chromovirus|OTA|Athila	1109665	1111611	1947
Rca5_R4_centromere	Class_I|LTR|Ty3/gypsy|non-chromovirus|OTA|Athila	Class_I|LTR|Ty3/gypsy|non-chromovirus|OTA|Athila	1119258	1121686	2429
Rca5_R4_centromere	Class_I|LTR|Ty3/gypsy|non-chromovirus|OTA|Athila	Class_I|LTR|Ty3/gypsy|non-chromovirus|OTA|Athila	1134328	1148350	14023
Rca5_R4_centromere	Class_I|LTR|Ty3/gypsy|non-chromovirus|OTA|Athila	Class_I|LTR|Ty3/gypsy|non-chromovirus|OTA|Athila	1172590	1186570	13981
Rca5_R4_centromere	Class_I|LTR|Ty3/gypsy|non-chromovirus|OTA|Athila	Class_I|LTR|Ty3/gypsy|non-chromovirus|OTA|Athila	1186819	1191912	5094
Rca5_R4_centromere	Class_I|LTR|Ty3/gypsy|non-chromovirus|OTA|Athila	Class_I|LTR|Ty3/gypsy|non-chromovirus|OTA|Athila	1201463	1215952	14490
Rca5_R4_centromere	Class_I|LTR|Ty3/gypsy|non-chromovirus|OTA|Athila	Class_I|LTR|Ty3/gypsy|non-chromovirus|OTA|Athila	1223021	1229655	6635
Rca5_R4_centromere	Class_I|LTR|Ty3/gypsy|non-chromovirus|OTA|Athila	Class_I|LTR|Ty3/gypsy|non-chromovirus|OTA|Athila	1235712	1236809	1098
Rca5_R4_centromere	Class_I|LTR|Ty3/gypsy|non-chromovirus|OTA|Athila	Class_I|LTR|Ty3/gypsy|non-chromovirus|OTA|Athila	1308655	1313407	4753
Rca5_R4_centromere	Class_I|LTR|Ty3/gypsy|non-chromovirus|OTA|Athila	Class_I|LTR|Ty3/gypsy|non-chromovirus|OTA|Athila	1374312	1389413	15102
Rca5_R4_centromere	Class_I|LTR|Ty3/gypsy|non-chromovirus|OTA|Athila	Class_I|LTR|Ty3/gypsy|non-chromovirus|OTA|Athila	1386801	1400818	14018
Rca5_R4_centromere	Class_I|LTR|Ty3/gypsy|non-chromovirus|OTA|Athila	Class_I|LTR|Ty3/gypsy|non-chromovirus|OTA|Athila	1497215	1511744	14530
Rca5_R4_centromere	Class_I|LTR|Ty3/gypsy|non-chromovirus|OTA|Athila	Class_I|LTR|Ty3/gypsy|non-chromovirus|OTA|Athila	1521339	1524716	3378
Rca5_R4_centromere	Class_I|LTR|Ty3/gypsy|non-chromovirus|OTA|Athila	Class_I|LTR|Ty3/gypsy|non-chromovirus|OTA|Athila	1559756	1573687	13932
Rca5_R4_centromere	Class_I|LTR|Ty3/gypsy|non-chromovirus|OTA|Athila	Class_I|LTR|Ty3/gypsy|non-chromovirus|OTA|Athila	1580293	1585389	5097
Rca5_R4_centromere	Class_I|LTR|Ty3/gypsy|non-chromovirus|OTA|Athila	Class_I|LTR|Ty3/gypsy|non-chromovirus|OTA|Athila	1590709	1594581	3873
Rca5_R4_centromere	Class_I|LTR|Ty3/gypsy|non-chromovirus|OTA|Athila	Class_I|LTR|Ty3/gypsy|non-chromovirus|OTA|Athila	1594646	1608618	13973
Rca5_R4_centromere	Class_I|LTR|Ty3/gypsy|non-chromovirus|OTA|Athila	Class_I|LTR|Ty3/gypsy|non-chromovirus|OTA|Athila	1633717	1636149	2433
Rca5_R4_centromere	Class_I|LTR|Ty3/gypsy|non-chromovirus|OTA|Athila	Class_I|LTR|Ty3/gypsy|non-chromovirus|OTA|Athila	1671716	1675092	3377
Rca5_R4_centromere	Class_I|LTR|Ty3/gypsy|non-chromovirus|OTA|Athila	Class_I|LTR|Ty3/gypsy|non-chromovirus|OTA|Athila	1682182	1695833	13652
Rca5_R4_centromere	Class_I|LTR|Ty3/gypsy|non-chromovirus|OTA|Athila	Class_I|LTR|Ty3/gypsy|non-chromovirus|OTA|Athila	1720283	1723432	3150
Rca5_R4_centromere	Class_I|LTR|Ty3/gypsy|non-chromovirus|OTA|Athila	Class_I|LTR|Ty3/gypsy|non-chromovirus|OTA|Athila	1751164	1752810	1647
Rca5_R4_centromere	Class_I|LTR|Ty3/gypsy|non-chromovirus|OTA|Athila	Class_I|LTR|Ty3/gypsy|non-chromovirus|OTA|Athila	1809714	1824668	14955
Rca5_R4_centromere	Class_I|LTR|Ty3/gypsy|non-chromovirus|OTA|Athila	Class_I|LTR|Ty3/gypsy|non-chromovirus|OTA|Athila	1873408	1875363	1956
Rca5_R4_centromere	Class_I|LTR|Ty3/gypsy|non-chromovirus|OTA|Athila	Class_I|LTR|Ty3/gypsy|non-chromovirus|OTA|Athila	1885271	1887330	2060
Rca5_R4_centromere	Class_I|LTR|Ty3/gypsy|non-chromovirus|OTA|Athila	Class_I|LTR|Ty3/gypsy|non-chromovirus|OTA|Athila	1908827	1917475	8649
Rca5_R4_centromere	Class_I|LTR|Ty3/gypsy|non-chromovirus|OTA|Athila	Class_I|LTR|Ty3/gypsy|non-chromovirus|OTA|Athila	1917476	1919631	2156
Rca5_R4_centromere	Class_I|LTR|Ty3/gypsy|non-chromovirus|OTA|Athila	Class_I|LTR|Ty3/gypsy|non-chromovirus|OTA|Athila	1920329	1931293	10965
Rca5_R4_centromere	Class_I|LTR|Ty3/gypsy|non-chromovirus|OTA|Athila	Class_I|LTR|Ty3/gypsy|non-chromovirus|OTA|Athila	1932503	1939993	7491
Rca5_R4_centromere	Class_I|LTR|Ty3/gypsy|non-chromovirus|OTA|Athila	Class_I|LTR|Ty3/gypsy|non-chromovirus|OTA|Athila	1949170	1958374	9205
Rca5_R4_centromere	Class_I|LTR|Ty3/gypsy|non-chromovirus|OTA|Athila	Class_I|LTR|Ty3/gypsy|non-chromovirus|OTA|Athila	1974214	1975845	1632
Rca5_R4_centromere	Class_I|LTR|Ty3/gypsy|non-chromovirus|OTA|Athila	Class_I|LTR|Ty3/gypsy|non-chromovirus|OTA|Athila	2030493	2033874	3382
Rca5_R4_centromere	Class_I|LTR|Ty3/gypsy|non-chromovirus|OTA|Athila	Class_I|LTR|Ty3/gypsy|non-chromovirus|OTA|Athila	2039598	2053588	13991
Rca5_R4_centromere	Class_I|LTR|Ty3/gypsy|non-chromovirus|OTA|Athila	Class_I|LTR|Ty3/gypsy|non-chromovirus|OTA|Athila	2078906	2081833	2928
Rca5_R4_centromere	Class_I|LTR|Ty3/gypsy|non-chromovirus|OTA|Athila	Class_I|LTR|Ty3/gypsy|non-chromovirus|OTA|Athila	2103746	2105406	1661
Rca5_R4_centromere	Class_I|LTR|Ty3/gypsy|non-chromovirus|OTA|Athila	Class_I|LTR|Ty3/gypsy|non-chromovirus|OTA|Athila	2114126	2125659	11534
Rca5_R4_centromere	Class_I|LTR|Ty3/gypsy|non-chromovirus|OTA|Athila	Class_I|LTR|Ty3/gypsy|non-chromovirus|OTA|Athila	2123316	2136541	13226
Rca5_R4_centromere	Class_I|LTR|Ty3/gypsy|non-chromovirus|OTA|Athila	Class_I|LTR|Ty3/gypsy|non-chromovirus|OTA|Athila	2143973	2157412	13440
Rca5_R4_centromere	Class_I|LTR|Ty3/gypsy|non-chromovirus|OTA|Athila	Class_I|LTR|Ty3/gypsy|non-chromovirus|OTA|Athila	2186252	2207186	20935
Rca5_S1_h1_centromere	centromere	centromere	1	3998000	3998000
Rca5_S1_h1_centromere	Class_I|LTR|Ty3/gypsy|chromovirus|CRM	Class_I|LTR|Ty3/gypsy|chromovirus|CRM	2848018	2855063	7046
Rca5_S1_h1_centromere	Class_I|LTR|Ty3/gypsy|non-chromovirus|OTA|Athila	Class_I|LTR|Ty3/gypsy|non-chromovirus|OTA|Athila	61252	73390	12139
Rca5_S1_h1_centromere	Class_I|LTR|Ty3/gypsy|non-chromovirus|OTA|Athila	Class_I|LTR|Ty3/gypsy|non-chromovirus|OTA|Athila	76086	77068	983
Rca5_S1_h1_centromere	Class_I|LTR|Ty3/gypsy|non-chromovirus|OTA|Athila	Class_I|LTR|Ty3/gypsy|non-chromovirus|OTA|Athila	89183	90362	1180
Rca5_S1_h1_centromere	Class_I|LTR|Ty3/gypsy|non-chromovirus|OTA|Athila	Class_I|LTR|Ty3/gypsy|non-chromovirus|OTA|Athila	105466	108842	3377
Rca5_S1_h1_centromere	Class_I|LTR|Ty3/gypsy|non-chromovirus|OTA|Athila	Class_I|LTR|Ty3/gypsy|non-chromovirus|OTA|Athila	152909	168218	15310
Rca5_S1_h1_centromere	Class_I|LTR|Ty3/gypsy|non-chromovirus|OTA|Athila	Class_I|LTR|Ty3/gypsy|non-chromovirus|OTA|Athila	401335	407490	6156
Rca5_S1_h1_centromere	Class_I|LTR|Ty3/gypsy|non-chromovirus|OTA|Athila	Class_I|LTR|Ty3/gypsy|non-chromovirus|OTA|Athila	430119	432926	2808
Rca5_S1_h1_centromere	Class_I|LTR|Ty3/gypsy|non-chromovirus|OTA|Athila	Class_I|LTR|Ty3/gypsy|non-chromovirus|OTA|Athila	434893	436831	1939
Rca5_S1_h1_centromere	Class_I|LTR|Ty3/gypsy|non-chromovirus|OTA|Athila	Class_I|LTR|Ty3/gypsy|non-chromovirus|OTA|Athila	452567	462633	10067
Rca5_S1_h1_centromere	Class_I|LTR|Ty3/gypsy|non-chromovirus|OTA|Athila	Class_I|LTR|Ty3/gypsy|non-chromovirus|OTA|Athila	479438	491029	11592
Rca5_S1_h1_centromere	Class_I|LTR|Ty3/gypsy|non-chromovirus|OTA|Athila	Class_I|LTR|Ty3/gypsy|non-chromovirus|OTA|Athila	654592	665461	10870
Rca5_S1_h1_centromere	Class_I|LTR|Ty3/gypsy|non-chromovirus|OTA|Athila	Class_I|LTR|Ty3/gypsy|non-chromovirus|OTA|Athila	761742	773728	11987
Rca5_S1_h1_centromere	Class_I|LTR|Ty3/gypsy|non-chromovirus|OTA|Athila	Class_I|LTR|Ty3/gypsy|non-chromovirus|OTA|Athila	777832	790623	12792
Rca5_S1_h1_centromere	Class_I|LTR|Ty3/gypsy|non-chromovirus|OTA|Athila	Class_I|LTR|Ty3/gypsy|non-chromovirus|OTA|Athila	1015661	1029160	13500
Rca5_S1_h1_centromere	Class_I|LTR|Ty3/gypsy|non-chromovirus|OTA|Athila	Class_I|LTR|Ty3/gypsy|non-chromovirus|OTA|Athila	1095895	1110105	14211
Rca5_S1_h1_centromere	Class_I|LTR|Ty3/gypsy|non-chromovirus|OTA|Athila	Class_I|LTR|Ty3/gypsy|non-chromovirus|OTA|Athila	1148522	1161964	13443
Rca5_S1_h1_centromere	Class_I|LTR|Ty3/gypsy|non-chromovirus|OTA|Athila	Class_I|LTR|Ty3/gypsy|non-chromovirus|OTA|Athila	1211118	1223444	12327
Rca5_S1_h1_centromere	Class_I|LTR|Ty3/gypsy|non-chromovirus|OTA|Athila	Class_I|LTR|Ty3/gypsy|non-chromovirus|OTA|Athila	1264841	1269884	5044
Rca5_S1_h1_centromere	Class_I|LTR|Ty3/gypsy|non-chromovirus|OTA|Athila	Class_I|LTR|Ty3/gypsy|non-chromovirus|OTA|Athila	1271948	1285813	13866
Rca5_S1_h1_centromere	Class_I|LTR|Ty3/gypsy|non-chromovirus|OTA|Athila	Class_I|LTR|Ty3/gypsy|non-chromovirus|OTA|Athila	1338164	1343233	5070
Rca5_S1_h1_centromere	Class_I|LTR|Ty3/gypsy|non-chromovirus|OTA|Athila	Class_I|LTR|Ty3/gypsy|non-chromovirus|OTA|Athila	1345401	1353300	7900
Rca5_S1_h1_centromere	Class_I|LTR|Ty3/gypsy|non-chromovirus|OTA|Athila	Class_I|LTR|Ty3/gypsy|non-chromovirus|OTA|Athila	1410809	1412332	1524
Rca5_S1_h1_centromere	Class_I|LTR|Ty3/gypsy|non-chromovirus|OTA|Athila	Class_I|LTR|Ty3/gypsy|non-chromovirus|OTA|Athila	1431178	1432824	1647
Rca5_S1_h1_centromere	Class_I|LTR|Ty3/gypsy|non-chromovirus|OTA|Athila	Class_I|LTR|Ty3/gypsy|non-chromovirus|OTA|Athila	1471628	1490814	19187
Rca5_S1_h1_centromere	Class_I|LTR|Ty3/gypsy|non-chromovirus|OTA|Athila	Class_I|LTR|Ty3/gypsy|non-chromovirus|OTA|Athila	1493981	1496720	2740
Rca5_S1_h1_centromere	Class_I|LTR|Ty3/gypsy|non-chromovirus|OTA|Athila	Class_I|LTR|Ty3/gypsy|non-chromovirus|OTA|Athila	1515491	1518868	3378
Rca5_S1_h1_centromere	Class_I|LTR|Ty3/gypsy|non-chromovirus|OTA|Athila	Class_I|LTR|Ty3/gypsy|non-chromovirus|OTA|Athila	1531423	1536508	5086
Rca5_S1_h1_centromere	Class_I|LTR|Ty3/gypsy|non-chromovirus|OTA|Athila	Class_I|LTR|Ty3/gypsy|non-chromovirus|OTA|Athila	1616648	1618147	1500
Rca5_S1_h1_centromere	Class_I|LTR|Ty3/gypsy|non-chromovirus|OTA|Athila	Class_I|LTR|Ty3/gypsy|non-chromovirus|OTA|Athila	1620287	1621811	1525
Rca5_S1_h1_centromere	Class_I|LTR|Ty3/gypsy|non-chromovirus|OTA|Athila	Class_I|LTR|Ty3/gypsy|non-chromovirus|OTA|Athila	1626636	1628564	1929
Rca5_S1_h1_centromere	Class_I|LTR|Ty3/gypsy|non-chromovirus|OTA|Athila	Class_I|LTR|Ty3/gypsy|non-chromovirus|OTA|Athila	1637152	1639581	2430
Rca5_S1_h1_centromere	Class_I|LTR|Ty3/gypsy|non-chromovirus|OTA|Athila	Class_I|LTR|Ty3/gypsy|non-chromovirus|OTA|Athila	1683067	1685233	2167
Rca5_S1_h1_centromere	Class_I|LTR|Ty3/gypsy|non-chromovirus|OTA|Athila	Class_I|LTR|Ty3/gypsy|non-chromovirus|OTA|Athila	1693147	1694808	1662
Rca5_S1_h1_centromere	Class_I|LTR|Ty3/gypsy|non-chromovirus|OTA|Athila	Class_I|LTR|Ty3/gypsy|non-chromovirus|OTA|Athila	1700237	1714056	13820
Rca5_S1_h1_centromere	Class_I|LTR|Ty3/gypsy|non-chromovirus|OTA|Athila	Class_I|LTR|Ty3/gypsy|non-chromovirus|OTA|Athila	1720359	1734966	14608
Rca5_S1_h1_centromere	Class_I|LTR|Ty3/gypsy|non-chromovirus|OTA|Athila	Class_I|LTR|Ty3/gypsy|non-chromovirus|OTA|Athila	1774674	1789556	14883
Rca5_S1_h1_centromere	Class_I|LTR|Ty3/gypsy|non-chromovirus|OTA|Athila	Class_I|LTR|Ty3/gypsy|non-chromovirus|OTA|Athila	1783973	1796543	12571
Rca5_S1_h1_centromere	Class_I|LTR|Ty3/gypsy|non-chromovirus|OTA|Athila	Class_I|LTR|Ty3/gypsy|non-chromovirus|OTA|Athila	2042294	2055723	13430
Rca5_S1_h1_centromere	Class_I|LTR|Ty3/gypsy|non-chromovirus|OTA|Athila	Class_I|LTR|Ty3/gypsy|non-chromovirus|OTA|Athila	2244589	2257799	13211
Rca5_S1_h1_centromere	Class_I|LTR|Ty3/gypsy|non-chromovirus|OTA|Athila	Class_I|LTR|Ty3/gypsy|non-chromovirus|OTA|Athila	2326581	2341259	14679
Rca5_S1_h1_centromere	Class_I|LTR|Ty3/gypsy|non-chromovirus|OTA|Athila	Class_I|LTR|Ty3/gypsy|non-chromovirus|OTA|Athila	2367553	2382548	14996
Rca5_S1_h1_centromere	Class_I|LTR|Ty3/gypsy|non-chromovirus|OTA|Athila	Class_I|LTR|Ty3/gypsy|non-chromovirus|OTA|Athila	2381043	2398150	17108
Rca5_S1_h1_centromere	Class_I|LTR|Ty3/gypsy|non-chromovirus|OTA|Athila	Class_I|LTR|Ty3/gypsy|non-chromovirus|OTA|Athila	2395883	2409077	13195
Rca5_S1_h1_centromere	Class_I|LTR|Ty3/gypsy|non-chromovirus|OTA|Athila	Class_I|LTR|Ty3/gypsy|non-chromovirus|OTA|Athila	2458049	2471482	13434
Rca5_S1_h1_centromere	Class_I|LTR|Ty3/gypsy|non-chromovirus|OTA|Athila	Class_I|LTR|Ty3/gypsy|non-chromovirus|OTA|Athila	2486033	2488462	2430
Rca5_S1_h1_centromere	Class_I|LTR|Ty3/gypsy|non-chromovirus|OTA|Athila	Class_I|LTR|Ty3/gypsy|non-chromovirus|OTA|Athila	2497263	2499131	1869
Rca5_S1_h1_centromere	Class_I|LTR|Ty3/gypsy|non-chromovirus|OTA|Athila	Class_I|LTR|Ty3/gypsy|non-chromovirus|OTA|Athila	2507526	2516465	8940
Rca5_S1_h1_centromere	Class_I|LTR|Ty3/gypsy|non-chromovirus|OTA|Athila	Class_I|LTR|Ty3/gypsy|non-chromovirus|OTA|Athila	2514943	2531465	16523
Rca5_S1_h1_centromere	Class_I|LTR|Ty3/gypsy|non-chromovirus|OTA|Athila	Class_I|LTR|Ty3/gypsy|non-chromovirus|OTA|Athila	2530240	2541111	10872
Rca5_S1_h1_centromere	Class_I|LTR|Ty3/gypsy|non-chromovirus|OTA|Athila	Class_I|LTR|Ty3/gypsy|non-chromovirus|OTA|Athila	2546931	2548258	1328
Rca5_S1_h1_centromere	Class_I|LTR|Ty3/gypsy|non-chromovirus|OTA|Athila	Class_I|LTR|Ty3/gypsy|non-chromovirus|OTA|Athila	2551677	2552642	966
Rca5_S1_h1_centromere	Class_I|LTR|Ty3/gypsy|non-chromovirus|OTA|Athila	Class_I|LTR|Ty3/gypsy|non-chromovirus|OTA|Athila	2552784	2566656	13873
Rca5_S1_h1_centromere	Class_I|LTR|Ty3/gypsy|non-chromovirus|OTA|Athila	Class_I|LTR|Ty3/gypsy|non-chromovirus|OTA|Athila	2577508	2580882	3375
Rca5_S1_h1_centromere	Class_I|LTR|Ty3/gypsy|non-chromovirus|OTA|Athila	Class_I|LTR|Ty3/gypsy|non-chromovirus|OTA|Athila	2599085	2601514	2430
Rca5_S1_h1_centromere	Class_I|LTR|Ty3/gypsy|non-chromovirus|OTA|Athila	Class_I|LTR|Ty3/gypsy|non-chromovirus|OTA|Athila	2604530	2606458	1929
Rca5_S1_h1_centromere	Class_I|LTR|Ty3/gypsy|non-chromovirus|OTA|Athila	Class_I|LTR|Ty3/gypsy|non-chromovirus|OTA|Athila	2622391	2635043	12653
Rca5_S1_h1_centromere	Class_I|LTR|Ty3/gypsy|non-chromovirus|OTA|Athila	Class_I|LTR|Ty3/gypsy|non-chromovirus|OTA|Athila	2645665	2655713	10049
Rca5_S1_h1_centromere	Class_I|LTR|Ty3/gypsy|non-chromovirus|OTA|Athila	Class_I|LTR|Ty3/gypsy|non-chromovirus|OTA|Athila	2654899	2663269	8371
Rca5_S1_h1_centromere	Class_I|LTR|Ty3/gypsy|non-chromovirus|OTA|Athila	Class_I|LTR|Ty3/gypsy|non-chromovirus|OTA|Athila	2683308	2693089	9782
Rca5_S1_h1_centromere	Class_I|LTR|Ty3/gypsy|non-chromovirus|OTA|Athila	Class_I|LTR|Ty3/gypsy|non-chromovirus|OTA|Athila	2808934	2824030	15097
Rca5_S1_h1_centromere	Class_I|LTR|Ty3/gypsy|non-chromovirus|OTA|Athila	Class_I|LTR|Ty3/gypsy|non-chromovirus|OTA|Athila	2826640	2835967	9328
Rca5_S1_h1_centromere	Class_I|LTR|Ty3/gypsy|non-chromovirus|OTA|Athila	Class_I|LTR|Ty3/gypsy|non-chromovirus|OTA|Athila	3003063	3008110	5048
Rca5_S1_h1_centromere	Class_I|LTR|Ty3/gypsy|non-chromovirus|OTA|Athila	Class_I|LTR|Ty3/gypsy|non-chromovirus|OTA|Athila	3221966	3235663	13698
Rca5_S1_h1_centromere	Class_I|LTR|Ty3/gypsy|non-chromovirus|OTA|Athila	Class_I|LTR|Ty3/gypsy|non-chromovirus|OTA|Athila	3235753	3249652	13900
Rca5_S1_h1_centromere	Class_I|LTR|Ty3/gypsy|non-chromovirus|OTA|Athila	Class_I|LTR|Ty3/gypsy|non-chromovirus|OTA|Athila	3262687	3275553	12867
Rca5_S1_h1_centromere	Class_I|LTR|Ty3/gypsy|non-chromovirus|OTA|Athila	Class_I|LTR|Ty3/gypsy|non-chromovirus|OTA|Athila	3312234	3317296	5063
Rca5_S1_h1_centromere	Class_I|LTR|Ty3/gypsy|non-chromovirus|OTA|Athila	Class_I|LTR|Ty3/gypsy|non-chromovirus|OTA|Athila	3418968	3430303	11336
Rca5_S1_h1_centromere	Class_I|LTR|Ty3/gypsy|non-chromovirus|OTA|Athila	Class_I|LTR|Ty3/gypsy|non-chromovirus|OTA|Athila	3684328	3697059	12732
Rca5_S1_h1_centromere	Class_I|LTR|Ty3/gypsy|non-chromovirus|OTA|Athila	Class_I|LTR|Ty3/gypsy|non-chromovirus|OTA|Athila	3758793	3760454	1662
Rca5_S1_h1_centromere	Class_I|LTR|Ty3/gypsy|non-chromovirus|OTA|Athila	Class_I|LTR|Ty3/gypsy|non-chromovirus|OTA|Athila	3835031	3850481	15451
Rca5_S1_h1_centromere	Class_I|LTR|Ty3/gypsy|non-chromovirus|OTA|Athila	Class_I|LTR|Ty3/gypsy|non-chromovirus|OTA|Athila	3878819	3890926	12108
Rca5_S1_h1_centromere	TRC_1	CANR4	1735220	1740984	5765
Rca5_S1_h1_centromere	TRC_1	CANR4	1800569	1902179	101611
Rca5_S1_h1_centromere	TRC_1	CANR4	1910249	1974982	64734
Rca5_S1_h1_centromere	TRC_1	CANR4	2010992	2027502	16511
Rca5_S1_h1_centromere	TRC_1	CANR4	2035212	2042293	7082
Rca5_S1_h1_centromere	TRC_1	CANR4	2059914	2083197	23284
Rca5_S1_h1_centromere	TRC_1	CANR4	2093368	2127616	34249
Rca5_S1_h1_centromere	TRC_1	CANR4	2138503	2244590	106088
Rca5_S1_h1_centromere	TRC_1	CANR4	2257172	2298508	41337
Rca5_S1_h1_centromere	TRC_1	CANR4	2303165	2308622	5458
Rca5_S1_h1_centromere	TRC_1	CANR4	2359045	2367551	8507
Rca5_S1_h1_centromere	TRC_1	CANR4	2422688	2455365	32678
Rca5_S1_h2_centromere	centromere	centromere	1	3983000	3983000
Rca5_S1_h2_centromere	Class_I|LTR|Ty3/gypsy|chromovirus|CRM	Class_I|LTR|Ty3/gypsy|chromovirus|CRM	2835166	2842211	7046
Rca5_S1_h2_centromere	Class_I|LTR|Ty3/gypsy|non-chromovirus|OTA|Athila	Class_I|LTR|Ty3/gypsy|non-chromovirus|OTA|Athila	57624	69762	12139
Rca5_S1_h2_centromere	Class_I|LTR|Ty3/gypsy|non-chromovirus|OTA|Athila	Class_I|LTR|Ty3/gypsy|non-chromovirus|OTA|Athila	72458	73440	983
Rca5_S1_h2_centromere	Class_I|LTR|Ty3/gypsy|non-chromovirus|OTA|Athila	Class_I|LTR|Ty3/gypsy|non-chromovirus|OTA|Athila	85555	86734	1180
Rca5_S1_h2_centromere	Class_I|LTR|Ty3/gypsy|non-chromovirus|OTA|Athila	Class_I|LTR|Ty3/gypsy|non-chromovirus|OTA|Athila	101838	105214	3377
Rca5_S1_h2_centromere	Class_I|LTR|Ty3/gypsy|non-chromovirus|OTA|Athila	Class_I|LTR|Ty3/gypsy|non-chromovirus|OTA|Athila	149281	164590	15310
Rca5_S1_h2_centromere	Class_I|LTR|Ty3/gypsy|non-chromovirus|OTA|Athila	Class_I|LTR|Ty3/gypsy|non-chromovirus|OTA|Athila	397707	403862	6156
Rca5_S1_h2_centromere	Class_I|LTR|Ty3/gypsy|non-chromovirus|OTA|Athila	Class_I|LTR|Ty3/gypsy|non-chromovirus|OTA|Athila	426491	429298	2808
Rca5_S1_h2_centromere	Class_I|LTR|Ty3/gypsy|non-chromovirus|OTA|Athila	Class_I|LTR|Ty3/gypsy|non-chromovirus|OTA|Athila	431265	433203	1939
Rca5_S1_h2_centromere	Class_I|LTR|Ty3/gypsy|non-chromovirus|OTA|Athila	Class_I|LTR|Ty3/gypsy|non-chromovirus|OTA|Athila	448939	459005	10067
Rca5_S1_h2_centromere	Class_I|LTR|Ty3/gypsy|non-chromovirus|OTA|Athila	Class_I|LTR|Ty3/gypsy|non-chromovirus|OTA|Athila	475810	487401	11592
Rca5_S1_h2_centromere	Class_I|LTR|Ty3/gypsy|non-chromovirus|OTA|Athila	Class_I|LTR|Ty3/gypsy|non-chromovirus|OTA|Athila	650964	661833	10870
Rca5_S1_h2_centromere	Class_I|LTR|Ty3/gypsy|non-chromovirus|OTA|Athila	Class_I|LTR|Ty3/gypsy|non-chromovirus|OTA|Athila	758114	770100	11987
Rca5_S1_h2_centromere	Class_I|LTR|Ty3/gypsy|non-chromovirus|OTA|Athila	Class_I|LTR|Ty3/gypsy|non-chromovirus|OTA|Athila	774204	786995	12792
Rca5_S1_h2_centromere	Class_I|LTR|Ty3/gypsy|non-chromovirus|OTA|Athila	Class_I|LTR|Ty3/gypsy|non-chromovirus|OTA|Athila	1012033	1025532	13500
Rca5_S1_h2_centromere	Class_I|LTR|Ty3/gypsy|non-chromovirus|OTA|Athila	Class_I|LTR|Ty3/gypsy|non-chromovirus|OTA|Athila	1092354	1106564	14211
Rca5_S1_h2_centromere	Class_I|LTR|Ty3/gypsy|non-chromovirus|OTA|Athila	Class_I|LTR|Ty3/gypsy|non-chromovirus|OTA|Athila	1144981	1158423	13443
Rca5_S1_h2_centromere	Class_I|LTR|Ty3/gypsy|non-chromovirus|OTA|Athila	Class_I|LTR|Ty3/gypsy|non-chromovirus|OTA|Athila	1207577	1219903	12327
Rca5_S1_h2_centromere	Class_I|LTR|Ty3/gypsy|non-chromovirus|OTA|Athila	Class_I|LTR|Ty3/gypsy|non-chromovirus|OTA|Athila	1261300	1266343	5044
Rca5_S1_h2_centromere	Class_I|LTR|Ty3/gypsy|non-chromovirus|OTA|Athila	Class_I|LTR|Ty3/gypsy|non-chromovirus|OTA|Athila	1268407	1282272	13866
Rca5_S1_h2_centromere	Class_I|LTR|Ty3/gypsy|non-chromovirus|OTA|Athila	Class_I|LTR|Ty3/gypsy|non-chromovirus|OTA|Athila	1334623	1339692	5070
Rca5_S1_h2_centromere	Class_I|LTR|Ty3/gypsy|non-chromovirus|OTA|Athila	Class_I|LTR|Ty3/gypsy|non-chromovirus|OTA|Athila	1341860	1349759	7900
Rca5_S1_h2_centromere	Class_I|LTR|Ty3/gypsy|non-chromovirus|OTA|Athila	Class_I|LTR|Ty3/gypsy|non-chromovirus|OTA|Athila	1407268	1408791	1524
Rca5_S1_h2_centromere	Class_I|LTR|Ty3/gypsy|non-chromovirus|OTA|Athila	Class_I|LTR|Ty3/gypsy|non-chromovirus|OTA|Athila	1427636	1429282	1647
Rca5_S1_h2_centromere	Class_I|LTR|Ty3/gypsy|non-chromovirus|OTA|Athila	Class_I|LTR|Ty3/gypsy|non-chromovirus|OTA|Athila	1468086	1487272	19187
Rca5_S1_h2_centromere	Class_I|LTR|Ty3/gypsy|non-chromovirus|OTA|Athila	Class_I|LTR|Ty3/gypsy|non-chromovirus|OTA|Athila	1483631	1498660	15030
Rca5_S1_h2_centromere	Class_I|LTR|Ty3/gypsy|non-chromovirus|OTA|Athila	Class_I|LTR|Ty3/gypsy|non-chromovirus|OTA|Athila	1506468	1509845	3378
Rca5_S1_h2_centromere	Class_I|LTR|Ty3/gypsy|non-chromovirus|OTA|Athila	Class_I|LTR|Ty3/gypsy|non-chromovirus|OTA|Athila	1522400	1527485	5086
Rca5_S1_h2_centromere	Class_I|LTR|Ty3/gypsy|non-chromovirus|OTA|Athila	Class_I|LTR|Ty3/gypsy|non-chromovirus|OTA|Athila	1607625	1609124	1500
Rca5_S1_h2_centromere	Class_I|LTR|Ty3/gypsy|non-chromovirus|OTA|Athila	Class_I|LTR|Ty3/gypsy|non-chromovirus|OTA|Athila	1611264	1612788	1525
Rca5_S1_h2_centromere	Class_I|LTR|Ty3/gypsy|non-chromovirus|OTA|Athila	Class_I|LTR|Ty3/gypsy|non-chromovirus|OTA|Athila	1617613	1619541	1929
Rca5_S1_h2_centromere	Class_I|LTR|Ty3/gypsy|non-chromovirus|OTA|Athila	Class_I|LTR|Ty3/gypsy|non-chromovirus|OTA|Athila	1628129	1630558	2430
Rca5_S1_h2_centromere	Class_I|LTR|Ty3/gypsy|non-chromovirus|OTA|Athila	Class_I|LTR|Ty3/gypsy|non-chromovirus|OTA|Athila	1674044	1676210	2167
Rca5_S1_h2_centromere	Class_I|LTR|Ty3/gypsy|non-chromovirus|OTA|Athila	Class_I|LTR|Ty3/gypsy|non-chromovirus|OTA|Athila	1684124	1685785	1662
Rca5_S1_h2_centromere	Class_I|LTR|Ty3/gypsy|non-chromovirus|OTA|Athila	Class_I|LTR|Ty3/gypsy|non-chromovirus|OTA|Athila	1691214	1705033	13820
Rca5_S1_h2_centromere	Class_I|LTR|Ty3/gypsy|non-chromovirus|OTA|Athila	Class_I|LTR|Ty3/gypsy|non-chromovirus|OTA|Athila	1711336	1725943	14608
Rca5_S1_h2_centromere	Class_I|LTR|Ty3/gypsy|non-chromovirus|OTA|Athila	Class_I|LTR|Ty3/gypsy|non-chromovirus|OTA|Athila	1765651	1780533	14883
Rca5_S1_h2_centromere	Class_I|LTR|Ty3/gypsy|non-chromovirus|OTA|Athila	Class_I|LTR|Ty3/gypsy|non-chromovirus|OTA|Athila	1774950	1787520	12571
Rca5_S1_h2_centromere	Class_I|LTR|Ty3/gypsy|non-chromovirus|OTA|Athila	Class_I|LTR|Ty3/gypsy|non-chromovirus|OTA|Athila	2033271	2046700	13430
Rca5_S1_h2_centromere	Class_I|LTR|Ty3/gypsy|non-chromovirus|OTA|Athila	Class_I|LTR|Ty3/gypsy|non-chromovirus|OTA|Athila	2235566	2248776	13211
Rca5_S1_h2_centromere	Class_I|LTR|Ty3/gypsy|non-chromovirus|OTA|Athila	Class_I|LTR|Ty3/gypsy|non-chromovirus|OTA|Athila	2317558	2332236	14679
Rca5_S1_h2_centromere	Class_I|LTR|Ty3/gypsy|non-chromovirus|OTA|Athila	Class_I|LTR|Ty3/gypsy|non-chromovirus|OTA|Athila	2358530	2373525	14996
[truncated: 894 more rows]

## Sheet: centromere_composition
centromere	centromere size (bp)	Athila size (bp)	CANR4 size (bp)	Athila %	CANR4 %
Rca4_R4	1401000	549505		39.2223	0
Rca4_S2	1574941	195765	870125	12.43	55.2481
Rca3_R4	1592012	517289		32.4928	0
Rca3_S1_h1	1763749	564138		31.9852	0
Rca7_R4	1827000	436591		23.8966	0
Rca7_S1_h1	1887000	378297		20.0475	0
Rca3_S1_h2	1945060	758298		38.9858	0
Rca2_R3	1953714	185535	1030251	9.49653	52.7329
Rca5_R4	2343000	635839		27.1378	0
Rca1_R4	2507374	658930		26.2797	0
Rca1_R3	2587748	367603	1156515	14.2055	44.6919
Rca7_R3	2867689	167043	1790605	5.825	62.4407
Rca2_R4	2912509	471100	1115333	16.1751	38.2946
Rca6_R3	2982857	99549	984319	3.33737	32.9992
Rca2_S1_h1	3000000	809363	713136	26.9788	23.7712
Rca5_S2	3023689	275966	757005	9.1268	25.0358
Rca5_R3	3107924	156657	2356804	5.04057	75.8321
Rca2_S1_h2	3184878	890522	714198	27.9609	22.4247
Rca1_S2	3189038	619749	1029096	19.4337	32.2698
Rca1_S1_h2	3366000	1206896		35.8555	0
Rca1_S1_h1	3426000	1189004		34.7053	0
Rca7_S1_h2	3431000	610617		17.7971	0
Rca2_S2	3444388	401798	1791245	11.6653	52.0047
Rca4_S1_h2	3493158	861031	1782583	24.6491	51.0307
Rca6_R4	3631604	168486	2298743	4.63944	63.2983
Rca6_S1_h1	3787000	1111312		29.3454	0
Rca4_S1_h1	3818316	906054	1776723	23.7292	46.5316
Rca6_S1_h2	3894000	1099529		28.2365	0
Rca7_S2	3949733	324739	2884425	8.2218	73.0284
Rca3_S2	3981869	254957	2915954	6.40295	73.2308
Rca5_S1_h2	3983000	633218	443502	15.898	11.1349
Rca5_S1_h1	3998000	620951	447304	15.5315	11.1882
Rca6_S2	4225109	272171	1040780	6.44175	24.6332
Rca3_R3	4366832	469592	2147953	10.7536	49.1879
Rca4_R3	5526806	293408	3174500	5.30882	57.4382

## Sheet: rosCanS27_rosCanDTOL_rosAgrDTOL
	centromere	centromere size (bp)	Athila size (bp)	CANR4 size (bp)	Athila %	CANR4 %
chr1	1_R3	2587748	367603	1156515	14.2055	44.6919
	1_R3_DTOL	4634995	547921	2389080	11.8214	51.5444
	1_R3_Rag	5267617	530507	2749472	10.0711	52.1957
	1_R4	2507374	658930		26.2797	0
	1_R4_DTOL	2828294	620493		21.9388	0
	1_R4_h1_Rag	2489339	626901		25.1834	0
	1_R4_h2_Rag	2333755	623224		26.7048	0
	1_S1_h1	3426000	1189004		34.7053	0
	1_S1_h1_DTOL	3935017	1167458		29.6684	0
	1_S1_h2	3366000	1206896		35.8555	0
	1_S1_h2_DTOL	3935017	1147489		29.161	0
	1_S1_Rag	4606387	1210626		26.2815	0
	1_S2	3189038	619749	1029096	19.4337	32.2698
	1_S2_DTOL	3102609	357227	1078166	11.5138	34.7503
	1_S2_Rag	5823273	388622	1572283	6.6736	27
chr2	2_R3	1953714	185535	1030251	9.49653	52.7329
	2_R3_DTOL	2847174	274907	1111357	9.65543	39.0337
	2_R3_Rag	4200758	246521	2609916	5.86849	62.1296
	2_R4	2912509	471100	1115333	16.1751	38.2946
	2_R4_DTOL	2934901	383132	643727	13.0543	21.9335
	2_R4_h1_Rag	4423020	382001	2272107	8.63666	51.37
	2_R4_h2_Rag	3533971	286174	1717113	8.0978	48.5888
	2_S1_h1	3000000	809363	713136	26.9788	23.7712
	2_S1_h1_DTOL	2673313	660760	496292	24.7169	18.5647
	2_S1_h2	3184878	890522	714198	27.9609	22.4247
	2_S1_h2_DTOL	2973981	718543	682367	24.161	22.9446
	2_S1_Rag	3044994	855175	424258	28.0846	13.933
	2_S2	3444388	401798	1791245	11.6653	52.0047
	2_S2_DTOL	5879374	500957	3250367	8.52058	55.2842
	2_S2_Rag	4867546	471906	2807483	9.69495	57.6776
chr3	3_R3	4366832	469592	2147953	10.7536	49.1879
	3_R3_DTOL	5971887	485037	2385133	8.12201	39.9394
	3_R3_Rag	4334116	378043	1937995	8.72249	44.7149
	3_R4	1592012	517289		32.4928	0
	3_R4_DTOL	2960422	511498	13990	17.2779	0.472568
	3_R4_h1_Rag	3033881	406196	1786276	13.3887	58.8776
	3_R4_h2_Rag	2489338	393162	1313560	15.7938	52.7674
	3_S1_h1	1763749	564138		31.9852	0
	3_S1_h1_DTOL	4644801	1089241		23.4508	0
	3_S1_h2	1945060	758298		38.9858	0
	3_S1_h2_DTOL	4670322	1087802		23.2918	0
	3_S1_Rag	4067401	958442		23.564	0
	3_S2	3981869	254957	2915954	6.40295	73.2308
	3_S2_DTOL	5206261	518386	1998777	9.95697	38.3918
	3_S2_Rag	2578243	384819	798157	14.9256	30.9574
chr4	4_R3	5526806	293408	3174500	5.30882	57.4382
	4_R3_DTOL	5282823	291660	2900958	5.52091	54.913
	4_R3_Rag	4478587	262793	2479840	5.86777	55.371
	4_R4	1401000	549505		39.2223	0
	4_R4_DTOL	2628652	543100	5011	20.6608	0.19063
	4_R4_h1_Rag	1922570	605739		31.5067	0
	4_R4_h2_Rag	1911456	611611		31.9971	0
	4_S1_h1	3818316	906054	1776723	23.7292	46.5316
	4_S1_h1_DTOL	2832818	601713	1021806	21.2408	36.0703
	4_S1_h2	3493158	861031	1782583	24.6491	51.0307
	4_S1_h2_DTOL	2679693	541193	991073	20.1961	36.9846
	4_S1_Rag	3633989	860109	1870339	23.6685	51.4679
	4_S2	1574941	195765	870125	12.43	55.2481
	4_S2_DTOL	4313029	237044	2344638	5.496	54.3617
	4_S2_Rag	5989971	479574	4072348	8.00628	67.9861
chr5	5_R3	3107924	156657	2356804	5.04057	75.8321
	5_R3_DTOL	3139069	224668	1747328	7.15715	55.6639
	5_R3_Rag	1722533	86136	982200	5.00054	57.0207
	5_R4	2343000	635839		27.1378	0
	5_R4_DTOL	2934902	638448		21.7536	0
	5_R4_h1_Rag	2055927	660190		32.1115	0
	5_R4_h2_Rag	2222623	611611		27.5175	0
	5_S1_h1	3998000	620951	447304	15.5315	11.1882
	5_S1_h1_DTOL	4925531	1086881	365942	22.0663	7.42949
	5_S1_h2	3983000	633218	443502	15.898	11.1349
	5_S1_h2_DTOL	4542718	976075	185510	21.4866	4.08368
	5_S1_Rag	2622696	829732	392330	31.6366	14.959
	5_S2	3023689	275966	757005	9.1268	25.0358
	5_S2_DTOL	3777091	332221	607127	8.79568	16.0739
	5_S2_Rag	6423382	337204	1931568	5.24963	30.0709
chr6	6_R3	2982857	99549	984319	3.33737	32.9992
	6_R3_DTOL	3496362	135353	879421	3.87125	25.1525
	6_R3_Rag	4345229	204835	1500884	4.71402	34.541
	6_R4	3631604	168486	2298743	4.63944	63.2983
	6_R4_DTOL	3726050	296792	732432	7.96533	19.6571
	6_R4_h1_Rag	4489700	298441	1967503	6.64724	43.8226
	6_R4_h2_Rag	4745301	323974	1837369	6.82726	38.7198
	6_S1_h1	3787000	1111312		29.3454	0
	6_S1_h1_DTOL	2705214	732363		27.0723	0
	6_S1_h2	3894000	1099529		28.2365	0
	6_S1_h2_DTOL	2603130	706949		27.1577	0
	6_S1_Rag	3611763	1167674		32.3298	0
	6_S2	4225109	272171	1040780	6.44175	24.6332
	6_S2_DTOL	3011464	305354	480826	10.1397	15.9665
	6_S2_Rag	2678261	990386		36.9787	0
chr7	7_R3	2867689	167043	1790605	5.825	62.4407
	7_R3_DTOL	5614595	259228	4194664	4.61704	74.71
	7_R3_Rag	6564792	274684	3716674	4.1842	56.6153
	7_R4	1827000	436591		23.8966	0
	7_R4_DTOL	1837503	408240		22.2171	0
	7_R4_h1_Rag	1968324	525656		26.7058	0
	7_R4_h2_Rag	1827729	506620		27.7186	0
	7_S1_h1	1887000	378297		20.0475	0
	7_S1_h1_DTOL	5078656	1406905		27.7023	0
	7_S1_h2	3431000	610617		17.7971	0
	7_S1_h2_DTOL	4874489	1260683		25.8629	0
	7_S1_Rag	4557744	676534		14.8436	0
	7_S2	3949733	324739	2884425	8.2218	73.0284
	7_S2_DTOL	4491676	422547	1632456	9.40733	36.344
	7_S2_Rag	7334039	585533	4158958	7.98377	56.7076

## Sheet: RcaninaS27_CENH3_domains
Centromere			Size
Rca1_S1_h1	22963102	25069760	2106658
Rca1_S2	22110260	24008371	1898111		S1	12460992
Rca1_R3	15868146	17875593	2007447		S2	16845871
Rca1_R4	17812971	19240123	1427152		R3	16151478
Rca2_S1_h1	46465483	48848415	2382932		R4	9235226
Rca2_S2	43125425	45695201	2569776
Rca2_R3	38646876	39796059	1149183
Rca2_R4	37924900	39324898	1399998
Rca3_S1_h1	41671239	43295397	1624158
Rca3_S2	39526988	43080168	3553180
Rca3_R3	39377617	42821550	3443933
Rca3_R4	36022304	37022856	1000552
Rca4_S1_h1	28393842	31575414	3181572
Rca4_S2	24156890	25441678	1284788
Rca4_R3	22548563	25997942	3449379
Rca4_R4	23504023	24198465	694442
Rca5_S1_h1	37437863	38607942	1170079
Rca5_S2	36455001	38505070	2050069
Rca5_R3	33157197	35573417	2416220
Rca5_R4	32695502	33701663	1006161
Rca6_S1_h1	30491887	31678002	1186115
Rca6_S2	28086109	30782331	2696222
Rca6_R3	24344758	26187206	1842448
Rca6_R4	26384390	29390983	3006593
Rca7_S1_h1	27032587	27842065	809478
Rca7_S2	25968238	28761963	2793725
Rca7_R3	24092396	25935264	1842868
Rca7_R4	22265162	22965490	700328

## Sheet: RcaninaS27_CENH3_raw_domains
Chr						Centromere	Size (bp)
Rca1_R3	224641	224928	287			Rca1_S1_h1	320001		S1	4108026
Rca1_R3	357147	357438	291			Rca1_S2	515433		S2	3806936
Rca1_R3	551945	557907	5962			Rca1_R3	862593		R3	4771043
Rca1_R3	845529	847917	2388			Rca1_R4	54522		R4	1450857
Rca1_R3	881655	950607	68952			Rca2_S1_h1	794674
Rca1_R3	961725	1025331	63606			Rca2_S2	522284
Rca1_R3	1035550	1070510	34960			Rca2_R3	640946
Rca1_R3	1086375	1276444	190069			Rca2_R4	695546
Rca1_R3	1286872	1337780	50908			Rca3_S1_h1	212689
Rca1_R3	1350508	1376110	25602			Rca3_S2	321596
Rca1_R3	1391535	1393032	1497			Rca3_R3	565403
Rca1_R3	1403119	1409313	6194			Rca3_R4	4663
Rca1_R3	1433660	1497383	63723			Rca4_S1_h1	1857795
Rca1_R3	1510425	1511098	673			Rca4_S2	526617
Rca1_R3	1531035	1540060	9025			Rca4_R3	786012
Rca1_R3	1568769	1577099	8330			Rca4_R4	53550
Rca1_R3	1602578	1627608	25030			Rca5_S1_h1	614729
Rca1_R3	1646056	1657915	11859			Rca5_S2	644171
Rca1_R3	1670495	1681180	10685			Rca5_R3	973684
Rca1_R3	1700216	1700549	333			Rca5_R4	17238
Rca1_R3	1715949	1733412	17463			Rca6_S1_h1	214794
Rca1_R3	1746338	1746886	548			Rca6_S2	423506
Rca1_R3	1765598	1770550	4952			Rca6_R3	565940
Rca1_R3	1784523	1880254	95731			Rca6_R4	620003
Rca1_R3	1896387	1897069	682			Rca7_S1_h1	93344
Rca1_R3	1913990	1939330	25340			Rca7_S2	853329
Rca1_R3	1954500	1956764	2264			Rca7_R3	376465
Rca1_R3	1968472	1975528	7056			Rca7_R4	5335
Rca1_R3	1988787	2005136	16349
Rca1_R3	2037893	2039111	1218
Rca1_R3	2100081	2109052	8971
Rca1_R3	2121890	2156607	34717
Rca1_R3	2167379	2195704	28325
Rca1_R3	2207000	2245146	38146
Rca1_R3	2542001	2542458	457
Rca1_R4	971559	972076	517
Rca1_R4	1014839	1015661	822
Rca1_R4	1030461	1046522	16061
Rca1_R4	1068245	1077823	9578
Rca1_R4	1087972	1088383	411
Rca1_R4	1098928	1117022	18094
Rca1_R4	1213672	1221777	8105
Rca1_R4	1398598	1398863	265
Rca1_R4	1500210	1500504	294
Rca1_R4	2117462	2117837	375
Rca1_S1_h1	394928	395360	432
Rca1_S1_h1	696102	696547	445
Rca1_S1_h1	746022	746303	281
Rca1_S1_h1	817299	818280	981
Rca1_S1_h1	853619	853934	315
Rca1_S1_h1	880699	881586	887
Rca1_S1_h1	896053	896587	534
Rca1_S1_h1	983160	983695	535
Rca1_S1_h1	1005577	1006064	487
Rca1_S1_h1	1026257	1026777	520
Rca1_S1_h1	1038986	1039282	296
Rca1_S1_h1	1067985	1068439	454
Rca1_S1_h1	1081926	1082736	810
Rca1_S1_h1	1169645	1178847	9202
Rca1_S1_h1	1279352	1312305	32953
Rca1_S1_h1	1353399	1359834	6435
Rca1_S1_h1	1370830	1371132	302
Rca1_S1_h1	1453458	1470418	16960
Rca1_S1_h1	1484578	1487417	2839
Rca1_S1_h1	1519630	1521725	2095
Rca1_S1_h1	1560824	1567788	6964
Rca1_S1_h1	1580739	1596229	15490
Rca1_S1_h1	1621534	1622490	956
Rca1_S1_h1	1639955	1649304	9349
Rca1_S1_h1	1671594	1672311	717
Rca1_S1_h1	1685790	1687291	1501
Rca1_S1_h1	1699909	1713703	13794
Rca1_S1_h1	1747774	1748111	337
Rca1_S1_h1	1771006	1781988	10982
Rca1_S1_h1	1800395	1815348	14953
Rca1_S1_h1	1832857	1833259	402
Rca1_S1_h1	1846110	1846601	491
Rca1_S1_h1	1863150	1885979	22829
Rca1_S1_h1	1898491	1913138	14647
Rca1_S1_h1	1952462	1953130	668
Rca1_S1_h1	1987064	1987750	686
Rca1_S1_h1	2025846	2026180	334
Rca1_S1_h1	2061961	2065611	3650
Rca1_S1_h1	2107256	2107532	276
Rca1_S1_h1	2118155	2118420	265
Rca1_S1_h1	2134378	2134643	265
Rca1_S1_h1	2145960	2159655	13695
Rca1_S1_h1	2170800	2171516	716
Rca1_S1_h1	2183734	2185130	1396
Rca1_S1_h1	2213440	2214204	764
Rca1_S1_h1	2246636	2254504	7868
Rca1_S1_h1	2275747	2276150	403
Rca1_S1_h1	2291722	2350000	58278
Rca1_S1_h1	2396012	2396506	494
Rca1_S1_h1	2472592	2472857	265
Rca1_S1_h1	2536726	2545572	8846
Rca1_S1_h1	2588215	2588497	282
Rca1_S1_h1	2611769	2622389	10620
Rca1_S1_h1	2644501	2652887	8386
Rca1_S1_h1	2683907	2693323	9416
Rca1_S1_h1	2735245	2735630	385
Rca1_S1_h1	2794466	2795334	868
Rca1_S2	534177	535870	1693
Rca1_S2	569758	570023	265
Rca1_S2	609083	609469	386
Rca1_S2	639434	654877	15443
Rca1_S2	728831	732485	3654
Rca1_S2	743729	749642	5913
Rca1_S2	769259	805273	36014
Rca1_S2	816639	819639	3000
Rca1_S2	842558	859570	17012
Rca1_S2	895733	897213	1480
Rca1_S2	914642	938698	24056
Rca1_S2	953069	953474	405
Rca1_S2	963506	967477	3971
Rca1_S2	977801	1022896	45095
Rca1_S2	1044065	1044878	813
Rca1_S2	1077740	1168253	90513
Rca1_S2	1179074	1179368	294
Rca1_S2	1236552	1246754	10202
Rca1_S2	1269128	1357135	88007
Rca1_S2	1369826	1370401	575
Rca1_S2	1380984	1390026	9042
Rca1_S2	1400971	1401297	326
Rca1_S2	1423714	1439222	15508
Rca1_S2	1450794	1481204	30410
Rca1_S2	1513421	1552119	38698
Rca1_S2	1566253	1590862	24609
Rca1_S2	1605421	1606478	1057
Rca1_S2	1637232	1637972	740
Rca1_S2	1704407	1704971	564
Rca1_S2	1791771	1814468	22697
Rca1_S2	1837372	1837814	442
Rca1_S2	1929454	1929719	265
Rca1_S2	2023868	2031531	7663
Rca1_S2	2083759	2084196	437
Rca1_S2	2281812	2282726	914
Rca1_S2	2316854	2329421	12567
Rca1_S2	2366709	2367412	703
Rca2_R3	495420	496751	1331
Rca2_R3	544635	547135	2500
Rca2_R3	575196	575557	361
Rca2_R3	603058	613802	10744
Rca2_R3	685704	686568	864
Rca2_R3	699151	699428	277
Rca2_R3	733863	734224	361
Rca2_R3	765161	845302	80141
Rca2_R3	856304	907121	50817
Rca2_R3	919042	966521	47479
Rca2_R3	977983	1088443	110460
Rca2_R3	1102479	1266440	163961
Rca2_R3	1283626	1392756	109130
Rca2_R3	1419286	1470997	51711
Rca2_R3	1485864	1491446	5582
Rca2_R3	1558345	1563307	4962
Rca2_R3	1632634	1632899	265
Rca2_R4	238529	238813	284
Rca2_R4	975732	976462	730
Rca2_R4	1019254	1019532	278
Rca2_R4	1084903	1091000	6097
Rca2_R4	1101519	1102260	741
Rca2_R4	1112808	1151547	38739
Rca2_R4	1167276	1196229	28953
Rca2_R4	1214103	1275539	61436
Rca2_R4	1292727	1322918	30191
Rca2_R4	1333468	1340226	6758
Rca2_R4	1353847	1364911	11064
Rca2_R4	1385400	1409378	23978
Rca2_R4	1423172	1431768	8596
Rca2_R4	1450247	1480878	30631
Rca2_R4	1512848	1540749	27901
Rca2_R4	1555861	1571192	15331
Rca2_R4	1584597	1644461	59864
Rca2_R4	1657549	1672949	15400
Rca2_R4	1683052	1691489	8437
Rca2_R4	1718396	1816213	97817
Rca2_R4	1831636	1859963	28327
Rca2_R4	1879388	1938718	59330
Rca2_R4	1948764	1952893	4129
Rca2_R4	1965006	1968232	3226
Rca2_R4	1984942	2015168	30226
Rca2_R4	2037732	2056798	19066
Rca2_R4	2098040	2098995	955
Rca2_R4	2144539	2150250	5711
Rca2_R4	2168625	2193779	25154
Rca2_R4	2207006	2233772	26766
Rca2_R4	2272562	2277903	5341
Rca2_R4	2325008	2336754	11746
Rca2_R4	2367079	2367791	712
Rca2_R4	2584192	2584484	292
Rca2_R4	2709216	2709532	316
Rca2_R4	2771078	2772101	1023
Rca2_S1_h1	250427	251354	927
Rca2_S1_h1	263747	264076	329
Rca2_S1_h1	394717	395060	343
Rca2_S1_h1	481412	481782	370
Rca2_S1_h1	504588	505103	515
Rca2_S1_h1	523944	524292	348
Rca2_S1_h1	610028	611671	1643
Rca2_S1_h1	654871	655419	548
Rca2_S1_h1	683809	684110	301
Rca2_S1_h1	836331	840322	3991
Rca2_S1_h1	863355	871508	8153
Rca2_S1_h1	890324	890638	314
Rca2_S1_h1	908577	909390	813
Rca2_S1_h1	920617	939003	18386
Rca2_S1_h1	949470	950666	1196
Rca2_S1_h1	960820	961437	617
Rca2_S1_h1	1019847	1039963	20116
Rca2_S1_h1	1062250	1062515	265
Rca2_S1_h1	1077056	1077542	486
Rca2_S1_h1	1100275	1426909	326634
Rca2_S1_h1	1441364	1586353	144989
Rca2_S1_h1	1644082	1645100	1018
Rca2_S1_h1	1657547	1807242	149695
Rca2_S1_h1	1832313	1923372	91059
Rca2_S1_h1	1949857	1950137	280
Rca2_S1_h1	1974991	1976453	1462
Rca2_S1_h1	2001268	2001802	534
Rca2_S1_h1	2068350	2068784	434
Rca2_S1_h1	2108574	2109084	510
Rca2_S1_h1	2166550	2177067	10517
Rca2_S1_h1	2341853	2342307	454
Rca2_S1_h1	2417774	2418349	575
Rca2_S1_h1	2494858	2495142	284
Rca2_S1_h1	2563620	2568102	4482
Rca2_S1_h1	2657227	2658479	1252
Rca2_S1_h1	2793129	2793496	367
Rca2_S1_h1	2983963	2984430	467
Rca2_S2	177448	177887	439
Rca2_S2	552318	553093	775
Rca2_S2	607434	607789	355
Rca2_S2	625745	626228	483
Rca2_S2	743897	744225	328
Rca2_S2	831872	832747	875
Rca2_S2	859689	860928	1239
Rca2_S2	873289	880069	6780
Rca2_S2	914940	915450	510
Rca2_S2	925451	953219	27768
Rca2_S2	963855	993798	29943
Rca2_S2	1005310	1013400	8090
Rca2_S2	1034308	1034782	474
Rca2_S2	1059273	1059861	588
Rca2_S2	1081430	1089346	7916
Rca2_S2	1103658	1107839	4181
Rca2_S2	1127553	1138560	11007
Rca2_S2	1151155	1206014	54859
Rca2_S2	1219935	1220553	618
Rca2_S2	1245901	1276959	31058
Rca2_S2	1287001	1294460	7459
Rca2_S2	1306840	1384780	77940
Rca2_S2	1418396	1458309	39913
Rca2_S2	1475202	1532669	57467
Rca2_S2	1546350	1547225	875
Rca2_S2	1557673	1576468	18795
Rca2_S2	1602380	1610652	8272
Rca2_S2	1645851	1646371	520
Rca2_S2	1699721	1700118	397
Rca2_S2	1903261	1903888	627
Rca2_S2	1919622	1919923	301
Rca2_S2	1956386	1962618	6232
Rca2_S2	1992968	2007580	14612
Rca2_S2	2020847	2021510	663
Rca2_S2	2040749	2052943	12194
Rca2_S2	2084108	2084485	377
Rca2_S2	2125612	2126445	833
Rca2_S2	2141861	2149787	7926
Rca2_S2	2199048	2199946	898
Rca2_S2	2235370	2235723	353
Rca2_S2	2264416	2264741	325
Rca2_S2	2282888	2301587	18699
Rca2_S2	2524995	2525299	304
Rca2_S2	2622211	2630683	8472
Rca2_S2	2665232	2675624	10392
Rca2_S2	2730070	2730603	533
Rca2_S2	2764471	2764811	340
Rca2_S2	2847382	2847749	367
Rca2_S2	2933946	2951320	17374
Rca2_S2	3101025	3121190	20165
Rca2_S2	3233722	3234095	373
Rca3_R3	244566	245074	508
Rca3_R3	370641	371019	378
Rca3_R3	598417	598881	464
Rca3_R3	988987	989252	265
Rca3_R3	1004166	1004431	265
Rca3_R3	1094134	1094480	346
Rca3_R3	1125786	1126267	481
Rca3_R3	1187957	1188223	266
Rca3_R3	1702698	1721731	19033
Rca3_R3	1754848	1765640	10792
Rca3_R3	1857337	1857903	566
Rca3_R3	1914093	1914364	271
Rca3_R3	1974364	1974744	380
Rca3_R3	2004833	2007843	3010
Rca3_R3	2019148	2019923	775
Rca3_R3	2032188	2036421	4233
Rca3_R3	2046470	2065897	19427
Rca3_R3	2080036	2094375	14339
Rca3_R3	2120259	2120963	704
Rca3_R3	2175161	2182827	7666
Rca3_R3	2255806	2258849	3043
Rca3_R3	2277054	2314978	37924
Rca3_R3	2331316	2333647	2331
Rca3_R3	2343898	2389483	45585
Rca3_R3	2403040	2403305	265
Rca3_R3	2417446	2436502	19056
Rca3_R3	2447810	2473351	25541
Rca3_R3	2489010	2542818	53808
Rca3_R3	2555527	2559222	3695
Rca3_R3	2574183	2646146	71963
Rca3_R3	2662857	2685896	23039
Rca3_R3	2709479	2711374	1895
Rca3_R3	2730829	2733793	2964
Rca3_R3	2750181	2793486	43305
Rca3_R3	2806457	2876168	69711
Rca3_R3	2886622	2887044	422
Rca3_R3	2897979	2968377	70398
Rca3_R3	2991888	2992187	299
Rca3_R3	3002488	3005023	2535
Rca3_R3	3029202	3029579	377
Rca3_R3	3042948	3043426	478
Rca3_R3	3122225	3122542	317
Rca3_R3	3694913	3695745	832
Rca3_R3	3707509	3708177	668
Rca3_R3	3799122	3799610	488
Rca3_R3	4361823	4362118	295
Rca3_R4	506586	507094	508
Rca3_R4	604981	605608	627
Rca3_R4	922465	922897	432
Rca3_R4	936955	937230	275
Rca3_R4	981384	982861	1477
Rca3_R4	1094558	1095055	497
Rca3_R4	1328177	1328743	566
Rca3_R4	1497575	1497856	281
Rca3_S1_h1	131276	132043	767
Rca3_S1_h1	169522	169880	358
Rca3_S1_h1	264028	264379	351
Rca3_S1_h1	290067	290333	266
Rca3_S1_h1	305389	306069	680
Rca3_S1_h1	343163	345151	1988
Rca3_S1_h1	443838	471950	28112
Rca3_S1_h1	485266	486020	754
Rca3_S1_h1	505766	515652	9886
Rca3_S1_h1	536465	586913	50448
Rca3_S1_h1	598146	598460	314
Rca3_S1_h1	632191	659484	27293
Rca3_S1_h1	674384	675219	835
Rca3_S1_h1	695020	704222	9202
Rca3_S1_h1	725004	728333	3329
Rca3_S1_h1	756786	761018	4232
Rca3_S1_h1	784179	803396	19217
Rca3_S1_h1	823436	842224	18788
Rca3_S1_h1	853000	853833	833
Rca3_S1_h1	883221	888832	5611
Rca3_S1_h1	900010	900738	728
Rca3_S1_h1	948666	949176	510
Rca3_S1_h1	965498	968841	3343
Rca3_S1_h1	984203	1000081	15878
Rca3_S1_h1	1069977	1071156	1179
Rca3_S1_h1	1091010	1091614	604
Rca3_S1_h1	1149457	1150161	704
Rca3_S1_h1	1174466	1174846	380
Rca3_S1_h1	1236374	1236869	495
Rca3_S1_h1	1252605	1252877	272
Rca3_S1_h1	1395036	1395423	387
Rca3_S1_h1	1437529	1437837	308
Rca3_S1_h1	1452707	1454966	2259
Rca3_S1_h1	1478515	1478964	449
Rca3_S1_h1	1533997	1534262	265
Rca3_S1_h1	1612343	1612899	556
Rca3_S1_h1	1729409	1730517	1108
Rca3_S2	74735	75000	265
Rca3_S2	88812	89204	392
Rca3_S2	210422	210728	306
Rca3_S2	222517	223144	627
Rca3_S2	237365	237893	528
Rca3_S2	298020	298485	465
Rca3_S2	313831	314156	325
Rca3_S2	639646	640175	529
Rca3_S2	692369	693042	673
Rca3_S2	730145	731588	1443
Rca3_S2	771692	772145	453
Rca3_S2	795085	801938	6853
Rca3_S2	825165	825547	382
Rca3_S2	963989	964484	495
Rca3_S2	991318	991583	265
Rca3_S2	1101353	1107097	5744
Rca3_S2	1155816	1156354	538
Rca3_S2	1180323	1180851	528
Rca3_S2	1662247	1662743	496
Rca3_S2	1688407	1697045	8638
Rca3_S2	1713982	1722389	8407
Rca3_S2	1736933	1747527	10594
Rca3_S2	1763721	1764318	597
Rca3_S2	1777274	1793663	16389
Rca3_S2	1804298	1804909	611
Rca3_S2	1820189	1835016	14827
Rca3_S2	1862208	1873459	11251
Rca3_S2	1885335	1899593	14258
Rca3_S2	1910644	1916340	5696
Rca3_S2	1927566	1944474	16908
Rca3_S2	1961767	1964053	2286
Rca3_S2	1977896	2019115	41219
Rca3_S2	2038937	2060618	21681
Rca3_S2	2079288	2091829	12541
Rca3_S2	2122072	2155527	33455
Rca3_S2	2180882	2207521	26639
Rca3_S2	2254419	2264891	10472
Rca3_S2	2288724	2289054	330
Rca3_S2	2347699	2348204	505
Rca3_S2	2373658	2374332	674
Rca3_S2	2387241	2387558	317
Rca3_S2	2414491	2414970	479
Rca3_S2	2441758	2442718	960
Rca3_S2	2454030	2454412	382
Rca3_S2	2494350	2494622	272
Rca3_S2	2512992	2532053	19061
Rca3_S2	2554974	2555239	265
Rca3_S2	2571736	2573238	1502
Rca3_S2	2634025	2634321	296
Rca3_S2	2695279	2695601	322
Rca3_S2	2902744	2916281	13537
Rca3_S2	3012434	3012857	423
Rca3_S2	3162241	3162900	659
Rca3_S2	3202274	3203294	1020
Rca3_S2	3379125	3379390	265
Rca3_S2	3399512	3399782	270
Rca3_S2	3491646	3491988	342
Rca3_S2	3502533	3503179	646
Rca3_S2	3556214	3556668	454
Rca3_S2	3647565	3647830	265
Rca3_S2	3917716	3918290	574
Rca4_R3	593531	593796	265
Rca4_R3	1159242	1159600	358
Rca4_R3	1179319	1179745	426
Rca4_R3	1199584	1209946	10362
Rca4_R3	1246237	1246521	284
Rca4_R3	1301022	1301658	636
Rca4_R3	1429616	1438920	9304
Rca4_R3	1460042	1460429	387
Rca4_R3	1475557	1494080	18523
Rca4_R3	1593622	1595321	1699
Rca4_R3	1655847	1664353	8506
Rca4_R3	1700586	1817082	116496
Rca4_R3	1828979	1830120	1141
Rca4_R3	1844963	1854921	9958
Rca4_R3	1879972	1880520	548
Rca4_R3	1914027	1920746	6719
Rca4_R3	1934943	1935311	368
Rca4_R3	1959389	1968014	8625
Rca4_R3	2030235	2030734	499
Rca4_R3	2091169	2094122	2953
Rca4_R3	2115339	2115954	615
Rca4_R3	2148952	2166412	17460
Rca4_R3	2182137	2182402	265
Rca4_R3	2198560	2203803	5243
Rca4_R3	2219805	2239852	20047
Rca4_R3	2297755	2298171	416
Rca4_R3	2309009	2309412	403
Rca4_R3	2332865	2342857	9992
Rca4_R3	2395396	2397273	1877
Rca4_R3	2419142	2422041	2899
Rca4_R3	2437714	2445287	7573
Rca4_R3	2467267	2478556	11289
Rca4_R3	2594693	2595775	1082
Rca4_R3	2606958	2609965	3007
Rca4_R3	2620327	2642102	21775
Rca4_R3	2664885	2679611	14726
Rca4_R3	2694521	2705756	11235
Rca4_R3	2725457	2726324	867
Rca4_R3	2742889	2757811	14922
Rca4_R3	2780067	2798113	18046
Rca4_R3	2809895	2840394	30499
Rca4_R3	2852409	2852674	265
Rca4_R3	2865972	2871027	5055
Rca4_R3	2881606	2932226	50620
Rca4_R3	2946270	2981462	35192
Rca4_R3	3012031	3115386	103355
Rca4_R3	3125412	3126017	605
Rca4_R3	3140211	3178314	38103
Rca4_R3	3195683	3238261	42578
Rca4_R3	3254948	3268039	13091
Rca4_R3	3278950	3327284	48334
Rca4_R3	3349441	3354254	4813
Rca4_R3	3395582	3399648	4066
Rca4_R3	3429417	3439310	9893
Rca4_R3	3454341	3458489	4148
Rca4_R3	3475622	3483313	7691
Rca4_R3	3517113	3526668	9555
Rca4_R3	3538749	3539181	432
Rca4_R3	3556823	3557437	614
Rca4_R3	3568414	3568694	280
Rca4_R3	3600081	3600659	578
Rca4_R3	3621507	3622524	1017
Rca4_R3	3642608	3643528	920
Rca4_R3	3739696	3740033	337
Rca4_R3	3952324	3952757	433
Rca4_R3	3982629	3983101	472
Rca4_R3	4039267	4039594	327
Rca4_R3	4329191	4329456	265
Rca4_R3	4397350	4397887	537
Rca4_R3	4435952	4445828	9876
Rca4_R3	4563171	4563436	265
Rca4_R4	593913	596872	2959
Rca4_R4	632911	633176	265
Rca4_R4	707875	708360	485
Rca4_R4	804894	817924	13030
Rca4_R4	831039	831461	422
Rca4_R4	945648	946123	475
Rca4_R4	962015	962893	878
Rca4_R4	1002177	1036683	34506
Rca4_R4	1062175	1062440	265
Rca4_R4	1248200	1248465	265
Rca4_S1_h1	73593	74262	669
Rca4_S1_h1	248470	249688	1218
Rca4_S1_h1	321788	322214	426
Rca4_S1_h1	360579	360844	265
Rca4_S1_h1	381809	382193	384
Rca4_S1_h1	430127	444548	14421
Rca4_S1_h1	458760	460555	1795
Rca4_S1_h1	474782	558106	83324
Rca4_S1_h1	575749	587978	12229
Rca4_S1_h1	599023	614692	15669
Rca4_S1_h1	627773	653200	25427
Rca4_S1_h1	679198	713307	34109
Rca4_S1_h1	730966	756177	25211
Rca4_S1_h1	767467	829551	62084
Rca4_S1_h1	845235	875417	30182
Rca4_S1_h1	888308	888664	356
Rca4_S1_h1	907065	910781	3716
Rca4_S1_h1	929547	944947	15400
Rca4_S1_h1	1017943	1064006	46063
Rca4_S1_h1	1078140	1097592	19452
Rca4_S1_h1	1123142	1141774	18632
Rca4_S1_h1	1160133	1160669	536
Rca4_S1_h1	1188411	1198717	10306
Rca4_S1_h1	1209502	1234914	25412
Rca4_S1_h1	1302332	1341828	39496
Rca4_S1_h1	1353416	1366391	12975
Rca4_S1_h1	1392847	1409732	16885
Rca4_S1_h1	1430726	1459151	28425
Rca4_S1_h1	1508318	1530567	22249
Rca4_S1_h1	1541585	1542053	468
Rca4_S1_h1	1564698	1586481	21783
Rca4_S1_h1	1600661	1613096	12435
Rca4_S1_h1	1630435	1630875	440
Rca4_S1_h1	1642898	1654118	11220
Rca4_S1_h1	1678300	1688076	9776
Rca4_S1_h1	1708498	1711757	3259
Rca4_S1_h1	1722869	1723167	298
Rca4_S1_h1	1733573	1734215	642
Rca4_S1_h1	1747837	1749598	1761
Rca4_S1_h1	1764142	1764474	332
Rca4_S1_h1	1788422	1832161	43739
Rca4_S1_h1	1846784	1923898	77114
Rca4_S1_h1	1940443	2031263	90820
Rca4_S1_h1	2046706	2130650	83944
Rca4_S1_h1	2141059	2290539	149480
Rca4_S1_h1	2306197	2389701	83504
Rca4_S1_h1	2402399	2474141	71742
Rca4_S1_h1	2488149	2491609	3460
Rca4_S1_h1	2506720	2573630	66910
Rca4_S1_h1	2592320	2605791	13471
Rca4_S1_h1	2619237	2875662	256425
Rca4_S1_h1	2887560	2904699	17139
Rca4_S1_h1	2932376	2932912	536
Rca4_S1_h1	2945983	3215018	269035
Rca4_S1_h1	3325780	3326162	382
Rca4_S1_h1	3337267	3337631	364
Rca4_S2	146356	146644	288
Rca4_S2	158384	279544	121160
Rca4_S2	296959	350895	53936
Rca4_S2	366361	403536	37175
Rca4_S2	428176	431290	3114
Rca4_S2	447552	447823	271
Rca4_S2	519137	542882	23745
Rca4_S2	556213	565817	9604
Rca4_S2	580221	580823	602
Rca4_S2	591302	603799	12497
Rca4_S2	639392	707804	68412
Rca4_S2	718349	724316	5967
Rca4_S2	816103	816384	281
Rca4_S2	859407	862769	3362
Rca4_S2	891193	900564	9371
Rca4_S2	911880	1085184	173304
Rca4_S2	1115076	1115591	515
Rca4_S2	1215712	1216296	584
Rca4_S2	1250794	1252331	1537
Rca4_S2	1274701	1275593	892
Rca5_R3	523222	531930	8708
Rca5_R3	554144	554433	289
Rca5_R3	646523	646921	398
Rca5_R3	711307	725098	13791
Rca5_R3	746645	753424	6779
Rca5_R3	799580	799871	291
Rca5_R3	832901	833448	547
Rca5_R3	867777	868272	495
Rca5_R3	886315	886633	318
Rca5_R3	901873	902959	1086
Rca5_R3	925263	939154	13891
Rca5_R3	981007	989817	8810
Rca5_R3	1059624	1066518	6894
Rca5_R3	1076669	1090245	13576
Rca5_R3	1131332	1131693	361
Rca5_R3	1158130	1168073	9943
Rca5_R3	1189597	1189862	265
Rca5_R3	1201823	1202101	278
Rca5_R3	1240388	1240982	594
Rca5_R3	1268141	1268488	347
Rca5_R3	1295085	1300442	5357
Rca5_R3	1385349	1388779	3430
Rca5_R3	1417206	1428948	11742
Rca5_R3	1441738	1446534	4796
Rca5_R3	1470394	1470659	265
Rca5_R3	1485648	1517312	31664
Rca5_R3	1541672	1544363	2691
Rca5_R3	1598699	1601321	2622
Rca5_R3	1615495	1615780	285
Rca5_R3	1635689	1649989	14300
Rca5_R3	1682531	1682841	310
Rca5_R3	1694359	1694716	357
Rca5_R3	1729556	1740764	11208
Rca5_R3	1757723	1766039	8316
Rca5_R3	1799396	1803100	3704
Rca5_R3	1853915	1854525	610
Rca5_R3	1864764	1869607	4843
Rca5_R3	1880752	1909915	29163
Rca5_R3	1930373	1930684	311
Rca5_R3	1941358	1946653	5295
Rca5_R3	1967977	1982405	14428
Rca5_R3	2015683	2016112	429
Rca5_R3	2027856	2033943	6087
Rca5_R3	2051364	2052092	728
Rca5_R3	2091460	2637122	545662
Rca5_R3	2649186	2654323	5137
Rca5_R3	2666202	2822179	155977
Rca5_R3	2853417	2865982	12565
Rca5_R3	2876931	2879891	2960
Rca5_R3	2894112	2894628	516
Rca5_R3	2923159	2923424	265
Rca5_R4	936976	937267	291
Rca5_R4	985164	985473	309
Rca5_R4	1022495	1023117	622
Rca5_R4	1049097	1049590	493
Rca5_R4	1146754	1147160	406
Rca5_R4	1335107	1338519	3412
Rca5_R4	1413810	1422896	9086
Rca5_R4	1469172	1469743	571
Rca5_R4	1824312	1825370	1058
Rca5_R4	1888102	1888667	565
Rca5_R4	1930238	1930663	425
Rca5_S1_h1	940258	941503	1245
Rca5_S1_h1	1297863	1303693	5830
Rca5_S1_h1	1330256	1330540	284
Rca5_S1_h1	1362232	1362517	285
Rca5_S1_h1	1412940	1419781	6841
Rca5_S1_h1	1560055	1560346	291
Rca5_S1_h1	1633203	1634779	1576
Rca5_S1_h1	1676169	1676488	319
Rca5_S1_h1	1687936	1688601	665
Rca5_S1_h1	1727898	1739524	11626
Rca5_S1_h1	1771882	1785757	13875
Rca5_S1_h1	1800090	1989659	189569
Rca5_S1_h1	2000360	2320299	319939
Rca5_S1_h1	2334467	2342314	7847
Rca5_S1_h1	2354406	2367297	12891
Rca5_S1_h1	2387135	2387441	306
Rca5_S1_h1	2414894	2454814	39920
Rca5_S1_h1	2580992	2581358	366
Rca5_S1_h1	3239746	3240345	599
Rca5_S1_h1	3354000	3354455	455
Rca5_S2	573882	574216	334
Rca5_S2	609656	610014	358
Rca5_S2	752021	759862	7841
Rca5_S2	772048	772876	828
Rca5_S2	788482	789180	698
Rca5_S2	841672	844104	2432
Rca5_S2	856120	868551	12431
Rca5_S2	886823	896300	9477
Rca5_S2	908852	919406	10554
Rca5_S2	957849	958114	265
Rca5_S2	972442	998193	25751
Rca5_S2	1010039	1010503	464
Rca5_S2	1022534	1027777	5243
Rca5_S2	1050180	1050667	487
Rca5_S2	1099076	1099815	739
Rca5_S2	1120391	1121567	1176
Rca5_S2	1138142	1211185	73043
Rca5_S2	1243284	1250530	7246
Rca5_S2	1269902	1278744	8842
Rca5_S2	1292755	1406158	113403
Rca5_S2	1464535	1543921	79386
Rca5_S2	1558433	1605073	46640
Rca5_S2	1623431	1648206	24775
Rca5_S2	1682877	1699834	16957
Rca5_S2	1743400	1759570	16170
Rca5_S2	1778968	1810037	31069
Rca5_S2	1824261	1825157	896
Rca5_S2	1867336	1874180	6844
Rca5_S2	1902312	1933215	30903
Rca5_S2	1951667	1963178	11511
Rca5_S2	1975537	2032434	56897
Rca5_S2	2045485	2064878	19393
Rca5_S2	2082809	2083187	378
Rca5_S2	2139478	2139905	427
Rca5_S2	2184049	2184486	437
Rca5_S2	2203131	2203827	696
Rca5_S2	2220812	2228204	7392
Rca5_S2	2238273	2238538	265
Rca5_S2	2292873	2293241	368
Rca5_S2	2308241	2308858	617
Rca5_S2	2354823	2355226	403
Rca5_S2	2478470	2488036	9566
Rca5_S2	2598907	2599172	265
Rca5_S2	2612690	2612994	304
Rca6_R3	227910	228615	705
Rca6_R3	380266	380800	534
Rca6_R3	699831	708598	8767
Rca6_R3	732208	752863	20655
Rca6_R3	866903	867508	605
Rca6_R3	881126	881436	310
Rca6_R3	920562	942723	22161
Rca6_R3	970970	971235	265
Rca6_R3	1006092	1017790	11698
Rca6_R3	1037859	1039159	1300
Rca6_R3	1055846	1056118	272
Rca6_R3	1086221	1142088	55867
Rca6_R3	1152934	1153347	413
Rca6_R3	1176764	1177552	788
Rca6_R3	1189998	1208489	18491
Rca6_R3	1219409	1219707	298
Rca6_R3	1236740	1278905	42165
Rca6_R3	1290491	1318520	28029
Rca6_R3	1330661	1332783	2122
Rca6_R3	1362708	1363326	618
Rca6_R3	1381406	1418244	36838
Rca6_R3	1433295	1449935	16640
Rca6_R3	1460429	1493278	32849
Rca6_R3	1509234	1556943	47709
Rca6_R3	1576404	1607056	30652
Rca6_R3	1622019	1637447	15428
Rca6_R3	1661285	1663448	2163
Rca6_R3	1679581	1687193	7612
Rca6_R3	1709887	1731022	21135
Rca6_R3	1746971	1763327	16356
Rca6_R3	1803342	1808629	5287
Rca6_R3	1820524	1861940	41416
Rca6_R3	1873037	1881832	8795
Rca6_R3	1895707	1906901	11194
Rca6_R3	1921510	1921879	369
Rca6_R3	1951389	1966013	14624
Rca6_R3	1985164	1986985	1821
Rca6_R3	1997610	1998014	404
Rca6_R3	2014857	2030915	16058
Rca6_R3	2071989	2081485	9496
Rca6_R3	2111186	2116449	5263
Rca6_R3	2176356	2176815	459
Rca6_R3	2246378	2247087	709
Rca6_R3	2275904	2279215	3311
Rca6_R3	2328207	2328526	319
Rca6_R3	2499468	2501562	2094
Rca6_R3	2511980	2512591	611
Rca6_R3	2523473	2523738	265
Rca6_R4	194487	199677	5190
Rca6_R4	235362	235627	265
Rca6_R4	246329	247022	693
Rca6_R4	264179	268826	4647
Rca6_R4	281945	292330	10385
Rca6_R4	328723	335812	7089
Rca6_R4	358668	368088	9420
Rca6_R4	384951	385289	338
Rca6_R4	395889	396174	285
Rca6_R4	469586	469851	265
Rca6_R4	560672	561519	847
Rca6_R4	599230	606306	7076
Rca6_R4	618203	618479	276
Rca6_R4	691774	707321	15547
Rca6_R4	724055	746659	22604
Rca6_R4	757399	799696	42297
Rca6_R4	812574	840621	28047
Rca6_R4	865265	871158	5893
Rca6_R4	887434	912132	24698
Rca6_R4	927466	962843	35377
Rca6_R4	981596	988457	6861
Rca6_R4	1002475	1028141	25666
Rca6_R4	1040466	1040811	345
Rca6_R4	1076884	1083063	6179
Rca6_R4	1107322	1118908	11586
Rca6_R4	1129251	1132654	3403
Rca6_R4	1169020	1180399	11379
Rca6_R4	1190652	1192968	2316
Rca6_R4	1214923	1216932	2009
Rca6_R4	1233296	1253450	20154
Rca6_R4	1285896	1294780	8884
Rca6_R4	1306898	1312391	5493
Rca6_R4	1323948	1331186	7238
Rca6_R4	1354056	1378118	24062
Rca6_R4	1389845	1390458	613
Rca6_R4	1403960	1425514	21554
Rca6_R4	1436049	1442210	6161
Rca6_R4	1461462	1484576	23114
Rca6_R4	1498795	1507959	9164
Rca6_R4	1518867	1556111	37244
Rca6_R4	1574816	1597492	22676
Rca6_R4	1627243	1631851	4608
Rca6_R4	1642790	1643116	326
Rca6_R4	1658405	1666298	7893
Rca6_R4	1691365	1692587	1222
Rca6_R4	1730057	1734462	4405
Rca6_R4	1754577	1762079	7502
Rca6_R4	1787725	1788017	292
Rca6_R4	1807306	1817053	9747
Rca6_R4	1827994	1828617	623
Rca6_R4	1842664	1847349	4685
Rca6_R4	1864532	1877078	12546
Rca6_R4	1895093	1910345	15252
Rca6_R4	1926027	1926860	833
Rca6_R4	1948352	1955662	7310
Rca6_R4	1966890	1967249	359
Rca6_R4	1992325	1992993	668
Rca6_R4	2009000	2009479	479
Rca6_R4	2032604	2036344	3740
Rca6_R4	2062583	2073154	10571
Rca6_R4	2300803	2301139	336
Rca6_R4	2329018	2329681	663
Rca6_R4	2394869	2395164	295
Rca6_R4	2405487	2406449	962
Rca6_R4	2426674	2443253	16579
Rca6_R4	2476023	2493483	17460
Rca6_R4	2510545	2510990	445
Rca6_R4	2528848	2529113	265
Rca6_R4	2579829	2580286	457
Rca6_R4	2593312	2593577	265
Rca6_R4	2725245	2725535	290
Rca6_R4	2793731	2794048	317
Rca6_R4	2812181	2812457	276
Rca6_R4	2823220	2823485	265
Rca6_R4	2906079	2908627	2548
Rca6_R4	2995803	2996195	392
Rca6_R4	3056283	3056949	666
Rca6_R4	3100473	3101075	602
Rca6_R4	3143896	3144230	334
Rca6_R4	3184091	3184852	761
Rca6_R4	3558597	3558862	265
Rca6_R4	3626445	3631604	5159
Rca6_S1_h1	130517	134987	4470
Rca6_S1_h1	145734	153949	8215
Rca6_S1_h1	244009	264785	20776
Rca6_S1_h1	298523	304460	5937
Rca6_S1_h1	355250	355527	277
Rca6_S1_h1	552066	561079	9013
Rca6_S1_h1	673252	673787	535
Rca6_S1_h1	723996	724684	688
Rca6_S1_h1	1398298	1398888	590
Rca6_S1_h1	1424028	1424509	481
Rca6_S1_h1	1505859	1506124	265
Rca6_S1_h1	1519609	1521821	2212
Rca6_S1_h1	1533137	1538101	4964
Rca6_S1_h1	1582624	1584844	2220
Rca6_S1_h1	1647328	1648378	1050
Rca6_S1_h1	1685120	1707925	22805
Rca6_S1_h1	1742639	1743392	753
Rca6_S1_h1	1753510	1753905	395
Rca6_S1_h1	1764698	1765095	397
Rca6_S1_h1	1783956	1784608	652
Rca6_S1_h1	1810728	1811026	298
Rca6_S1_h1	1832642	1833193	551
Rca6_S1_h1	1847262	1856890	9628
Rca6_S1_h1	1876886	1877296	410
Rca6_S1_h1	1889921	1891253	1332
Rca6_S1_h1	1908738	1912285	3547
Rca6_S1_h1	1922529	1923077	548
Rca6_S1_h1	1944769	1957568	12799
Rca6_S1_h1	2023203	2023585	382
Rca6_S1_h1	2049825	2050574	749
Rca6_S1_h1	2064766	2085485	20719
Rca6_S1_h1	2098519	2099400	881
Rca6_S1_h1	2109479	2122765	13286
Rca6_S1_h1	2142252	2147999	5747
Rca6_S1_h1	2217460	2244994	27534
Rca6_S1_h1	2282097	2292820	10723
Rca6_S1_h1	2319385	2319877	492
Rca6_S1_h1	2349418	2350122	704
Rca6_S1_h1	2404557	2405423	866
Rca6_S1_h1	2418884	2419526	642
Rca6_S1_h1	2432289	2432734	445
Rca6_S1_h1	2473273	2481812	8539
Rca6_S1_h1	2493995	2497583	3588
Rca6_S1_h1	2507783	2508048	265
Rca6_S1_h1	2536118	2536383	265
Rca6_S1_h1	2565932	2566371	439
Rca6_S1_h1	2688697	2689233	536
Rca6_S1_h1	2763814	2764286	472
Rca6_S1_h1	2804009	2804537	528
Rca6_S1_h1	3173008	3173467	459
Rca6_S1_h1	3224275	3224630	355
Rca6_S1_h1	3522242	3522612	370
Rca6_S2	479788	480066	278
Rca6_S2	497533	497802	269
Rca6_S2	666633	699244	32611
Rca6_S2	729572	734716	5144
Rca6_S2	772749	773662	913
Rca6_S2	1091688	1092158	470
Rca6_S2	1337128	1343029	5901
Rca6_S2	1402165	1402723	558
Rca6_S2	1418397	1418709	312
Rca6_S2	1440969	1441493	524
Rca6_S2	1457325	1459559	2234
Rca6_S2	1503500	1504146	646
Rca6_S2	1523267	1526005	2738
Rca6_S2	1544718	1555456	10738
Rca6_S2	1581533	1582461	928
Rca6_S2	1597995	1598359	364
Rca6_S2	1615283	1615856	573
Rca6_S2	1647721	1658758	11037
Rca6_S2	1691092	1691492	400
Rca6_S2	1710826	1711786	960
Rca6_S2	1726259	1727020	761
Rca6_S2	1838637	1860212	21575
Rca6_S2	1871118	1871509	391
Rca6_S2	1950014	1963453	13439
Rca6_S2	1980790	1981512	722
Rca6_S2	2091223	2102345	11122
Rca6_S2	2115961	2116807	846
Rca6_S2	2160393	2165138	4745
Rca6_S2	2185442	2185747	305
Rca6_S2	2197052	2199976	2924
Rca6_S2	2213158	2223488	10330
Rca6_S2	2234719	2247874	13155
Rca6_S2	2258207	2261245	3038
Rca6_S2	2280993	2281336	343
Rca6_S2	2293894	2324796	30902
Rca6_S2	2335364	2339113	3749
Rca6_S2	2377906	2378371	465
Rca6_S2	2405958	2406344	386
Rca6_S2	2417800	2497807	80007
Rca6_S2	2514482	2524907	10425
Rca6_S2	2553947	2572117	18170
Rca6_S2	2594024	2594382	358
Rca6_S2	2627487	2628499	1012
Rca6_S2	2644272	2644554	282
Rca6_S2	2662230	2663263	1033
Rca6_S2	2689321	2689755	434
Rca6_S2	2709719	2717047	7328
Rca6_S2	2736248	2736528	280
Rca6_S2	2759785	2767931	8146
Rca6_S2	2848924	2849189	265
Rca6_S2	2863694	2872990	9296
Rca6_S2	2902371	2908820	6449
Rca6_S2	2927355	2953321	25966
Rca6_S2	2969387	2969700	313
Rca6_S2	2984727	2985053	326
Rca6_S2	3010362	3010801	439
Rca6_S2	3022764	3031249	8485
Rca6_S2	3048268	3059007	10739
Rca6_S2	3070276	3070594	318
Rca6_S2	3093366	3093659	293
Rca6_S2	3184783	3185248	465
Rca6_S2	3234679	3235408	729
Rca6_S2	3279434	3280074	640
Rca6_S2	3290313	3291197	884
Rca6_S2	3304616	3310062	5446
Rca6_S2	3325077	3325527	450
Rca6_S2	3347736	3348001	265
Rca6_S2	3444636	3445037	401
Rca6_S2	3472557	3472822	265
Rca6_S2	3562349	3577988	15639
Rca6_S2	3598554	3607682	9128
Rca6_S2	3621640	3621905	265
Rca6_S2	3780827	3782331	1504
Rca6_S2	3838800	3839065	265
Rca7_R3	347842	348681	839
Rca7_R3	401919	402490	571
Rca7_R3	483960	492809	8849
Rca7_R3	527125	537049	9924
Rca7_R3	553257	553522	265
Rca7_R3	565935	566200	265
Rca7_R3	704575	704840	265
Rca7_R3	719449	719836	387
Rca7_R3	806338	806694	356
Rca7_R3	841866	842139	273
Rca7_R3	865621	899128	33507
Rca7_R3	920883	921148	265
Rca7_R3	941294	953330	12036
Rca7_R3	964329	968875	4546
Rca7_R3	1011003	1046067	35064
Rca7_R3	1070849	1075424	4575
Rca7_R3	1089756	1090415	659
Rca7_R3	1127918	1128509	591
Rca7_R3	1148778	1149223	445
Rca7_R3	1164771	1178564	13793
Rca7_R3	1191058	1192034	976
Rca7_R3	1215324	1224142	8818
Rca7_R3	1234683	1235323	640
Rca7_R3	1252052	1293242	41190
Rca7_R3	1311773	1313032	1259
Rca7_R3	1336023	1336366	343
Rca7_R3	1359056	1427521	68465
Rca7_R3	1444685	1445345	660
Rca7_R3	1461610	1463378	1768
Rca7_R3	1534452	1534758	306
Rca7_R3	1545307	1545822	515
Rca7_R3	1569793	1570102	309
Rca7_R3	1600056	1600337	281
Rca7_R3	1630898	1631270	372
Rca7_R3	1644649	1645659	1010
Rca7_R3	1657756	1661236	3480
Rca7_R3	1674735	1680118	5383
Rca7_R3	1704355	1706157	1802
Rca7_R3	1719960	1755837	35877
Rca7_R3	1812438	1831979	19541
Rca7_R3	1867640	1871027	3387
Rca7_R3	1881668	1898549	16881
Rca7_R3	1924198	1925379	1181
Rca7_R3	1936510	1949931	13421
Rca7_R3	1977357	1977622	265
Rca7_R3	2022356	2022621	265
Rca7_R3	2116702	2132685	15983
Rca7_R3	2162268	2166880	4612
Rca7_R4	598162	598847	685
Rca7_R4	786124	786418	294
Rca7_R4	801264	801653	389
Rca7_R4	957238	957549	311
Rca7_R4	967844	968256	412
Rca7_R4	980597	981050	453
Rca7_R4	1129419	1131580	2161
Rca7_R4	1188782	1189118	336
Rca7_R4	1291250	1291544	294
Rca7_S1_h1	406587	415501	8914
Rca7_S1_h1	485601	486016	415
Rca7_S1_h1	501870	504413	2543
Rca7_S1_h1	517867	530591	12724
Rca7_S1_h1	547400	552046	4646
Rca7_S1_h1	585014	605522	20508
Rca7_S1_h1	627024	627564	540
Rca7_S1_h1	654999	658732	3733
Rca7_S1_h1	702898	703404	506
Rca7_S1_h1	734153	745343	11190
Rca7_S1_h1	920521	921172	651
Rca7_S1_h1	946942	961498	14556
Rca7_S1_h1	1000414	1001309	895
Rca7_S1_h1	1023203	1023584	381
Rca7_S1_h1	1071360	1071743	383
Rca7_S1_h1	1123636	1123920	284
Rca7_S1_h1	1180751	1190480	9729
Rca7_S1_h1	1483827	1484573	746
Rca7_S2	285347	294290	8943
Rca7_S2	307187	335411	28224
Rca7_S2	374996	375329	333
Rca7_S2	525889	526159	270
Rca7_S2	576096	576394	298
Rca7_S2	591852	592446	594
Rca7_S2	623417	623703	286
Rca7_S2	706142	706774	632
Rca7_S2	989054	989339	285
Rca7_S2	1140555	1151867	11312
Rca7_S2	1443535	1464209	20674
Rca7_S2	1511451	1512028	577
Rca7_S2	1572798	1573532	734
Rca7_S2	1585175	1597763	12588
Rca7_S2	1608109	1610390	2281
Rca7_S2	1621207	1638936	17729
Rca7_S2	1651862	1670237	18375
Rca7_S2	1691342	1692001	659
Rca7_S2	1709967	1710320	353
Rca7_S2	1732573	1738151	5578
Rca7_S2	1770084	1777458	7374
Rca7_S2	1790483	1854239	63756
Rca7_S2	1866337	1873339	7002
Rca7_S2	1890650	1902601	11951
Rca7_S2	1934729	1935932	1203
Rca7_S2	1951378	1976638	25260
Rca7_S2	1995208	2022200	26992
Rca7_S2	2037441	2051309	13868
Rca7_S2	2061745	2079035	17290
Rca7_S2	2121128	2121659	531
Rca7_S2	2143032	2181716	38684
Rca7_S2	2192786	2261552	68766
Rca7_S2	2274635	2286653	12018
Rca7_S2	2300554	2323210	22656
Rca7_S2	2333714	2379278	45564
Rca7_S2	2390872	2416882	26010
Rca7_S2	2428085	2464299	36214
Rca7_S2	2475491	2489838	14347
Rca7_S2	2511582	2672422	160840
Rca7_S2	2686638	2687283	645
Rca7_S2	2697509	2711670	14161
Rca7_S2	2726396	2744369	17973
Rca7_S2	2756321	2756937	616
Rca7_S2	2769022	2774417	5395
Rca7_S2	2788910	2813516	24606
Rca7_S2	2827554	2850520	22966
Rca7_S2	2917255	2919126	1871
Rca7_S2	2929248	2932742	3494
Rca7_S2	2987224	2997131	9907
Rca7_S2	3007847	3015096	7249
Rca7_S2	3059723	3065680	5957
Rca7_S2	3485886	3486214	328
Rca7_S2	3553714	3560149	6435
Rca7_S2	3670957	3671222	265
Rca7_S2	3686821	3687231	410
