# Supplementary material for: Bimodal centromeres in pentaploid dogroses shed light on their unique meiosis
Source: Nature. 2025 Jun 18;643(8070):148–57. doi: 10.1038/s41586-025-09171-z (PMC12222009; doi:10.1038/s41586-025-09171-z)
Supplement: Supplementary file 3 — Supplementary Data 1–17. [file 41586_2025_9171_MOESM3_ESM.zip › Suppl_Dataset_6_rosCan_DTOL_centromere_annotations.xlsx]

## Sheet: rosCan_DTOL_centromere_annotati
Sequence Name	Type	Minimum	Maximum	Length			centromere	centromere size (bp)	Athila size (bp)	CANR4 size (bp)	Athila %	CANR4 %
Rca1_R3_centromere	CANR4	1228278	1374904	146627			Rca1_R3_centromere	4634995	547921	2389080	11.8214	51.5444
Rca1_R3_centromere	CANR4	1404636	1444486	39851			Rca1_R4_centromere	2828294	620493		21.9388	0
Rca1_R3_centromere	CANR4	1447018	1569901	122884			Rca1_S1_h1_centromere	3935017	1167458		29.6684	0
Rca1_R3_centromere	CANR4	1572164	1599121	26958			Rca1_S1_h2_centromere	3935017	1147489		29.161	0
Rca1_R3_centromere	CANR4	1607265	1701020	93756			Rca1_S2_centromere	3102609	357227	1078166	11.5138	34.7503
Rca1_R3_centromere	CANR4	1703470	1721226	17757			Rca2_R3_centromere	2847174	274907	1111357	9.65543	39.0337
Rca1_R3_centromere	CANR4	1731602	1752533	20932			Rca2_R4_centromere	2934901	383132	643727	13.0543	21.9335
Rca1_R3_centromere	CANR4	1835726	1870094	34369			Rca2_S1_h1_centromere	2673313	660760	496292	24.7169	18.5647
Rca1_R3_centromere	CANR4	1870551	1899620	29070			Rca2_S1_h2_centromere	2973981	718543	682367	24.161	22.9446
Rca1_R3_centromere	CANR4	1910990	2028705	117716			Rca2_S2_centromere	5879374	500957	3250367	8.52058	55.2842
Rca1_R3_centromere	CANR4	2042606	2223598	180993			Rca3_R3_centromere	5971887	485037	2385133	8.12201	39.9394
Rca1_R3_centromere	CANR4	2227219	2387905	160687			Rca3_R4_centromere	2960422	511498	13990	17.2779	0.472568
Rca1_R3_centromere	CANR4	2413603	2684706	271104			Rca3_S1_h1_centromere	4644801	1089241		23.4508	0
Rca1_R3_centromere	CANR4	2699052	2730243	31192			Rca3_S1_h2_centromere	4670322	1087802		23.2918	0
Rca1_R3_centromere	CANR4	2733085	2805039	71955			Rca3_S2_centromere	5206261	518386	1998777	9.95697	38.3918
Rca1_R3_centromere	CANR4	2819678	2832053	12376			Rca4_R3_centromere	5282823	291660	2900958	5.52091	54.913
Rca1_R3_centromere	CANR4	2843505	2922554	79050			Rca4_R4_centromere	2628652	543100	5011	20.6608	0.19063
Rca1_R3_centromere	CANR4	2935690	3029212	93523			Rca4_S1_h1_centromere	2832818	601713	1021806	21.2408	36.0703
Rca1_R3_centromere	CANR4	3042731	3126648	83918			Rca4_S1_h2_centromere	2679693	541193	991073	20.1961	36.9846
Rca1_R3_centromere	CANR4	3134274	3296926	162653			Rca4_S2_centromere	4313029	237044	2344638	5.496	54.3617
Rca1_R3_centromere	CANR4	3305589	3314428	8840			Rca5_R3_centromere	3139069	224668	1747328	7.15715	55.6639
Rca1_R3_centromere	CANR4	3325433	3800373	474941			Rca5_R4_centromere	2934902	638448		21.7536	0
Rca1_R3_centromere	CANR4	3817683	3925610	107928			Rca5_S1_h1_centromere	4925531	1086881	365942	22.0663	7.42949
Rca1_R3_centromere	centromere	1	4634995	4634995			Rca5_S1_h2_centromere	4542718	976075	185510	21.4866	4.08368
Rca1_R3_centromere	Class_I|LTR|Ty3/gypsy|non-chromovirus|OTA|Athila	113318	127147	13830			Rca5_S2_centromere	3777091	332221	607127	8.79568	16.0739
Rca1_R3_centromere	Class_I|LTR|Ty3/gypsy|non-chromovirus|OTA|Athila	322234	326823	4590			Rca6_R3_centromere	3496362	135353	879421	3.87125	25.1525
Rca1_R3_centromere	Class_I|LTR|Ty3/gypsy|non-chromovirus|OTA|Athila	350305	353681	3377			Rca6_R4_centromere	3726050	296792	732432	7.96533	19.6571
Rca1_R3_centromere	Class_I|LTR|Ty3/gypsy|non-chromovirus|OTA|Athila	379108	380492	1385			Rca6_S1_h1_centromere	2705214	732363		27.0723	0
Rca1_R3_centromere	Class_I|LTR|Ty3/gypsy|non-chromovirus|OTA|Athila	387551	389812	2262			Rca6_S1_h2_centromere	2603130	706949		27.1577	0
Rca1_R3_centromere	Class_I|LTR|Ty3/gypsy|non-chromovirus|OTA|Athila	448081	449716	1636			Rca6_S2_centromere	3011464	305354	480826	10.1397	15.9665
Rca1_R3_centromere	Class_I|LTR|Ty3/gypsy|non-chromovirus|OTA|Athila	459596	462811	3216			Rca7_R3_centromere	5614595	259228	4194664	4.61704	74.71
Rca1_R3_centromere	Class_I|LTR|Ty3/gypsy|non-chromovirus|OTA|Athila	483064	496050	12987			Rca7_R4_centromere	1837503	408240		22.2171	0
Rca1_R3_centromere	Class_I|LTR|Ty3/gypsy|non-chromovirus|OTA|Athila	498083	499939	1857			Rca7_S1_h1_centromere	5078656	1406905		27.7023	0
Rca1_R3_centromere	Class_I|LTR|Ty3/gypsy|non-chromovirus|OTA|Athila	505228	508038	2811			Rca7_S1_h2_centromere	4874489	1260683		25.8629	0
Rca1_R3_centromere	Class_I|LTR|Ty3/gypsy|non-chromovirus|OTA|Athila	511514	513944	2431			Rca7_S2_centromere	4491676	422547	1632456	9.40733	36.344
Rca1_R3_centromere	Class_I|LTR|Ty3/gypsy|non-chromovirus|OTA|Athila	521649	534709	13061
Rca1_R3_centromere	Class_I|LTR|Ty3/gypsy|non-chromovirus|OTA|Athila	538517	552070	13554
Rca1_R3_centromere	Class_I|LTR|Ty3/gypsy|non-chromovirus|OTA|Athila	589121	592933	3813
Rca1_R3_centromere	Class_I|LTR|Ty3/gypsy|non-chromovirus|OTA|Athila	619879	632879	13001
Rca1_R3_centromere	Class_I|LTR|Ty3/gypsy|non-chromovirus|OTA|Athila	646882	659873	12992
Rca1_R3_centromere	Class_I|LTR|Ty3/gypsy|non-chromovirus|OTA|Athila	678439	680382	1944
Rca1_R3_centromere	Class_I|LTR|Ty3/gypsy|non-chromovirus|OTA|Athila	688173	691355	3183
Rca1_R3_centromere	Class_I|LTR|Ty3/gypsy|non-chromovirus|OTA|Athila	701262	702920	1659
Rca1_R3_centromere	Class_I|LTR|Ty3/gypsy|non-chromovirus|OTA|Athila	732395	743315	10921
Rca1_R3_centromere	Class_I|LTR|Ty3/gypsy|non-chromovirus|OTA|Athila	740923	753855	12933
Rca1_R3_centromere	Class_I|LTR|Ty3/gypsy|non-chromovirus|OTA|Athila	774230	775891	1662
Rca1_R3_centromere	Class_I|LTR|Ty3/gypsy|non-chromovirus|OTA|Athila	792215	797254	5040
Rca1_R3_centromere	Class_I|LTR|Ty3/gypsy|non-chromovirus|OTA|Athila	810071	813018	2948
Rca1_R3_centromere	Class_I|LTR|Ty3/gypsy|non-chromovirus|OTA|Athila	849034	853992	4959
Rca1_R3_centromere	Class_I|LTR|Ty3/gypsy|non-chromovirus|OTA|Athila	869031	873844	4814
Rca1_R3_centromere	Class_I|LTR|Ty3/gypsy|non-chromovirus|OTA|Athila	880890	892693	11804
Rca1_R3_centromere	Class_I|LTR|Ty3/gypsy|non-chromovirus|OTA|Athila	929213	931299	2087
Rca1_R3_centromere	Class_I|LTR|Ty3/gypsy|non-chromovirus|OTA|Athila	939371	942836	3466
Rca1_R3_centromere	Class_I|LTR|Ty3/gypsy|non-chromovirus|OTA|Athila	961183	963032	1850
Rca1_R3_centromere	Class_I|LTR|Ty3/gypsy|non-chromovirus|OTA|Athila	982533	997042	14510
Rca1_R3_centromere	Class_I|LTR|Ty3/gypsy|non-chromovirus|OTA|Athila	1006527	1011605	5079
Rca1_R3_centromere	Class_I|LTR|Ty3/gypsy|non-chromovirus|OTA|Athila	1054688	1057888	3201
Rca1_R3_centromere	Class_I|LTR|Ty3/gypsy|non-chromovirus|OTA|Athila	1066654	1077825	11172
Rca1_R3_centromere	Class_I|LTR|Ty3/gypsy|non-chromovirus|OTA|Athila	1101060	1114598	13539
Rca1_R3_centromere	Class_I|LTR|Ty3/gypsy|non-chromovirus|OTA|Athila	1134311	1139379	5069
Rca1_R3_centromere	Class_I|LTR|Ty3/gypsy|non-chromovirus|OTA|Athila	1160465	1174459	13995
Rca1_R3_centromere	Class_I|LTR|Ty3/gypsy|non-chromovirus|OTA|Athila	1187112	1201297	14186
Rca1_R3_centromere	Class_I|LTR|Ty3/gypsy|non-chromovirus|OTA|Athila	1205096	1219346	14251
Rca1_R3_centromere	Class_I|LTR|Ty3/gypsy|non-chromovirus|OTA|Athila	1219494	1221392	1899
Rca1_R3_centromere	Class_I|LTR|Ty3/gypsy|non-chromovirus|OTA|Athila	1383220	1387092	3873
Rca1_R3_centromere	Class_I|LTR|Ty3/gypsy|non-chromovirus|OTA|Athila	1387666	1400294	12629
Rca1_R3_centromere	Class_I|LTR|Ty3/gypsy|non-chromovirus|OTA|Athila	2028180	2042570	14391
Rca1_R3_centromere	Class_I|LTR|Ty3/gypsy|non-chromovirus|OTA|Athila	2387853	2403276	15424
Rca1_R3_centromere	Class_I|LTR|Ty3/gypsy|non-chromovirus|OTA|Athila	2397685	2414107	16423
Rca1_R3_centromere	Class_I|LTR|Ty3/gypsy|non-chromovirus|OTA|Athila	2687395	2694758	7364
Rca1_R3_centromere	Class_I|LTR|Ty3/gypsy|non-chromovirus|OTA|Athila	2809535	2816898	7364
Rca1_R3_centromere	Class_I|LTR|Ty3/gypsy|non-chromovirus|OTA|Athila	2922554	2936230	13677
Rca1_R3_centromere	Class_I|LTR|Ty3/gypsy|non-chromovirus|OTA|Athila	3036462	3039132	2671
Rca1_R3_centromere	Class_I|LTR|Ty3/gypsy|non-chromovirus|OTA|Athila	3800963	3814910	13948
Rca1_R3_centromere	Class_I|LTR|Ty3/gypsy|non-chromovirus|OTA|Athila	3936097	3953537	17441
Rca1_R3_centromere	Class_I|LTR|Ty3/gypsy|non-chromovirus|OTA|Athila	3956249	3957891	1643
Rca1_R3_centromere	Class_I|LTR|Ty3/gypsy|non-chromovirus|OTA|Athila	3998672	4011020	12349
Rca1_R3_centromere	Class_I|LTR|Ty3/gypsy|non-chromovirus|OTA|Athila	4009165	4022523	13359
Rca1_R3_centromere	Class_I|LTR|Ty3/gypsy|non-chromovirus|OTA|Athila	4041889	4055719	13831
Rca1_R3_centromere	Class_I|LTR|Ty3/gypsy|non-chromovirus|OTA|Athila	4153373	4166172	12800
Rca1_R3_centromere	Class_I|LTR|Ty3/gypsy|non-chromovirus|OTA|Athila	4173468	4186247	12780
Rca1_R3_centromere	Class_I|LTR|Ty3/gypsy|non-chromovirus|OTA|Athila	4183560	4203047	19488
Rca1_R3_centromere	Class_I|LTR|Ty3/gypsy|non-chromovirus|OTA|Athila	4197458	4216942	19485
Rca1_R3_centromere	Class_I|LTR|Ty3/gypsy|non-chromovirus|OTA|Athila	4211353	4227886	16534
Rca1_R3_centromere	Class_I|LTR|Ty3/gypsy|non-chromovirus|OTA|Athila	4313115	4315541	2427
Rca1_R3_centromere	Class_I|LTR|Ty3/gypsy|non-chromovirus|OTA|Athila	4319029	4322852	3824
Rca1_R3_centromere	Class_I|LTR|Ty3/gypsy|non-chromovirus|OTA|Athila	4332081	4343979	11899
Rca1_R3_centromere	Class_I|LTR|Ty3/gypsy|non-chromovirus|OTA|Athila	4354671	4363993	9323
Rca1_R4_centromere	athila_centromere	1	2828294	2828294
Rca1_R4_centromere	Class_I|LTR|Ty3/gypsy|non-chromovirus|OTA|Athila	43292	47530	4239
Rca1_R4_centromere	Class_I|LTR|Ty3/gypsy|non-chromovirus|OTA|Athila	73222	85683	12462
Rca1_R4_centromere	Class_I|LTR|Ty3/gypsy|non-chromovirus|OTA|Athila	107782	109444	1663
Rca1_R4_centromere	Class_I|LTR|Ty3/gypsy|non-chromovirus|OTA|Athila	109640	112820	3181
Rca1_R4_centromere	Class_I|LTR|Ty3/gypsy|non-chromovirus|OTA|Athila	113687	127502	13816
Rca1_R4_centromere	Class_I|LTR|Ty3/gypsy|non-chromovirus|OTA|Athila	644826	647750	2925
Rca1_R4_centromere	Class_I|LTR|Ty3/gypsy|non-chromovirus|OTA|Athila	683273	693750	10478
Rca1_R4_centromere	Class_I|LTR|Ty3/gypsy|non-chromovirus|OTA|Athila	691267	703243	11977
Rca1_R4_centromere	Class_I|LTR|Ty3/gypsy|non-chromovirus|OTA|Athila	715992	718421	2430
Rca1_R4_centromere	Class_I|LTR|Ty3/gypsy|non-chromovirus|OTA|Athila	720591	730721	10131
Rca1_R4_centromere	Class_I|LTR|Ty3/gypsy|non-chromovirus|OTA|Athila	833146	846762	13617
Rca1_R4_centromere	Class_I|LTR|Ty3/gypsy|non-chromovirus|OTA|Athila	870454	882220	11767
Rca1_R4_centromere	Class_I|LTR|Ty3/gypsy|non-chromovirus|OTA|Athila	889313	906919	17607
Rca1_R4_centromere	Class_I|LTR|Ty3/gypsy|non-chromovirus|OTA|Athila	940022	941572	1551
Rca1_R4_centromere	Class_I|LTR|Ty3/gypsy|non-chromovirus|OTA|Athila	971757	990363	18607
Rca1_R4_centromere	Class_I|LTR|Ty3/gypsy|non-chromovirus|OTA|Athila	991233	994586	3354
Rca1_R4_centromere	Class_I|LTR|Ty3/gypsy|non-chromovirus|OTA|Athila	1019133	1029688	10556
Rca1_R4_centromere	Class_I|LTR|Ty3/gypsy|non-chromovirus|OTA|Athila	1065690	1076520	10831
Rca1_R4_centromere	Class_I|LTR|Ty3/gypsy|non-chromovirus|OTA|Athila	1077137	1088495	11359
Rca1_R4_centromere	Class_I|LTR|Ty3/gypsy|non-chromovirus|OTA|Athila	1149220	1152549	3330
Rca1_R4_centromere	Class_I|LTR|Ty3/gypsy|non-chromovirus|OTA|Athila	1179928	1185012	5085
Rca1_R4_centromere	Class_I|LTR|Ty3/gypsy|non-chromovirus|OTA|Athila	1216041	1230075	14035
Rca1_R4_centromere	Class_I|LTR|Ty3/gypsy|non-chromovirus|OTA|Athila	1232535	1246686	14152
Rca1_R4_centromere	Class_I|LTR|Ty3/gypsy|non-chromovirus|OTA|Athila	1246788	1260843	14056
Rca1_R4_centromere	Class_I|LTR|Ty3/gypsy|non-chromovirus|OTA|Athila	1281892	1295521	13630
Rca1_R4_centromere	Class_I|LTR|Ty3/gypsy|non-chromovirus|OTA|Athila	1312218	1330082	17865
Rca1_R4_centromere	Class_I|LTR|Ty3/gypsy|non-chromovirus|OTA|Athila	1334362	1345811	11450
Rca1_R4_centromere	Class_I|LTR|Ty3/gypsy|non-chromovirus|OTA|Athila	1343991	1363772	19782
Rca1_R4_centromere	Class_I|LTR|Ty3/gypsy|non-chromovirus|OTA|Athila	1370910	1372823	1914
Rca1_R4_centromere	Class_I|LTR|Ty3/gypsy|non-chromovirus|OTA|Athila	1380606	1382731	2126
Rca1_R4_centromere	Class_I|LTR|Ty3/gypsy|non-chromovirus|OTA|Athila	1395513	1397945	2433
Rca1_R4_centromere	Class_I|LTR|Ty3/gypsy|non-chromovirus|OTA|Athila	1402511	1404457	1947
Rca1_R4_centromere	Class_I|LTR|Ty3/gypsy|non-chromovirus|OTA|Athila	1417726	1419276	1551
Rca1_R4_centromere	Class_I|LTR|Ty3/gypsy|non-chromovirus|OTA|Athila	1424191	1426137	1947
Rca1_R4_centromere	Class_I|LTR|Ty3/gypsy|non-chromovirus|OTA|Athila	1459063	1462437	3375
Rca1_R4_centromere	Class_I|LTR|Ty3/gypsy|non-chromovirus|OTA|Athila	1479879	1483255	3377
Rca1_R4_centromere	Class_I|LTR|Ty3/gypsy|non-chromovirus|OTA|Athila	1522848	1531471	8624
Rca1_R4_centromere	Class_I|LTR|Ty3/gypsy|non-chromovirus|OTA|Athila	1529145	1543069	13925
Rca1_R4_centromere	Class_I|LTR|Ty3/gypsy|non-chromovirus|OTA|Athila	1568184	1579414	11231
Rca1_R4_centromere	Class_I|LTR|Ty3/gypsy|non-chromovirus|OTA|Athila	1636720	1639910	3191
Rca1_R4_centromere	Class_I|LTR|Ty3/gypsy|non-chromovirus|OTA|Athila	1650282	1664297	14016
Rca1_R4_centromere	Class_I|LTR|Ty3/gypsy|non-chromovirus|OTA|Athila	1725264	1730311	5048
Rca1_R4_centromere	Class_I|LTR|Ty3/gypsy|non-chromovirus|OTA|Athila	1752021	1767529	15509
Rca1_R4_centromere	Class_I|LTR|Ty3/gypsy|non-chromovirus|OTA|Athila	1791666	1796567	4902
Rca1_R4_centromere	Class_I|LTR|Ty3/gypsy|non-chromovirus|OTA|Athila	1910210	1924115	13906
Rca1_R4_centromere	Class_I|LTR|Ty3/gypsy|non-chromovirus|OTA|Athila	1942411	1944072	1662
Rca1_R4_centromere	Class_I|LTR|Ty3/gypsy|non-chromovirus|OTA|Athila	1952331	1953533	1203
Rca1_R4_centromere	Class_I|LTR|Ty3/gypsy|non-chromovirus|OTA|Athila	1958745	1960680	1936
Rca1_R4_centromere	Class_I|LTR|Ty3/gypsy|non-chromovirus|OTA|Athila	1968549	1975116	6568
Rca1_R4_centromere	Class_I|LTR|Ty3/gypsy|non-chromovirus|OTA|Athila	1982377	1985650	3274
Rca1_R4_centromere	Class_I|LTR|Ty3/gypsy|non-chromovirus|OTA|Athila	2015805	2018852	3048
Rca1_R4_centromere	Class_I|LTR|Ty3/gypsy|non-chromovirus|OTA|Athila	2022397	2027471	5075
Rca1_R4_centromere	Class_I|LTR|Ty3/gypsy|non-chromovirus|OTA|Athila	2051997	2062199	10203
Rca1_R4_centromere	Class_I|LTR|Ty3/gypsy|non-chromovirus|OTA|Athila	2082997	2085426	2430
Rca1_R4_centromere	Class_I|LTR|Ty3/gypsy|non-chromovirus|OTA|Athila	2094005	2095300	1296
Rca1_R4_centromere	Class_I|LTR|Ty3/gypsy|non-chromovirus|OTA|Athila	2098543	2099838	1296
Rca1_R4_centromere	Class_I|LTR|Ty3/gypsy|non-chromovirus|OTA|Athila	2109897	2123721	13825
Rca1_R4_centromere	Class_I|LTR|Ty3/gypsy|non-chromovirus|OTA|Athila	2130875	2135607	4733
Rca1_R4_centromere	Class_I|LTR|Ty3/gypsy|non-chromovirus|OTA|Athila	2146807	2150184	3378
Rca1_R4_centromere	Class_I|LTR|Ty3/gypsy|non-chromovirus|OTA|Athila	2205568	2220252	14685
Rca1_R4_centromere	Class_I|LTR|Ty3/gypsy|non-chromovirus|OTA|Athila	2225109	2227538	2430
Rca1_R4_centromere	Class_I|LTR|Ty3/gypsy|non-chromovirus|OTA|Athila	2241018	2255043	14026
Rca1_R4_centromere	Class_I|LTR|Ty3/gypsy|non-chromovirus|OTA|Athila	2260103	2266074	5972
Rca1_R4_centromere	Class_I|LTR|Ty3/gypsy|non-chromovirus|OTA|Athila	2270408	2271625	1218
Rca1_R4_centromere	Class_I|LTR|Ty3/gypsy|non-chromovirus|OTA|Athila	2290195	2296166	5972
Rca1_R4_centromere	Class_I|LTR|Ty3/gypsy|non-chromovirus|OTA|Athila	2300501	2301706	1206
Rca1_R4_centromere	Class_I|LTR|Ty3/gypsy|non-chromovirus|OTA|Athila	2322577	2325006	2430
Rca1_R4_centromere	Class_I|LTR|Ty3/gypsy|non-chromovirus|OTA|Athila	2327060	2340902	13843
Rca1_R4_centromere	Class_I|LTR|Ty3/gypsy|non-chromovirus|OTA|Athila	2368683	2384694	16012
Rca1_R4_centromere	Class_I|LTR|Ty3/gypsy|non-chromovirus|OTA|Athila	2384695	2386040	1346
Rca1_R4_centromere	Class_I|LTR|Ty3/gypsy|non-chromovirus|OTA|Athila	2387858	2398015	10158
Rca1_R4_centromere	Class_I|LTR|Ty3/gypsy|non-chromovirus|OTA|Athila	2433867	2435663	1797
Rca1_R4_centromere	Class_I|LTR|Ty3/gypsy|non-chromovirus|OTA|Athila	2444157	2446586	2430
Rca1_R4_centromere	Class_I|LTR|Ty3/gypsy|non-chromovirus|OTA|Athila	2449588	2451501	1914
Rca1_R4_centromere	Class_I|LTR|Ty3/gypsy|non-chromovirus|OTA|Athila	2456697	2472653	15957
Rca1_R4_centromere	Class_I|LTR|Ty3/gypsy|non-chromovirus|OTA|Athila	2494670	2495884	1215
Rca1_R4_centromere	Class_I|LTR|Ty3/gypsy|non-chromovirus|OTA|Athila	2503707	2505893	2187
Rca1_R4_centromere	Class_I|LTR|Ty3/gypsy|non-chromovirus|OTA|Athila	2513158	2516535	3378
Rca1_R4_centromere	Class_I|LTR|Ty3/gypsy|non-chromovirus|OTA|Athila	2540165	2553715	13551
Rca1_R4_centromere	Class_I|LTR|Ty3/gypsy|non-chromovirus|OTA|Athila	2559557	2564562	5006
Rca1_R4_centromere	Class_I|LTR|Ty3/gypsy|non-chromovirus|OTA|Athila	2580512	2595548	15037
Rca1_R4_centromere	Class_I|LTR|Ty3/gypsy|non-chromovirus|OTA|Athila	2677732	2691569	13838
Rca1_S1_h1_centromere	athila_centromere	1	3935017	3935017
Rca1_S1_h1_centromere	Class_I|LTR|Ty3/gypsy|non-chromovirus|OTA|Athila	162846	165005	2160
Rca1_S1_h1_centromere	Class_I|LTR|Ty3/gypsy|non-chromovirus|OTA|Athila	319543	333373	13831
Rca1_S1_h1_centromere	Class_I|LTR|Ty3/gypsy|non-chromovirus|OTA|Athila	468237	477997	9761
Rca1_S1_h1_centromere	Class_I|LTR|Ty3/gypsy|non-chromovirus|OTA|Athila	496327	499704	3378
Rca1_S1_h1_centromere	Class_I|LTR|Ty3/gypsy|non-chromovirus|OTA|Athila	519680	523057	3378
Rca1_S1_h1_centromere	Class_I|LTR|Ty3/gypsy|non-chromovirus|OTA|Athila	536497	550241	13745
Rca1_S1_h1_centromere	Class_I|LTR|Ty3/gypsy|non-chromovirus|OTA|Athila	593674	594891	1218
Rca1_S1_h1_centromere	Class_I|LTR|Ty3/gypsy|non-chromovirus|OTA|Athila	604821	606661	1841
Rca1_S1_h1_centromere	Class_I|LTR|Ty3/gypsy|non-chromovirus|OTA|Athila	862674	873083	10410
Rca1_S1_h1_centromere	Class_I|LTR|Ty3/gypsy|non-chromovirus|OTA|Athila	923827	928896	5070
Rca1_S1_h1_centromere	Class_I|LTR|Ty3/gypsy|non-chromovirus|OTA|Athila	929715	933092	3378
Rca1_S1_h1_centromere	Class_I|LTR|Ty3/gypsy|non-chromovirus|OTA|Athila	937610	954650	17041
Rca1_S1_h1_centromere	Class_I|LTR|Ty3/gypsy|non-chromovirus|OTA|Athila	988438	990867	2430
Rca1_S1_h1_centromere	Class_I|LTR|Ty3/gypsy|non-chromovirus|OTA|Athila	1010810	1012747	1938
Rca1_S1_h1_centromere	Class_I|LTR|Ty3/gypsy|non-chromovirus|OTA|Athila	1024321	1027680	3360
Rca1_S1_h1_centromere	Class_I|LTR|Ty3/gypsy|non-chromovirus|OTA|Athila	1054857	1069109	14253
Rca1_S1_h1_centromere	Class_I|LTR|Ty3/gypsy|non-chromovirus|OTA|Athila	1083856	1094132	10277
Rca1_S1_h1_centromere	Class_I|LTR|Ty3/gypsy|non-chromovirus|OTA|Athila	1095057	1105751	10695
Rca1_S1_h1_centromere	Class_I|LTR|Ty3/gypsy|non-chromovirus|OTA|Athila	1105752	1107130	1379
Rca1_S1_h1_centromere	Class_I|LTR|Ty3/gypsy|non-chromovirus|OTA|Athila	1111191	1124649	13459
Rca1_S1_h1_centromere	Class_I|LTR|Ty3/gypsy|non-chromovirus|OTA|Athila	1127505	1141301	13797
Rca1_S1_h1_centromere	Class_I|LTR|Ty3/gypsy|non-chromovirus|OTA|Athila	1151303	1153732	2430
Rca1_S1_h1_centromere	Class_I|LTR|Ty3/gypsy|non-chromovirus|OTA|Athila	1164450	1177534	13085
Rca1_S1_h1_centromere	Class_I|LTR|Ty3/gypsy|non-chromovirus|OTA|Athila	1177654	1182723	5070
Rca1_S1_h1_centromere	Class_I|LTR|Ty3/gypsy|non-chromovirus|OTA|Athila	1188089	1191466	3378
Rca1_S1_h1_centromere	Class_I|LTR|Ty3/gypsy|non-chromovirus|OTA|Athila	1191825	1205332	13508
Rca1_S1_h1_centromere	Class_I|LTR|Ty3/gypsy|non-chromovirus|OTA|Athila	1211183	1212844	1662
Rca1_S1_h1_centromere	Class_I|LTR|Ty3/gypsy|non-chromovirus|OTA|Athila	1215637	1227848	12212
Rca1_S1_h1_centromere	Class_I|LTR|Ty3/gypsy|non-chromovirus|OTA|Athila	1238117	1247377	9261
Rca1_S1_h1_centromere	Class_I|LTR|Ty3/gypsy|non-chromovirus|OTA|Athila	1247378	1250529	3152
Rca1_S1_h1_centromere	Class_I|LTR|Ty3/gypsy|non-chromovirus|OTA|Athila	1252797	1254635	1839
Rca1_S1_h1_centromere	Class_I|LTR|Ty3/gypsy|non-chromovirus|OTA|Athila	1258996	1268336	9341
Rca1_S1_h1_centromere	Class_I|LTR|Ty3/gypsy|non-chromovirus|OTA|Athila	1294679	1298056	3378
Rca1_S1_h1_centromere	Class_I|LTR|Ty3/gypsy|non-chromovirus|OTA|Athila	1323798	1327625	3828
Rca1_S1_h1_centromere	Class_I|LTR|Ty3/gypsy|non-chromovirus|OTA|Athila	1346194	1361084	14891
Rca1_S1_h1_centromere	Class_I|LTR|Ty3/gypsy|non-chromovirus|OTA|Athila	1355516	1371030	15515
Rca1_S1_h1_centromere	Class_I|LTR|Ty3/gypsy|non-chromovirus|OTA|Athila	1372004	1375381	3378
Rca1_S1_h1_centromere	Class_I|LTR|Ty3/gypsy|non-chromovirus|OTA|Athila	1377282	1391113	13832
Rca1_S1_h1_centromere	Class_I|LTR|Ty3/gypsy|non-chromovirus|OTA|Athila	1396931	1401525	4595
Rca1_S1_h1_centromere	Class_I|LTR|Ty3/gypsy|non-chromovirus|OTA|Athila	1452748	1455120	2373
Rca1_S1_h1_centromere	Class_I|LTR|Ty3/gypsy|non-chromovirus|OTA|Athila	1477688	1479040	1353
Rca1_S1_h1_centromere	Class_I|LTR|Ty3/gypsy|non-chromovirus|OTA|Athila	1480717	1482618	1902
Rca1_S1_h1_centromere	Class_I|LTR|Ty3/gypsy|non-chromovirus|OTA|Athila	1492048	1506929	14882
Rca1_S1_h1_centromere	Class_I|LTR|Ty3/gypsy|non-chromovirus|OTA|Athila	1510995	1523802	12808
Rca1_S1_h1_centromere	Class_I|LTR|Ty3/gypsy|non-chromovirus|OTA|Athila	1520915	1534745	13831
Rca1_S1_h1_centromere	Class_I|LTR|Ty3/gypsy|non-chromovirus|OTA|Athila	1556851	1559968	3118
Rca1_S1_h1_centromere	Class_I|LTR|Ty3/gypsy|non-chromovirus|OTA|Athila	1603362	1617064	13703
Rca1_S1_h1_centromere	Class_I|LTR|Ty3/gypsy|non-chromovirus|OTA|Athila	1612639	1626524	13886
Rca1_S1_h1_centromere	Class_I|LTR|Ty3/gypsy|non-chromovirus|OTA|Athila	1630396	1644341	13946
Rca1_S1_h1_centromere	Class_I|LTR|Ty3/gypsy|non-chromovirus|OTA|Athila	1651745	1663920	12176
Rca1_S1_h1_centromere	Class_I|LTR|Ty3/gypsy|non-chromovirus|OTA|Athila	1672622	1675546	2925
Rca1_S1_h1_centromere	Class_I|LTR|Ty3/gypsy|non-chromovirus|OTA|Athila	1702885	1716233	13349
Rca1_S1_h1_centromere	Class_I|LTR|Ty3/gypsy|non-chromovirus|OTA|Athila	1722741	1736253	13513
Rca1_S1_h1_centromere	Class_I|LTR|Ty3/gypsy|non-chromovirus|OTA|Athila	1743479	1755441	11963
Rca1_S1_h1_centromere	Class_I|LTR|Ty3/gypsy|non-chromovirus|OTA|Athila	1757196	1770258	13063
Rca1_S1_h1_centromere	Class_I|LTR|Ty3/gypsy|non-chromovirus|OTA|Athila	1767023	1775740	8718
Rca1_S1_h1_centromere	Class_I|LTR|Ty3/gypsy|non-chromovirus|OTA|Athila	1777685	1781059	3375
Rca1_S1_h1_centromere	Class_I|LTR|Ty3/gypsy|non-chromovirus|OTA|Athila	1788183	1801761	13579
Rca1_S1_h1_centromere	Class_I|LTR|Ty3/gypsy|non-chromovirus|OTA|Athila	1801941	1807029	5089
Rca1_S1_h1_centromere	Class_I|LTR|Ty3/gypsy|non-chromovirus|OTA|Athila	1811918	1827257	15340
Rca1_S1_h1_centromere	Class_I|LTR|Ty3/gypsy|non-chromovirus|OTA|Athila	1821675	1836559	14885
Rca1_S1_h1_centromere	Class_I|LTR|Ty3/gypsy|non-chromovirus|OTA|Athila	1844966	1845853	888
Rca1_S1_h1_centromere	Class_I|LTR|Ty3/gypsy|non-chromovirus|OTA|Athila	1845859	1859786	13928
Rca1_S1_h1_centromere	Class_I|LTR|Ty3/gypsy|non-chromovirus|OTA|Athila	1859792	1862756	2965
Rca1_S1_h1_centromere	Class_I|LTR|Ty3/gypsy|non-chromovirus|OTA|Athila	1867082	1881041	13960
Rca1_S1_h1_centromere	Class_I|LTR|Ty3/gypsy|non-chromovirus|OTA|Athila	1879688	1896210	16523
Rca1_S1_h1_centromere	Class_I|LTR|Ty3/gypsy|non-chromovirus|OTA|Athila	1895790	1906180	10391
Rca1_S1_h1_centromere	Class_I|LTR|Ty3/gypsy|non-chromovirus|OTA|Athila	1910770	1924400	13631
Rca1_S1_h1_centromere	Class_I|LTR|Ty3/gypsy|non-chromovirus|OTA|Athila	1941565	1955141	13577
Rca1_S1_h1_centromere	Class_I|LTR|Ty3/gypsy|non-chromovirus|OTA|Athila	1952426	1960759	8334
Rca1_S1_h1_centromere	Class_I|LTR|Ty3/gypsy|non-chromovirus|OTA|Athila	1968482	1969375	894
Rca1_S1_h1_centromere	Class_I|LTR|Ty3/gypsy|non-chromovirus|OTA|Athila	1984224	1987601	3378
Rca1_S1_h1_centromere	Class_I|LTR|Ty3/gypsy|non-chromovirus|OTA|Athila	2009664	2023143	13480
Rca1_S1_h1_centromere	Class_I|LTR|Ty3/gypsy|non-chromovirus|OTA|Athila	2027032	2030055	3024
Rca1_S1_h1_centromere	Class_I|LTR|Ty3/gypsy|non-chromovirus|OTA|Athila	2041460	2055364	13905
Rca1_S1_h1_centromere	Class_I|LTR|Ty3/gypsy|non-chromovirus|OTA|Athila	2066171	2078491	12321
Rca1_S1_h1_centromere	Class_I|LTR|Ty3/gypsy|non-chromovirus|OTA|Athila	2080820	2094243	13424
Rca1_S1_h1_centromere	Class_I|LTR|Ty3/gypsy|non-chromovirus|OTA|Athila	2110370	2112559	2190
Rca1_S1_h1_centromere	Class_I|LTR|Ty3/gypsy|non-chromovirus|OTA|Athila	2155356	2167517	12162
Rca1_S1_h1_centromere	Class_I|LTR|Ty3/gypsy|non-chromovirus|OTA|Athila	2177957	2194646	16690
Rca1_S1_h1_centromere	Class_I|LTR|Ty3/gypsy|non-chromovirus|OTA|Athila	2194813	2199910	5098
Rca1_S1_h1_centromere	Class_I|LTR|Ty3/gypsy|non-chromovirus|OTA|Athila	2214591	2216243	1653
Rca1_S1_h1_centromere	Class_I|LTR|Ty3/gypsy|non-chromovirus|OTA|Athila	2229699	2231360	1662
Rca1_S1_h1_centromere	Class_I|LTR|Ty3/gypsy|non-chromovirus|OTA|Athila	2233906	2237139	3234
Rca1_S1_h1_centromere	Class_I|LTR|Ty3/gypsy|non-chromovirus|OTA|Athila	2255614	2267676	12063
Rca1_S1_h1_centromere	Class_I|LTR|Ty3/gypsy|non-chromovirus|OTA|Athila	2263450	2277267	13818
Rca1_S1_h1_centromere	Class_I|LTR|Ty3/gypsy|non-chromovirus|OTA|Athila	2289999	2302915	12917
Rca1_S1_h1_centromere	Class_I|LTR|Ty3/gypsy|non-chromovirus|OTA|Athila	2316430	2328066	11637
Rca1_S1_h1_centromere	Class_I|LTR|Ty3/gypsy|non-chromovirus|OTA|Athila	2345468	2348701	3234
Rca1_S1_h1_centromere	Class_I|LTR|Ty3/gypsy|non-chromovirus|OTA|Athila	2369679	2371623	1945
Rca1_S1_h1_centromere	Class_I|LTR|Ty3/gypsy|non-chromovirus|OTA|Athila	2388379	2403318	14940
Rca1_S1_h1_centromere	Class_I|LTR|Ty3/gypsy|non-chromovirus|OTA|Athila	2401810	2415267	13458
Rca1_S1_h1_centromere	Class_I|LTR|Ty3/gypsy|non-chromovirus|OTA|Athila	2420994	2434873	13880
Rca1_S1_h1_centromere	Class_I|LTR|Ty3/gypsy|non-chromovirus|OTA|Athila	2437599	2451069	13471
Rca1_S1_h1_centromere	Class_I|LTR|Ty3/gypsy|non-chromovirus|OTA|Athila	2494867	2497032	2166
Rca1_S1_h1_centromere	Class_I|LTR|Ty3/gypsy|non-chromovirus|OTA|Athila	2520901	2534842	13942
Rca1_S1_h1_centromere	Class_I|LTR|Ty3/gypsy|non-chromovirus|OTA|Athila	2539873	2553334	13462
Rca1_S1_h1_centromere	Class_I|LTR|Ty3/gypsy|non-chromovirus|OTA|Athila	2548934	2562003	13070
Rca1_S1_h1_centromere	Class_I|LTR|Ty3/gypsy|non-chromovirus|OTA|Athila	2562135	2567222	5088
Rca1_S1_h1_centromere	Class_I|LTR|Ty3/gypsy|non-chromovirus|OTA|Athila	2592045	2594703	2659
Rca1_S1_h1_centromere	Class_I|LTR|Ty3/gypsy|non-chromovirus|OTA|Athila	2609547	2614307	4761
Rca1_S1_h1_centromere	Class_I|LTR|Ty3/gypsy|non-chromovirus|OTA|Athila	2637066	2639495	2430
Rca1_S1_h1_centromere	Class_I|LTR|Ty3/gypsy|non-chromovirus|OTA|Athila	2647926	2649865	1940
Rca1_S1_h1_centromere	Class_I|LTR|Ty3/gypsy|non-chromovirus|OTA|Athila	2656696	2670565	13870
Rca1_S1_h1_centromere	Class_I|LTR|Ty3/gypsy|non-chromovirus|OTA|Athila	2696643	2701703	5061
Rca1_S1_h1_centromere	Class_I|LTR|Ty3/gypsy|non-chromovirus|OTA|Athila	2701666	2703300	1635
Rca1_S1_h1_centromere	Class_I|LTR|Ty3/gypsy|non-chromovirus|OTA|Athila	2735391	2738624	3234
Rca1_S1_h1_centromere	Class_I|LTR|Ty3/gypsy|non-chromovirus|OTA|Athila	2742988	2744499	1512
Rca1_S1_h1_centromere	Class_I|LTR|Ty3/gypsy|non-chromovirus|OTA|Athila	2763538	2767110	3573
Rca1_S1_h1_centromere	Class_I|LTR|Ty3/gypsy|non-chromovirus|OTA|Athila	2775624	2780693	5070
Rca1_S1_h1_centromere	Class_I|LTR|Ty3/gypsy|non-chromovirus|OTA|Athila	2793941	2795455	1515
Rca1_S1_h1_centromere	Class_I|LTR|Ty3/gypsy|non-chromovirus|OTA|Athila	2806208	2817965	11758
Rca1_S1_h1_centromere	Class_I|LTR|Ty3/gypsy|non-chromovirus|OTA|Athila	2833130	2845112	11983
Rca1_S1_h1_centromere	Class_I|LTR|Ty3/gypsy|non-chromovirus|OTA|Athila	2858632	2872560	13929
Rca1_S1_h1_centromere	Class_I|LTR|Ty3/gypsy|non-chromovirus|OTA|Athila	2886877	2900453	13577
Rca1_S1_h1_centromere	Class_I|LTR|Ty3/gypsy|non-chromovirus|OTA|Athila	2900465	2913490	13026
Rca1_S1_h1_centromere	Class_I|LTR|Ty3/gypsy|non-chromovirus|OTA|Athila	2931257	2932917	1661
Rca1_S1_h1_centromere	Class_I|LTR|Ty3/gypsy|non-chromovirus|OTA|Athila	2941882	2955708	13827
Rca1_S1_h1_centromere	Class_I|LTR|Ty3/gypsy|non-chromovirus|OTA|Athila	2957123	2958646	1524
Rca1_S1_h1_centromere	Class_I|LTR|Ty3/gypsy|non-chromovirus|OTA|Athila	2962958	2971603	8646
Rca1_S1_h1_centromere	Class_I|LTR|Ty3/gypsy|non-chromovirus|OTA|Athila	2990323	3002574	12252
Rca1_S1_h1_centromere	Class_I|LTR|Ty3/gypsy|non-chromovirus|OTA|Athila	3000244	3014133	13890
Rca1_S1_h1_centromere	Class_I|LTR|Ty3/gypsy|non-chromovirus|OTA|Athila	3039716	3055339	15624
Rca1_S1_h1_centromere	Class_I|LTR|Ty3/gypsy|non-chromovirus|OTA|Athila	3056483	3070835	14353
Rca1_S1_h1_centromere	Class_I|LTR|Ty3/gypsy|non-chromovirus|OTA|Athila	3076672	3090552	13881
Rca1_S1_h1_centromere	Class_I|LTR|Ty3/gypsy|non-chromovirus|OTA|Athila	3090645	3104079	13435
Rca1_S1_h1_centromere	Class_I|LTR|Ty3/gypsy|non-chromovirus|OTA|Athila	3125606	3137608	12003
Rca1_S1_h1_centromere	Class_I|LTR|Ty3/gypsy|non-chromovirus|OTA|Athila	3138336	3141665	3330
Rca1_S1_h1_centromere	Class_I|LTR|Ty3/gypsy|non-chromovirus|OTA|Athila	3152265	3157354	5090
Rca1_S1_h1_centromere	Class_I|LTR|Ty3/gypsy|non-chromovirus|OTA|Athila	3214325	3226020	11696
Rca1_S1_h1_centromere	Class_I|LTR|Ty3/gypsy|non-chromovirus|OTA|Athila	3248599	3250139	1541
Rca1_S1_h1_centromere	Class_I|LTR|Ty3/gypsy|non-chromovirus|OTA|Athila	3392750	3397837	5088
Rca1_S1_h1_centromere	Class_I|LTR|Ty3/gypsy|non-chromovirus|OTA|Athila	3402362	3404668	2307
Rca1_S1_h1_centromere	Class_I|LTR|Ty3/gypsy|non-chromovirus|OTA|Athila	3572335	3575664	3330
Rca1_S1_h1_centromere	Class_I|LTR|Ty3/gypsy|non-chromovirus|OTA|Athila	3603475	3608146	4672
Rca1_S1_h1_centromere	Class_I|LTR|Ty3/gypsy|non-chromovirus|OTA|Athila	3842628	3858185	15558
Rca1_S1_h1_centromere	Class_I|LTR|Ty3/gypsy|non-chromovirus|OTA|Athila	3852615	3867497	14883
Rca1_S1_h2_centromere	athila_centromere	1	3935017	3935017
Rca1_S1_h2_centromere	Class_I|LTR|Ty3/gypsy|non-chromovirus|OTA|Athila	140021	142180	2160
Rca1_S1_h2_centromere	Class_I|LTR|Ty3/gypsy|non-chromovirus|OTA|Athila	296718	310548	13831
Rca1_S1_h2_centromere	Class_I|LTR|Ty3/gypsy|non-chromovirus|OTA|Athila	445412	455172	9761
Rca1_S1_h2_centromere	Class_I|LTR|Ty3/gypsy|non-chromovirus|OTA|Athila	473502	476879	3378
Rca1_S1_h2_centromere	Class_I|LTR|Ty3/gypsy|non-chromovirus|OTA|Athila	496855	500232	3378
Rca1_S1_h2_centromere	Class_I|LTR|Ty3/gypsy|non-chromovirus|OTA|Athila	513672	527416	13745
Rca1_S1_h2_centromere	Class_I|LTR|Ty3/gypsy|non-chromovirus|OTA|Athila	570849	572066	1218
Rca1_S1_h2_centromere	Class_I|LTR|Ty3/gypsy|non-chromovirus|OTA|Athila	581996	583836	1841
Rca1_S1_h2_centromere	Class_I|LTR|Ty3/gypsy|non-chromovirus|OTA|Athila	839849	850258	10410
Rca1_S1_h2_centromere	Class_I|LTR|Ty3/gypsy|non-chromovirus|OTA|Athila	901002	906071	5070
Rca1_S1_h2_centromere	Class_I|LTR|Ty3/gypsy|non-chromovirus|OTA|Athila	906890	910267	3378
Rca1_S1_h2_centromere	Class_I|LTR|Ty3/gypsy|non-chromovirus|OTA|Athila	914785	931825	17041
Rca1_S1_h2_centromere	Class_I|LTR|Ty3/gypsy|non-chromovirus|OTA|Athila	965613	968042	2430
Rca1_S1_h2_centromere	Class_I|LTR|Ty3/gypsy|non-chromovirus|OTA|Athila	987985	989922	1938
Rca1_S1_h2_centromere	Class_I|LTR|Ty3/gypsy|non-chromovirus|OTA|Athila	1001496	1004855	3360
Rca1_S1_h2_centromere	Class_I|LTR|Ty3/gypsy|non-chromovirus|OTA|Athila	1032032	1046284	14253
Rca1_S1_h2_centromere	Class_I|LTR|Ty3/gypsy|non-chromovirus|OTA|Athila	1061031	1071307	10277
Rca1_S1_h2_centromere	Class_I|LTR|Ty3/gypsy|non-chromovirus|OTA|Athila	1072232	1082926	10695
Rca1_S1_h2_centromere	Class_I|LTR|Ty3/gypsy|non-chromovirus|OTA|Athila	1082927	1084305	1379
Rca1_S1_h2_centromere	Class_I|LTR|Ty3/gypsy|non-chromovirus|OTA|Athila	1088366	1101824	13459
Rca1_S1_h2_centromere	Class_I|LTR|Ty3/gypsy|non-chromovirus|OTA|Athila	1104680	1118476	13797
Rca1_S1_h2_centromere	Class_I|LTR|Ty3/gypsy|non-chromovirus|OTA|Athila	1128478	1130907	2430
Rca1_S1_h2_centromere	Class_I|LTR|Ty3/gypsy|non-chromovirus|OTA|Athila	1141625	1154709	13085
Rca1_S1_h2_centromere	Class_I|LTR|Ty3/gypsy|non-chromovirus|OTA|Athila	1154829	1159898	5070
Rca1_S1_h2_centromere	Class_I|LTR|Ty3/gypsy|non-chromovirus|OTA|Athila	1165264	1168641	3378
Rca1_S1_h2_centromere	Class_I|LTR|Ty3/gypsy|non-chromovirus|OTA|Athila	1169000	1182507	13508
Rca1_S1_h2_centromere	Class_I|LTR|Ty3/gypsy|non-chromovirus|OTA|Athila	1188358	1190019	1662
Rca1_S1_h2_centromere	Class_I|LTR|Ty3/gypsy|non-chromovirus|OTA|Athila	1192812	1205023	12212
Rca1_S1_h2_centromere	Class_I|LTR|Ty3/gypsy|non-chromovirus|OTA|Athila	1215292	1224552	9261
Rca1_S1_h2_centromere	Class_I|LTR|Ty3/gypsy|non-chromovirus|OTA|Athila	1224553	1227704	3152
Rca1_S1_h2_centromere	Class_I|LTR|Ty3/gypsy|non-chromovirus|OTA|Athila	1229972	1231810	1839
Rca1_S1_h2_centromere	Class_I|LTR|Ty3/gypsy|non-chromovirus|OTA|Athila	1236171	1245511	9341
Rca1_S1_h2_centromere	Class_I|LTR|Ty3/gypsy|non-chromovirus|OTA|Athila	1271854	1275231	3378
Rca1_S1_h2_centromere	Class_I|LTR|Ty3/gypsy|non-chromovirus|OTA|Athila	1300974	1304801	3828
Rca1_S1_h2_centromere	Class_I|LTR|Ty3/gypsy|non-chromovirus|OTA|Athila	1323370	1338260	14891
Rca1_S1_h2_centromere	Class_I|LTR|Ty3/gypsy|non-chromovirus|OTA|Athila	1332692	1348206	15515
Rca1_S1_h2_centromere	Class_I|LTR|Ty3/gypsy|non-chromovirus|OTA|Athila	1349180	1352557	3378
Rca1_S1_h2_centromere	Class_I|LTR|Ty3/gypsy|non-chromovirus|OTA|Athila	1354458	1368289	13832
Rca1_S1_h2_centromere	Class_I|LTR|Ty3/gypsy|non-chromovirus|OTA|Athila	1374107	1378701	4595
Rca1_S1_h2_centromere	Class_I|LTR|Ty3/gypsy|non-chromovirus|OTA|Athila	1429924	1432296	2373
Rca1_S1_h2_centromere	Class_I|LTR|Ty3/gypsy|non-chromovirus|OTA|Athila	1454864	1456216	1353
Rca1_S1_h2_centromere	Class_I|LTR|Ty3/gypsy|non-chromovirus|OTA|Athila	1457893	1459794	1902
Rca1_S1_h2_centromere	Class_I|LTR|Ty3/gypsy|non-chromovirus|OTA|Athila	1469224	1484105	14882
Rca1_S1_h2_centromere	Class_I|LTR|Ty3/gypsy|non-chromovirus|OTA|Athila	1488171	1500978	12808
Rca1_S1_h2_centromere	Class_I|LTR|Ty3/gypsy|non-chromovirus|OTA|Athila	1498091	1511921	13831
Rca1_S1_h2_centromere	Class_I|LTR|Ty3/gypsy|non-chromovirus|OTA|Athila	1534027	1537144	3118
Rca1_S1_h2_centromere	Class_I|LTR|Ty3/gypsy|non-chromovirus|OTA|Athila	1580538	1594240	13703
Rca1_S1_h2_centromere	Class_I|LTR|Ty3/gypsy|non-chromovirus|OTA|Athila	1589815	1603700	13886
Rca1_S1_h2_centromere	Class_I|LTR|Ty3/gypsy|non-chromovirus|OTA|Athila	1607572	1621517	13946
Rca1_S1_h2_centromere	Class_I|LTR|Ty3/gypsy|non-chromovirus|OTA|Athila	1628921	1641096	12176
Rca1_S1_h2_centromere	Class_I|LTR|Ty3/gypsy|non-chromovirus|OTA|Athila	1649798	1652722	2925
Rca1_S1_h2_centromere	Class_I|LTR|Ty3/gypsy|non-chromovirus|OTA|Athila	1680061	1693409	13349
Rca1_S1_h2_centromere	Class_I|LTR|Ty3/gypsy|non-chromovirus|OTA|Athila	1699917	1713429	13513
Rca1_S1_h2_centromere	Class_I|LTR|Ty3/gypsy|non-chromovirus|OTA|Athila	1720655	1732617	11963
Rca1_S1_h2_centromere	Class_I|LTR|Ty3/gypsy|non-chromovirus|OTA|Athila	1734372	1747434	13063
Rca1_S1_h2_centromere	Class_I|LTR|Ty3/gypsy|non-chromovirus|OTA|Athila	1744199	1752916	8718
Rca1_S1_h2_centromere	Class_I|LTR|Ty3/gypsy|non-chromovirus|OTA|Athila	1754861	1758235	3375
Rca1_S1_h2_centromere	Class_I|LTR|Ty3/gypsy|non-chromovirus|OTA|Athila	1765359	1778937	13579
Rca1_S1_h2_centromere	Class_I|LTR|Ty3/gypsy|non-chromovirus|OTA|Athila	1779117	1784205	5089
Rca1_S1_h2_centromere	Class_I|LTR|Ty3/gypsy|non-chromovirus|OTA|Athila	1789094	1804433	15340
Rca1_S1_h2_centromere	Class_I|LTR|Ty3/gypsy|non-chromovirus|OTA|Athila	1798851	1813735	14885
Rca1_S1_h2_centromere	Class_I|LTR|Ty3/gypsy|non-chromovirus|OTA|Athila	1822142	1823029	888
Rca1_S1_h2_centromere	Class_I|LTR|Ty3/gypsy|non-chromovirus|OTA|Athila	1823035	1836962	13928
Rca1_S1_h2_centromere	Class_I|LTR|Ty3/gypsy|non-chromovirus|OTA|Athila	1836968	1839932	2965
Rca1_S1_h2_centromere	Class_I|LTR|Ty3/gypsy|non-chromovirus|OTA|Athila	1844258	1858217	13960
Rca1_S1_h2_centromere	Class_I|LTR|Ty3/gypsy|non-chromovirus|OTA|Athila	1856864	1873386	16523
Rca1_S1_h2_centromere	Class_I|LTR|Ty3/gypsy|non-chromovirus|OTA|Athila	1872966	1883356	10391
Rca1_S1_h2_centromere	Class_I|LTR|Ty3/gypsy|non-chromovirus|OTA|Athila	1887946	1901576	13631
Rca1_S1_h2_centromere	Class_I|LTR|Ty3/gypsy|non-chromovirus|OTA|Athila	1918741	1932317	13577
Rca1_S1_h2_centromere	Class_I|LTR|Ty3/gypsy|non-chromovirus|OTA|Athila	1929602	1937935	8334
Rca1_S1_h2_centromere	Class_I|LTR|Ty3/gypsy|non-chromovirus|OTA|Athila	1945658	1946551	894
Rca1_S1_h2_centromere	Class_I|LTR|Ty3/gypsy|non-chromovirus|OTA|Athila	1961400	1964777	3378
Rca1_S1_h2_centromere	Class_I|LTR|Ty3/gypsy|non-chromovirus|OTA|Athila	1986840	2000319	13480
Rca1_S1_h2_centromere	Class_I|LTR|Ty3/gypsy|non-chromovirus|OTA|Athila	2004208	2007231	3024
Rca1_S1_h2_centromere	Class_I|LTR|Ty3/gypsy|non-chromovirus|OTA|Athila	2018636	2032540	13905
Rca1_S1_h2_centromere	Class_I|LTR|Ty3/gypsy|non-chromovirus|OTA|Athila	2043347	2055667	12321
Rca1_S1_h2_centromere	Class_I|LTR|Ty3/gypsy|non-chromovirus|OTA|Athila	2057996	2071419	13424
Rca1_S1_h2_centromere	Class_I|LTR|Ty3/gypsy|non-chromovirus|OTA|Athila	2087546	2089735	2190
Rca1_S1_h2_centromere	Class_I|LTR|Ty3/gypsy|non-chromovirus|OTA|Athila	2132532	2144693	12162
Rca1_S1_h2_centromere	Class_I|LTR|Ty3/gypsy|non-chromovirus|OTA|Athila	2155133	2171822	16690
Rca1_S1_h2_centromere	Class_I|LTR|Ty3/gypsy|non-chromovirus|OTA|Athila	2171989	2177086	5098
Rca1_S1_h2_centromere	Class_I|LTR|Ty3/gypsy|non-chromovirus|OTA|Athila	2191767	2193419	1653
Rca1_S1_h2_centromere	Class_I|LTR|Ty3/gypsy|non-chromovirus|OTA|Athila	2206875	2208536	1662
Rca1_S1_h2_centromere	Class_I|LTR|Ty3/gypsy|non-chromovirus|OTA|Athila	2211082	2214315	3234
Rca1_S1_h2_centromere	Class_I|LTR|Ty3/gypsy|non-chromovirus|OTA|Athila	2232790	2244852	12063
Rca1_S1_h2_centromere	Class_I|LTR|Ty3/gypsy|non-chromovirus|OTA|Athila	2240626	2254443	13818
Rca1_S1_h2_centromere	Class_I|LTR|Ty3/gypsy|non-chromovirus|OTA|Athila	2267175	2280091	12917
Rca1_S1_h2_centromere	Class_I|LTR|Ty3/gypsy|non-chromovirus|OTA|Athila	2293606	2305242	11637
Rca1_S1_h2_centromere	Class_I|LTR|Ty3/gypsy|non-chromovirus|OTA|Athila	2322644	2325877	3234
Rca1_S1_h2_centromere	Class_I|LTR|Ty3/gypsy|non-chromovirus|OTA|Athila	2346855	2348799	1945
Rca1_S1_h2_centromere	Class_I|LTR|Ty3/gypsy|non-chromovirus|OTA|Athila	2365555	2380494	14940
Rca1_S1_h2_centromere	Class_I|LTR|Ty3/gypsy|non-chromovirus|OTA|Athila	2378986	2392443	13458
Rca1_S1_h2_centromere	Class_I|LTR|Ty3/gypsy|non-chromovirus|OTA|Athila	2398170	2412049	13880
Rca1_S1_h2_centromere	Class_I|LTR|Ty3/gypsy|non-chromovirus|OTA|Athila	2414775	2428245	13471
Rca1_S1_h2_centromere	Class_I|LTR|Ty3/gypsy|non-chromovirus|OTA|Athila	2479759	2481924	2166
Rca1_S1_h2_centromere	Class_I|LTR|Ty3/gypsy|non-chromovirus|OTA|Athila	2505793	2519734	13942
Rca1_S1_h2_centromere	Class_I|LTR|Ty3/gypsy|non-chromovirus|OTA|Athila	2524765	2538226	13462
Rca1_S1_h2_centromere	Class_I|LTR|Ty3/gypsy|non-chromovirus|OTA|Athila	2533826	2546895	13070
Rca1_S1_h2_centromere	Class_I|LTR|Ty3/gypsy|non-chromovirus|OTA|Athila	2547027	2552114	5088
Rca1_S1_h2_centromere	Class_I|LTR|Ty3/gypsy|non-chromovirus|OTA|Athila	2576937	2579595	2659
Rca1_S1_h2_centromere	Class_I|LTR|Ty3/gypsy|non-chromovirus|OTA|Athila	2594439	2599199	4761
Rca1_S1_h2_centromere	Class_I|LTR|Ty3/gypsy|non-chromovirus|OTA|Athila	2621958	2624387	2430
Rca1_S1_h2_centromere	Class_I|LTR|Ty3/gypsy|non-chromovirus|OTA|Athila	2632818	2634757	1940
Rca1_S1_h2_centromere	Class_I|LTR|Ty3/gypsy|non-chromovirus|OTA|Athila	2641588	2655457	13870
Rca1_S1_h2_centromere	Class_I|LTR|Ty3/gypsy|non-chromovirus|OTA|Athila	2681535	2686595	5061
Rca1_S1_h2_centromere	Class_I|LTR|Ty3/gypsy|non-chromovirus|OTA|Athila	2686558	2688192	1635
Rca1_S1_h2_centromere	Class_I|LTR|Ty3/gypsy|non-chromovirus|OTA|Athila	2720283	2723516	3234
Rca1_S1_h2_centromere	Class_I|LTR|Ty3/gypsy|non-chromovirus|OTA|Athila	2727880	2729391	1512
Rca1_S1_h2_centromere	Class_I|LTR|Ty3/gypsy|non-chromovirus|OTA|Athila	2748430	2752002	3573
Rca1_S1_h2_centromere	Class_I|LTR|Ty3/gypsy|non-chromovirus|OTA|Athila	2760516	2765585	5070
Rca1_S1_h2_centromere	Class_I|LTR|Ty3/gypsy|non-chromovirus|OTA|Athila	2778833	2780347	1515
Rca1_S1_h2_centromere	Class_I|LTR|Ty3/gypsy|non-chromovirus|OTA|Athila	2791100	2802857	11758
Rca1_S1_h2_centromere	Class_I|LTR|Ty3/gypsy|non-chromovirus|OTA|Athila	2818022	2830004	11983
Rca1_S1_h2_centromere	Class_I|LTR|Ty3/gypsy|non-chromovirus|OTA|Athila	2843524	2857452	13929
Rca1_S1_h2_centromere	Class_I|LTR|Ty3/gypsy|non-chromovirus|OTA|Athila	2871769	2885345	13577
Rca1_S1_h2_centromere	Class_I|LTR|Ty3/gypsy|non-chromovirus|OTA|Athila	2885357	2898382	13026
Rca1_S1_h2_centromere	Class_I|LTR|Ty3/gypsy|non-chromovirus|OTA|Athila	2916149	2917809	1661
Rca1_S1_h2_centromere	Class_I|LTR|Ty3/gypsy|non-chromovirus|OTA|Athila	2926774	2940600	13827
Rca1_S1_h2_centromere	Class_I|LTR|Ty3/gypsy|non-chromovirus|OTA|Athila	2942015	2943538	1524
Rca1_S1_h2_centromere	Class_I|LTR|Ty3/gypsy|non-chromovirus|OTA|Athila	2947850	2956495	8646
Rca1_S1_h2_centromere	Class_I|LTR|Ty3/gypsy|non-chromovirus|OTA|Athila	2975215	2987466	12252
Rca1_S1_h2_centromere	Class_I|LTR|Ty3/gypsy|non-chromovirus|OTA|Athila	2985136	2999025	13890
Rca1_S1_h2_centromere	Class_I|LTR|Ty3/gypsy|non-chromovirus|OTA|Athila	3024447	3037027	12581
Rca1_S1_h2_centromere	Class_I|LTR|Ty3/gypsy|non-chromovirus|OTA|Athila	3041375	3055727	14353
Rca1_S1_h2_centromere	Class_I|LTR|Ty3/gypsy|non-chromovirus|OTA|Athila	3061564	3075444	13881
Rca1_S1_h2_centromere	Class_I|LTR|Ty3/gypsy|non-chromovirus|OTA|Athila	3075537	3088971	13435
Rca1_S1_h2_centromere	Class_I|LTR|Ty3/gypsy|non-chromovirus|OTA|Athila	3110498	3122500	12003
Rca1_S1_h2_centromere	Class_I|LTR|Ty3/gypsy|non-chromovirus|OTA|Athila	3123228	3126557	3330
Rca1_S1_h2_centromere	Class_I|LTR|Ty3/gypsy|non-chromovirus|OTA|Athila	3137157	3142246	5090
Rca1_S1_h2_centromere	Class_I|LTR|Ty3/gypsy|non-chromovirus|OTA|Athila	3199217	3210912	11696
Rca1_S1_h2_centromere	Class_I|LTR|Ty3/gypsy|non-chromovirus|OTA|Athila	3233491	3235031	1541
Rca1_S1_h2_centromere	Class_I|LTR|Ty3/gypsy|non-chromovirus|OTA|Athila	3377641	3382728	5088
Rca1_S1_h2_centromere	Class_I|LTR|Ty3/gypsy|non-chromovirus|OTA|Athila	3387253	3389559	2307
Rca1_S1_h2_centromere	Class_I|LTR|Ty3/gypsy|non-chromovirus|OTA|Athila	3557226	3560555	3330
Rca1_S1_h2_centromere	Class_I|LTR|Ty3/gypsy|non-chromovirus|OTA|Athila	3588366	3593037	4672
Rca1_S1_h2_centromere	Class_I|LTR|Ty3/gypsy|non-chromovirus|OTA|Athila	3827519	3841033	13515
Rca1_S2_centromere	CANR4	555832	630732	74901
Rca1_S2_centromere	CANR4	637874	655465	17592
Rca1_S2_centromere	CANR4	660966	707726	46761
Rca1_S2_centromere	CANR4	715859	862346	146488
Rca1_S2_centromere	CANR4	901225	912599	11375
Rca1_S2_centromere	CANR4	973962	1016027	42066
Rca1_S2_centromere	CANR4	1019120	1026299	7180
Rca1_S2_centromere	CANR4	1066296	1178188	111893
Rca1_S2_centromere	CANR4	1193321	1206454	13134
Rca1_S2_centromere	CANR4	1207478	1323256	115779
Rca1_S2_centromere	CANR4	1331044	1364309	33266
Rca1_S2_centromere	CANR4	1372462	1406015	33554
Rca1_S2_centromere	CANR4	1440580	1445784	5205
Rca1_S2_centromere	CANR4	1450639	1544442	93804
Rca1_S2_centromere	CANR4	1546310	1572554	26245
Rca1_S2_centromere	CANR4	1579440	1589186	9747
Rca1_S2_centromere	CANR4	1612809	1624161	11353
Rca1_S2_centromere	CANR4	1634824	1643516	8693
Rca1_S2_centromere	CANR4	1650022	1661517	11496
Rca1_S2_centromere	CANR4	1667295	1677952	10658
Rca1_S2_centromere	CANR4	1680694	1686575	5882
Rca1_S2_centromere	CANR4	1690831	1704952	14122
Rca1_S2_centromere	CANR4	1727976	1751355	23380
Rca1_S2_centromere	CANR4	1765651	1812033	46383
Rca1_S2_centromere	CANR4	1817191	1828811	11621
Rca1_S2_centromere	CANR4	1840193	1845400	5208
Rca1_S2_centromere	CANR4	1861486	1874506	13021
Rca1_S2_centromere	CANR4	1891691	1898012	6322
Rca1_S2_centromere	CANR4	1899440	1906491	7052
Rca1_S2_centromere	CANR4	1964713	1981628	16916
Rca1_S2_centromere	CANR4	2061909	2066920	5012
Rca1_S2_centromere	CANR4	2119556	2144555	25000
Rca1_S2_centromere	CANR4	2192572	2200674	8103
Rca1_S2_centromere	CANR4	2212243	2218105	5863
Rca1_S2_centromere	CANR4	2245665	2254647	8983
Rca1_S2_centromere	CANR4	2301548	2307060	5513
Rca1_S2_centromere	CANR4	2343865	2360371	16507
Rca1_S2_centromere	CANR4	2429057	2445935	16879
Rca1_S2_centromere	CANR4	2536388	2541596	5209
Rca1_S2_centromere	centromere	1	3102609	3102609
Rca1_S2_centromere	Class_I|LTR|Ty3/gypsy|non-chromovirus|OTA|Athila	248178	251156	2979
Rca1_S2_centromere	Class_I|LTR|Ty3/gypsy|non-chromovirus|OTA|Athila	264491	278129	13639
Rca1_S2_centromere	Class_I|LTR|Ty3/gypsy|non-chromovirus|OTA|Athila	283176	297525	14350
Rca1_S2_centromere	Class_I|LTR|Ty3/gypsy|non-chromovirus|OTA|Athila	298888	303538	4651
Rca1_S2_centromere	Class_I|LTR|Ty3/gypsy|non-chromovirus|OTA|Athila	331902	343886	11985
Rca1_S2_centromere	Class_I|LTR|Ty3/gypsy|non-chromovirus|OTA|Athila	355850	367868	12019
Rca1_S2_centromere	Class_I|LTR|Ty3/gypsy|non-chromovirus|OTA|Athila	367874	369116	1243
Rca1_S2_centromere	Class_I|LTR|Ty3/gypsy|non-chromovirus|OTA|Athila	386926	388785	1860
Rca1_S2_centromere	Class_I|LTR|Ty3/gypsy|non-chromovirus|OTA|Athila	420910	423069	2160
Rca1_S2_centromere	Class_I|LTR|Ty3/gypsy|non-chromovirus|OTA|Athila	474190	475864	1675
Rca1_S2_centromere	Class_I|LTR|Ty3/gypsy|non-chromovirus|OTA|Athila	480222	495366	15145
Rca1_S2_centromere	Class_I|LTR|Ty3/gypsy|non-chromovirus|OTA|Athila	494605	502142	7538
Rca1_S2_centromere	Class_I|LTR|Ty3/gypsy|non-chromovirus|OTA|Athila	503178	505607	2430
Rca1_S2_centromere	Class_I|LTR|Ty3/gypsy|non-chromovirus|OTA|Athila	521477	535172	13696
Rca1_S2_centromere	Class_I|LTR|Ty3/gypsy|non-chromovirus|OTA|Athila	540281	545356	5076
Rca1_S2_centromere	Class_I|LTR|Ty3/gypsy|non-chromovirus|OTA|Athila	549478	551137	1660
Rca1_S2_centromere	Class_I|LTR|Ty3/gypsy|non-chromovirus|OTA|Athila	877245	884608	7364
Rca1_S2_centromere	Class_I|LTR|Ty3/gypsy|non-chromovirus|OTA|Athila	889105	901224	12120
Rca1_S2_centromere	Class_I|LTR|Ty3/gypsy|non-chromovirus|OTA|Athila	929967	930956	990
Rca1_S2_centromere	Class_I|LTR|Ty3/gypsy|non-chromovirus|OTA|Athila	935146	940170	5025
Rca1_S2_centromere	Class_I|LTR|Ty3/gypsy|non-chromovirus|OTA|Athila	942008	942966	959
Rca1_S2_centromere	Class_I|LTR|Ty3/gypsy|non-chromovirus|OTA|Athila	942972	956626	13655
Rca1_S2_centromere	Class_I|LTR|Ty3/gypsy|non-chromovirus|OTA|Athila	957507	959470	1964
Rca1_S2_centromere	Class_I|LTR|Ty3/gypsy|non-chromovirus|OTA|Athila	2105893	2119555	13663
Rca1_S2_centromere	Class_I|LTR|Ty3/gypsy|non-chromovirus|OTA|Athila	2165299	2178630	13332
Rca1_S2_centromere	Class_I|LTR|Ty3/gypsy|non-chromovirus|OTA|Athila	2273543	2288215	14673
Rca1_S2_centromere	Class_I|LTR|Ty3/gypsy|non-chromovirus|OTA|Athila	2316643	2331397	14755
Rca1_S2_centromere	Class_I|LTR|Ty3/gypsy|non-chromovirus|OTA|Athila	2325816	2340942	15127
Rca1_S2_centromere	Class_I|LTR|Ty3/gypsy|non-chromovirus|OTA|Athila	2368694	2382562	13869
Rca1_S2_centromere	Class_I|LTR|Ty3/gypsy|non-chromovirus|OTA|Athila	2450028	2451956	1929
Rca1_S2_centromere	Class_I|LTR|Ty3/gypsy|non-chromovirus|OTA|Athila	2465400	2467112	1713
Rca1_S2_centromere	Class_I|LTR|Ty3/gypsy|non-chromovirus|OTA|Athila	2474323	2487066	12744
Rca1_S2_centromere	Class_I|LTR|Ty3/gypsy|non-chromovirus|OTA|Athila	2487067	2488468	1402
Rca1_S2_centromere	Class_I|LTR|Ty3/gypsy|non-chromovirus|OTA|Athila	2507748	2521806	14059
Rca1_S2_centromere	Class_I|LTR|Ty3/gypsy|non-chromovirus|OTA|Athila	2548691	2558897	10207
Rca1_S2_centromere	Class_I|LTR|Ty3/gypsy|non-chromovirus|OTA|Athila	2570038	2581863	11826
Rca1_S2_centromere	Class_I|LTR|Ty3/gypsy|non-chromovirus|OTA|Athila	2605340	2606779	1440
Rca1_S2_centromere	Class_I|LTR|Ty3/gypsy|non-chromovirus|OTA|Athila	2612692	2626376	13685
Rca1_S2_centromere	Class_I|LTR|Ty3/gypsy|non-chromovirus|OTA|Athila	2691668	2705549	13882
Rca1_S2_centromere	Class_I|LTR|Ty3/gypsy|non-chromovirus|OTA|Athila	2709331	2711260	1930
Rca1_S2_centromere	Class_I|LTR|Ty3/gypsy|non-chromovirus|OTA|Athila	2749984	2753271	3288
Rca1_S2_centromere	Class_I|LTR|Ty3/gypsy|non-chromovirus|OTA|Athila	2765250	2778908	13659
Rca1_S2_centromere	Class_I|LTR|Ty3/gypsy|non-chromovirus|OTA|Athila	2920943	2933691	12749
Rca1_S2_centromere	Class_I|LTR|Ty3/gypsy|non-chromovirus|OTA|Athila	3055505	3056724	1220
Rca1_S2_centromere	Class_I|LTR|Ty3/gypsy|non-chromovirus|OTA|Athila	3060658	3062549	1892
Rca2_R3_centromere	CANR4	732887	738719	5833
Rca2_R3_centromere	CANR4	763895	775090	11196
Rca2_R3_centromere	CANR4	783992	935197	151206
Rca2_R3_centromere	CANR4	951794	1190844	239051
Rca2_R3_centromere	CANR4	1205050	1309392	104343
Rca2_R3_centromere	CANR4	1311396	1334528	23133
Rca2_R3_centromere	CANR4	1339035	1485227	146193
Rca2_R3_centromere	CANR4	1485281	1817899	332619
Rca2_R3_centromere	CANR4	1859842	1885938	26097
Rca2_R3_centromere	CANR4	1903137	1944350	41214
Rca2_R3_centromere	CANR4	1957056	1987527	30472
Rca2_R3_centromere	centromere	1	2847174	2847174
Rca2_R3_centromere	Class_I|LTR|Ty3/gypsy|non-chromovirus|OTA|Athila	62340	75337	12998
Rca2_R3_centromere	Class_I|LTR|Ty3/gypsy|non-chromovirus|OTA|Athila	121495	135328	13834
Rca2_R3_centromere	Class_I|LTR|Ty3/gypsy|non-chromovirus|OTA|Athila	167461	181375	13915
Rca2_R3_centromere	Class_I|LTR|Ty3/gypsy|non-chromovirus|OTA|Athila	562444	575349	12906
Rca2_R3_centromere	Class_I|LTR|Ty3/gypsy|non-chromovirus|OTA|Athila	619255	631865	12611
Rca2_R3_centromere	Class_I|LTR|Ty3/gypsy|non-chromovirus|OTA|Athila	682148	694036	11889
Rca2_R3_centromere	Class_I|LTR|Ty3/gypsy|non-chromovirus|OTA|Athila	697611	699542	1932
Rca2_R3_centromere	Class_I|LTR|Ty3/gypsy|non-chromovirus|OTA|Athila	710674	712534	1861
Rca2_R3_centromere	Class_I|LTR|Ty3/gypsy|non-chromovirus|OTA|Athila	712815	726301	13487
Rca2_R3_centromere	Class_I|LTR|Ty3/gypsy|non-chromovirus|OTA|Athila	726735	729125	2391
Rca2_R3_centromere	Class_I|LTR|Ty3/gypsy|non-chromovirus|OTA|Athila	738719	751842	13124
Rca2_R3_centromere	Class_I|LTR|Ty3/gypsy|non-chromovirus|OTA|Athila	1190845	1205049	14205
Rca2_R3_centromere	Class_I|LTR|Ty3/gypsy|non-chromovirus|OTA|Athila	1817901	1830259	12359
Rca2_R3_centromere	Class_I|LTR|Ty3/gypsy|non-chromovirus|OTA|Athila	1831672	1847972	16301
Rca2_R3_centromere	Class_I|LTR|Ty3/gypsy|non-chromovirus|OTA|Athila	1842395	1859784	17390
Rca2_R3_centromere	Class_I|LTR|Ty3/gypsy|non-chromovirus|OTA|Athila	1894035	1898810	4776
Rca2_R3_centromere	Class_I|LTR|Ty3/gypsy|non-chromovirus|OTA|Athila	2000881	2005965	5085
Rca2_R3_centromere	Class_I|LTR|Ty3/gypsy|non-chromovirus|OTA|Athila	2078562	2081936	3375
Rca2_R3_centromere	Class_I|LTR|Ty3/gypsy|non-chromovirus|OTA|Athila	2237147	2251388	14242
Rca2_R3_centromere	Class_I|LTR|Ty3/gypsy|non-chromovirus|OTA|Athila	2255906	2259224	3319
Rca2_R3_centromere	Class_I|LTR|Ty3/gypsy|non-chromovirus|OTA|Athila	2290135	2295190	5056
Rca2_R3_centromere	Class_I|LTR|Ty3/gypsy|non-chromovirus|OTA|Athila	2357937	2371795	13859
Rca2_R3_centromere	Class_I|LTR|Ty3/gypsy|non-chromovirus|OTA|Athila	2378704	2382567	3864
Rca2_R3_centromere	Class_I|LTR|Ty3/gypsy|non-chromovirus|OTA|Athila	2429413	2431285	1873
Rca2_R3_centromere	Class_I|LTR|Ty3/gypsy|non-chromovirus|OTA|Athila	2784147	2800242	16096
Rca2_R3_centromere	Class_I|LTR|Ty3/gypsy|non-chromovirus|OTA|Athila	2794674	2811860	17187
Rca2_R3_centromere	Class_I|LTR|Ty3/gypsy|non-chromovirus|OTA|Athila	2806302	2821273	14972
Rca2_R4_centromere	CANR4	664038	670431	6394
Rca2_R4_centromere	CANR4	670434	704590	34157
Rca2_R4_centromere	CANR4	719180	749873	30694
Rca2_R4_centromere	CANR4	764671	779430	14760
Rca2_R4_centromere	CANR4	786444	853562	67119
Rca2_R4_centromere	CANR4	860302	879572	19271
Rca2_R4_centromere	CANR4	881928	890411	8484
Rca2_R4_centromere	CANR4	892496	954163	61668
Rca2_R4_centromere	CANR4	956520	971504	14985
Rca2_R4_centromere	CANR4	973261	1136777	163517
Rca2_R4_centromere	CANR4	1188969	1194472	5504
Rca2_R4_centromere	CANR4	1268738	1274906	6169
Rca2_R4_centromere	CANR4	1288511	1307024	18514
Rca2_R4_centromere	CANR4	1321454	1326837	5384
Rca2_R4_centromere	CANR4	1329792	1336046	6255
Rca2_R4_centromere	CANR4	1346972	1352132	5161
Rca2_R4_centromere	CANR4	1435494	1442905	7412
Rca2_R4_centromere	CANR4	1454013	1464030	10018
Rca2_R4_centromere	CANR4	1497120	1513059	15940
Rca2_R4_centromere	CANR4	1521834	1531362	9529
Rca2_R4_centromere	CANR4	1548774	1598634	49861
Rca2_R4_centromere	CANR4	1617591	1625110	7520
Rca2_R4_centromere	CANR4	1638582	1646120	7539
Rca2_R4_centromere	CANR4	1706173	1713870	7698
Rca2_R4_centromere	CANR4	1724930	1729986	5057
Rca2_R4_centromere	CANR4	1745477	1755867	10391
Rca2_R4_centromere	CANR4	1769972	1777344	7373
Rca2_R4_centromere	CANR4	1813896	1821744	7849
Rca2_R4_centromere	CANR4	1826705	1832021	5317
Rca2_R4_centromere	CANR4	1864138	1871210	7073
Rca2_R4_centromere	CANR4	1931659	1948772	17114
Rca2_R4_centromere	centromere	1	2934901	2934901
Rca2_R4_centromere	Class_I|LTR|Ty3/gypsy|non-chromovirus|OTA|Athila	166647	181057	14411
Rca2_R4_centromere	Class_I|LTR|Ty3/gypsy|non-chromovirus|OTA|Athila	363849	366008	2160
Rca2_R4_centromere	Class_I|LTR|Ty3/gypsy|non-chromovirus|OTA|Athila	377229	381089	3861
Rca2_R4_centromere	Class_I|LTR|Ty3/gypsy|non-chromovirus|OTA|Athila	424977	437766	12790
Rca2_R4_centromere	Class_I|LTR|Ty3/gypsy|non-chromovirus|OTA|Athila	472505	484817	12313
Rca2_R4_centromere	Class_I|LTR|Ty3/gypsy|non-chromovirus|OTA|Athila	485266	499210	13945
Rca2_R4_centromere	Class_I|LTR|Ty3/gypsy|non-chromovirus|OTA|Athila	511446	525234	13789
Rca2_R4_centromere	Class_I|LTR|Ty3/gypsy|non-chromovirus|OTA|Athila	525802	530609	4808
Rca2_R4_centromere	Class_I|LTR|Ty3/gypsy|non-chromovirus|OTA|Athila	749895	764670	14776
Rca2_R4_centromere	Class_I|LTR|Ty3/gypsy|non-chromovirus|OTA|Athila	1143122	1156573	13452
Rca2_R4_centromere	Class_I|LTR|Ty3/gypsy|non-chromovirus|OTA|Athila	1156595	1169866	13272
Rca2_R4_centromere	Class_I|LTR|Ty3/gypsy|non-chromovirus|OTA|Athila	1169867	1170938	1072
Rca2_R4_centromere	Class_I|LTR|Ty3/gypsy|non-chromovirus|OTA|Athila	1174465	1188817	14353
Rca2_R4_centromere	Class_I|LTR|Ty3/gypsy|non-chromovirus|OTA|Athila	1274924	1288510	13587
Rca2_R4_centromere	Class_I|LTR|Ty3/gypsy|non-chromovirus|OTA|Athila	1409273	1425175	15903
Rca2_R4_centromere	Class_I|LTR|Ty3/gypsy|non-chromovirus|OTA|Athila	1419586	1435487	15902
Rca2_R4_centromere	Class_I|LTR|Ty3/gypsy|non-chromovirus|OTA|Athila	1531458	1545891	14434
Rca2_R4_centromere	Class_I|LTR|Ty3/gypsy|non-chromovirus|OTA|Athila	1598644	1613063	14420
Rca2_R4_centromere	Class_I|LTR|Ty3/gypsy|non-chromovirus|OTA|Athila	1783407	1788434	5028
Rca2_R4_centromere	Class_I|LTR|Ty3/gypsy|non-chromovirus|OTA|Athila	1907342	1916147	8806
Rca2_R4_centromere	Class_I|LTR|Ty3/gypsy|non-chromovirus|OTA|Athila	1919361	1920695	1335
Rca2_R4_centromere	Class_I|LTR|Ty3/gypsy|non-chromovirus|OTA|Athila	2013042	2029218	16177
Rca2_R4_centromere	Class_I|LTR|Ty3/gypsy|non-chromovirus|OTA|Athila	2029219	2031080	1862
Rca2_R4_centromere	Class_I|LTR|Ty3/gypsy|non-chromovirus|OTA|Athila	2033578	2045408	11831
Rca2_R4_centromere	Class_I|LTR|Ty3/gypsy|non-chromovirus|OTA|Athila	2051711	2065714	14004
Rca2_R4_centromere	Class_I|LTR|Ty3/gypsy|non-chromovirus|OTA|Athila	2120136	2134582	14447
Rca2_R4_centromere	Class_I|LTR|Ty3/gypsy|non-chromovirus|OTA|Athila	2151882	2154328	2447
Rca2_R4_centromere	Class_I|LTR|Ty3/gypsy|non-chromovirus|OTA|Athila	2155551	2157980	2430
Rca2_R4_centromere	Class_I|LTR|Ty3/gypsy|non-chromovirus|OTA|Athila	2159203	2161632	2430
Rca2_R4_centromere	Class_I|LTR|Ty3/gypsy|non-chromovirus|OTA|Athila	2162855	2165284	2430
Rca2_R4_centromere	Class_I|LTR|Ty3/gypsy|non-chromovirus|OTA|Athila	2166507	2168936	2430
Rca2_R4_centromere	Class_I|LTR|Ty3/gypsy|non-chromovirus|OTA|Athila	2170159	2172588	2430
Rca2_R4_centromere	Class_I|LTR|Ty3/gypsy|non-chromovirus|OTA|Athila	2173810	2178879	5070
Rca2_R4_centromere	Class_I|LTR|Ty3/gypsy|non-chromovirus|OTA|Athila	2183557	2185506	1950
Rca2_R4_centromere	Class_I|LTR|Ty3/gypsy|non-chromovirus|OTA|Athila	2351921	2366328	14408
Rca2_R4_centromere	Class_I|LTR|Ty3/gypsy|non-chromovirus|OTA|Athila	2481464	2496538	15075
Rca2_R4_centromere	Class_I|LTR|Ty3/gypsy|non-chromovirus|OTA|Athila	2490951	2507891	16941
Rca2_R4_centromere	Class_I|LTR|Ty3/gypsy|non-chromovirus|OTA|Athila	2686616	2700120	13505
Rca2_R4_centromere	Class_I|LTR|Ty3/gypsy|non-chromovirus|OTA|Athila	2694768	2708808	14041
Rca2_R4_centromere	Class_I|LTR|Ty3/gypsy|non-chromovirus|OTA|Athila	2749806	2754612	4807
Rca2_S1_h1_centromere	CANR4	543474	556674	13201
Rca2_S1_h1_centromere	CANR4	651321	662866	11546
Rca2_S1_h1_centromere	CANR4	664995	678754	13760
Rca2_S1_h1_centromere	CANR4	680883	687617	6735
Rca2_S1_h1_centromere	CANR4	689746	695279	5534
Rca2_S1_h1_centromere	CANR4	812628	820887	8260
Rca2_S1_h1_centromere	CANR4	828712	838915	10204
Rca2_S1_h1_centromere	CANR4	850819	859037	8219
Rca2_S1_h1_centromere	CANR4	891820	923789	31970
Rca2_S1_h1_centromere	CANR4	1007479	1036848	29370
Rca2_S1_h1_centromere	CANR4	1042904	1127954	85051
Rca2_S1_h1_centromere	CANR4	1137554	1164355	26802
Rca2_S1_h1_centromere	CANR4	1166674	1197049	30376
Rca2_S1_h1_centromere	CANR4	1199400	1232866	33467
Rca2_S1_h1_centromere	CANR4	1239584	1286343	46760
Rca2_S1_h1_centromere	CANR4	1301941	1319357	17417
Rca2_S1_h1_centromere	CANR4	1332619	1346382	13764
Rca2_S1_h1_centromere	CANR4	1406267	1414343	8077
Rca2_S1_h1_centromere	CANR4	1444742	1451529	6788
Rca2_S1_h1_centromere	CANR4	1465066	1473740	8675
Rca2_S1_h1_centromere	CANR4	1475865	1516330	40466
Rca2_S1_h1_centromere	CANR4	1517566	1523719	6154
Rca2_S1_h1_centromere	CANR4	1547313	1567007	19695
Rca2_S1_h1_centromere	CANR4	1744687	1758687	14001
Rca2_S1_h1_centromere	centromere	1	2673313	2673313
Rca2_S1_h1_centromere	Class_I|LTR|Ty3/gypsy|non-chromovirus|OTA|Athila	21533	35420	13888
Rca2_S1_h1_centromere	Class_I|LTR|Ty3/gypsy|non-chromovirus|OTA|Athila	35450	46391	10942
Rca2_S1_h1_centromere	Class_I|LTR|Ty3/gypsy|non-chromovirus|OTA|Athila	42438	55766	13329
Rca2_S1_h1_centromere	Class_I|LTR|Ty3/gypsy|non-chromovirus|OTA|Athila	111972	126029	14058
Rca2_S1_h1_centromere	Class_I|LTR|Ty3/gypsy|non-chromovirus|OTA|Athila	184690	198176	13487
Rca2_S1_h1_centromere	Class_I|LTR|Ty3/gypsy|non-chromovirus|OTA|Athila	203499	207357	3859
Rca2_S1_h1_centromere	Class_I|LTR|Ty3/gypsy|non-chromovirus|OTA|Athila	218399	219952	1554
Rca2_S1_h1_centromere	Class_I|LTR|Ty3/gypsy|non-chromovirus|OTA|Athila	263884	265722	1839
Rca2_S1_h1_centromere	Class_I|LTR|Ty3/gypsy|non-chromovirus|OTA|Athila	283994	285828	1835
Rca2_S1_h1_centromere	Class_I|LTR|Ty3/gypsy|non-chromovirus|OTA|Athila	290030	295879	5850
Rca2_S1_h1_centromere	Class_I|LTR|Ty3/gypsy|non-chromovirus|OTA|Athila	329560	343247	13688
Rca2_S1_h1_centromere	Class_I|LTR|Ty3/gypsy|non-chromovirus|OTA|Athila	343276	345442	2167
Rca2_S1_h1_centromere	Class_I|LTR|Ty3/gypsy|non-chromovirus|OTA|Athila	345862	357365	11504
Rca2_S1_h1_centromere	Class_I|LTR|Ty3/gypsy|non-chromovirus|OTA|Athila	399848	413800	13953
Rca2_S1_h1_centromere	Class_I|LTR|Ty3/gypsy|non-chromovirus|OTA|Athila	412298	425080	12783
Rca2_S1_h1_centromere	Class_I|LTR|Ty3/gypsy|non-chromovirus|OTA|Athila	426107	429307	3201
Rca2_S1_h1_centromere	Class_I|LTR|Ty3/gypsy|non-chromovirus|OTA|Athila	450882	452720	1839
Rca2_S1_h1_centromere	Class_I|LTR|Ty3/gypsy|non-chromovirus|OTA|Athila	456854	460090	3237
Rca2_S1_h1_centromere	Class_I|LTR|Ty3/gypsy|non-chromovirus|OTA|Athila	485565	487994	2430
Rca2_S1_h1_centromere	Class_I|LTR|Ty3/gypsy|non-chromovirus|OTA|Athila	518546	523633	5088
Rca2_S1_h1_centromere	Class_I|LTR|Ty3/gypsy|non-chromovirus|OTA|Athila	558185	571638	13454
Rca2_S1_h1_centromere	Class_I|LTR|Ty3/gypsy|non-chromovirus|OTA|Athila	576088	589620	13533
Rca2_S1_h1_centromere	Class_I|LTR|Ty3/gypsy|non-chromovirus|OTA|Athila	590696	594071	3376
Rca2_S1_h1_centromere	Class_I|LTR|Ty3/gypsy|non-chromovirus|OTA|Athila	605796	608087	2292
Rca2_S1_h1_centromere	Class_I|LTR|Ty3/gypsy|non-chromovirus|OTA|Athila	627971	630400	2430
Rca2_S1_h1_centromere	Class_I|LTR|Ty3/gypsy|non-chromovirus|OTA|Athila	630700	644521	13822
Rca2_S1_h1_centromere	Class_I|LTR|Ty3/gypsy|non-chromovirus|OTA|Athila	644939	646885	1947
Rca2_S1_h1_centromere	Class_I|LTR|Ty3/gypsy|non-chromovirus|OTA|Athila	703929	713624	9696
Rca2_S1_h1_centromere	Class_I|LTR|Ty3/gypsy|non-chromovirus|OTA|Athila	716340	717955	1616
Rca2_S1_h1_centromere	Class_I|LTR|Ty3/gypsy|non-chromovirus|OTA|Athila	725353	727299	1947
Rca2_S1_h1_centromere	Class_I|LTR|Ty3/gypsy|non-chromovirus|OTA|Athila	731400	733829	2430
Rca2_S1_h1_centromere	Class_I|LTR|Ty3/gypsy|non-chromovirus|OTA|Athila	744817	749901	5085
Rca2_S1_h1_centromere	Class_I|LTR|Ty3/gypsy|non-chromovirus|OTA|Athila	756427	768369	11943
Rca2_S1_h1_centromere	Class_I|LTR|Ty3/gypsy|non-chromovirus|OTA|Athila	768558	781542	12985
Rca2_S1_h1_centromere	Class_I|LTR|Ty3/gypsy|non-chromovirus|OTA|Athila	782961	784928	1968
Rca2_S1_h1_centromere	Class_I|LTR|Ty3/gypsy|non-chromovirus|OTA|Athila	784934	798444	13511
Rca2_S1_h1_centromere	Class_I|LTR|Ty3/gypsy|non-chromovirus|OTA|Athila	798450	799854	1405
Rca2_S1_h1_centromere	Class_I|LTR|Ty3/gypsy|non-chromovirus|OTA|Athila	863210	865156	1947
Rca2_S1_h1_centromere	Class_I|LTR|Ty3/gypsy|non-chromovirus|OTA|Athila	868467	871844	3378
Rca2_S1_h1_centromere	Class_I|LTR|Ty3/gypsy|non-chromovirus|OTA|Athila	885725	887386	1662
Rca2_S1_h1_centromere	Class_I|LTR|Ty3/gypsy|non-chromovirus|OTA|Athila	926672	932987	6316
Rca2_S1_h1_centromere	Class_I|LTR|Ty3/gypsy|non-chromovirus|OTA|Athila	936281	938227	1947
Rca2_S1_h1_centromere	Class_I|LTR|Ty3/gypsy|non-chromovirus|OTA|Athila	953622	956711	3090
Rca2_S1_h1_centromere	Class_I|LTR|Ty3/gypsy|non-chromovirus|OTA|Athila	973360	975021	1662
Rca2_S1_h1_centromere	Class_I|LTR|Ty3/gypsy|non-chromovirus|OTA|Athila	981219	986306	5088
Rca2_S1_h1_centromere	Class_I|LTR|Ty3/gypsy|non-chromovirus|OTA|Athila	1288719	1301935	13217
Rca2_S1_h1_centromere	Class_I|LTR|Ty3/gypsy|non-chromovirus|OTA|Athila	1319358	1332618	13261
Rca2_S1_h1_centromere	Class_I|LTR|Ty3/gypsy|non-chromovirus|OTA|Athila	1346764	1348425	1662
Rca2_S1_h1_centromere	Class_I|LTR|Ty3/gypsy|non-chromovirus|OTA|Athila	1359138	1372724	13587
Rca2_S1_h1_centromere	Class_I|LTR|Ty3/gypsy|non-chromovirus|OTA|Athila	1418674	1423760	5087
Rca2_S1_h1_centromere	Class_I|LTR|Ty3/gypsy|non-chromovirus|OTA|Athila	1451530	1465066	13537
Rca2_S1_h1_centromere	Class_I|LTR|Ty3/gypsy|non-chromovirus|OTA|Athila	1533882	1547312	13431
Rca2_S1_h1_centromere	Class_I|LTR|Ty3/gypsy|non-chromovirus|OTA|Athila	1576721	1588904	12184
Rca2_S1_h1_centromere	Class_I|LTR|Ty3/gypsy|non-chromovirus|OTA|Athila	1586331	1597016	10686
Rca2_S1_h1_centromere	Class_I|LTR|Ty3/gypsy|non-chromovirus|OTA|Athila	1600523	1601701	1179
Rca2_S1_h1_centromere	Class_I|LTR|Ty3/gypsy|non-chromovirus|OTA|Athila	1611396	1616483	5088
Rca2_S1_h1_centromere	Class_I|LTR|Ty3/gypsy|non-chromovirus|OTA|Athila	1624382	1637246	12865
Rca2_S1_h1_centromere	Class_I|LTR|Ty3/gypsy|non-chromovirus|OTA|Athila	1648042	1653129	5088
Rca2_S1_h1_centromere	Class_I|LTR|Ty3/gypsy|non-chromovirus|OTA|Athila	1670730	1671689	960
Rca2_S1_h1_centromere	Class_I|LTR|Ty3/gypsy|non-chromovirus|OTA|Athila	1679068	1682273	3206
Rca2_S1_h1_centromere	Class_I|LTR|Ty3/gypsy|non-chromovirus|OTA|Athila	1684858	1686402	1545
Rca2_S1_h1_centromere	Class_I|LTR|Ty3/gypsy|non-chromovirus|OTA|Athila	1720761	1735108	14348
Rca2_S1_h1_centromere	Class_I|LTR|Ty3/gypsy|non-chromovirus|OTA|Athila	1763921	1767778	3858
Rca2_S1_h1_centromere	Class_I|LTR|Ty3/gypsy|non-chromovirus|OTA|Athila	1791063	1804518	13456
Rca2_S1_h1_centromere	Class_I|LTR|Ty3/gypsy|non-chromovirus|OTA|Athila	1807783	1810193	2411
Rca2_S1_h1_centromere	Class_I|LTR|Ty3/gypsy|non-chromovirus|OTA|Athila	1855732	1867141	11410
Rca2_S1_h1_centromere	Class_I|LTR|Ty3/gypsy|non-chromovirus|OTA|Athila	1949531	1950806	1276
Rca2_S1_h1_centromere	Class_I|LTR|Ty3/gypsy|non-chromovirus|OTA|Athila	1952751	1954876	2126
Rca2_S1_h1_centromere	Class_I|LTR|Ty3/gypsy|non-chromovirus|OTA|Athila	1964675	1968060	3386
Rca2_S1_h1_centromere	Class_I|LTR|Ty3/gypsy|non-chromovirus|OTA|Athila	1978963	1991165	12203
Rca2_S1_h1_centromere	Class_I|LTR|Ty3/gypsy|non-chromovirus|OTA|Athila	2003040	2017006	13967
Rca2_S1_h1_centromere	Class_I|LTR|Ty3/gypsy|non-chromovirus|OTA|Athila	2099568	2103441	3874
Rca2_S1_h1_centromere	Class_I|LTR|Ty3/gypsy|non-chromovirus|OTA|Athila	2122879	2125289	2411
Rca2_S1_h1_centromere	Class_I|LTR|Ty3/gypsy|non-chromovirus|OTA|Athila	2183303	2194712	11410
Rca2_S1_h1_centromere	Class_I|LTR|Ty3/gypsy|non-chromovirus|OTA|Athila	2263294	2264569	1276
Rca2_S1_h1_centromere	Class_I|LTR|Ty3/gypsy|non-chromovirus|OTA|Athila	2266514	2268639	2126
Rca2_S1_h1_centromere	Class_I|LTR|Ty3/gypsy|non-chromovirus|OTA|Athila	2274109	2287551	13443
Rca2_S1_h1_centromere	Class_I|LTR|Ty3/gypsy|non-chromovirus|OTA|Athila	2285416	2299830	14415
Rca2_S1_h1_centromere	Class_I|LTR|Ty3/gypsy|non-chromovirus|OTA|Athila	2298465	2312312	13848
Rca2_S1_h1_centromere	Class_I|LTR|Ty3/gypsy|non-chromovirus|OTA|Athila	2318817	2331024	12208
Rca2_S1_h1_centromere	Class_I|LTR|Ty3/gypsy|non-chromovirus|OTA|Athila	2342910	2356888	13979
Rca2_S1_h1_centromere	Class_I|LTR|Ty3/gypsy|non-chromovirus|OTA|Athila	2430974	2434847	3874
Rca2_S1_h1_centromere	Class_I|LTR|Ty3/gypsy|non-chromovirus|OTA|Athila	2459669	2473256	13588
Rca2_S1_h1_centromere	Class_I|LTR|Ty3/gypsy|non-chromovirus|OTA|Athila	2473911	2476340	2430
Rca2_S1_h1_centromere	Class_I|LTR|Ty3/gypsy|non-chromovirus|OTA|Athila	2500192	2514237	14046
Rca2_S1_h1_centromere	Class_I|LTR|Ty3/gypsy|non-chromovirus|OTA|Athila	2510165	2521867	11703
Rca2_S1_h1_centromere	Class_I|LTR|Ty3/gypsy|non-chromovirus|OTA|Athila	2585541	2599754	14214
Rca2_S1_h1_centromere	Class_I|LTR|Ty3/gypsy|non-chromovirus|OTA|Athila	2611175	2625626	14452
Rca2_S1_h1_centromere	Class_I|LTR|Ty3/gypsy|non-chromovirus|OTA|Athila	2631457	2634834	3378
Rca2_S1_h2_centromere	CANR4	562130	575330	13201
Rca2_S1_h2_centromere	CANR4	669977	681522	11546
Rca2_S1_h2_centromere	CANR4	683651	697410	13760
Rca2_S1_h2_centromere	CANR4	699539	706273	6735
Rca2_S1_h2_centromere	CANR4	708402	713935	5534
Rca2_S1_h2_centromere	CANR4	897567	922153	24587
Rca2_S1_h2_centromere	CANR4	943313	962019	18707
Rca2_S1_h2_centromere	CANR4	991274	1002638	11365
Rca2_S1_h2_centromere	CANR4	1023963	1048971	25009
Rca2_S1_h2_centromere	CANR4	1075202	1191526	116325
Rca2_S1_h2_centromere	CANR4	1250601	1259669	9069
Rca2_S1_h2_centromere	CANR4	1266522	1277227	10706
Rca2_S1_h2_centromere	CANR4	1289004	1297410	8407
Rca2_S1_h2_centromere	CANR4	1330132	1362101	31970
Rca2_S1_h2_centromere	CANR4	1445791	1475160	29370
Rca2_S1_h2_centromere	CANR4	1481216	1566266	85051
Rca2_S1_h2_centromere	CANR4	1576244	1602667	26424
Rca2_S1_h2_centromere	CANR4	1604986	1635361	30376
Rca2_S1_h2_centromere	CANR4	1637712	1671178	33467
Rca2_S1_h2_centromere	CANR4	1677896	1724655	46760
Rca2_S1_h2_centromere	CANR4	1740253	1757669	17417
Rca2_S1_h2_centromere	CANR4	1770931	1784694	13764
Rca2_S1_h2_centromere	CANR4	1844579	1852655	8077
Rca2_S1_h2_centromere	CANR4	1883054	1889841	6788
Rca2_S1_h2_centromere	CANR4	1903378	1912052	8675
Rca2_S1_h2_centromere	CANR4	1914177	1949757	35581
Rca2_S1_h2_centromere	CANR4	1980740	2000434	19695
Rca2_S1_h2_centromere	CANR4	2178114	2192114	14001
Rca2_S1_h2_centromere	centromere	1	2973981	2973981
Rca2_S1_h2_centromere	Class_I|LTR|Ty3/gypsy|non-chromovirus|OTA|Athila	19312	33199	13888
Rca2_S1_h2_centromere	Class_I|LTR|Ty3/gypsy|non-chromovirus|OTA|Athila	33229	44170	10942
Rca2_S1_h2_centromere	Class_I|LTR|Ty3/gypsy|non-chromovirus|OTA|Athila	40217	53545	13329
Rca2_S1_h2_centromere	Class_I|LTR|Ty3/gypsy|non-chromovirus|OTA|Athila	109751	123808	14058
Rca2_S1_h2_centromere	Class_I|LTR|Ty3/gypsy|non-chromovirus|OTA|Athila	182469	195955	13487
Rca2_S1_h2_centromere	Class_I|LTR|Ty3/gypsy|non-chromovirus|OTA|Athila	201278	205136	3859
Rca2_S1_h2_centromere	Class_I|LTR|Ty3/gypsy|non-chromovirus|OTA|Athila	216178	217731	1554
Rca2_S1_h2_centromere	Class_I|LTR|Ty3/gypsy|non-chromovirus|OTA|Athila	261663	263501	1839
Rca2_S1_h2_centromere	Class_I|LTR|Ty3/gypsy|non-chromovirus|OTA|Athila	281773	283607	1835
Rca2_S1_h2_centromere	Class_I|LTR|Ty3/gypsy|non-chromovirus|OTA|Athila	287809	293658	5850
Rca2_S1_h2_centromere	Class_I|LTR|Ty3/gypsy|non-chromovirus|OTA|Athila	327339	341026	13688
Rca2_S1_h2_centromere	Class_I|LTR|Ty3/gypsy|non-chromovirus|OTA|Athila	341055	343221	2167
Rca2_S1_h2_centromere	Class_I|LTR|Ty3/gypsy|non-chromovirus|OTA|Athila	343641	355144	11504
Rca2_S1_h2_centromere	Class_I|LTR|Ty3/gypsy|non-chromovirus|OTA|Athila	387960	399006	11047
Rca2_S1_h2_centromere	Class_I|LTR|Ty3/gypsy|non-chromovirus|OTA|Athila	418504	432456	13953
Rca2_S1_h2_centromere	Class_I|LTR|Ty3/gypsy|non-chromovirus|OTA|Athila	430954	443736	12783
Rca2_S1_h2_centromere	Class_I|LTR|Ty3/gypsy|non-chromovirus|OTA|Athila	444763	447963	3201
Rca2_S1_h2_centromere	Class_I|LTR|Ty3/gypsy|non-chromovirus|OTA|Athila	469538	471376	1839
Rca2_S1_h2_centromere	Class_I|LTR|Ty3/gypsy|non-chromovirus|OTA|Athila	475510	478746	3237
Rca2_S1_h2_centromere	Class_I|LTR|Ty3/gypsy|non-chromovirus|OTA|Athila	504221	506650	2430
Rca2_S1_h2_centromere	Class_I|LTR|Ty3/gypsy|non-chromovirus|OTA|Athila	537202	542289	5088
Rca2_S1_h2_centromere	Class_I|LTR|Ty3/gypsy|non-chromovirus|OTA|Athila	576841	590294	13454
Rca2_S1_h2_centromere	Class_I|LTR|Ty3/gypsy|non-chromovirus|OTA|Athila	594744	608276	13533
Rca2_S1_h2_centromere	Class_I|LTR|Ty3/gypsy|non-chromovirus|OTA|Athila	609352	612727	3376
Rca2_S1_h2_centromere	Class_I|LTR|Ty3/gypsy|non-chromovirus|OTA|Athila	624452	626743	2292
Rca2_S1_h2_centromere	Class_I|LTR|Ty3/gypsy|non-chromovirus|OTA|Athila	646627	649056	2430
Rca2_S1_h2_centromere	Class_I|LTR|Ty3/gypsy|non-chromovirus|OTA|Athila	649356	663177	13822
Rca2_S1_h2_centromere	Class_I|LTR|Ty3/gypsy|non-chromovirus|OTA|Athila	663595	665541	1947
Rca2_S1_h2_centromere	Class_I|LTR|Ty3/gypsy|non-chromovirus|OTA|Athila	722585	732280	9696
Rca2_S1_h2_centromere	Class_I|LTR|Ty3/gypsy|non-chromovirus|OTA|Athila	734996	736611	1616
Rca2_S1_h2_centromere	Class_I|LTR|Ty3/gypsy|non-chromovirus|OTA|Athila	744009	745955	1947
Rca2_S1_h2_centromere	Class_I|LTR|Ty3/gypsy|non-chromovirus|OTA|Athila	750056	752485	2430
Rca2_S1_h2_centromere	Class_I|LTR|Ty3/gypsy|non-chromovirus|OTA|Athila	763473	768557	5085
Rca2_S1_h2_centromere	Class_I|LTR|Ty3/gypsy|non-chromovirus|OTA|Athila	775083	787025	11943
Rca2_S1_h2_centromere	Class_I|LTR|Ty3/gypsy|non-chromovirus|OTA|Athila	787214	800820	13607
Rca2_S1_h2_centromere	Class_I|LTR|Ty3/gypsy|non-chromovirus|OTA|Athila	809983	811911	1929
Rca2_S1_h2_centromere	Class_I|LTR|Ty3/gypsy|non-chromovirus|OTA|Athila	820342	822771	2430
Rca2_S1_h2_centromere	Class_I|LTR|Ty3/gypsy|non-chromovirus|OTA|Athila	825336	838784	13449
Rca2_S1_h2_centromere	Class_I|LTR|Ty3/gypsy|non-chromovirus|OTA|Athila	875193	880160	4968
Rca2_S1_h2_centromere	Class_I|LTR|Ty3/gypsy|non-chromovirus|OTA|Athila	880908	889526	8619
Rca2_S1_h2_centromere	Class_I|LTR|Ty3/gypsy|non-chromovirus|OTA|Athila	924978	938362	13385
Rca2_S1_h2_centromere	Class_I|LTR|Ty3/gypsy|non-chromovirus|OTA|Athila	972943	986467	13525
Rca2_S1_h2_centromere	Class_I|LTR|Ty3/gypsy|non-chromovirus|OTA|Athila	1006842	1014204	7363
Rca2_S1_h2_centromere	Class_I|LTR|Ty3/gypsy|non-chromovirus|OTA|Athila	1206752	1220607	13856
Rca2_S1_h2_centromere	Class_I|LTR|Ty3/gypsy|non-chromovirus|OTA|Athila	1221273	1223240	1968
Rca2_S1_h2_centromere	Class_I|LTR|Ty3/gypsy|non-chromovirus|OTA|Athila	1223246	1236756	13511
Rca2_S1_h2_centromere	Class_I|LTR|Ty3/gypsy|non-chromovirus|OTA|Athila	1236762	1238166	1405
Rca2_S1_h2_centromere	Class_I|LTR|Ty3/gypsy|non-chromovirus|OTA|Athila	1301522	1303468	1947
Rca2_S1_h2_centromere	Class_I|LTR|Ty3/gypsy|non-chromovirus|OTA|Athila	1306779	1310156	3378
Rca2_S1_h2_centromere	Class_I|LTR|Ty3/gypsy|non-chromovirus|OTA|Athila	1324037	1325698	1662
Rca2_S1_h2_centromere	Class_I|LTR|Ty3/gypsy|non-chromovirus|OTA|Athila	1364984	1371299	6316
Rca2_S1_h2_centromere	Class_I|LTR|Ty3/gypsy|non-chromovirus|OTA|Athila	1374593	1376539	1947
Rca2_S1_h2_centromere	Class_I|LTR|Ty3/gypsy|non-chromovirus|OTA|Athila	1391934	1395023	3090
Rca2_S1_h2_centromere	Class_I|LTR|Ty3/gypsy|non-chromovirus|OTA|Athila	1411672	1413333	1662
Rca2_S1_h2_centromere	Class_I|LTR|Ty3/gypsy|non-chromovirus|OTA|Athila	1419531	1424618	5088
Rca2_S1_h2_centromere	Class_I|LTR|Ty3/gypsy|non-chromovirus|OTA|Athila	1727031	1740247	13217
Rca2_S1_h2_centromere	Class_I|LTR|Ty3/gypsy|non-chromovirus|OTA|Athila	1757670	1770930	13261
Rca2_S1_h2_centromere	Class_I|LTR|Ty3/gypsy|non-chromovirus|OTA|Athila	1785076	1786737	1662
Rca2_S1_h2_centromere	Class_I|LTR|Ty3/gypsy|non-chromovirus|OTA|Athila	1797450	1811036	13587
Rca2_S1_h2_centromere	Class_I|LTR|Ty3/gypsy|non-chromovirus|OTA|Athila	1856986	1862072	5087
Rca2_S1_h2_centromere	Class_I|LTR|Ty3/gypsy|non-chromovirus|OTA|Athila	1889842	1903378	13537
Rca2_S1_h2_centromere	Class_I|LTR|Ty3/gypsy|non-chromovirus|OTA|Athila	1967309	1980739	13431
Rca2_S1_h2_centromere	Class_I|LTR|Ty3/gypsy|non-chromovirus|OTA|Athila	2010148	2022331	12184
Rca2_S1_h2_centromere	Class_I|LTR|Ty3/gypsy|non-chromovirus|OTA|Athila	2019758	2030443	10686
Rca2_S1_h2_centromere	Class_I|LTR|Ty3/gypsy|non-chromovirus|OTA|Athila	2033950	2035128	1179
Rca2_S1_h2_centromere	Class_I|LTR|Ty3/gypsy|non-chromovirus|OTA|Athila	2044823	2049910	5088
Rca2_S1_h2_centromere	Class_I|LTR|Ty3/gypsy|non-chromovirus|OTA|Athila	2057809	2070673	12865
Rca2_S1_h2_centromere	Class_I|LTR|Ty3/gypsy|non-chromovirus|OTA|Athila	2081469	2086556	5088
Rca2_S1_h2_centromere	Class_I|LTR|Ty3/gypsy|non-chromovirus|OTA|Athila	2104157	2105116	960
Rca2_S1_h2_centromere	Class_I|LTR|Ty3/gypsy|non-chromovirus|OTA|Athila	2112495	2115700	3206
Rca2_S1_h2_centromere	Class_I|LTR|Ty3/gypsy|non-chromovirus|OTA|Athila	2118285	2119829	1545
Rca2_S1_h2_centromere	Class_I|LTR|Ty3/gypsy|non-chromovirus|OTA|Athila	2154188	2168535	14348
Rca2_S1_h2_centromere	Class_I|LTR|Ty3/gypsy|non-chromovirus|OTA|Athila	2197348	2201205	3858
Rca2_S1_h2_centromere	Class_I|LTR|Ty3/gypsy|non-chromovirus|OTA|Athila	2224490	2237945	13456
Rca2_S1_h2_centromere	Class_I|LTR|Ty3/gypsy|non-chromovirus|OTA|Athila	2241210	2243620	2411
Rca2_S1_h2_centromere	Class_I|LTR|Ty3/gypsy|non-chromovirus|OTA|Athila	2289159	2300568	11410
Rca2_S1_h2_centromere	Class_I|LTR|Ty3/gypsy|non-chromovirus|OTA|Athila	2382958	2384233	1276
Rca2_S1_h2_centromere	Class_I|LTR|Ty3/gypsy|non-chromovirus|OTA|Athila	2386178	2388303	2126
Rca2_S1_h2_centromere	Class_I|LTR|Ty3/gypsy|non-chromovirus|OTA|Athila	2398102	2401487	3386
Rca2_S1_h2_centromere	Class_I|LTR|Ty3/gypsy|non-chromovirus|OTA|Athila	2412390	2424592	12203
Rca2_S1_h2_centromere	Class_I|LTR|Ty3/gypsy|non-chromovirus|OTA|Athila	2436467	2450433	13967
Rca2_S1_h2_centromere	Class_I|LTR|Ty3/gypsy|non-chromovirus|OTA|Athila	2532995	2536868	3874
Rca2_S1_h2_centromere	Class_I|LTR|Ty3/gypsy|non-chromovirus|OTA|Athila	2556306	2558716	2411
Rca2_S1_h2_centromere	Class_I|LTR|Ty3/gypsy|non-chromovirus|OTA|Athila	2616730	2628139	11410
Rca2_S1_h2_centromere	Class_I|LTR|Ty3/gypsy|non-chromovirus|OTA|Athila	2696721	2697996	1276
Rca2_S1_h2_centromere	Class_I|LTR|Ty3/gypsy|non-chromovirus|OTA|Athila	2699941	2702066	2126
Rca2_S1_h2_centromere	Class_I|LTR|Ty3/gypsy|non-chromovirus|OTA|Athila	2707536	2720978	13443
Rca2_S1_h2_centromere	Class_I|LTR|Ty3/gypsy|non-chromovirus|OTA|Athila	2718843	2733257	14415
Rca2_S1_h2_centromere	Class_I|LTR|Ty3/gypsy|non-chromovirus|OTA|Athila	2731892	2745739	13848
Rca2_S1_h2_centromere	Class_I|LTR|Ty3/gypsy|non-chromovirus|OTA|Athila	2752244	2764451	12208
Rca2_S1_h2_centromere	Class_I|LTR|Ty3/gypsy|non-chromovirus|OTA|Athila	2776337	2790315	13979
Rca2_S1_h2_centromere	Class_I|LTR|Ty3/gypsy|non-chromovirus|OTA|Athila	2864401	2868274	3874
Rca2_S1_h2_centromere	Class_I|LTR|Ty3/gypsy|non-chromovirus|OTA|Athila	2893096	2906683	13588
Rca2_S1_h2_centromere	Class_I|LTR|Ty3/gypsy|non-chromovirus|OTA|Athila	2907338	2909767	2430
Rca2_S1_h2_centromere	Class_I|LTR|Ty3/gypsy|non-chromovirus|OTA|Athila	2933619	2947660	14042
Rca2_S1_h2_centromere	Class_I|LTR|Ty3/gypsy|non-chromovirus|OTA|Athila	2949916	2960256	10341
Rca2_S2_centromere	CANR4	917300	1108529	191230
Rca2_S2_centromere	CANR4	1124421	1230330	105910
Rca2_S2_centromere	CANR4	1234857	1254096	19240
Rca2_S2_centromere	CANR4	1264085	1302448	38364
Rca2_S2_centromere	CANR4	1310951	1358009	47059
Rca2_S2_centromere	CANR4	1360687	1379848	19162
Rca2_S2_centromere	CANR4	1403961	1420923	16963
Rca2_S2_centromere	CANR4	1428615	1442903	14289
Rca2_S2_centromere	CANR4	1456616	1513881	57266
Rca2_S2_centromere	CANR4	1513993	1560854	46862
Rca2_S2_centromere	CANR4	1562851	1607955	45105
Rca2_S2_centromere	CANR4	1662825	1741623	78799
Rca2_S2_centromere	CANR4	1908405	1966718	58314
Rca2_S2_centromere	CANR4	1990701	2073118	82418
Rca2_S2_centromere	CANR4	2104605	2111194	6590
Rca2_S2_centromere	CANR4	2113414	2124206	10793
Rca2_S2_centromere	CANR4	2134248	2155862	21615
Rca2_S2_centromere	CANR4	2271453	2314282	42830
Rca2_S2_centromere	CANR4	2331037	2661731	330695
Rca2_S2_centromere	CANR4	2663483	2723958	60476
Rca2_S2_centromere	CANR4	2724080	2731113	7034
Rca2_S2_centromere	CANR4	2737854	2841607	103754
Rca2_S2_centromere	CANR4	2850122	2923838	73717
Rca2_S2_centromere	CANR4	2926225	3003459	77235
Rca2_S2_centromere	CANR4	3016571	3056643	40073
Rca2_S2_centromere	CANR4	3089692	3303679	213988
Rca2_S2_centromere	CANR4	3338816	3360992	22177
Rca2_S2_centromere	CANR4	3370934	3616570	245637
Rca2_S2_centromere	CANR4	3618620	3638019	19400
Rca2_S2_centromere	CANR4	3650765	3704838	54074
Rca2_S2_centromere	CANR4	3706931	3789999	83069
Rca2_S2_centromere	CANR4	3802132	3826511	24380
Rca2_S2_centromere	CANR4	3829034	3834605	5572
Rca2_S2_centromere	CANR4	3842627	3875762	33136
Rca2_S2_centromere	CANR4	3883539	3938746	55208
Rca2_S2_centromere	CANR4	3961466	3970206	8741
Rca2_S2_centromere	CANR4	3978275	3987202	8928
Rca2_S2_centromere	CANR4	4050616	4216266	165651
Rca2_S2_centromere	CANR4	4225611	4256450	30840
Rca2_S2_centromere	CANR4	4262963	4827579	564617
Rca2_S2_centromere	CANR4	4878433	4904253	25821
Rca2_S2_centromere	CANR4	4922548	5003042	80495
Rca2_S2_centromere	CANR4	5008471	5015462	6992
Rca2_S2_centromere	CANR4	5024878	5030725	5848
Rca2_S2_centromere	centromere	1	5879374	5879374
Rca2_S2_centromere	Class_I|LTR|Ty3/gypsy|non-chromovirus|OTA|Athila	2807	14541	11735
Rca2_S2_centromere	Class_I|LTR|Ty3/gypsy|non-chromovirus|OTA|Athila	75764	81066	5303
Rca2_S2_centromere	Class_I|LTR|Ty3/gypsy|non-chromovirus|OTA|Athila	266953	279070	12118
Rca2_S2_centromere	Class_I|LTR|Ty3/gypsy|non-chromovirus|OTA|Athila	374469	388234	13766
Rca2_S2_centromere	Class_I|LTR|Ty3/gypsy|non-chromovirus|OTA|Athila	638734	652045	13312
Rca2_S2_centromere	Class_I|LTR|Ty3/gypsy|non-chromovirus|OTA|Athila	774207	777527	3321
Rca2_S2_centromere	Class_I|LTR|Ty3/gypsy|non-chromovirus|OTA|Athila	788604	801939	13336
Rca2_S2_centromere	Class_I|LTR|Ty3/gypsy|non-chromovirus|OTA|Athila	804557	806986	2430
Rca2_S2_centromere	Class_I|LTR|Ty3/gypsy|non-chromovirus|OTA|Athila	807323	820500	13178
Rca2_S2_centromere	Class_I|LTR|Ty3/gypsy|non-chromovirus|OTA|Athila	822753	826131	3379
Rca2_S2_centromere	Class_I|LTR|Ty3/gypsy|non-chromovirus|OTA|Athila	859305	860630	1326
Rca2_S2_centromere	Class_I|LTR|Ty3/gypsy|non-chromovirus|OTA|Athila	861335	866422	5088
Rca2_S2_centromere	Class_I|LTR|Ty3/gypsy|non-chromovirus|OTA|Athila	870578	872020	1443
Rca2_S2_centromere	Class_I|LTR|Ty3/gypsy|non-chromovirus|OTA|Athila	1108608	1123599	14992
Rca2_S2_centromere	Class_I|LTR|Ty3/gypsy|non-chromovirus|OTA|Athila	1387163	1399828	12666
Rca2_S2_centromere	Class_I|LTR|Ty3/gypsy|non-chromovirus|OTA|Athila	1621268	1636379	15112
Rca2_S2_centromere	Class_I|LTR|Ty3/gypsy|non-chromovirus|OTA|Athila	1632564	1646080	13517
Rca2_S2_centromere	Class_I|LTR|Ty3/gypsy|non-chromovirus|OTA|Athila	1649120	1660435	11316
Rca2_S2_centromere	Class_I|LTR|Ty3/gypsy|non-chromovirus|OTA|Athila	1756308	1767803	11496
Rca2_S2_centromere	Class_I|LTR|Ty3/gypsy|non-chromovirus|OTA|Athila	1769093	1782915	13823
Rca2_S2_centromere	Class_I|LTR|Ty3/gypsy|non-chromovirus|OTA|Athila	1803522	1816234	12713
Rca2_S2_centromere	Class_I|LTR|Ty3/gypsy|non-chromovirus|OTA|Athila	1825852	1840718	14867
Rca2_S2_centromere	Class_I|LTR|Ty3/gypsy|non-chromovirus|OTA|Athila	1848579	1851956	3378
Rca2_S2_centromere	Class_I|LTR|Ty3/gypsy|non-chromovirus|OTA|Athila	1895221	1908398	13178
Rca2_S2_centromere	Class_I|LTR|Ty3/gypsy|non-chromovirus|OTA|Athila	2232086	2233747	1662
Rca2_S2_centromere	Class_I|LTR|Ty3/gypsy|non-chromovirus|OTA|Athila	2244561	2245835	1275
Rca2_S2_centromere	Class_I|LTR|Ty3/gypsy|non-chromovirus|OTA|Athila	2253719	2255590	1872
Rca2_S2_centromere	Class_I|LTR|Ty3/gypsy|non-chromovirus|OTA|Athila	3330213	3334990	4778
Rca2_S2_centromere	Class_I|LTR|Ty3/gypsy|non-chromovirus|OTA|Athila	3638119	3650958	12840
Rca2_S2_centromere	Class_I|LTR|Ty3/gypsy|non-chromovirus|OTA|Athila	3940011	3941276	1266
Rca2_S2_centromere	Class_I|LTR|Ty3/gypsy|non-chromovirus|OTA|Athila	3947617	3957996	10380
Rca2_S2_centromere	Class_I|LTR|Ty3/gypsy|non-chromovirus|OTA|Athila	3987202	4001630	14429
Rca2_S2_centromere	Class_I|LTR|Ty3/gypsy|non-chromovirus|OTA|Athila	4004773	4007184	2412
Rca2_S2_centromere	Class_I|LTR|Ty3/gypsy|non-chromovirus|OTA|Athila	4017831	4027430	9600
Rca2_S2_centromere	Class_I|LTR|Ty3/gypsy|non-chromovirus|OTA|Athila	4827578	4840286	12709
Rca2_S2_centromere	Class_I|LTR|Ty3/gypsy|non-chromovirus|OTA|Athila	4858410	4871701	13292
Rca2_S2_centromere	Class_I|LTR|Ty3/gypsy|non-chromovirus|OTA|Athila	4904254	4917471	13218
Rca2_S2_centromere	Class_I|LTR|Ty3/gypsy|non-chromovirus|OTA|Athila	5034476	5046479	12004
Rca2_S2_centromere	Class_I|LTR|Ty3/gypsy|non-chromovirus|OTA|Athila	5070049	5071938	1890
Rca2_S2_centromere	Class_I|LTR|Ty3/gypsy|non-chromovirus|OTA|Athila	5095384	5098760	3377
Rca2_S2_centromere	Class_I|LTR|Ty3/gypsy|non-chromovirus|OTA|Athila	5103838	5106267	2430
Rca2_S2_centromere	Class_I|LTR|Ty3/gypsy|non-chromovirus|OTA|Athila	5113269	5127638	14370
Rca2_S2_centromere	Class_I|LTR|Ty3/gypsy|non-chromovirus|OTA|Athila	5144783	5159752	14970
Rca2_S2_centromere	Class_I|LTR|Ty3/gypsy|non-chromovirus|OTA|Athila	5211022	5224253	13232
Rca2_S2_centromere	Class_I|LTR|Ty3/gypsy|non-chromovirus|OTA|Athila	5225123	5240271	15149
Rca2_S2_centromere	Class_I|LTR|Ty3/gypsy|non-chromovirus|OTA|Athila	5310684	5313945	3262
Rca2_S2_centromere	Class_I|LTR|Ty3/gypsy|non-chromovirus|OTA|Athila	5341266	5345123	3858
Rca2_S2_centromere	Class_I|LTR|Ty3/gypsy|non-chromovirus|OTA|Athila	5358362	5370582	12221
Rca2_S2_centromere	Class_I|LTR|Ty3/gypsy|non-chromovirus|OTA|Athila	5421934	5433373	11440
Rca2_S2_centromere	Class_I|LTR|Ty3/gypsy|non-chromovirus|OTA|Athila	5485678	5497870	12193
Rca2_S2_centromere	Class_I|LTR|Ty3/gypsy|non-chromovirus|OTA|Athila	5526662	5539061	12400
Rca2_S2_centromere	Class_I|LTR|Ty3/gypsy|non-chromovirus|OTA|Athila	5548663	5564124	15462
Rca2_S2_centromere	Class_I|LTR|Ty3/gypsy|non-chromovirus|OTA|Athila	5700677	5703790	3114
Rca2_S2_centromere	Class_I|LTR|Ty3/gypsy|non-chromovirus|OTA|Athila	5737807	5750865	13059
Rca3_R3_centromere	CANR4	1087324	1103489	16166
Rca3_R3_centromere	CANR4	1106294	1130883	24590
Rca3_R3_centromere	CANR4	1252575	1260045	7471
Rca3_R3_centromere	CANR4	1297182	1333454	36273
Rca3_R3_centromere	CANR4	1335635	1342543	6909
Rca3_R3_centromere	CANR4	1355884	1384725	28842
Rca3_R3_centromere	CANR4	1405094	1410608	5515
Rca3_R3_centromere	CANR4	1500971	1513759	12789
Rca3_R3_centromere	CANR4	1605986	1612398	6413
Rca3_R3_centromere	CANR4	1623081	1629035	5955
Rca3_R3_centromere	CANR4	1764210	1775604	11395
Rca3_R3_centromere	CANR4	1811326	1830391	19066
Rca3_R3_centromere	CANR4	1842102	1876196	34095
Rca3_R3_centromere	CANR4	1886168	1897709	11542
Rca3_R3_centromere	CANR4	1903939	1946900	42962
Rca3_R3_centromere	CANR4	1952074	1960457	8384
Rca3_R3_centromere	CANR4	1961578	1968497	6920
Rca3_R3_centromere	CANR4	1974150	1984300	10151
Rca3_R3_centromere	CANR4	1987366	2001464	14099
Rca3_R3_centromere	CANR4	2004269	2025991	21723
Rca3_R3_centromere	CANR4	2046375	2057762	11388
Rca3_R3_centromere	CANR4	2071801	2084084	12284
Rca3_R3_centromere	CANR4	2226682	2296292	69611
Rca3_R3_centromere	CANR4	2364572	2380025	15454
Rca3_R3_centromere	CANR4	2405184	2412193	7010
Rca3_R3_centromere	CANR4	2429429	2434447	5019
Rca3_R3_centromere	CANR4	2462916	2468881	5966
Rca3_R3_centromere	CANR4	2611155	2619530	8376
Rca3_R3_centromere	CANR4	2714582	2723431	8850
Rca3_R3_centromere	CANR4	2805773	2811516	5744
Rca3_R3_centromere	CANR4	2818212	2825560	7349
Rca3_R3_centromere	CANR4	2868251	2873309	5059
Rca3_R3_centromere	CANR4	2875338	2880529	5192
Rca3_R3_centromere	CANR4	2887606	3227358	339753
Rca3_R3_centromere	CANR4	3235832	3424449	188618
Rca3_R3_centromere	CANR4	3426015	3492692	66678
Rca3_R3_centromere	CANR4	3506772	3677844	171073
Rca3_R3_centromere	CANR4	3679954	3914627	234674
Rca3_R3_centromere	CANR4	3927420	3939302	11883
Rca3_R3_centromere	CANR4	3943128	4170764	227637
Rca3_R3_centromere	CANR4	4209146	4214163	5018
Rca3_R3_centromere	CANR4	4244954	4313440	68487
Rca3_R3_centromere	CANR4	4343838	4350568	6731
Rca3_R3_centromere	CANR4	4393191	4528817	135627
Rca3_R3_centromere	CANR4	4569372	4588486	19115
Rca3_R3_centromere	CANR4	4590585	4629794	39210
Rca3_R3_centromere	CANR4	4668100	4681003	12904
Rca3_R3_centromere	CANR4	4708781	4789293	80513
Rca3_R3_centromere	CANR4	4816131	4986834	170704
Rca3_R3_centromere	CANR4	4996340	5016543	20204
Rca3_R3_centromere	CANR4	5090424	5099013	8590
Rca3_R3_centromere	CANR4	5134093	5152301	18209
Rca3_R3_centromere	CANR4	5165010	5182654	17645
Rca3_R3_centromere	CANR4	5192990	5215433	22444
Rca3_R3_centromere	CANR4	5229364	5244106	14743
Rca3_R3_centromere	CANR4	5260670	5266780	6111
Rca3_R3_centromere	centromere	1	5971887	5971887
Rca3_R3_centromere	Class_I|LTR|Ty3/gypsy|non-chromovirus|OTA|Athila	54295	67881	13587
Rca3_R3_centromere	Class_I|LTR|Ty3/gypsy|non-chromovirus|OTA|Athila	214052	216368	2317
Rca3_R3_centromere	Class_I|LTR|Ty3/gypsy|non-chromovirus|OTA|Athila	222269	224198	1930
Rca3_R3_centromere	Class_I|LTR|Ty3/gypsy|non-chromovirus|OTA|Athila	518946	521969	3024
Rca3_R3_centromere	Class_I|LTR|Ty3/gypsy|non-chromovirus|OTA|Athila	523401	525512	2112
Rca3_R3_centromere	Class_I|LTR|Ty3/gypsy|non-chromovirus|OTA|Athila	652432	666414	13983
Rca3_R3_centromere	Class_I|LTR|Ty3/gypsy|non-chromovirus|OTA|Athila	882735	887175	4441
Rca3_R3_centromere	Class_I|LTR|Ty3/gypsy|non-chromovirus|OTA|Athila	1054394	1066314	11921
Rca3_R3_centromere	Class_I|LTR|Ty3/gypsy|non-chromovirus|OTA|Athila	1420371	1427726	7356
Rca3_R3_centromere	Class_I|LTR|Ty3/gypsy|non-chromovirus|OTA|Athila	1580538	1594468	13931
Rca3_R3_centromere	Class_I|LTR|Ty3/gypsy|non-chromovirus|OTA|Athila	1647103	1654463	7361
Rca3_R3_centromere	Class_I|LTR|Ty3/gypsy|non-chromovirus|OTA|Athila	1659020	1671577	12558
Rca3_R3_centromere	Class_I|LTR|Ty3/gypsy|non-chromovirus|OTA|Athila	2094427	2106424	11998
Rca3_R3_centromere	Class_I|LTR|Ty3/gypsy|non-chromovirus|OTA|Athila	2110877	2112472	1596
Rca3_R3_centromere	Class_I|LTR|Ty3/gypsy|non-chromovirus|OTA|Athila	2128696	2143685	14990
Rca3_R3_centromere	Class_I|LTR|Ty3/gypsy|non-chromovirus|OTA|Athila	2142518	2157389	14872
Rca3_R3_centromere	Class_I|LTR|Ty3/gypsy|non-chromovirus|OTA|Athila	2174030	2188354	14325
Rca3_R3_centromere	Class_I|LTR|Ty3/gypsy|non-chromovirus|OTA|Athila	2194739	2208897	14159
Rca3_R3_centromere	Class_I|LTR|Ty3/gypsy|non-chromovirus|OTA|Athila	2224462	2225988	1527
Rca3_R3_centromere	Class_I|LTR|Ty3/gypsy|non-chromovirus|OTA|Athila	2299190	2317549	18360
Rca3_R3_centromere	Class_I|LTR|Ty3/gypsy|non-chromovirus|OTA|Athila	2389152	2392526	3375
Rca3_R3_centromere	Class_I|LTR|Ty3/gypsy|non-chromovirus|OTA|Athila	2579532	2596410	16879
Rca3_R3_centromere	Class_I|LTR|Ty3/gypsy|non-chromovirus|OTA|Athila	2632272	2639632	7361
Rca3_R3_centromere	Class_I|LTR|Ty3/gypsy|non-chromovirus|OTA|Athila	3492701	3506701	14001
Rca3_R3_centromere	Class_I|LTR|Ty3/gypsy|non-chromovirus|OTA|Athila	3914200	3927419	13220
Rca3_R3_centromere	Class_I|LTR|Ty3/gypsy|non-chromovirus|OTA|Athila	4170764	4184183	13420
Rca3_R3_centromere	Class_I|LTR|Ty3/gypsy|non-chromovirus|OTA|Athila	4186048	4199020	12973
Rca3_R3_centromere	Class_I|LTR|Ty3/gypsy|non-chromovirus|OTA|Athila	4325349	4328570	3222
Rca3_R3_centromere	Class_I|LTR|Ty3/gypsy|non-chromovirus|OTA|Athila	4338436	4340096	1661
Rca3_R3_centromere	Class_I|LTR|Ty3/gypsy|non-chromovirus|OTA|Athila	4362268	4365489	3222
Rca3_R3_centromere	Class_I|LTR|Ty3/gypsy|non-chromovirus|OTA|Athila	4375357	4377017	1661
Rca3_R3_centromere	Class_I|LTR|Ty3/gypsy|non-chromovirus|OTA|Athila	4379227	4392127	12901
Rca3_R3_centromere	Class_I|LTR|Ty3/gypsy|non-chromovirus|OTA|Athila	4629797	4642922	13126
Rca3_R3_centromere	Class_I|LTR|Ty3/gypsy|non-chromovirus|OTA|Athila	4646005	4659635	13631
Rca3_R3_centromere	Class_I|LTR|Ty3/gypsy|non-chromovirus|OTA|Athila	4681004	4695835	14832
Rca3_R3_centromere	Class_I|LTR|Ty3/gypsy|non-chromovirus|OTA|Athila	4795488	4800572	5085
Rca3_R3_centromere	Class_I|LTR|Ty3/gypsy|non-chromovirus|OTA|Athila	5032432	5034474	2043
Rca3_R3_centromere	Class_I|LTR|Ty3/gypsy|non-chromovirus|OTA|Athila	5037053	5038985	1933
Rca3_R3_centromere	Class_I|LTR|Ty3/gypsy|non-chromovirus|OTA|Athila	5053560	5067140	13581
Rca3_R3_centromere	Class_I|LTR|Ty3/gypsy|non-chromovirus|OTA|Athila	5069003	5070939	1937
Rca3_R3_centromere	Class_I|LTR|Ty3/gypsy|non-chromovirus|OTA|Athila	5073025	5074961	1937
Rca3_R3_centromere	Class_I|LTR|Ty3/gypsy|non-chromovirus|OTA|Athila	5099012	5113347	14336
Rca3_R3_centromere	Class_I|LTR|Ty3/gypsy|non-chromovirus|OTA|Athila	5124643	5129668	5026
Rca3_R3_centromere	Class_I|LTR|Ty3/gypsy|non-chromovirus|OTA|Athila	5215431	5229363	13933
Rca3_R3_centromere	Class_I|LTR|Ty3/gypsy|non-chromovirus|OTA|Athila	5244115	5256928	12814
Rca3_R3_centromere	Class_I|LTR|Ty3/gypsy|non-chromovirus|OTA|Athila	5273452	5278265	4814
Rca3_R3_centromere	Class_I|LTR|Ty3/gypsy|non-chromovirus|OTA|Athila	5304648	5318007	13360
Rca3_R3_centromere	Class_I|LTR|Ty3/gypsy|non-chromovirus|OTA|Athila	5334348	5348571	14224
Rca3_R3_centromere	Class_I|LTR|Ty3/gypsy|non-chromovirus|OTA|Athila	5348855	5350516	1662
Rca3_R3_centromere	Class_I|LTR|Ty3/gypsy|non-chromovirus|OTA|Athila	5356666	5372154	15489
Rca3_R3_centromere	Class_I|LTR|Ty3/gypsy|non-chromovirus|OTA|Athila	5388603	5402416	13814
Rca3_R3_centromere	Class_I|LTR|Ty3/gypsy|non-chromovirus|OTA|Athila	5407986	5422315	14330
Rca3_R3_centromere	Class_I|LTR|Ty3/gypsy|non-chromovirus|OTA|Athila	5802419	5804092	1674
Rca3_R3_centromere	Class_I|LTR|Ty3/gypsy|non-chromovirus|OTA|Athila	5807544	5808755	1212
Rca3_R4_centromere	athila_centromere	1	2960422	2960422
Rca3_R4_centromere	CANR4	1394153	1408142	13990
Rca3_R4_centromere	Class_I|LTR|Ty3/gypsy|non-chromovirus|OTA|Athila	133648	135994	2347
Rca3_R4_centromere	Class_I|LTR|Ty3/gypsy|non-chromovirus|OTA|Athila	147365	149160	1796
Rca3_R4_centromere	Class_I|LTR|Ty3/gypsy|non-chromovirus|OTA|Athila	221686	223351	1666
Rca3_R4_centromere	Class_I|LTR|Ty3/gypsy|non-chromovirus|OTA|Athila	224057	226985	2929
Rca3_R4_centromere	Class_I|LTR|Ty3/gypsy|non-chromovirus|OTA|Athila	300042	314096	14055
Rca3_R4_centromere	Class_I|LTR|Ty3/gypsy|non-chromovirus|OTA|Athila	388196	401725	13530
Rca3_R4_centromere	Class_I|LTR|Ty3/gypsy|non-chromovirus|OTA|Athila	689483	701351	11869
Rca3_R4_centromere	Class_I|LTR|Ty3/gypsy|non-chromovirus|OTA|Athila	968903	970120	1218
Rca3_R4_centromere	Class_I|LTR|Ty3/gypsy|non-chromovirus|OTA|Athila	1026294	1040246	13953
Rca3_R4_centromere	Class_I|LTR|Ty3/gypsy|non-chromovirus|OTA|Athila	1040944	1046016	5073
Rca3_R4_centromere	Class_I|LTR|Ty3/gypsy|non-chromovirus|OTA|Athila	1056669	1070479	13811
Rca3_R4_centromere	Class_I|LTR|Ty3/gypsy|non-chromovirus|OTA|Athila	1114821	1116482	1662
Rca3_R4_centromere	Class_I|LTR|Ty3/gypsy|non-chromovirus|OTA|Athila	1116552	1130468	13917
Rca3_R4_centromere	Class_I|LTR|Ty3/gypsy|non-chromovirus|OTA|Athila	1130597	1133830	3234
Rca3_R4_centromere	Class_I|LTR|Ty3/gypsy|non-chromovirus|OTA|Athila	1191156	1194530	3375
Rca3_R4_centromere	Class_I|LTR|Ty3/gypsy|non-chromovirus|OTA|Athila	1205828	1220184	14357
Rca3_R4_centromere	Class_I|LTR|Ty3/gypsy|non-chromovirus|OTA|Athila	1217238	1237151	19914
Rca3_R4_centromere	Class_I|LTR|Ty3/gypsy|non-chromovirus|OTA|Athila	1248210	1262923	14714
Rca3_R4_centromere	Class_I|LTR|Ty3/gypsy|non-chromovirus|OTA|Athila	1283211	1284425	1215
Rca3_R4_centromere	Class_I|LTR|Ty3/gypsy|non-chromovirus|OTA|Athila	1322664	1334298	11635
Rca3_R4_centromere	Class_I|LTR|Ty3/gypsy|non-chromovirus|OTA|Athila	1346243	1360897	14655
Rca3_R4_centromere	Class_I|LTR|Ty3/gypsy|non-chromovirus|OTA|Athila	1432754	1436128	3375
Rca3_R4_centromere	Class_I|LTR|Ty3/gypsy|non-chromovirus|OTA|Athila	1449595	1454670	5076
Rca3_R4_centromere	Class_I|LTR|Ty3/gypsy|non-chromovirus|OTA|Athila	1456750	1458915	2166
Rca3_R4_centromere	Class_I|LTR|Ty3/gypsy|non-chromovirus|OTA|Athila	1527132	1541001	13870
Rca3_R4_centromere	Class_I|LTR|Ty3/gypsy|non-chromovirus|OTA|Athila	1552023	1555256	3234
Rca3_R4_centromere	Class_I|LTR|Ty3/gypsy|non-chromovirus|OTA|Athila	1558545	1560123	1579
Rca3_R4_centromere	Class_I|LTR|Ty3/gypsy|non-chromovirus|OTA|Athila	1601826	1615710	13885
Rca3_R4_centromere	Class_I|LTR|Ty3/gypsy|non-chromovirus|OTA|Athila	1615753	1625698	9946
Rca3_R4_centromere	Class_I|LTR|Ty3/gypsy|non-chromovirus|OTA|Athila	1623810	1636090	12281
Rca3_R4_centromere	Class_I|LTR|Ty3/gypsy|non-chromovirus|OTA|Athila	1650877	1668007	17131
Rca3_R4_centromere	Class_I|LTR|Ty3/gypsy|non-chromovirus|OTA|Athila	1767015	1779555	12541
Rca3_R4_centromere	Class_I|LTR|Ty3/gypsy|non-chromovirus|OTA|Athila	1779598	1792166	12569
Rca3_R4_centromere	Class_I|LTR|Ty3/gypsy|non-chromovirus|OTA|Athila	1846109	1847770	1662
Rca3_R4_centromere	Class_I|LTR|Ty3/gypsy|non-chromovirus|OTA|Athila	1859977	1873875	13899
Rca3_R4_centromere	Class_I|LTR|Ty3/gypsy|non-chromovirus|OTA|Athila	1874022	1877894	3873
Rca3_R4_centromere	Class_I|LTR|Ty3/gypsy|non-chromovirus|OTA|Athila	1882448	1885651	3204
Rca3_R4_centromere	Class_I|LTR|Ty3/gypsy|non-chromovirus|OTA|Athila	1926533	1940433	13901
Rca3_R4_centromere	Class_I|LTR|Ty3/gypsy|non-chromovirus|OTA|Athila	2088272	2090576	2305
Rca3_R4_centromere	Class_I|LTR|Ty3/gypsy|non-chromovirus|OTA|Athila	2094927	2096873	1947
Rca3_R4_centromere	Class_I|LTR|Ty3/gypsy|non-chromovirus|OTA|Athila	2098986	2112398	13413
Rca3_R4_centromere	Class_I|LTR|Ty3/gypsy|non-chromovirus|OTA|Athila	2113029	2115458	2430
Rca3_R4_centromere	Class_I|LTR|Ty3/gypsy|non-chromovirus|OTA|Athila	2120805	2122691	1887
Rca3_R4_centromere	Class_I|LTR|Ty3/gypsy|non-chromovirus|OTA|Athila	2131490	2133655	2166
Rca3_R4_centromere	Class_I|LTR|Ty3/gypsy|non-chromovirus|OTA|Athila	2149927	2166511	16585
Rca3_R4_centromere	Class_I|LTR|Ty3/gypsy|non-chromovirus|OTA|Athila	2182894	2197945	15052
Rca3_R4_centromere	Class_I|LTR|Ty3/gypsy|non-chromovirus|OTA|Athila	2192353	2208364	16012
Rca3_R4_centromere	Class_I|LTR|Ty3/gypsy|non-chromovirus|OTA|Athila	2228770	2244674	15905
Rca3_R4_centromere	Class_I|LTR|Ty3/gypsy|non-chromovirus|OTA|Athila	2240080	2254026	13947
Rca3_R4_centromere	Class_I|LTR|Ty3/gypsy|non-chromovirus|OTA|Athila	2278530	2288324	9795
Rca3_R4_centromere	Class_I|LTR|Ty3/gypsy|non-chromovirus|OTA|Athila	2285786	2298765	12980
Rca3_R4_centromere	Class_I|LTR|Ty3/gypsy|non-chromovirus|OTA|Athila	2365966	2378757	12792
Rca3_R4_centromere	Class_I|LTR|Ty3/gypsy|non-chromovirus|OTA|Athila	2387505	2401374	13870
Rca3_R4_centromere	Class_I|LTR|Ty3/gypsy|non-chromovirus|OTA|Athila	2401380	2407444	6065
Rca3_R4_centromere	Class_I|LTR|Ty3/gypsy|non-chromovirus|OTA|Athila	2463154	2464625	1472
Rca3_R4_centromere	Class_I|LTR|Ty3/gypsy|non-chromovirus|OTA|Athila	2493413	2506007	12595
Rca3_R4_centromere	Class_I|LTR|Ty3/gypsy|non-chromovirus|OTA|Athila	2570627	2582900	12274
Rca3_R4_centromere	Class_I|LTR|Ty3/gypsy|non-chromovirus|OTA|Athila	2889012	2890685	1674
Rca3_R4_centromere	Class_I|LTR|Ty3/gypsy|non-chromovirus|OTA|Athila	2894136	2895350	1215
Rca3_S1_h1_centromere	athila_centromere	1	4644801	4644801
Rca3_S1_h1_centromere	Class_I|LTR|Ty3/gypsy|non-chromovirus|OTA|Athila	90115	91553	1439
Rca3_S1_h1_centromere	Class_I|LTR|Ty3/gypsy|non-chromovirus|OTA|Athila	98231	99443	1213
Rca3_S1_h1_centromere	Class_I|LTR|Ty3/gypsy|non-chromovirus|OTA|Athila	108290	111889	3600
Rca3_S1_h1_centromere	Class_I|LTR|Ty3/gypsy|non-chromovirus|OTA|Athila	129611	143448	13838
Rca3_S1_h1_centromere	Class_I|LTR|Ty3/gypsy|non-chromovirus|OTA|Athila	245226	248035	2810
Rca3_S1_h1_centromere	Class_I|LTR|Ty3/gypsy|non-chromovirus|OTA|Athila	492867	513086	20220
Rca3_S1_h1_centromere	Class_I|LTR|Ty3/gypsy|non-chromovirus|OTA|Athila	542166	543407	1242
Rca3_S1_h1_centromere	Class_I|LTR|Ty3/gypsy|non-chromovirus|OTA|Athila	546808	548762	1955
Rca3_S1_h1_centromere	Class_I|LTR|Ty3/gypsy|non-chromovirus|OTA|Athila	562431	574517	12087
Rca3_S1_h1_centromere	Class_I|LTR|Ty3/gypsy|non-chromovirus|OTA|Athila	707998	725867	17870
Rca3_S1_h1_centromere	Class_I|LTR|Ty3/gypsy|non-chromovirus|OTA|Athila	784498	796368	11871
Rca3_S1_h1_centromere	Class_I|LTR|Ty3/gypsy|non-chromovirus|OTA|Athila	909710	922132	12423
Rca3_S1_h1_centromere	Class_I|LTR|Ty3/gypsy|non-chromovirus|OTA|Athila	1032606	1046442	13837
Rca3_S1_h1_centromere	Class_I|LTR|Ty3/gypsy|non-chromovirus|OTA|Athila	1088243	1090899	2657
Rca3_S1_h1_centromere	Class_I|LTR|Ty3/gypsy|non-chromovirus|OTA|Athila	1248232	1251156	2925
Rca3_S1_h1_centromere	Class_I|LTR|Ty3/gypsy|non-chromovirus|OTA|Athila	1310214	1322166	11953
Rca3_S1_h1_centromere	Class_I|LTR|Ty3/gypsy|non-chromovirus|OTA|Athila	1511075	1524486	13412
Rca3_S1_h1_centromere	Class_I|LTR|Ty3/gypsy|non-chromovirus|OTA|Athila	1546662	1560093	13432
Rca3_S1_h1_centromere	Class_I|LTR|Ty3/gypsy|non-chromovirus|OTA|Athila	1563657	1575406	11750
Rca3_S1_h1_centromere	Class_I|LTR|Ty3/gypsy|non-chromovirus|OTA|Athila	1580757	1592835	12079
Rca3_S1_h1_centromere	Class_I|LTR|Ty3/gypsy|non-chromovirus|OTA|Athila	1638671	1652080	13410
Rca3_S1_h1_centromere	Class_I|LTR|Ty3/gypsy|non-chromovirus|OTA|Athila	1653599	1674237	20639
Rca3_S1_h1_centromere	Class_I|LTR|Ty3/gypsy|non-chromovirus|OTA|Athila	1676412	1681481	5070
Rca3_S1_h1_centromere	Class_I|LTR|Ty3/gypsy|non-chromovirus|OTA|Athila	1709122	1722466	13345
Rca3_S1_h1_centromere	Class_I|LTR|Ty3/gypsy|non-chromovirus|OTA|Athila	1749746	1752175	2430
Rca3_S1_h1_centromere	Class_I|LTR|Ty3/gypsy|non-chromovirus|OTA|Athila	1754595	1768011	13417
Rca3_S1_h1_centromere	Class_I|LTR|Ty3/gypsy|non-chromovirus|OTA|Athila	1786679	1800102	13424
Rca3_S1_h1_centromere	Class_I|LTR|Ty3/gypsy|non-chromovirus|OTA|Athila	1802609	1816470	13862
Rca3_S1_h1_centromere	Class_I|LTR|Ty3/gypsy|non-chromovirus|OTA|Athila	1828746	1842144	13399
Rca3_S1_h1_centromere	Class_I|LTR|Ty3/gypsy|non-chromovirus|OTA|Athila	1869555	1884903	15349
Rca3_S1_h1_centromere	Class_I|LTR|Ty3/gypsy|non-chromovirus|OTA|Athila	1905705	1919495	13791
Rca3_S1_h1_centromere	Class_I|LTR|Ty3/gypsy|non-chromovirus|OTA|Athila	1960340	1977916	17577
Rca3_S1_h1_centromere	Class_I|LTR|Ty3/gypsy|non-chromovirus|OTA|Athila	1987248	2001928	14681
Rca3_S1_h1_centromere	Class_I|LTR|Ty3/gypsy|non-chromovirus|OTA|Athila	2005607	2020293	14687
Rca3_S1_h1_centromere	Class_I|LTR|Ty3/gypsy|non-chromovirus|OTA|Athila	2023972	2038658	14687
Rca3_S1_h1_centromere	Class_I|LTR|Ty3/gypsy|non-chromovirus|OTA|Athila	2044243	2056342	12100
Rca3_S1_h1_centromere	Class_I|LTR|Ty3/gypsy|non-chromovirus|OTA|Athila	2052431	2061850	9420
Rca3_S1_h1_centromere	Class_I|LTR|Ty3/gypsy|non-chromovirus|OTA|Athila	2106565	2120010	13446
Rca3_S1_h1_centromere	Class_I|LTR|Ty3/gypsy|non-chromovirus|OTA|Athila	2136036	2152181	16146
Rca3_S1_h1_centromere	Class_I|LTR|Ty3/gypsy|non-chromovirus|OTA|Athila	2152182	2154028	1847
Rca3_S1_h1_centromere	Class_I|LTR|Ty3/gypsy|non-chromovirus|OTA|Athila	2162749	2165178	2430
Rca3_S1_h1_centromere	Class_I|LTR|Ty3/gypsy|non-chromovirus|OTA|Athila	2172031	2185753	13723
Rca3_S1_h1_centromere	Class_I|LTR|Ty3/gypsy|non-chromovirus|OTA|Athila	2193140	2205105	11966
Rca3_S1_h1_centromere	Class_I|LTR|Ty3/gypsy|non-chromovirus|OTA|Athila	2200525	2214505	13981
Rca3_S1_h1_centromere	Class_I|LTR|Ty3/gypsy|non-chromovirus|OTA|Athila	2222260	2238244	15985
Rca3_S1_h1_centromere	Class_I|LTR|Ty3/gypsy|non-chromovirus|OTA|Athila	2241342	2256889	15548
Rca3_S1_h1_centromere	Class_I|LTR|Ty3/gypsy|non-chromovirus|OTA|Athila	2257502	2259931	2430
Rca3_S1_h1_centromere	Class_I|LTR|Ty3/gypsy|non-chromovirus|OTA|Athila	2264484	2266430	1947
Rca3_S1_h1_centromere	Class_I|LTR|Ty3/gypsy|non-chromovirus|OTA|Athila	2289071	2294158	5088
Rca3_S1_h1_centromere	Class_I|LTR|Ty3/gypsy|non-chromovirus|OTA|Athila	2329194	2330453	1260
Rca3_S1_h1_centromere	Class_I|LTR|Ty3/gypsy|non-chromovirus|OTA|Athila	2332035	2347446	15412
Rca3_S1_h1_centromere	Class_I|LTR|Ty3/gypsy|non-chromovirus|OTA|Athila	2343313	2356708	13396
Rca3_S1_h1_centromere	Class_I|LTR|Ty3/gypsy|non-chromovirus|OTA|Athila	2367272	2369315	2044
Rca3_S1_h1_centromere	Class_I|LTR|Ty3/gypsy|non-chromovirus|OTA|Athila	2381250	2386023	4774
Rca3_S1_h1_centromere	Class_I|LTR|Ty3/gypsy|non-chromovirus|OTA|Athila	2393547	2395493	1947
Rca3_S1_h1_centromere	Class_I|LTR|Ty3/gypsy|non-chromovirus|OTA|Athila	2412382	2415759	3378
Rca3_S1_h1_centromere	Class_I|LTR|Ty3/gypsy|non-chromovirus|OTA|Athila	2420267	2433195	12929
Rca3_S1_h1_centromere	Class_I|LTR|Ty3/gypsy|non-chromovirus|OTA|Athila	2435812	2449179	13368
Rca3_S1_h1_centromere	Class_I|LTR|Ty3/gypsy|non-chromovirus|OTA|Athila	2444953	2458827	13875
Rca3_S1_h1_centromere	Class_I|LTR|Ty3/gypsy|non-chromovirus|OTA|Athila	2470802	2472463	1662
Rca3_S1_h1_centromere	Class_I|LTR|Ty3/gypsy|non-chromovirus|OTA|Athila	2476307	2478253	1947
Rca3_S1_h1_centromere	Class_I|LTR|Ty3/gypsy|non-chromovirus|OTA|Athila	2501294	2502955	1662
Rca3_S1_h1_centromere	Class_I|LTR|Ty3/gypsy|non-chromovirus|OTA|Athila	2503065	2516509	13445
Rca3_S1_h1_centromere	Class_I|LTR|Ty3/gypsy|non-chromovirus|OTA|Athila	2516598	2519831	3234
Rca3_S1_h1_centromere	Class_I|LTR|Ty3/gypsy|non-chromovirus|OTA|Athila	2526008	2529385	3378
Rca3_S1_h1_centromere	Class_I|LTR|Ty3/gypsy|non-chromovirus|OTA|Athila	2530637	2544501	13865
Rca3_S1_h1_centromere	Class_I|LTR|Ty3/gypsy|non-chromovirus|OTA|Athila	2549228	2551657	2430
Rca3_S1_h1_centromere	Class_I|LTR|Ty3/gypsy|non-chromovirus|OTA|Athila	2575868	2577977	2110
Rca3_S1_h1_centromere	Class_I|LTR|Ty3/gypsy|non-chromovirus|OTA|Athila	2578329	2580491	2163
Rca3_S1_h1_centromere	Class_I|LTR|Ty3/gypsy|non-chromovirus|OTA|Athila	2581576	2594986	13411
Rca3_S1_h1_centromere	Class_I|LTR|Ty3/gypsy|non-chromovirus|OTA|Athila	2608026	2620675	12650
Rca3_S1_h1_centromere	Class_I|LTR|Ty3/gypsy|non-chromovirus|OTA|Athila	2620901	2625988	5088
Rca3_S1_h1_centromere	Class_I|LTR|Ty3/gypsy|non-chromovirus|OTA|Athila	2632200	2633861	1662
Rca3_S1_h1_centromere	Class_I|LTR|Ty3/gypsy|non-chromovirus|OTA|Athila	2636737	2639970	3234
Rca3_S1_h1_centromere	Class_I|LTR|Ty3/gypsy|non-chromovirus|OTA|Athila	2662442	2664867	2426
Rca3_S1_h1_centromere	Class_I|LTR|Ty3/gypsy|non-chromovirus|OTA|Athila	2674798	2688641	13844
Rca3_S1_h1_centromere	Class_I|LTR|Ty3/gypsy|non-chromovirus|OTA|Athila	2687101	2698621	11521
Rca3_S1_h1_centromere	Class_I|LTR|Ty3/gypsy|non-chromovirus|OTA|Athila	2699740	2701446	1707
Rca3_S1_h1_centromere	Class_I|LTR|Ty3/gypsy|non-chromovirus|OTA|Athila	2706791	2711199	4409
Rca3_S1_h1_centromere	Class_I|LTR|Ty3/gypsy|non-chromovirus|OTA|Athila	2713849	2726866	13018
Rca3_S1_h1_centromere	Class_I|LTR|Ty3/gypsy|non-chromovirus|OTA|Athila	2738469	2740397	1929
Rca3_S1_h1_centromere	Class_I|LTR|Ty3/gypsy|non-chromovirus|OTA|Athila	2741288	2756187	14900
Rca3_S1_h1_centromere	Class_I|LTR|Ty3/gypsy|non-chromovirus|OTA|Athila	2756193	2758464	2272
Rca3_S1_h1_centromere	Class_I|LTR|Ty3/gypsy|non-chromovirus|OTA|Athila	2773798	2787251	13454
Rca3_S1_h1_centromere	Class_I|LTR|Ty3/gypsy|non-chromovirus|OTA|Athila	2797480	2811445	13966
Rca3_S1_h1_centromere	Class_I|LTR|Ty3/gypsy|non-chromovirus|OTA|Athila	2814127	2826987	12861
Rca3_S1_h1_centromere	Class_I|LTR|Ty3/gypsy|non-chromovirus|OTA|Athila	2830412	2847047	16636
Rca3_S1_h1_centromere	Class_I|LTR|Ty3/gypsy|non-chromovirus|OTA|Athila	2873235	2876453	3219
Rca3_S1_h1_centromere	Class_I|LTR|Ty3/gypsy|non-chromovirus|OTA|Athila	2885210	2886871	1662
Rca3_S1_h1_centromere	Class_I|LTR|Ty3/gypsy|non-chromovirus|OTA|Athila	2907607	2910593	2987
Rca3_S1_h1_centromere	Class_I|LTR|Ty3/gypsy|non-chromovirus|OTA|Athila	2914934	2918167	3234
Rca3_S1_h1_centromere	Class_I|LTR|Ty3/gypsy|non-chromovirus|OTA|Athila	2919939	2937913	17975
Rca3_S1_h1_centromere	Class_I|LTR|Ty3/gypsy|non-chromovirus|OTA|Athila	2941066	2952407	11342
Rca3_S1_h1_centromere	Class_I|LTR|Ty3/gypsy|non-chromovirus|OTA|Athila	2961560	2973591	12032
Rca3_S1_h1_centromere	Class_I|LTR|Ty3/gypsy|non-chromovirus|OTA|Athila	3018421	3030800	12380
Rca3_S1_h1_centromere	Class_I|LTR|Ty3/gypsy|non-chromovirus|OTA|Athila	3036103	3045602	9500
Rca3_S1_h1_centromere	Class_I|LTR|Ty3/gypsy|non-chromovirus|OTA|Athila	3051073	3053268	2196
Rca3_S1_h1_centromere	Class_I|LTR|Ty3/gypsy|non-chromovirus|OTA|Athila	3088808	3102598	13791
Rca3_S1_h1_centromere	Class_I|LTR|Ty3/gypsy|non-chromovirus|OTA|Athila	3102672	3105905	3234
Rca3_S1_h1_centromere	Class_I|LTR|Ty3/gypsy|non-chromovirus|OTA|Athila	3117047	3131234	14188
Rca3_S1_h1_centromere	Class_I|LTR|Ty3/gypsy|non-chromovirus|OTA|Athila	3131235	3134957	3723
Rca3_S1_h1_centromere	Class_I|LTR|Ty3/gypsy|non-chromovirus|OTA|Athila	3182973	3196763	13791
Rca3_S1_h1_centromere	Class_I|LTR|Ty3/gypsy|non-chromovirus|OTA|Athila	3205888	3219727	13840
Rca3_S1_h1_centromere	Class_I|LTR|Ty3/gypsy|non-chromovirus|OTA|Athila	3226687	3230013	3327
Rca3_S1_h1_centromere	Class_I|LTR|Ty3/gypsy|non-chromovirus|OTA|Athila	3261378	3263543	2166
Rca3_S1_h1_centromere	Class_I|LTR|Ty3/gypsy|non-chromovirus|OTA|Athila	3264517	3277965	13449
Rca3_S1_h1_centromere	Class_I|LTR|Ty3/gypsy|non-chromovirus|OTA|Athila	3298633	3299850	1218
Rca3_S1_h1_centromere	Class_I|LTR|Ty3/gypsy|non-chromovirus|OTA|Athila	3309554	3312931	3378
Rca3_S1_h1_centromere	Class_I|LTR|Ty3/gypsy|non-chromovirus|OTA|Athila	3366845	3379378	12534
Rca3_S1_h1_centromere	Class_I|LTR|Ty3/gypsy|non-chromovirus|OTA|Athila	3422812	3432345	9534
Rca3_S1_h1_centromere	Class_I|LTR|Ty3/gypsy|non-chromovirus|OTA|Athila	3432922	3434847	1926
Rca3_S1_h1_centromere	Class_I|LTR|Ty3/gypsy|non-chromovirus|OTA|Athila	3512021	3513681	1661
Rca3_S1_h1_centromere	Class_I|LTR|Ty3/gypsy|non-chromovirus|OTA|Athila	3521886	3525076	3191
Rca3_S1_h1_centromere	Class_I|LTR|Ty3/gypsy|non-chromovirus|OTA|Athila	3894933	3905571	10639
Rca3_S1_h1_centromere	Class_I|LTR|Ty3/gypsy|non-chromovirus|OTA|Athila	3946207	3961311	15105
Rca3_S1_h1_centromere	Class_I|LTR|Ty3/gypsy|non-chromovirus|OTA|Athila	4073342	4077123	3782
Rca3_S1_h1_centromere	Class_I|LTR|Ty3/gypsy|non-chromovirus|OTA|Athila	4216581	4231627	15047
Rca3_S1_h1_centromere	Class_I|LTR|Ty3/gypsy|non-chromovirus|OTA|Athila	4247322	4249212	1891
Rca3_S1_h1_centromere	Class_I|LTR|Ty3/gypsy|non-chromovirus|OTA|Athila	4317912	4319840	1929
Rca3_S1_h1_centromere	Class_I|LTR|Ty3/gypsy|non-chromovirus|OTA|Athila	4330116	4332544	2429
Rca3_S1_h1_centromere	Class_I|LTR|Ty3/gypsy|non-chromovirus|OTA|Athila	4362533	4365905	3373
Rca3_S1_h1_centromere	Class_I|LTR|Ty3/gypsy|non-chromovirus|OTA|Athila	4367585	4381601	14017
Rca3_S1_h1_centromere	Class_I|LTR|Ty3/gypsy|non-chromovirus|OTA|Athila	4401565	4415376	13812
Rca3_S1_h1_centromere	Class_I|LTR|Ty3/gypsy|non-chromovirus|OTA|Athila	4480900	4482797	1898
Rca3_S1_h1_centromere	Class_I|LTR|Ty3/gypsy|non-chromovirus|OTA|Athila	4524056	4526671	2616
Rca3_S1_h1_centromere	Class_I|LTR|Ty3/gypsy|non-chromovirus|OTA|Athila	4572697	4578216	5520
Rca3_S1_h2_centromere	athila_centromere	1	4670322	4670322
Rca3_S1_h2_centromere	Class_I|LTR|Ty3/gypsy|non-chromovirus|OTA|Athila	100886	102324	1439
Rca3_S1_h2_centromere	Class_I|LTR|Ty3/gypsy|non-chromovirus|OTA|Athila	109002	110214	1213
Rca3_S1_h2_centromere	Class_I|LTR|Ty3/gypsy|non-chromovirus|OTA|Athila	119061	122660	3600
Rca3_S1_h2_centromere	Class_I|LTR|Ty3/gypsy|non-chromovirus|OTA|Athila	140382	154219	13838
Rca3_S1_h2_centromere	Class_I|LTR|Ty3/gypsy|non-chromovirus|OTA|Athila	255997	258806	2810
Rca3_S1_h2_centromere	Class_I|LTR|Ty3/gypsy|non-chromovirus|OTA|Athila	503638	523857	20220
Rca3_S1_h2_centromere	Class_I|LTR|Ty3/gypsy|non-chromovirus|OTA|Athila	552937	554178	1242
Rca3_S1_h2_centromere	Class_I|LTR|Ty3/gypsy|non-chromovirus|OTA|Athila	557579	559533	1955
Rca3_S1_h2_centromere	Class_I|LTR|Ty3/gypsy|non-chromovirus|OTA|Athila	573202	585288	12087
Rca3_S1_h2_centromere	Class_I|LTR|Ty3/gypsy|non-chromovirus|OTA|Athila	718769	736638	17870
Rca3_S1_h2_centromere	Class_I|LTR|Ty3/gypsy|non-chromovirus|OTA|Athila	795269	807139	11871
Rca3_S1_h2_centromere	Class_I|LTR|Ty3/gypsy|non-chromovirus|OTA|Athila	920481	932903	12423
Rca3_S1_h2_centromere	Class_I|LTR|Ty3/gypsy|non-chromovirus|OTA|Athila	1043377	1057213	13837
Rca3_S1_h2_centromere	Class_I|LTR|Ty3/gypsy|non-chromovirus|OTA|Athila	1099014	1101670	2657
Rca3_S1_h2_centromere	Class_I|LTR|Ty3/gypsy|non-chromovirus|OTA|Athila	1259003	1261927	2925
Rca3_S1_h2_centromere	Class_I|LTR|Ty3/gypsy|non-chromovirus|OTA|Athila	1320985	1332937	11953
Rca3_S1_h2_centromere	Class_I|LTR|Ty3/gypsy|non-chromovirus|OTA|Athila	1521846	1535257	13412
Rca3_S1_h2_centromere	Class_I|LTR|Ty3/gypsy|non-chromovirus|OTA|Athila	1557433	1570864	13432
Rca3_S1_h2_centromere	Class_I|LTR|Ty3/gypsy|non-chromovirus|OTA|Athila	1574428	1586177	11750
Rca3_S1_h2_centromere	Class_I|LTR|Ty3/gypsy|non-chromovirus|OTA|Athila	1591528	1603606	12079
Rca3_S1_h2_centromere	Class_I|LTR|Ty3/gypsy|non-chromovirus|OTA|Athila	1649442	1662851	13410
Rca3_S1_h2_centromere	Class_I|LTR|Ty3/gypsy|non-chromovirus|OTA|Athila	1664370	1685008	20639
Rca3_S1_h2_centromere	Class_I|LTR|Ty3/gypsy|non-chromovirus|OTA|Athila	1687183	1692252	5070
Rca3_S1_h2_centromere	Class_I|LTR|Ty3/gypsy|non-chromovirus|OTA|Athila	1719893	1733237	13345
Rca3_S1_h2_centromere	Class_I|LTR|Ty3/gypsy|non-chromovirus|OTA|Athila	1760517	1762946	2430
Rca3_S1_h2_centromere	Class_I|LTR|Ty3/gypsy|non-chromovirus|OTA|Athila	1765366	1778782	13417
Rca3_S1_h2_centromere	Class_I|LTR|Ty3/gypsy|non-chromovirus|OTA|Athila	1797450	1810873	13424
Rca3_S1_h2_centromere	Class_I|LTR|Ty3/gypsy|non-chromovirus|OTA|Athila	1813380	1827241	13862
Rca3_S1_h2_centromere	Class_I|LTR|Ty3/gypsy|non-chromovirus|OTA|Athila	1839517	1852915	13399
Rca3_S1_h2_centromere	Class_I|LTR|Ty3/gypsy|non-chromovirus|OTA|Athila	1880326	1895674	15349
Rca3_S1_h2_centromere	Class_I|LTR|Ty3/gypsy|non-chromovirus|OTA|Athila	1916476	1930266	13791
Rca3_S1_h2_centromere	Class_I|LTR|Ty3/gypsy|non-chromovirus|OTA|Athila	1971111	1988687	17577
Rca3_S1_h2_centromere	Class_I|LTR|Ty3/gypsy|non-chromovirus|OTA|Athila	1998019	2012699	14681
Rca3_S1_h2_centromere	Class_I|LTR|Ty3/gypsy|non-chromovirus|OTA|Athila	2016378	2031064	14687
Rca3_S1_h2_centromere	Class_I|LTR|Ty3/gypsy|non-chromovirus|OTA|Athila	2034743	2049429	14687
Rca3_S1_h2_centromere	Class_I|LTR|Ty3/gypsy|non-chromovirus|OTA|Athila	2055014	2067113	12100
Rca3_S1_h2_centromere	Class_I|LTR|Ty3/gypsy|non-chromovirus|OTA|Athila	2063202	2072621	9420
Rca3_S1_h2_centromere	Class_I|LTR|Ty3/gypsy|non-chromovirus|OTA|Athila	2117336	2130781	13446
Rca3_S1_h2_centromere	Class_I|LTR|Ty3/gypsy|non-chromovirus|OTA|Athila	2146807	2162952	16146
Rca3_S1_h2_centromere	Class_I|LTR|Ty3/gypsy|non-chromovirus|OTA|Athila	2162953	2164799	1847
Rca3_S1_h2_centromere	Class_I|LTR|Ty3/gypsy|non-chromovirus|OTA|Athila	2173520	2175949	2430
Rca3_S1_h2_centromere	Class_I|LTR|Ty3/gypsy|non-chromovirus|OTA|Athila	2182802	2196524	13723
Rca3_S1_h2_centromere	Class_I|LTR|Ty3/gypsy|non-chromovirus|OTA|Athila	2203911	2215876	11966
Rca3_S1_h2_centromere	Class_I|LTR|Ty3/gypsy|non-chromovirus|OTA|Athila	2211296	2225276	13981
Rca3_S1_h2_centromere	Class_I|LTR|Ty3/gypsy|non-chromovirus|OTA|Athila	2233031	2249015	15985
Rca3_S1_h2_centromere	Class_I|LTR|Ty3/gypsy|non-chromovirus|OTA|Athila	2252113	2267660	15548
Rca3_S1_h2_centromere	Class_I|LTR|Ty3/gypsy|non-chromovirus|OTA|Athila	2268273	2270702	2430
Rca3_S1_h2_centromere	Class_I|LTR|Ty3/gypsy|non-chromovirus|OTA|Athila	2275255	2277201	1947
Rca3_S1_h2_centromere	Class_I|LTR|Ty3/gypsy|non-chromovirus|OTA|Athila	2299842	2304929	5088
Rca3_S1_h2_centromere	Class_I|LTR|Ty3/gypsy|non-chromovirus|OTA|Athila	2339965	2341224	1260
Rca3_S1_h2_centromere	Class_I|LTR|Ty3/gypsy|non-chromovirus|OTA|Athila	2342806	2358217	15412
Rca3_S1_h2_centromere	Class_I|LTR|Ty3/gypsy|non-chromovirus|OTA|Athila	2354084	2367479	13396
Rca3_S1_h2_centromere	Class_I|LTR|Ty3/gypsy|non-chromovirus|OTA|Athila	2378043	2380086	2044
Rca3_S1_h2_centromere	Class_I|LTR|Ty3/gypsy|non-chromovirus|OTA|Athila	2392021	2396794	4774
Rca3_S1_h2_centromere	Class_I|LTR|Ty3/gypsy|non-chromovirus|OTA|Athila	2404318	2406264	1947
Rca3_S1_h2_centromere	Class_I|LTR|Ty3/gypsy|non-chromovirus|OTA|Athila	2423153	2426530	3378
Rca3_S1_h2_centromere	Class_I|LTR|Ty3/gypsy|non-chromovirus|OTA|Athila	2431038	2443966	12929
Rca3_S1_h2_centromere	Class_I|LTR|Ty3/gypsy|non-chromovirus|OTA|Athila	2446583	2459950	13368
Rca3_S1_h2_centromere	Class_I|LTR|Ty3/gypsy|non-chromovirus|OTA|Athila	2455724	2469598	13875
Rca3_S1_h2_centromere	Class_I|LTR|Ty3/gypsy|non-chromovirus|OTA|Athila	2481573	2483234	1662
Rca3_S1_h2_centromere	Class_I|LTR|Ty3/gypsy|non-chromovirus|OTA|Athila	2487078	2489024	1947
Rca3_S1_h2_centromere	Class_I|LTR|Ty3/gypsy|non-chromovirus|OTA|Athila	2512065	2513726	1662
Rca3_S1_h2_centromere	Class_I|LTR|Ty3/gypsy|non-chromovirus|OTA|Athila	2513836	2527280	13445
Rca3_S1_h2_centromere	Class_I|LTR|Ty3/gypsy|non-chromovirus|OTA|Athila	2527369	2530602	3234
Rca3_S1_h2_centromere	Class_I|LTR|Ty3/gypsy|non-chromovirus|OTA|Athila	2536779	2540156	3378
Rca3_S1_h2_centromere	Class_I|LTR|Ty3/gypsy|non-chromovirus|OTA|Athila	2541408	2555272	13865
Rca3_S1_h2_centromere	Class_I|LTR|Ty3/gypsy|non-chromovirus|OTA|Athila	2559999	2562428	2430
Rca3_S1_h2_centromere	Class_I|LTR|Ty3/gypsy|non-chromovirus|OTA|Athila	2583466	2585575	2110
Rca3_S1_h2_centromere	Class_I|LTR|Ty3/gypsy|non-chromovirus|OTA|Athila	2585927	2588089	2163
Rca3_S1_h2_centromere	Class_I|LTR|Ty3/gypsy|non-chromovirus|OTA|Athila	2589174	2602584	13411
Rca3_S1_h2_centromere	Class_I|LTR|Ty3/gypsy|non-chromovirus|OTA|Athila	2615624	2628273	12650
Rca3_S1_h2_centromere	Class_I|LTR|Ty3/gypsy|non-chromovirus|OTA|Athila	2628499	2633586	5088
Rca3_S1_h2_centromere	Class_I|LTR|Ty3/gypsy|non-chromovirus|OTA|Athila	2639798	2641459	1662
Rca3_S1_h2_centromere	Class_I|LTR|Ty3/gypsy|non-chromovirus|OTA|Athila	2644335	2647568	3234
Rca3_S1_h2_centromere	Class_I|LTR|Ty3/gypsy|non-chromovirus|OTA|Athila	2670040	2672465	2426
Rca3_S1_h2_centromere	Class_I|LTR|Ty3/gypsy|non-chromovirus|OTA|Athila	2682396	2696239	13844
Rca3_S1_h2_centromere	Class_I|LTR|Ty3/gypsy|non-chromovirus|OTA|Athila	2694699	2706219	11521
Rca3_S1_h2_centromere	Class_I|LTR|Ty3/gypsy|non-chromovirus|OTA|Athila	2707338	2709044	1707
Rca3_S1_h2_centromere	Class_I|LTR|Ty3/gypsy|non-chromovirus|OTA|Athila	2714389	2718797	4409
Rca3_S1_h2_centromere	Class_I|LTR|Ty3/gypsy|non-chromovirus|OTA|Athila	2721447	2734464	13018
Rca3_S1_h2_centromere	Class_I|LTR|Ty3/gypsy|non-chromovirus|OTA|Athila	2746067	2747995	1929
Rca3_S1_h2_centromere	Class_I|LTR|Ty3/gypsy|non-chromovirus|OTA|Athila	2748886	2763785	14900
Rca3_S1_h2_centromere	Class_I|LTR|Ty3/gypsy|non-chromovirus|OTA|Athila	2763791	2766062	2272
Rca3_S1_h2_centromere	Class_I|LTR|Ty3/gypsy|non-chromovirus|OTA|Athila	2781396	2794849	13454
Rca3_S1_h2_centromere	Class_I|LTR|Ty3/gypsy|non-chromovirus|OTA|Athila	2805078	2819043	13966
Rca3_S1_h2_centromere	Class_I|LTR|Ty3/gypsy|non-chromovirus|OTA|Athila	2821725	2834585	12861
Rca3_S1_h2_centromere	Class_I|LTR|Ty3/gypsy|non-chromovirus|OTA|Athila	2838010	2854645	16636
Rca3_S1_h2_centromere	Class_I|LTR|Ty3/gypsy|non-chromovirus|OTA|Athila	2880833	2884051	3219
Rca3_S1_h2_centromere	Class_I|LTR|Ty3/gypsy|non-chromovirus|OTA|Athila	2892808	2894469	1662
Rca3_S1_h2_centromere	Class_I|LTR|Ty3/gypsy|non-chromovirus|OTA|Athila	2915205	2918191	2987
Rca3_S1_h2_centromere	Class_I|LTR|Ty3/gypsy|non-chromovirus|OTA|Athila	2922532	2925765	3234
Rca3_S1_h2_centromere	Class_I|LTR|Ty3/gypsy|non-chromovirus|OTA|Athila	2927537	2945511	17975
Rca3_S1_h2_centromere	Class_I|LTR|Ty3/gypsy|non-chromovirus|OTA|Athila	2948664	2960005	11342
Rca3_S1_h2_centromere	Class_I|LTR|Ty3/gypsy|non-chromovirus|OTA|Athila	2969158	2981189	12032
Rca3_S1_h2_centromere	Class_I|LTR|Ty3/gypsy|non-chromovirus|OTA|Athila	3026019	3038398	12380
Rca3_S1_h2_centromere	Class_I|LTR|Ty3/gypsy|non-chromovirus|OTA|Athila	3043701	3053200	9500
Rca3_S1_h2_centromere	Class_I|LTR|Ty3/gypsy|non-chromovirus|OTA|Athila	3058671	3060866	2196
Rca3_S1_h2_centromere	Class_I|LTR|Ty3/gypsy|non-chromovirus|OTA|Athila	3096406	3110196	13791
Rca3_S1_h2_centromere	Class_I|LTR|Ty3/gypsy|non-chromovirus|OTA|Athila	3110270	3113503	3234
Rca3_S1_h2_centromere	Class_I|LTR|Ty3/gypsy|non-chromovirus|OTA|Athila	3124645	3138832	14188
Rca3_S1_h2_centromere	Class_I|LTR|Ty3/gypsy|non-chromovirus|OTA|Athila	3138833	3142555	3723
Rca3_S1_h2_centromere	Class_I|LTR|Ty3/gypsy|non-chromovirus|OTA|Athila	3190571	3204361	13791
Rca3_S1_h2_centromere	Class_I|LTR|Ty3/gypsy|non-chromovirus|OTA|Athila	3213486	3227325	13840
Rca3_S1_h2_centromere	Class_I|LTR|Ty3/gypsy|non-chromovirus|OTA|Athila	3234285	3237611	3327
Rca3_S1_h2_centromere	Class_I|LTR|Ty3/gypsy|non-chromovirus|OTA|Athila	3268976	3271141	2166
Rca3_S1_h2_centromere	Class_I|LTR|Ty3/gypsy|non-chromovirus|OTA|Athila	3272115	3285563	13449
Rca3_S1_h2_centromere	Class_I|LTR|Ty3/gypsy|non-chromovirus|OTA|Athila	3306231	3307448	1218
Rca3_S1_h2_centromere	Class_I|LTR|Ty3/gypsy|non-chromovirus|OTA|Athila	3317152	3320529	3378
Rca3_S1_h2_centromere	Class_I|LTR|Ty3/gypsy|non-chromovirus|OTA|Athila	3374443	3386976	12534
Rca3_S1_h2_centromere	Class_I|LTR|Ty3/gypsy|non-chromovirus|OTA|Athila	3430410	3439943	9534
Rca3_S1_h2_centromere	Class_I|LTR|Ty3/gypsy|non-chromovirus|OTA|Athila	3440520	3442445	1926
Rca3_S1_h2_centromere	Class_I|LTR|Ty3/gypsy|non-chromovirus|OTA|Athila	3519618	3521278	1661
Rca3_S1_h2_centromere	Class_I|LTR|Ty3/gypsy|non-chromovirus|OTA|Athila	3529483	3532673	3191
Rca3_S1_h2_centromere	Class_I|LTR|Ty3/gypsy|non-chromovirus|OTA|Athila	3902530	3913168	10639
Rca3_S1_h2_centromere	Class_I|LTR|Ty3/gypsy|non-chromovirus|OTA|Athila	3953804	3968908	15105
Rca3_S1_h2_centromere	Class_I|LTR|Ty3/gypsy|non-chromovirus|OTA|Athila	4080939	4084720	3782
Rca3_S1_h2_centromere	Class_I|LTR|Ty3/gypsy|non-chromovirus|OTA|Athila	4224178	4239224	15047
Rca3_S1_h2_centromere	Class_I|LTR|Ty3/gypsy|non-chromovirus|OTA|Athila	4254919	4256809	1891
Rca3_S1_h2_centromere	Class_I|LTR|Ty3/gypsy|non-chromovirus|OTA|Athila	4325509	4327437	1929
Rca3_S1_h2_centromere	Class_I|LTR|Ty3/gypsy|non-chromovirus|OTA|Athila	4337713	4340141	2429
Rca3_S1_h2_centromere	Class_I|LTR|Ty3/gypsy|non-chromovirus|OTA|Athila	4369957	4373329	3373
Rca3_S1_h2_centromere	Class_I|LTR|Ty3/gypsy|non-chromovirus|OTA|Athila	4375009	4389025	14017
Rca3_S1_h2_centromere	Class_I|LTR|Ty3/gypsy|non-chromovirus|OTA|Athila	4408989	4422800	13812
Rca3_S1_h2_centromere	Class_I|LTR|Ty3/gypsy|non-chromovirus|OTA|Athila	4488324	4490221	1898
Rca3_S1_h2_centromere	Class_I|LTR|Ty3/gypsy|non-chromovirus|OTA|Athila	4531480	4534095	2616
Rca3_S1_h2_centromere	Class_I|LTR|Ty3/gypsy|non-chromovirus|OTA|Athila	4580121	4585640	5520
Rca3_S2_centromere	CANR4	1416044	1449522	33479
Rca3_S2_centromere	CANR4	1458866	1593903	135038
Rca3_S2_centromere	CANR4	1615822	1621531	5710
Rca3_S2_centromere	CANR4	1623417	1831886	208470
Rca3_S2_centromere	CANR4	1834524	1888687	54164
Rca3_S2_centromere	CANR4	1891229	1896538	5310
Rca3_S2_centromere	CANR4	1925684	2040637	114954
Rca3_S2_centromere	CANR4	2062431	2119296	56866
Rca3_S2_centromere	CANR4	2127604	2140976	13373
Rca3_S2_centromere	CANR4	2149041	2169692	20652
Rca3_S2_centromere	CANR4	2177596	2240454	62859
Rca3_S2_centromere	CANR4	2243297	2301998	58702
Rca3_S2_centromere	CANR4	2315603	2329557	13955
Rca3_S2_centromere	CANR4	2353427	2370222	16796
Rca3_S2_centromere	CANR4	2411539	2462123	50585
Rca3_S2_centromere	CANR4	2476350	2483548	7199
Rca3_S2_centromere	CANR4	2497669	2716458	218790
Rca3_S2_centromere	CANR4	2724567	2833675	109109
Rca3_S2_centromere	CANR4	2877496	2943527	66032
Rca3_S2_centromere	CANR4	2952111	2998607	46497
Rca3_S2_centromere	CANR4	3012737	3090747	78011
Rca3_S2_centromere	CANR4	3098436	3208933	110498
Rca3_S2_centromere	CANR4	3219884	3296488	76605
Rca3_S2_centromere	CANR4	3300798	3316163	15366
Rca3_S2_centromere	CANR4	3319898	3358028	38131
Rca3_S2_centromere	CANR4	3360671	3417541	56871
Rca3_S2_centromere	CANR4	3431881	3441296	9416
Rca3_S2_centromere	CANR4	3443970	3469577	25608
Rca3_S2_centromere	CANR4	3498834	3588272	89439
Rca3_S2_centromere	CANR4	3589890	3790181	200292
Rca3_S2_centromere	centromere	1	5206261	5206261
Rca3_S2_centromere	Class_I|LTR|Ty3/gypsy|non-chromovirus|OTA|Athila	170172	174001	3830
Rca3_S2_centromere	Class_I|LTR|Ty3/gypsy|non-chromovirus|OTA|Athila	261064	264243	3180
Rca3_S2_centromere	Class_I|LTR|Ty3/gypsy|non-chromovirus|OTA|Athila	471352	482959	11608
Rca3_S2_centromere	Class_I|LTR|Ty3/gypsy|non-chromovirus|OTA|Athila	653604	667575	13972
Rca3_S2_centromere	Class_I|LTR|Ty3/gypsy|non-chromovirus|OTA|Athila	717620	723480	5861
Rca3_S2_centromere	Class_I|LTR|Ty3/gypsy|non-chromovirus|OTA|Athila	934670	936136	1467
Rca3_S2_centromere	Class_I|LTR|Ty3/gypsy|non-chromovirus|OTA|Athila	942573	944487	1915
Rca3_S2_centromere	Class_I|LTR|Ty3/gypsy|non-chromovirus|OTA|Athila	1048635	1057655	9021
Rca3_S2_centromere	Class_I|LTR|Ty3/gypsy|non-chromovirus|OTA|Athila	1231469	1243375	11907
Rca3_S2_centromere	Class_I|LTR|Ty3/gypsy|non-chromovirus|OTA|Athila	1277406	1279067	1662
Rca3_S2_centromere	Class_I|LTR|Ty3/gypsy|non-chromovirus|OTA|Athila	1281459	1284680	3222
Rca3_S2_centromere	Class_I|LTR|Ty3/gypsy|non-chromovirus|OTA|Athila	1288405	1298622	10218
Rca3_S2_centromere	Class_I|LTR|Ty3/gypsy|non-chromovirus|OTA|Athila	1316377	1317876	1500
Rca3_S2_centromere	Class_I|LTR|Ty3/gypsy|non-chromovirus|OTA|Athila	1361389	1370747	9359
Rca3_S2_centromere	Class_I|LTR|Ty3/gypsy|non-chromovirus|OTA|Athila	1365975	1382333	16359
Rca3_S2_centromere	Class_I|LTR|Ty3/gypsy|non-chromovirus|OTA|Athila	1382356	1396028	13673
Rca3_S2_centromere	Class_I|LTR|Ty3/gypsy|non-chromovirus|OTA|Athila	1398068	1410081	12014
Rca3_S2_centromere	Class_I|LTR|Ty3/gypsy|non-chromovirus|OTA|Athila	1598432	1601809	3378
Rca3_S2_centromere	Class_I|LTR|Ty3/gypsy|non-chromovirus|OTA|Athila	1900182	1914673	14492
Rca3_S2_centromere	Class_I|LTR|Ty3/gypsy|non-chromovirus|OTA|Athila	2044370	2058478	14109
Rca3_S2_centromere	Class_I|LTR|Ty3/gypsy|non-chromovirus|OTA|Athila	2302013	2315602	13590
Rca3_S2_centromere	Class_I|LTR|Ty3/gypsy|non-chromovirus|OTA|Athila	2341487	2353425	11939
Rca3_S2_centromere	Class_I|LTR|Ty3/gypsy|non-chromovirus|OTA|Athila	2375025	2377454	2430
Rca3_S2_centromere	Class_I|LTR|Ty3/gypsy|non-chromovirus|OTA|Athila	2382814	2385243	2430
Rca3_S2_centromere	Class_I|LTR|Ty3/gypsy|non-chromovirus|OTA|Athila	2395077	2409201	14125
Rca3_S2_centromere	Class_I|LTR|Ty3/gypsy|non-chromovirus|OTA|Athila	2483549	2497668	14120
Rca3_S2_centromere	Class_I|LTR|Ty3/gypsy|non-chromovirus|OTA|Athila	2835415	2848573	13159
Rca3_S2_centromere	Class_I|LTR|Ty3/gypsy|non-chromovirus|OTA|Athila	2845938	2863789	17852
Rca3_S2_centromere	Class_I|LTR|Ty3/gypsy|non-chromovirus|OTA|Athila	2861174	2875313	14140
Rca3_S2_centromere	Class_I|LTR|Ty3/gypsy|non-chromovirus|OTA|Athila	2998608	3012720	14113
Rca3_S2_centromere	Class_I|LTR|Ty3/gypsy|non-chromovirus|OTA|Athila	3417548	3431692	14145
Rca3_S2_centromere	Class_I|LTR|Ty3/gypsy|non-chromovirus|OTA|Athila	3469578	3481591	12014
Rca3_S2_centromere	Class_I|LTR|Ty3/gypsy|non-chromovirus|OTA|Athila	3484759	3498835	14077
Rca3_S2_centromere	Class_I|LTR|Ty3/gypsy|non-chromovirus|OTA|Athila	3796709	3800085	3377
Rca3_S2_centromere	Class_I|LTR|Ty3/gypsy|non-chromovirus|OTA|Athila	3804354	3806015	1662
Rca3_S2_centromere	Class_I|LTR|Ty3/gypsy|non-chromovirus|OTA|Athila	3822135	3825313	3179
Rca3_S2_centromere	Class_I|LTR|Ty3/gypsy|non-chromovirus|OTA|Athila	3837529	3839892	2364
Rca3_S2_centromere	Class_I|LTR|Ty3/gypsy|non-chromovirus|OTA|Athila	3855011	3857324	2314
Rca3_S2_centromere	Class_I|LTR|Ty3/gypsy|non-chromovirus|OTA|Athila	3914658	3926595	11938
Rca3_S2_centromere	Class_I|LTR|Ty3/gypsy|non-chromovirus|OTA|Athila	3929089	3930222	1134
Rca3_S2_centromere	Class_I|LTR|Ty3/gypsy|non-chromovirus|OTA|Athila	3930223	3945383	15161
Rca3_S2_centromere	Class_I|LTR|Ty3/gypsy|non-chromovirus|OTA|Athila	3949862	3952518	2657
Rca3_S2_centromere	Class_I|LTR|Ty3/gypsy|non-chromovirus|OTA|Athila	3968491	3969715	1225
Rca3_S2_centromere	Class_I|LTR|Ty3/gypsy|non-chromovirus|OTA|Athila	3971708	3985829	14122
Rca3_S2_centromere	Class_I|LTR|Ty3/gypsy|non-chromovirus|OTA|Athila	3987541	3989408	1868
Rca3_S2_centromere	Class_I|LTR|Ty3/gypsy|non-chromovirus|OTA|Athila	3999875	4002591	2717
Rca3_S2_centromere	Class_I|LTR|Ty3/gypsy|non-chromovirus|OTA|Athila	4013235	4015894	2660
Rca3_S2_centromere	Class_I|LTR|Ty3/gypsy|non-chromovirus|OTA|Athila	4036291	4038188	1898
Rca3_S2_centromere	Class_I|LTR|Ty3/gypsy|non-chromovirus|OTA|Athila	4046710	4060484	13775
Rca3_S2_centromere	Class_I|LTR|Ty3/gypsy|non-chromovirus|OTA|Athila	4077636	4090916	13281
Rca3_S2_centromere	Class_I|LTR|Ty3/gypsy|non-chromovirus|OTA|Athila	4193011	4196385	3375
Rca3_S2_centromere	Class_I|LTR|Ty3/gypsy|non-chromovirus|OTA|Athila	4197244	4199676	2433
Rca3_S2_centromere	Class_I|LTR|Ty3/gypsy|non-chromovirus|OTA|Athila	4211308	4224490	13183
Rca3_S2_centromere	Class_I|LTR|Ty3/gypsy|non-chromovirus|OTA|Athila	4322682	4334813	12132
Rca3_S2_centromere	Class_I|LTR|Ty3/gypsy|non-chromovirus|OTA|Athila	4522897	4534899	12003
Rca3_S2_centromere	Class_I|LTR|Ty3/gypsy|non-chromovirus|OTA|Athila	4612401	4615056	2656
Rca3_S2_centromere	Class_I|LTR|Ty3/gypsy|non-chromovirus|OTA|Athila	4619885	4626041	6157
Rca3_S2_centromere	Class_I|LTR|Ty3/gypsy|non-chromovirus|OTA|Athila	4705288	4709042	3755
Rca3_S2_centromere	Class_I|LTR|Ty3/gypsy|non-chromovirus|OTA|Athila	4720951	4724705	3755
Rca3_S2_centromere	Class_I|LTR|Ty3/gypsy|non-chromovirus|OTA|Athila	4825172	4838984	13813
Rca3_S2_centromere	Class_I|LTR|Ty3/gypsy|non-chromovirus|OTA|Athila	4935786	4948523	12738
Rca3_S2_centromere	Class_I|LTR|Ty3/gypsy|non-chromovirus|OTA|Athila	4948529	4960638	12110
Rca3_S2_centromere	Class_I|LTR|Ty3/gypsy|non-chromovirus|OTA|Athila	5053373	5055527	2155
Rca3_S2_centromere	Class_I|LTR|Ty3/gypsy|non-chromovirus|OTA|Athila	5141385	5143292	1908
Rca4_R3_centromere	CANR4	447582	465324	17743
Rca4_R3_centromere	CANR4	1151469	1510905	359437
Rca4_R3_centromere	CANR4	1550106	1555854	5749
Rca4_R3_centromere	CANR4	1599390	1658186	58797
Rca4_R3_centromere	CANR4	1658197	1668648	10452
Rca4_R3_centromere	CANR4	1678572	1705784	27213
Rca4_R3_centromere	CANR4	1719457	1983177	263721
Rca4_R3_centromere	CANR4	2064195	2160351	96157
Rca4_R3_centromere	CANR4	2163625	2172993	9369
Rca4_R3_centromere	CANR4	2183261	2256677	73417
Rca4_R3_centromere	CANR4	2265981	2333730	67750
Rca4_R3_centromere	CANR4	2335784	2366147	30364
Rca4_R3_centromere	CANR4	2465999	2471480	5482
Rca4_R3_centromere	CANR4	2472793	2477849	5057
Rca4_R3_centromere	CANR4	2500356	2511854	11499
Rca4_R3_centromere	CANR4	2578488	2589266	10779
Rca4_R3_centromere	CANR4	2593649	2752475	158827
Rca4_R3_centromere	CANR4	2761322	3514336	753015
Rca4_R3_centromere	CANR4	3527104	3546624	19521
Rca4_R3_centromere	CANR4	3549225	3691412	142188
Rca4_R3_centromere	CANR4	3721775	3735726	13952
Rca4_R3_centromere	CANR4	3745927	3758212	12286
Rca4_R3_centromere	CANR4	3763631	3776888	13258
Rca4_R3_centromere	CANR4	3788728	3920783	132056
Rca4_R3_centromere	CANR4	3936163	4035323	99161
Rca4_R3_centromere	CANR4	4042737	4048899	6163
Rca4_R3_centromere	CANR4	4058375	4450587	392213
Rca4_R3_centromere	CANR4	4543442	4559804	16363
Rca4_R3_centromere	CANR4	4570729	4582373	11645
Rca4_R3_centromere	CANR4	4592377	4669700	77324
Rca4_R3_centromere	centromere	1	5282823	5282823
Rca4_R3_centromere	Class_I|LTR|Ty3/gypsy|non-chromovirus|OTA|Athila	192471	197543	5073
Rca4_R3_centromere	Class_I|LTR|Ty3/gypsy|non-chromovirus|OTA|Athila	338718	343419	4702
Rca4_R3_centromere	Class_I|LTR|Ty3/gypsy|non-chromovirus|OTA|Athila	343420	360807	17388
Rca4_R3_centromere	Class_I|LTR|Ty3/gypsy|non-chromovirus|OTA|Athila	355830	372962	17133
Rca4_R3_centromere	Class_I|LTR|Ty3/gypsy|non-chromovirus|OTA|Athila	390881	403143	12263
Rca4_R3_centromere	Class_I|LTR|Ty3/gypsy|non-chromovirus|OTA|Athila	433374	446393	13020
Rca4_R3_centromere	Class_I|LTR|Ty3/gypsy|non-chromovirus|OTA|Athila	557112	560488	3377
Rca4_R3_centromere	Class_I|LTR|Ty3/gypsy|non-chromovirus|OTA|Athila	564232	577554	13323
Rca4_R3_centromere	Class_I|LTR|Ty3/gypsy|non-chromovirus|OTA|Athila	777442	793263	15822
Rca4_R3_centromere	Class_I|LTR|Ty3/gypsy|non-chromovirus|OTA|Athila	785381	802186	16806
Rca4_R3_centromere	Class_I|LTR|Ty3/gypsy|non-chromovirus|OTA|Athila	938245	953873	15629
Rca4_R3_centromere	Class_I|LTR|Ty3/gypsy|non-chromovirus|OTA|Athila	1138149	1139501	1353
Rca4_R3_centromere	Class_I|LTR|Ty3/gypsy|non-chromovirus|OTA|Athila	1512306	1528110	15805
Rca4_R3_centromere	Class_I|LTR|Ty3/gypsy|non-chromovirus|OTA|Athila	1522517	1537470	14954
Rca4_R3_centromere	Class_I|LTR|Ty3/gypsy|non-chromovirus|OTA|Athila	1585737	1599403	13667
Rca4_R3_centromere	Class_I|LTR|Ty3/gypsy|non-chromovirus|OTA|Athila	1705621	1719451	13831
Rca4_R3_centromere	Class_I|LTR|Ty3/gypsy|non-chromovirus|OTA|Athila	1989801	1993181	3381
Rca4_R3_centromere	Class_I|LTR|Ty3/gypsy|non-chromovirus|OTA|Athila	2378098	2391861	13764
Rca4_R3_centromere	Class_I|LTR|Ty3/gypsy|non-chromovirus|OTA|Athila	3518399	3520060	1662
Rca4_R3_centromere	Class_I|LTR|Ty3/gypsy|non-chromovirus|OTA|Athila	4516776	4518716	1941
Rca4_R3_centromere	Class_I|LTR|Ty3/gypsy|non-chromovirus|OTA|Athila	4535632	4538928	3297
Rca4_R3_centromere	Class_I|LTR|Ty3/gypsy|non-chromovirus|OTA|Athila	4673529	4686990	13462
Rca4_R3_centromere	Class_I|LTR|Ty3/gypsy|non-chromovirus|OTA|Athila	4688758	4691988	3231
Rca4_R3_centromere	Class_I|LTR|Ty3/gypsy|non-chromovirus|OTA|Athila	4712185	4715525	3341
Rca4_R3_centromere	Class_I|LTR|Ty3/gypsy|non-chromovirus|OTA|Athila	4738722	4753630	14909
Rca4_R3_centromere	Class_I|LTR|Ty3/gypsy|non-chromovirus|OTA|Athila	4807407	4811156	3750
Rca4_R3_centromere	Class_I|LTR|Ty3/gypsy|non-chromovirus|OTA|Athila	4882207	4887290	5084
Rca4_R3_centromere	Class_I|LTR|Ty3/gypsy|non-chromovirus|OTA|Athila	4924550	4926678	2129
Rca4_R3_centromere	Class_I|LTR|Ty3/gypsy|non-chromovirus|OTA|Athila	4940625	4954265	13641
Rca4_R3_centromere	Class_I|LTR|Ty3/gypsy|non-chromovirus|OTA|Athila	5084996	5098917	13922
Rca4_R4_centromere	athila_centromere	1	2628652	2628652
Rca4_R4_centromere	CANR4	835846	840856	5011
Rca4_R4_centromere	Class_I|LTR|Ty3/gypsy|non-chromovirus|OTA|Athila	90446	93827	3382
Rca4_R4_centromere	Class_I|LTR|Ty3/gypsy|non-chromovirus|OTA|Athila	204330	217030	12701
Rca4_R4_centromere	Class_I|LTR|Ty3/gypsy|non-chromovirus|OTA|Athila	750113	761978	11866
Rca4_R4_centromere	Class_I|LTR|Ty3/gypsy|non-chromovirus|OTA|Athila	774727	778104	3378
Rca4_R4_centromere	Class_I|LTR|Ty3/gypsy|non-chromovirus|OTA|Athila	797512	811650	14139
Rca4_R4_centromere	Class_I|LTR|Ty3/gypsy|non-chromovirus|OTA|Athila	823599	826976	3378
Rca4_R4_centromere	Class_I|LTR|Ty3/gypsy|non-chromovirus|OTA|Athila	849922	864311	14390
Rca4_R4_centromere	Class_I|LTR|Ty3/gypsy|non-chromovirus|OTA|Athila	864514	866175	1662
Rca4_R4_centromere	Class_I|LTR|Ty3/gypsy|non-chromovirus|OTA|Athila	873009	876236	3228
Rca4_R4_centromere	Class_I|LTR|Ty3/gypsy|non-chromovirus|OTA|Athila	882453	896410	13958
Rca4_R4_centromere	Class_I|LTR|Ty3/gypsy|non-chromovirus|OTA|Athila	893516	901845	8330
Rca4_R4_centromere	Class_I|LTR|Ty3/gypsy|non-chromovirus|OTA|Athila	904829	906547	1719
Rca4_R4_centromere	Class_I|LTR|Ty3/gypsy|non-chromovirus|OTA|Athila	911020	914169	3150
Rca4_R4_centromere	Class_I|LTR|Ty3/gypsy|non-chromovirus|OTA|Athila	945015	959001	13987
Rca4_R4_centromere	Class_I|LTR|Ty3/gypsy|non-chromovirus|OTA|Athila	967910	969154	1245
Rca4_R4_centromere	Class_I|LTR|Ty3/gypsy|non-chromovirus|OTA|Athila	971435	973610	2176
Rca4_R4_centromere	Class_I|LTR|Ty3/gypsy|non-chromovirus|OTA|Athila	1003619	1006048	2430
Rca4_R4_centromere	Class_I|LTR|Ty3/gypsy|non-chromovirus|OTA|Athila	1027994	1042952	14959
Rca4_R4_centromere	Class_I|LTR|Ty3/gypsy|non-chromovirus|OTA|Athila	1045465	1048539	3075
Rca4_R4_centromere	Class_I|LTR|Ty3/gypsy|non-chromovirus|OTA|Athila	1065653	1078425	12773
Rca4_R4_centromere	Class_I|LTR|Ty3/gypsy|non-chromovirus|OTA|Athila	1089394	1092771	3378
Rca4_R4_centromere	Class_I|LTR|Ty3/gypsy|non-chromovirus|OTA|Athila	1115668	1119533	3866
Rca4_R4_centromere	Class_I|LTR|Ty3/gypsy|non-chromovirus|OTA|Athila	1144263	1156200	11938
Rca4_R4_centromere	Class_I|LTR|Ty3/gypsy|non-chromovirus|OTA|Athila	1215286	1217716	2431
Rca4_R4_centromere	Class_I|LTR|Ty3/gypsy|non-chromovirus|OTA|Athila	1278074	1279597	1524
Rca4_R4_centromere	Class_I|LTR|Ty3/gypsy|non-chromovirus|OTA|Athila	1279654	1292148	12495
Rca4_R4_centromere	Class_I|LTR|Ty3/gypsy|non-chromovirus|OTA|Athila	1336502	1340151	3650
Rca4_R4_centromere	Class_I|LTR|Ty3/gypsy|non-chromovirus|OTA|Athila	1360272	1374630	14359
Rca4_R4_centromere	Class_I|LTR|Ty3/gypsy|non-chromovirus|OTA|Athila	1384336	1398283	13948
Rca4_R4_centromere	Class_I|LTR|Ty3/gypsy|non-chromovirus|OTA|Athila	1414059	1415720	1662
Rca4_R4_centromere	Class_I|LTR|Ty3/gypsy|non-chromovirus|OTA|Athila	1418245	1421283	3039
Rca4_R4_centromere	Class_I|LTR|Ty3/gypsy|non-chromovirus|OTA|Athila	1473089	1487061	13973
Rca4_R4_centromere	Class_I|LTR|Ty3/gypsy|non-chromovirus|OTA|Athila	1489906	1506089	16184
Rca4_R4_centromere	Class_I|LTR|Ty3/gypsy|non-chromovirus|OTA|Athila	1512873	1525627	12755
Rca4_R4_centromere	Class_I|LTR|Ty3/gypsy|non-chromovirus|OTA|Athila	1530068	1546023	15956
Rca4_R4_centromere	Class_I|LTR|Ty3/gypsy|non-chromovirus|OTA|Athila	1552889	1556710	3822
Rca4_R4_centromere	Class_I|LTR|Ty3/gypsy|non-chromovirus|OTA|Athila	1592412	1606069	13658
Rca4_R4_centromere	Class_I|LTR|Ty3/gypsy|non-chromovirus|OTA|Athila	1603374	1616974	13601
Rca4_R4_centromere	Class_I|LTR|Ty3/gypsy|non-chromovirus|OTA|Athila	1620750	1635732	14983
Rca4_R4_centromere	Class_I|LTR|Ty3/gypsy|non-chromovirus|OTA|Athila	1648419	1662327	13909
Rca4_R4_centromere	Class_I|LTR|Ty3/gypsy|non-chromovirus|OTA|Athila	1671414	1674499	3086
Rca4_R4_centromere	Class_I|LTR|Ty3/gypsy|non-chromovirus|OTA|Athila	1679580	1681156	1577
Rca4_R4_centromere	Class_I|LTR|Ty3/gypsy|non-chromovirus|OTA|Athila	1710477	1721517	11041
Rca4_R4_centromere	Class_I|LTR|Ty3/gypsy|non-chromovirus|OTA|Athila	1768784	1784677	15894
Rca4_R4_centromere	Class_I|LTR|Ty3/gypsy|non-chromovirus|OTA|Athila	1779091	1794974	15884
Rca4_R4_centromere	Class_I|LTR|Ty3/gypsy|non-chromovirus|OTA|Athila	1822951	1835058	12108
Rca4_R4_centromere	Class_I|LTR|Ty3/gypsy|non-chromovirus|OTA|Athila	1849837	1856268	6432
Rca4_R4_centromere	Class_I|LTR|Ty3/gypsy|non-chromovirus|OTA|Athila	1871333	1872616	1284
Rca4_R4_centromere	Class_I|LTR|Ty3/gypsy|non-chromovirus|OTA|Athila	1886920	1889349	2430
Rca4_R4_centromere	Class_I|LTR|Ty3/gypsy|non-chromovirus|OTA|Athila	1892010	1906525	14516
Rca4_R4_centromere	Class_I|LTR|Ty3/gypsy|non-chromovirus|OTA|Athila	1908105	1922078	13974
Rca4_R4_centromere	Class_I|LTR|Ty3/gypsy|non-chromovirus|OTA|Athila	1950936	1966723	15788
Rca4_R4_centromere	Class_I|LTR|Ty3/gypsy|non-chromovirus|OTA|Athila	1964399	1983995	19597
Rca4_R4_centromere	Class_I|LTR|Ty3/gypsy|non-chromovirus|OTA|Athila	1981676	1995634	13959
Rca4_R4_centromere	Class_I|LTR|Ty3/gypsy|non-chromovirus|OTA|Athila	2009282	2011711	2430
Rca4_R4_centromere	Class_I|LTR|Ty3/gypsy|non-chromovirus|OTA|Athila	2042900	2044561	1662
Rca4_R4_centromere	Class_I|LTR|Ty3/gypsy|non-chromovirus|OTA|Athila	2051816	2053477	1662
Rca4_R4_centromere	Class_I|LTR|Ty3/gypsy|non-chromovirus|OTA|Athila	2081568	2095540	13973
Rca4_R4_centromere	Class_I|LTR|Ty3/gypsy|non-chromovirus|OTA|Athila	2112124	2125555	13432
Rca4_R4_centromere	Class_I|LTR|Ty3/gypsy|non-chromovirus|OTA|Athila	2317929	2329730	11802
Rca4_R4_centromere	Class_I|LTR|Ty3/gypsy|non-chromovirus|OTA|Athila	2398029	2411540	13512
Rca4_S1_h1_centromere	CANR4	394422	399510	5089
Rca4_S1_h1_centromere	CANR4	518473	537662	19190
Rca4_S1_h1_centromere	CANR4	663528	674372	10845
Rca4_S1_h1_centromere	CANR4	689301	707046	17746
Rca4_S1_h1_centromere	CANR4	714991	838575	123585
Rca4_S1_h1_centromere	CANR4	863673	890243	26571
Rca4_S1_h1_centromere	CANR4	900196	908045	7850
Rca4_S1_h1_centromere	CANR4	908717	939698	30982
Rca4_S1_h1_centromere	CANR4	953545	1024292	70748
Rca4_S1_h1_centromere	CANR4	1027548	1050630	23083
Rca4_S1_h1_centromere	CANR4	1058410	1079159	20750
Rca4_S1_h1_centromere	CANR4	1088262	1129875	41614
Rca4_S1_h1_centromere	CANR4	1148599	1159747	11149
Rca4_S1_h1_centromere	CANR4	1182060	1215987	33928
Rca4_S1_h1_centromere	CANR4	1222111	1316616	94506
Rca4_S1_h1_centromere	CANR4	1347011	1352606	5596
Rca4_S1_h1_centromere	CANR4	1377338	1386176	8839
Rca4_S1_h1_centromere	CANR4	1392338	1422422	30085
Rca4_S1_h1_centromere	CANR4	1435964	1445624	9661
Rca4_S1_h1_centromere	CANR4	1478222	1492766	14545
Rca4_S1_h1_centromere	CANR4	1497123	1521752	24630
Rca4_S1_h1_centromere	CANR4	1525377	1543638	18262
Rca4_S1_h1_centromere	CANR4	1582253	1629134	46882
Rca4_S1_h1_centromere	CANR4	1644883	1650377	5495
Rca4_S1_h1_centromere	CANR4	1666685	1693566	26882
Rca4_S1_h1_centromere	CANR4	1709368	1723345	13978
Rca4_S1_h1_centromere	CANR4	1752965	1761249	8285
Rca4_S1_h1_centromere	CANR4	1786272	1799903	13632
Rca4_S1_h1_centromere	CANR4	1813447	1899862	86416
Rca4_S1_h1_centromere	CANR4	1902350	1911403	9054
Rca4_S1_h1_centromere	CANR4	1925292	1932675	7384
Rca4_S1_h1_centromere	CANR4	1984203	1991350	7148
Rca4_S1_h1_centromere	CANR4	2005960	2038561	32602
Rca4_S1_h1_centromere	CANR4	2048606	2059534	10929
Rca4_S1_h1_centromere	CANR4	2073103	2150177	77075
Rca4_S1_h1_centromere	CANR4	2163607	2184624	21018
Rca4_S1_h1_centromere	CANR4	2188932	2194703	5772
Rca4_S1_h1_centromere	centromere	1	2832818	2832818
Rca4_S1_h1_centromere	Class_I|LTR|Ty3/gypsy|non-chromovirus|OTA|Athila	288751	302345	13595
Rca4_S1_h1_centromere	Class_I|LTR|Ty3/gypsy|non-chromovirus|OTA|Athila	300191	317992	17802
Rca4_S1_h1_centromere	Class_I|LTR|Ty3/gypsy|non-chromovirus|OTA|Athila	320179	323052	2874
Rca4_S1_h1_centromere	Class_I|LTR|Ty3/gypsy|non-chromovirus|OTA|Athila	361722	374657	12936
Rca4_S1_h1_centromere	Class_I|LTR|Ty3/gypsy|non-chromovirus|OTA|Athila	399583	414108	14526
Rca4_S1_h1_centromere	Class_I|LTR|Ty3/gypsy|non-chromovirus|OTA|Athila	409552	423422	13871
Rca4_S1_h1_centromere	Class_I|LTR|Ty3/gypsy|non-chromovirus|OTA|Athila	432756	446637	13882
Rca4_S1_h1_centromere	Class_I|LTR|Ty3/gypsy|non-chromovirus|OTA|Athila	447691	449856	2166
Rca4_S1_h1_centromere	Class_I|LTR|Ty3/gypsy|non-chromovirus|OTA|Athila	464639	476907	12269
Rca4_S1_h1_centromere	Class_I|LTR|Ty3/gypsy|non-chromovirus|OTA|Athila	493385	506925	13541
Rca4_S1_h1_centromere	Class_I|LTR|Ty3/gypsy|non-chromovirus|OTA|Athila	543063	555864	12802
Rca4_S1_h1_centromere	Class_I|LTR|Ty3/gypsy|non-chromovirus|OTA|Athila	563096	565525	2430
Rca4_S1_h1_centromere	Class_I|LTR|Ty3/gypsy|non-chromovirus|OTA|Athila	567275	580417	13143
Rca4_S1_h1_centromere	Class_I|LTR|Ty3/gypsy|non-chromovirus|OTA|Athila	575039	587689	12651
Rca4_S1_h1_centromere	Class_I|LTR|Ty3/gypsy|non-chromovirus|OTA|Athila	589982	591928	1947
Rca4_S1_h1_centromere	Class_I|LTR|Ty3/gypsy|non-chromovirus|OTA|Athila	598203	613260	15058
Rca4_S1_h1_centromere	Class_I|LTR|Ty3/gypsy|non-chromovirus|OTA|Athila	607662	623656	15995
Rca4_S1_h1_centromere	Class_I|LTR|Ty3/gypsy|non-chromovirus|OTA|Athila	632435	645987	13553
Rca4_S1_h1_centromere	Class_I|LTR|Ty3/gypsy|non-chromovirus|OTA|Athila	646001	658839	12839
Rca4_S1_h1_centromere	Class_I|LTR|Ty3/gypsy|non-chromovirus|OTA|Athila	674373	688283	13911
Rca4_S1_h1_centromere	Class_I|LTR|Ty3/gypsy|non-chromovirus|OTA|Athila	939832	953371	13540
Rca4_S1_h1_centromere	Class_I|LTR|Ty3/gypsy|non-chromovirus|OTA|Athila	1129876	1143085	13210
Rca4_S1_h1_centromere	Class_I|LTR|Ty3/gypsy|non-chromovirus|OTA|Athila	1160735	1176799	16065
Rca4_S1_h1_centromere	Class_I|LTR|Ty3/gypsy|non-chromovirus|OTA|Athila	1317194	1330604	13411
Rca4_S1_h1_centromere	Class_I|LTR|Ty3/gypsy|non-chromovirus|OTA|Athila	1333248	1346787	13540
Rca4_S1_h1_centromere	Class_I|LTR|Ty3/gypsy|non-chromovirus|OTA|Athila	1362647	1377338	14692
Rca4_S1_h1_centromere	Class_I|LTR|Ty3/gypsy|non-chromovirus|OTA|Athila	1422423	1435963	13541
Rca4_S1_h1_centromere	Class_I|LTR|Ty3/gypsy|non-chromovirus|OTA|Athila	1547295	1560836	13542
Rca4_S1_h1_centromere	Class_I|LTR|Ty3/gypsy|non-chromovirus|OTA|Athila	1567378	1581961	14584
Rca4_S1_h1_centromere	Class_I|LTR|Ty3/gypsy|non-chromovirus|OTA|Athila	1631229	1644439	13211
Rca4_S1_h1_centromere	Class_I|LTR|Ty3/gypsy|non-chromovirus|OTA|Athila	1650640	1664512	13873
Rca4_S1_h1_centromere	Class_I|LTR|Ty3/gypsy|non-chromovirus|OTA|Athila	1695843	1709264	13422
Rca4_S1_h1_centromere	Class_I|LTR|Ty3/gypsy|non-chromovirus|OTA|Athila	1735124	1736785	1662
Rca4_S1_h1_centromere	Class_I|LTR|Ty3/gypsy|non-chromovirus|OTA|Athila	1739263	1742403	3141
Rca4_S1_h1_centromere	Class_I|LTR|Ty3/gypsy|non-chromovirus|OTA|Athila	1771469	1784921	13453
Rca4_S1_h1_centromere	Class_I|LTR|Ty3/gypsy|non-chromovirus|OTA|Athila	1799902	1813422	13521
Rca4_S1_h1_centromere	Class_I|LTR|Ty3/gypsy|non-chromovirus|OTA|Athila	1915833	1920618	4786
Rca4_S1_h1_centromere	Class_I|LTR|Ty3/gypsy|non-chromovirus|OTA|Athila	1937242	1938858	1617
Rca4_S1_h1_centromere	Class_I|LTR|Ty3/gypsy|non-chromovirus|OTA|Athila	1949455	1952832	3378
Rca4_S1_h1_centromere	Class_I|LTR|Ty3/gypsy|non-chromovirus|OTA|Athila	1965490	1968723	3234
Rca4_S1_h1_centromere	Class_I|LTR|Ty3/gypsy|non-chromovirus|OTA|Athila	1970932	1982134	11203
Rca4_S1_h1_centromere	Class_I|LTR|Ty3/gypsy|non-chromovirus|OTA|Athila	1991365	2005556	14192
Rca4_S1_h1_centromere	Class_I|LTR|Ty3/gypsy|non-chromovirus|OTA|Athila	2059538	2072799	13262
Rca4_S1_h1_centromere	Class_I|LTR|Ty3/gypsy|non-chromovirus|OTA|Athila	2150178	2163603	13426
Rca4_S1_h1_centromere	Class_I|LTR|Ty3/gypsy|non-chromovirus|OTA|Athila	2196558	2209729	13172
Rca4_S1_h1_centromere	Class_I|LTR|Ty3/gypsy|non-chromovirus|OTA|Athila	2221056	2232837	11782
Rca4_S1_h1_centromere	Class_I|LTR|Ty3/gypsy|non-chromovirus|OTA|Athila	2251250	2256337	5088
Rca4_S1_h1_centromere	Class_I|LTR|Ty3/gypsy|non-chromovirus|OTA|Athila	2257506	2270928	13423
Rca4_S1_h1_centromere	Class_I|LTR|Ty3/gypsy|non-chromovirus|OTA|Athila	2289127	2291556	2430
Rca4_S1_h1_centromere	Class_I|LTR|Ty3/gypsy|non-chromovirus|OTA|Athila	2325883	2339761	13879
Rca4_S1_h1_centromere	Class_I|LTR|Ty3/gypsy|non-chromovirus|OTA|Athila	2366947	2378589	11643
Rca4_S1_h1_centromere	Class_I|LTR|Ty3/gypsy|non-chromovirus|OTA|Athila	2399545	2404483	4939
Rca4_S1_h1_centromere	Class_I|LTR|Ty3/gypsy|non-chromovirus|OTA|Athila	2404898	2407042	2145
Rca4_S1_h1_centromere	Class_I|LTR|Ty3/gypsy|non-chromovirus|OTA|Athila	2619519	2633613	14095
Rca4_S1_h1_centromere	Class_I|LTR|Ty3/gypsy|non-chromovirus|OTA|Athila	2751097	2764916	13820
Rca4_S1_h2_centromere	CANR4	438098	443178	5081
Rca4_S1_h2_centromere	CANR4	562149	581338	19190
Rca4_S1_h2_centromere	CANR4	707212	718040	10829
Rca4_S1_h2_centromere	CANR4	732978	750735	17758
Rca4_S1_h2_centromere	CANR4	758668	882252	123585
Rca4_S1_h2_centromere	CANR4	907314	933923	26610
Rca4_S1_h2_centromere	CANR4	942917	983401	40485
Rca4_S1_h2_centromere	CANR4	997222	1060435	63214
Rca4_S1_h2_centromere	CANR4	1068520	1091549	23030
Rca4_S1_h2_centromere	CANR4	1099493	1146281	46789
Rca4_S1_h2_centromere	CANR4	1172570	1183329	10760
Rca4_S1_h2_centromere	CANR4	1207166	1236935	29770
Rca4_S1_h2_centromere	CANR4	1239287	1337743	98457
Rca4_S1_h2_centromere	CANR4	1367733	1373554	5822
Rca4_S1_h2_centromere	CANR4	1398286	1443370	45085
Rca4_S1_h2_centromere	CANR4	1456912	1466465	9554
Rca4_S1_h2_centromere	CANR4	1499090	1513805	14716
Rca4_S1_h2_centromere	CANR4	1518113	1542708	24596
Rca4_S1_h2_centromere	CANR4	1546003	1567972	21970
Rca4_S1_h2_centromere	CANR4	1603145	1644054	40910
Rca4_S1_h2_centromere	CANR4	1665640	1671134	5495
Rca4_S1_h2_centromere	CANR4	1689087	1714200	25114
Rca4_S1_h2_centromere	CANR4	1730053	1744141	14089
Rca4_S1_h2_centromere	CANR4	1773319	1781613	8295
Rca4_S1_h2_centromere	CANR4	1806626	1820257	13632
Rca4_S1_h2_centromere	CANR4	1834084	1920231	86148
Rca4_S1_h2_centromere	CANR4	1945437	1953278	7842
Rca4_S1_h2_centromere	CANR4	2004557	2011664	7108
Rca4_S1_h2_centromere	CANR4	2026308	2058918	32611
Rca4_S1_h2_centromere	CANR4	2069002	2079891	10890
Rca4_S1_h2_centromere	CANR4	2093457	2166647	73191
Rca4_S1_h2_centromere	CANR4	2180081	2201064	20984
Rca4_S1_h2_centromere	CANR4	2205408	2212870	7463
Rca4_S1_h2_centromere	centromere	1	2679693	2679693
Rca4_S1_h2_centromere	Class_I|LTR|Ty3/gypsy|non-chromovirus|OTA|Athila	332427	346021	13595
Rca4_S1_h2_centromere	Class_I|LTR|Ty3/gypsy|non-chromovirus|OTA|Athila	343867	361668	17802
Rca4_S1_h2_centromere	Class_I|LTR|Ty3/gypsy|non-chromovirus|OTA|Athila	363855	366728	2874
Rca4_S1_h2_centromere	Class_I|LTR|Ty3/gypsy|non-chromovirus|OTA|Athila	405398	418333	12936
Rca4_S1_h2_centromere	Class_I|LTR|Ty3/gypsy|non-chromovirus|OTA|Athila	443259	457784	14526
Rca4_S1_h2_centromere	Class_I|LTR|Ty3/gypsy|non-chromovirus|OTA|Athila	453228	467098	13871
Rca4_S1_h2_centromere	Class_I|LTR|Ty3/gypsy|non-chromovirus|OTA|Athila	476432	490313	13882
Rca4_S1_h2_centromere	Class_I|LTR|Ty3/gypsy|non-chromovirus|OTA|Athila	491367	493532	2166
Rca4_S1_h2_centromere	Class_I|LTR|Ty3/gypsy|non-chromovirus|OTA|Athila	508315	520583	12269
Rca4_S1_h2_centromere	Class_I|LTR|Ty3/gypsy|non-chromovirus|OTA|Athila	537061	550601	13541
Rca4_S1_h2_centromere	Class_I|LTR|Ty3/gypsy|non-chromovirus|OTA|Athila	586739	599540	12802
Rca4_S1_h2_centromere	Class_I|LTR|Ty3/gypsy|non-chromovirus|OTA|Athila	606772	609201	2430
Rca4_S1_h2_centromere	Class_I|LTR|Ty3/gypsy|non-chromovirus|OTA|Athila	610951	624093	13143
Rca4_S1_h2_centromere	Class_I|LTR|Ty3/gypsy|non-chromovirus|OTA|Athila	618715	631365	12651
Rca4_S1_h2_centromere	Class_I|LTR|Ty3/gypsy|non-chromovirus|OTA|Athila	633658	635604	1947
Rca4_S1_h2_centromere	Class_I|LTR|Ty3/gypsy|non-chromovirus|OTA|Athila	641879	656936	15058
Rca4_S1_h2_centromere	Class_I|LTR|Ty3/gypsy|non-chromovirus|OTA|Athila	651338	667332	15995
Rca4_S1_h2_centromere	Class_I|LTR|Ty3/gypsy|non-chromovirus|OTA|Athila	676111	689663	13553
Rca4_S1_h2_centromere	Class_I|LTR|Ty3/gypsy|non-chromovirus|OTA|Athila	689677	702515	12839
Rca4_S1_h2_centromere	Class_I|LTR|Ty3/gypsy|non-chromovirus|OTA|Athila	718049	731960	13912
Rca4_S1_h2_centromere	Class_I|LTR|Ty3/gypsy|non-chromovirus|OTA|Athila	983509	997048	13540
Rca4_S1_h2_centromere	Class_I|LTR|Ty3/gypsy|non-chromovirus|OTA|Athila	1153619	1166828	13210
Rca4_S1_h2_centromere	Class_I|LTR|Ty3/gypsy|non-chromovirus|OTA|Athila	1184478	1200542	16065
Rca4_S1_h2_centromere	Class_I|LTR|Ty3/gypsy|non-chromovirus|OTA|Athila	1338142	1351552	13411
Rca4_S1_h2_centromere	Class_I|LTR|Ty3/gypsy|non-chromovirus|OTA|Athila	1354196	1367735	13540
Rca4_S1_h2_centromere	Class_I|LTR|Ty3/gypsy|non-chromovirus|OTA|Athila	1383595	1398286	14692
Rca4_S1_h2_centromere	Class_I|LTR|Ty3/gypsy|non-chromovirus|OTA|Athila	1443371	1456911	13541
Rca4_S1_h2_centromere	Class_I|LTR|Ty3/gypsy|non-chromovirus|OTA|Athila	1568084	1581625	13542
Rca4_S1_h2_centromere	Class_I|LTR|Ty3/gypsy|non-chromovirus|OTA|Athila	1588167	1602750	14584
Rca4_S1_h2_centromere	Class_I|LTR|Ty3/gypsy|non-chromovirus|OTA|Athila	1652018	1665228	13211
Rca4_S1_h2_centromere	Class_I|LTR|Ty3/gypsy|non-chromovirus|OTA|Athila	1671429	1685301	13873
Rca4_S1_h2_centromere	Class_I|LTR|Ty3/gypsy|non-chromovirus|OTA|Athila	1716632	1730053	13422
Rca4_S1_h2_centromere	Class_I|LTR|Ty3/gypsy|non-chromovirus|OTA|Athila	1755478	1757139	1662
Rca4_S1_h2_centromere	Class_I|LTR|Ty3/gypsy|non-chromovirus|OTA|Athila	1759617	1762757	3141
Rca4_S1_h2_centromere	Class_I|LTR|Ty3/gypsy|non-chromovirus|OTA|Athila	1791823	1805275	13453
Rca4_S1_h2_centromere	Class_I|LTR|Ty3/gypsy|non-chromovirus|OTA|Athila	1820256	1833776	13521
Rca4_S1_h2_centromere	Class_I|LTR|Ty3/gypsy|non-chromovirus|OTA|Athila	1936187	1940972	4786
Rca4_S1_h2_centromere	Class_I|LTR|Ty3/gypsy|non-chromovirus|OTA|Athila	1957596	1959212	1617
Rca4_S1_h2_centromere	Class_I|LTR|Ty3/gypsy|non-chromovirus|OTA|Athila	1969809	1973186	3378
Rca4_S1_h2_centromere	Class_I|LTR|Ty3/gypsy|non-chromovirus|OTA|Athila	1985844	1989077	3234
Rca4_S1_h2_centromere	Class_I|LTR|Ty3/gypsy|non-chromovirus|OTA|Athila	1991286	2002488	11203
Rca4_S1_h2_centromere	Class_I|LTR|Ty3/gypsy|non-chromovirus|OTA|Athila	2011719	2025910	14192
Rca4_S1_h2_centromere	Class_I|LTR|Ty3/gypsy|non-chromovirus|OTA|Athila	2079892	2093153	13262
Rca4_S1_h2_centromere	Class_I|LTR|Ty3/gypsy|non-chromovirus|OTA|Athila	2166654	2180079	13426
Rca4_S1_h2_centromere	Class_I|LTR|Ty3/gypsy|non-chromovirus|OTA|Athila	2213034	2226205	13172
Rca4_S1_h2_centromere	Class_I|LTR|Ty3/gypsy|non-chromovirus|OTA|Athila	2237532	2249313	11782
Rca4_S1_h2_centromere	Class_I|LTR|Ty3/gypsy|non-chromovirus|OTA|Athila	2267726	2272813	5088
Rca4_S1_h2_centromere	Class_I|LTR|Ty3/gypsy|non-chromovirus|OTA|Athila	2273982	2287404	13423
Rca4_S1_h2_centromere	Class_I|LTR|Ty3/gypsy|non-chromovirus|OTA|Athila	2305603	2308032	2430
Rca4_S2_centromere	CANR4	710597	736979	26383
Rca4_S2_centromere	CANR4	754298	794534	40237
Rca4_S2_centromere	CANR4	807998	815475	7478
Rca4_S2_centromere	CANR4	834963	877780	42818
Rca4_S2_centromere	CANR4	901402	909013	7612
Rca4_S2_centromere	CANR4	912628	920622	7995
Rca4_S2_centromere	CANR4	930651	958696	28046
Rca4_S2_centromere	CANR4	974797	1012547	37751
Rca4_S2_centromere	CANR4	1038126	1137097	98972
Rca4_S2_centromere	CANR4	1142147	1149810	7664
Rca4_S2_centromere	CANR4	1157161	1171716	14556
Rca4_S2_centromere	CANR4	1174099	1185745	11647
Rca4_S2_centromere	CANR4	1192065	1264958	72894
Rca4_S2_centromere	CANR4	1305410	1311123	5714
Rca4_S2_centromere	CANR4	1337140	1345333	8194
Rca4_S2_centromere	CANR4	1350382	1390739	40358
Rca4_S2_centromere	CANR4	1393819	1434262	40444
Rca4_S2_centromere	CANR4	1438453	1856103	417651
Rca4_S2_centromere	CANR4	1862995	2027251	164257
Rca4_S2_centromere	CANR4	2031261	2043598	12338
Rca4_S2_centromere	CANR4	2051985	2080318	28334
Rca4_S2_centromere	CANR4	2093555	2106089	12535
Rca4_S2_centromere	CANR4	2120214	2158553	38340
Rca4_S2_centromere	CANR4	2160844	2216800	55957
Rca4_S2_centromere	CANR4	2219129	2322603	103475
Rca4_S2_centromere	CANR4	2327443	2350837	23395
Rca4_S2_centromere	CANR4	2354283	2368023	13741
Rca4_S2_centromere	CANR4	2372084	2389066	16983
Rca4_S2_centromere	CANR4	2390729	2647013	256285
Rca4_S2_centromere	CANR4	2649863	2769756	119894
Rca4_S2_centromere	CANR4	2778421	2785154	6734
Rca4_S2_centromere	CANR4	2798855	2828133	29279
Rca4_S2_centromere	CANR4	2840516	2851400	10885
Rca4_S2_centromere	CANR4	2858434	2864376	5943
Rca4_S2_centromere	CANR4	2865865	2925196	59332
Rca4_S2_centromere	CANR4	2931749	2938256	6508
Rca4_S2_centromere	CANR4	2941091	2948826	7736
Rca4_S2_centromere	CANR4	2958496	3030558	72063
Rca4_S2_centromere	CANR4	3069402	3076626	7225
Rca4_S2_centromere	CANR4	3103682	3339382	235701
Rca4_S2_centromere	CANR4	3361648	3410934	49287
Rca4_S2_centromere	CANR4	3423592	3434971	11380
Rca4_S2_centromere	CANR4	3437533	3472290	34758
Rca4_S2_centromere	CANR4	3526115	3543455	17341
Rca4_S2_centromere	CANR4	3546541	3575058	28518
Rca4_S2_centromere	centromere	1	4313029	4313029
Rca4_S2_centromere	Class_I|LTR|Ty3/gypsy|non-chromovirus|OTA|Athila	136638	139960	3323
Rca4_S2_centromere	Class_I|LTR|Ty3/gypsy|non-chromovirus|OTA|Athila	255247	256905	1659
Rca4_S2_centromere	Class_I|LTR|Ty3/gypsy|non-chromovirus|OTA|Athila	664555	680899	16345
Rca4_S2_centromere	Class_I|LTR|Ty3/gypsy|non-chromovirus|OTA|Athila	817898	821773	3876
Rca4_S2_centromere	Class_I|LTR|Ty3/gypsy|non-chromovirus|OTA|Athila	877780	891073	13294
Rca4_S2_centromere	Class_I|LTR|Ty3/gypsy|non-chromovirus|OTA|Athila	961058	974754	13697
Rca4_S2_centromere	Class_I|LTR|Ty3/gypsy|non-chromovirus|OTA|Athila	1026102	1037236	11135
Rca4_S2_centromere	Class_I|LTR|Ty3/gypsy|non-chromovirus|OTA|Athila	1265357	1281277	15921
Rca4_S2_centromere	Class_I|LTR|Ty3/gypsy|non-chromovirus|OTA|Athila	1275696	1290727	15032
Rca4_S2_centromere	Class_I|LTR|Ty3/gypsy|non-chromovirus|OTA|Athila	1323469	1337138	13670
Rca4_S2_centromere	Class_I|LTR|Ty3/gypsy|non-chromovirus|OTA|Athila	2106089	2120212	14124
Rca4_S2_centromere	Class_I|LTR|Ty3/gypsy|non-chromovirus|OTA|Athila	2785253	2798379	13127
Rca4_S2_centromere	Class_I|LTR|Ty3/gypsy|non-chromovirus|OTA|Athila	3030983	3045048	14066
Rca4_S2_centromere	Class_I|LTR|Ty3/gypsy|non-chromovirus|OTA|Athila	3054774	3069121	14348
Rca4_S2_centromere	Class_I|LTR|Ty3/gypsy|non-chromovirus|OTA|Athila	3076630	3090262	13633
Rca4_S2_centromere	Class_I|LTR|Ty3/gypsy|non-chromovirus|OTA|Athila	3480378	3494911	14534
Rca4_S2_centromere	Class_I|LTR|Ty3/gypsy|non-chromovirus|OTA|Athila	3504268	3517984	13717
Rca4_S2_centromere	Class_I|LTR|Ty3/gypsy|non-chromovirus|OTA|Athila	3513802	3525650	11849
Rca4_S2_centromere	Class_I|LTR|Ty3/gypsy|non-chromovirus|OTA|Athila	3577143	3580520	3378
Rca4_S2_centromere	Class_I|LTR|Ty3/gypsy|non-chromovirus|OTA|Athila	3812485	3817540	5056
Rca4_S2_centromere	Class_I|LTR|Ty3/gypsy|non-chromovirus|OTA|Athila	3822766	3827348	4583
Rca4_S2_centromere	Class_I|LTR|Ty3/gypsy|non-chromovirus|OTA|Athila	3895370	3897799	2430
Rca4_S2_centromere	Class_I|LTR|Ty3/gypsy|non-chromovirus|OTA|Athila	4166694	4168548	1855
Rca4_S2_centromere	Class_I|LTR|Ty3/gypsy|non-chromovirus|OTA|Athila	4171208	4173599	2392
Rca5_R3_centromere	CANR4	639667	696167	56501
Rca5_R3_centromere	CANR4	697293	862790	165498
Rca5_R3_centromere	CANR4	876252	946117	69866
Rca5_R3_centromere	CANR4	994283	1053923	59641
Rca5_R3_centromere	CANR4	1061583	1110296	48714
Rca5_R3_centromere	CANR4	1124495	1201613	77119
Rca5_R3_centromere	CANR4	1209704	1226949	17246
Rca5_R3_centromere	CANR4	1239997	1260171	20175
Rca5_R3_centromere	CANR4	1269209	1331930	62722
Rca5_R3_centromere	CANR4	1333868	1447702	113835
Rca5_R3_centromere	CANR4	1460664	1635310	174647
Rca5_R3_centromere	CANR4	1649031	1788172	139142
Rca5_R3_centromere	CANR4	1792770	1873148	80379
Rca5_R3_centromere	CANR4	2099834	2251881	152048
Rca5_R3_centromere	CANR4	2261644	2417376	155733
Rca5_R3_centromere	CANR4	2431777	2515694	83918
Rca5_R3_centromere	CANR4	2526029	2796172	270144
Rca5_R3_centromere	centromere	1	3139069	3139069
Rca5_R3_centromere	Class_I|LTR|Ty3/gypsy|non-chromovirus|OTA|Athila	145603	147258	1656
Rca5_R3_centromere	Class_I|LTR|Ty3/gypsy|non-chromovirus|OTA|Athila	152621	157648	5028
Rca5_R3_centromere	Class_I|LTR|Ty3/gypsy|non-chromovirus|OTA|Athila	161736	163254	1519
Rca5_R3_centromere	Class_I|LTR|Ty3/gypsy|non-chromovirus|OTA|Athila	168868	172992	4125
Rca5_R3_centromere	Class_I|LTR|Ty3/gypsy|non-chromovirus|OTA|Athila	231730	244347	12618
Rca5_R3_centromere	Class_I|LTR|Ty3/gypsy|non-chromovirus|OTA|Athila	391760	394183	2424
Rca5_R3_centromere	Class_I|LTR|Ty3/gypsy|non-chromovirus|OTA|Athila	400171	402065	1895
Rca5_R3_centromere	Class_I|LTR|Ty3/gypsy|non-chromovirus|OTA|Athila	861883	876251	14369
Rca5_R3_centromere	Class_I|LTR|Ty3/gypsy|non-chromovirus|OTA|Athila	946149	955779	9631
Rca5_R3_centromere	Class_I|LTR|Ty3/gypsy|non-chromovirus|OTA|Athila	958941	971193	12253
Rca5_R3_centromere	Class_I|LTR|Ty3/gypsy|non-chromovirus|OTA|Athila	971209	988690	17482
Rca5_R3_centromere	Class_I|LTR|Ty3/gypsy|non-chromovirus|OTA|Athila	1110297	1124691	14395
Rca5_R3_centromere	Class_I|LTR|Ty3/gypsy|non-chromovirus|OTA|Athila	1226950	1241333	14384
Rca5_R3_centromere	Class_I|LTR|Ty3/gypsy|non-chromovirus|OTA|Athila	1447697	1461489	13793
Rca5_R3_centromere	Class_I|LTR|Ty3/gypsy|non-chromovirus|OTA|Athila	1637167	1644531	7365
Rca5_R3_centromere	Class_I|LTR|Ty3/gypsy|non-chromovirus|OTA|Athila	2417390	2431776	14387
Rca5_R3_centromere	Class_I|LTR|Ty3/gypsy|non-chromovirus|OTA|Athila	2802167	2804824	2658
Rca5_R3_centromere	Class_I|LTR|Ty3/gypsy|non-chromovirus|OTA|Athila	2806838	2821357	14520
Rca5_R3_centromere	Class_I|LTR|Ty3/gypsy|non-chromovirus|OTA|Athila	2835464	2849673	14210
Rca5_R3_centromere	Class_I|LTR|Ty3/gypsy|non-chromovirus|OTA|Athila	2870949	2872892	1944
Rca5_R3_centromere	Class_I|LTR|Ty3/gypsy|non-chromovirus|OTA|Athila	2875912	2878341	2430
Rca5_R3_centromere	Class_I|LTR|Ty3/gypsy|non-chromovirus|OTA|Athila	2910222	2924097	13876
Rca5_R3_centromere	Class_I|LTR|Ty3/gypsy|non-chromovirus|OTA|Athila	2924600	2940233	15634
Rca5_R3_centromere	Class_I|LTR|Ty3/gypsy|non-chromovirus|OTA|Athila	3042274	3054345	12072
Rca5_R4_centromere	athila_centromere	1	2934902	2934902
Rca5_R4_centromere	Class_I|LTR|Ty3/gypsy|non-chromovirus|OTA|Athila	136764	137928	1165
Rca5_R4_centromere	Class_I|LTR|Ty3/gypsy|non-chromovirus|OTA|Athila	312137	315424	3288
Rca5_R4_centromere	Class_I|LTR|Ty3/gypsy|non-chromovirus|OTA|Athila	447167	450388	3222
Rca5_R4_centromere	Class_I|LTR|Ty3/gypsy|non-chromovirus|OTA|Athila	457136	460357	3222
Rca5_R4_centromere	Class_I|LTR|Ty3/gypsy|non-chromovirus|OTA|Athila	739247	744301	5055
Rca5_R4_centromere	Class_I|LTR|Ty3/gypsy|non-chromovirus|OTA|Athila	760965	762494	1530
Rca5_R4_centromere	Class_I|LTR|Ty3/gypsy|non-chromovirus|OTA|Athila	770053	782557	12505
Rca5_R4_centromere	Class_I|LTR|Ty3/gypsy|non-chromovirus|OTA|Athila	832967	846835	13869
Rca5_R4_centromere	Class_I|LTR|Ty3/gypsy|non-chromovirus|OTA|Athila	854018	856446	2429
Rca5_R4_centromere	Class_I|LTR|Ty3/gypsy|non-chromovirus|OTA|Athila	857824	872191	14368
Rca5_R4_centromere	Class_I|LTR|Ty3/gypsy|non-chromovirus|OTA|Athila	881476	883004	1529
Rca5_R4_centromere	Class_I|LTR|Ty3/gypsy|non-chromovirus|OTA|Athila	883240	884436	1197
Rca5_R4_centromere	Class_I|LTR|Ty3/gypsy|non-chromovirus|OTA|Athila	896335	910684	14350
Rca5_R4_centromere	Class_I|LTR|Ty3/gypsy|non-chromovirus|OTA|Athila	914529	928261	13733
Rca5_R4_centromere	Class_I|LTR|Ty3/gypsy|non-chromovirus|OTA|Athila	931332	935098	3767
Rca5_R4_centromere	Class_I|LTR|Ty3/gypsy|non-chromovirus|OTA|Athila	952656	956033	3378
Rca5_R4_centromere	Class_I|LTR|Ty3/gypsy|non-chromovirus|OTA|Athila	987207	1001179	13973
Rca5_R4_centromere	Class_I|LTR|Ty3/gypsy|non-chromovirus|OTA|Athila	998847	1009191	10345
Rca5_R4_centromere	Class_I|LTR|Ty3/gypsy|non-chromovirus|OTA|Athila	1007663	1022606	14944
Rca5_R4_centromere	Class_I|LTR|Ty3/gypsy|non-chromovirus|OTA|Athila	1025846	1027456	1611
Rca5_R4_centromere	Class_I|LTR|Ty3/gypsy|non-chromovirus|OTA|Athila	1030409	1032070	1662
Rca5_R4_centromere	Class_I|LTR|Ty3/gypsy|non-chromovirus|OTA|Athila	1040788	1044296	3509
Rca5_R4_centromere	Class_I|LTR|Ty3/gypsy|non-chromovirus|OTA|Athila	1051715	1055089	3375
Rca5_R4_centromere	Class_I|LTR|Ty3/gypsy|non-chromovirus|OTA|Athila	1061473	1071159	9687
Rca5_R4_centromere	Class_I|LTR|Ty3/gypsy|non-chromovirus|OTA|Athila	1070820	1084816	13997
Rca5_R4_centromere	Class_I|LTR|Ty3/gypsy|non-chromovirus|OTA|Athila	1114457	1116904	2448
Rca5_R4_centromere	Class_I|LTR|Ty3/gypsy|non-chromovirus|OTA|Athila	1132563	1146427	13865
Rca5_R4_centromere	Class_I|LTR|Ty3/gypsy|non-chromovirus|OTA|Athila	1146918	1149008	2091
Rca5_R4_centromere	Class_I|LTR|Ty3/gypsy|non-chromovirus|OTA|Athila	1164083	1165279	1197
Rca5_R4_centromere	Class_I|LTR|Ty3/gypsy|non-chromovirus|OTA|Athila	1167568	1169759	2192
Rca5_R4_centromere	Class_I|LTR|Ty3/gypsy|non-chromovirus|OTA|Athila	1181225	1182882	1658
Rca5_R4_centromere	Class_I|LTR|Ty3/gypsy|non-chromovirus|OTA|Athila	1187390	1189021	1632
Rca5_R4_centromere	Class_I|LTR|Ty3/gypsy|non-chromovirus|OTA|Athila	1198932	1212597	13666
Rca5_R4_centromere	Class_I|LTR|Ty3/gypsy|non-chromovirus|OTA|Athila	1295307	1298244	2938
Rca5_R4_centromere	Class_I|LTR|Ty3/gypsy|non-chromovirus|OTA|Athila	1329867	1343145	13279
Rca5_R4_centromere	Class_I|LTR|Ty3/gypsy|non-chromovirus|OTA|Athila	1345789	1354072	8284
Rca5_R4_centromere	Class_I|LTR|Ty3/gypsy|non-chromovirus|OTA|Athila	1382353	1384488	2136
Rca5_R4_centromere	Class_I|LTR|Ty3/gypsy|non-chromovirus|OTA|Athila	1411472	1414849	3378
Rca5_R4_centromere	Class_I|LTR|Ty3/gypsy|non-chromovirus|OTA|Athila	1420675	1425692	5018
Rca5_R4_centromere	Class_I|LTR|Ty3/gypsy|non-chromovirus|OTA|Athila	1450512	1452494	1983
Rca5_R4_centromere	Class_I|LTR|Ty3/gypsy|non-chromovirus|OTA|Athila	1510603	1512255	1653
Rca5_R4_centromere	Class_I|LTR|Ty3/gypsy|non-chromovirus|OTA|Athila	1543584	1559776	16193
Rca5_R4_centromere	Class_I|LTR|Ty3/gypsy|non-chromovirus|OTA|Athila	1568137	1582192	14056
Rca5_R4_centromere	Class_I|LTR|Ty3/gypsy|non-chromovirus|OTA|Athila	1585927	1590963	5037
Rca5_R4_centromere	Class_I|LTR|Ty3/gypsy|non-chromovirus|OTA|Athila	1600742	1614644	13903
Rca5_R4_centromere	Class_I|LTR|Ty3/gypsy|non-chromovirus|OTA|Athila	1622465	1625686	3222
Rca5_R4_centromere	Class_I|LTR|Ty3/gypsy|non-chromovirus|OTA|Athila	1665893	1683099	17207
Rca5_R4_centromere	Class_I|LTR|Ty3/gypsy|non-chromovirus|OTA|Athila	1683957	1687334	3378
Rca5_R4_centromere	Class_I|LTR|Ty3/gypsy|non-chromovirus|OTA|Athila	1707561	1719858	12298
Rca5_R4_centromere	Class_I|LTR|Ty3/gypsy|non-chromovirus|OTA|Athila	1735297	1748985	13689
Rca5_R4_centromere	Class_I|LTR|Ty3/gypsy|non-chromovirus|OTA|Athila	1768559	1773591	5033
Rca5_R4_centromere	Class_I|LTR|Ty3/gypsy|non-chromovirus|OTA|Athila	1779761	1782935	3175
Rca5_R4_centromere	Class_I|LTR|Ty3/gypsy|non-chromovirus|OTA|Athila	1783248	1797741	14494
Rca5_R4_centromere	Class_I|LTR|Ty3/gypsy|non-chromovirus|OTA|Athila	1797747	1799288	1542
Rca5_R4_centromere	Class_I|LTR|Ty3/gypsy|non-chromovirus|OTA|Athila	1836654	1849966	13313
Rca5_R4_centromere	Class_I|LTR|Ty3/gypsy|non-chromovirus|OTA|Athila	1869356	1871527	2172
Rca5_R4_centromere	Class_I|LTR|Ty3/gypsy|non-chromovirus|OTA|Athila	1876179	1883543	7365
Rca5_R4_centromere	Class_I|LTR|Ty3/gypsy|non-chromovirus|OTA|Athila	1896806	1907816	11011
Rca5_R4_centromere	Class_I|LTR|Ty3/gypsy|non-chromovirus|OTA|Athila	1932305	1933518	1214
Rca5_R4_centromere	Class_I|LTR|Ty3/gypsy|non-chromovirus|OTA|Athila	1938584	1940513	1930
Rca5_R4_centromere	Class_I|LTR|Ty3/gypsy|non-chromovirus|OTA|Athila	1961635	1974035	12401
Rca5_R4_centromere	Class_I|LTR|Ty3/gypsy|non-chromovirus|OTA|Athila	1979025	1980686	1662
Rca5_R4_centromere	Class_I|LTR|Ty3/gypsy|non-chromovirus|OTA|Athila	1986101	1999761	13661
Rca5_R4_centromere	Class_I|LTR|Ty3/gypsy|non-chromovirus|OTA|Athila	2014557	2028506	13950
Rca5_R4_centromere	Class_I|LTR|Ty3/gypsy|non-chromovirus|OTA|Athila	2029795	2040327	10533
Rca5_R4_centromere	Class_I|LTR|Ty3/gypsy|non-chromovirus|OTA|Athila	2076749	2079178	2430
Rca5_R4_centromere	Class_I|LTR|Ty3/gypsy|non-chromovirus|OTA|Athila	2129640	2131586	1947
Rca5_R4_centromere	Class_I|LTR|Ty3/gypsy|non-chromovirus|OTA|Athila	2145727	2148139	2413
Rca5_R4_centromere	Class_I|LTR|Ty3/gypsy|non-chromovirus|OTA|Athila	2152704	2164569	11866
Rca5_R4_centromere	Class_I|LTR|Ty3/gypsy|non-chromovirus|OTA|Athila	2186549	2187751	1203
Rca5_R4_centromere	Class_I|LTR|Ty3/gypsy|non-chromovirus|OTA|Athila	2201272	2204649	3378
Rca5_R4_centromere	Class_I|LTR|Ty3/gypsy|non-chromovirus|OTA|Athila	2229375	2231035	1661
Rca5_R4_centromere	Class_I|LTR|Ty3/gypsy|non-chromovirus|OTA|Athila	2232980	2246896	13917
Rca5_R4_centromere	Class_I|LTR|Ty3/gypsy|non-chromovirus|OTA|Athila	2260017	2264712	4696
Rca5_R4_centromere	Class_I|LTR|Ty3/gypsy|non-chromovirus|OTA|Athila	2267179	2270556	3378
Rca5_R4_centromere	Class_I|LTR|Ty3/gypsy|non-chromovirus|OTA|Athila	2298947	2301325	2379
Rca5_R4_centromere	Class_I|LTR|Ty3/gypsy|non-chromovirus|OTA|Athila	2305155	2308955	3801
Rca5_R4_centromere	Class_I|LTR|Ty3/gypsy|non-chromovirus|OTA|Athila	2314263	2315795	1533
Rca5_R4_centromere	Class_I|LTR|Ty3/gypsy|non-chromovirus|OTA|Athila	2360853	2362745	1893
Rca5_R4_centromere	Class_I|LTR|Ty3/gypsy|non-chromovirus|OTA|Athila	2385745	2399607	13863
Rca5_R4_centromere	Class_I|LTR|Ty3/gypsy|non-chromovirus|OTA|Athila	2399621	2412583	12963
Rca5_R4_centromere	Class_I|LTR|Ty3/gypsy|non-chromovirus|OTA|Athila	2452225	2457294	5070
Rca5_R4_centromere	Class_I|LTR|Ty3/gypsy|non-chromovirus|OTA|Athila	2505114	2507006	1893
Rca5_R4_centromere	Class_I|LTR|Ty3/gypsy|non-chromovirus|OTA|Athila	2534341	2539434	5094
Rca5_R4_centromere	Class_I|LTR|Ty3/gypsy|non-chromovirus|OTA|Athila	2553143	2566107	12965
[truncated: 1,200 more rows]

## Sheet: centromere_composition
centromere	centromere size (bp)	Athila size (bp)	CANR4 size (bp)	Athila %	CANR4 %
Rca1_S1_h1	3935017	1167458		29.6684	0
Rca1_S1_h2	3935017	1147489		29.161	0
Rca7_S1_h1	5078656	1406905		27.7023	0
Rca6_S1_h2	2603130	706949		27.1577	0
Rca6_S1_h1	2705214	732363		27.0723	0
Rca7_S1_h2	4874489	1260683		25.8629	0
Rca3_S1_h1	4644801	1089241		23.4508	0
Rca3_S1_h2	4670322	1087802		23.2918	0
Rca7_R4	1837503	408240		22.2171	0
Rca1_R4	2828294	620493		21.9388	0
Rca5_R4	2934902	638448		21.7536	0
Rca4_R4	2628652	543100	5011	20.6608	0.19063
Rca3_R4	2960422	511498	13990	17.2779	0.472568
Rca5_S1_h2	4542718	976075	185510	21.4866	4.08368
Rca5_S1_h1	4925531	1086881	365942	22.0663	7.42949
Rca6_S2	3011464	305354	480826	10.1397	15.9665
Rca5_S2	3777091	332221	607127	8.79568	16.0739
Rca2_S1_h1	2673313	660760	496292	24.7169	18.5647
Rca6_R4	3726050	296792	732432	7.96533	19.6571
Rca2_R4	2934901	383132	643727	13.0543	21.9335
Rca2_S1_h2	2973981	718543	682367	24.161	22.9446
Rca6_R3	3496362	135353	879421	3.87125	25.1525
Rca1_S2	3102609	357227	1078166	11.5138	34.7503
Rca4_S1_h1	2832818	601713	1021806	21.2408	36.0703
Rca7_S2	4491676	422547	1632456	9.40733	36.344
Rca4_S1_h2	2679693	541193	991073	20.1961	36.9846
Rca3_S2	5206261	518386	1998777	9.95697	38.3918
Rca2_R3	2847174	274907	1111357	9.65543	39.0337
Rca3_R3	5971887	485037	2385133	8.12201	39.9394
Rca1_R3	4634995	547921	2389080	11.8214	51.5444
Rca4_S2	4313029	237044	2344638	5.496	54.3617
Rca4_R3	5282823	291660	2900958	5.52091	54.913
Rca2_S2	5879374	500957	3250367	8.52058	55.2842
Rca5_R3	3139069	224668	1747328	7.15715	55.6639
Rca7_R3	5614595	259228	4194664	4.61704	74.71
