# Supplementary material for: Bimodal centromeres in pentaploid dogroses shed light on their unique meiosis
Source: Nature. 2025 Jun 18;643(8070):148–57. doi: 10.1038/s41586-025-09171-z (PMC12222009; doi:10.1038/s41586-025-09171-z)
Supplement: Supplementary file 3 — Supplementary Data 1–17. [file 41586_2025_9171_MOESM3_ESM.zip › Suppl_Dataset_7_rosAgr_DTOL_centromere_annotations.xlsx]

## Sheet: rosAgr_DTOL_centromere_annotati
Sequence Name	Type	Minimum	Maximum	Length		centromere	size	Athila size	CANR4 size	Athila %	CANR4 %
Rag1_R3_centromere	CANR4	1217920	1335948	118029		Rag1_R3	5267617	530507	2749472	10.0711	52.1957
Rag1_R3_centromere	CANR4	1337106	1483353	146248		Rag1_R4_h1	2489339	626901		25.1834	0
Rag1_R3_centromere	CANR4	1512132	1767241	255110		Rag1_R4_h2	2333755	623224		26.7048	0
Rag1_R3_centromere	CANR4	1780511	2326226	545716		Rag1_S1	4606387	1210626		26.2815	0
Rag1_R3_centromere	CANR4	2340263	2350799	10537		Rag1_S2	5823273	388622	1572283	6.6736	27
Rag1_R3_centromere	CANR4	2373094	2380951	7858		Rag2_R3	4200758	246521	2609916	5.86849	62.1296
Rag1_R3_centromere	CANR4	2384459	2398572	14114		Rag2_R4_h1	4423020	382001	2272107	8.63666	51.37
Rag1_R3_centromere	CANR4	2508096	2624073	115978		Rag2_R4_h2	3533971	286174	1717113	8.0978	48.5888
Rag1_R3_centromere	CANR4	2626387	2656442	30056		Rag2_S1	3044994	855175	424258	28.0846	13.933
Rag1_R3_centromere	CANR4	2669639	2792193	122555		Rag2_S2	4867546	471906	2807483	9.69495	57.6776
Rag1_R3_centromere	CANR4	2798888	2852572	53685		Rag3_R3	4334116	378043	1937995	8.72249	44.7149
Rag1_R3_centromere	CANR4	2853561	2900525	46965		Rag3_R4_h1	3033881	406196	1786276	13.3887	58.8776
Rag1_R3_centromere	CANR4	2913651	2921880	8230		Rag3_R4_h2	2489338	393162	1313560	15.7938	52.7674
Rag1_R3_centromere	CANR4	2940877	2947946	7070		Rag3_S1	4067401	958442		23.564	0
Rag1_R3_centromere	CANR4	2953626	3210924	257299		Rag3_S2	2578243	384819	798157	14.9256	30.9574
Rag1_R3_centromere	CANR4	3218399	3429874	211476		Rag4_R3	4478587	262793	2479840	5.86777	55.371
Rag1_R3_centromere	CANR4	3433940	3449967	16028		Rag4_R4_h1	1922570	605739		31.5067	0
Rag1_R3_centromere	CANR4	3466718	3475359	8642		Rag4_R4_h2	1911456	611611		31.9971	0
Rag1_R3_centromere	CANR4	3481782	3591557	109776		Rag4_S1	3633989	860109	1870339	23.6685	51.4679
Rag1_R3_centromere	CANR4	3601821	3709691	107871		Rag4_S2	5989971	479574	4072348	8.00628	67.9861
Rag1_R3_centromere	CANR4	3709806	3779251	69446		Rag5_R3	1722533	86136	982200	5.00054	57.0207
Rag1_R3_centromere	CANR4	3805481	3810787	5307		Rag5_R4_h1	2055927	660190		32.1115	0
Rag1_R3_centromere	CANR4	3820154	3838798	18645		Rag5_R4_h2	2222623	611611		27.5175	0
Rag1_R3_centromere	CANR4	3845485	3871283	25799		Rag5_S1	2622696	829732	392330	31.6366	14.959
Rag1_R3_centromere	CANR4	3882788	3889493	6706		Rag5_S2	6423382	337204	1931568	5.24963	30.0709
Rag1_R3_centromere	CANR4	3929961	3946986	17026		Rag6_R3	4345229	204835	1500884	4.71402	34.541
Rag1_R3_centromere	CANR4	3974217	3984678	10462		Rag6_R4_h1	4489700	298441	1967503	6.64724	43.8226
Rag1_R3_centromere	CANR4	3986113	4067347	81235		Rag6_R4_h2	4745301	323974	1837369	6.82726	38.7198
Rag1_R3_centromere	CANR4	4083780	4306807	223028		Rag6_S1	3611763	1167674		32.3298	0
Rag1_R3_centromere	CANR4	4316717	4360623	43907		Rag6_S2	2678261	990386		36.9787	0
Rag1_R3_centromere	CANR4	4362318	4385597	23280		Rag7_R3	6564792	274684	3716674	4.1842	56.6153
Rag1_R3_centromere	CANR4	4415366	4427835	12470		Rag7_R4_h1	1968324	525656		26.7058	0
Rag1_R3_centromere	CANR4	4476662	4495579	18918		Rag7_R4_h2	1827729	506620		27.7186	0
Rag1_R3_centromere	Class_I|LTR|Ty3/gypsy|non-chromovirus|OTA|Athila	66053	82316	16264		Rag7_S1	4557744	676534		14.8436	0
Rag1_R3_centromere	Class_I|LTR|Ty3/gypsy|non-chromovirus|OTA|Athila	110791	117667	6877		Rag7_S2	7334039	585533	4158958	7.98377	56.7076
Rag1_R3_centromere	Class_I|LTR|Ty3/gypsy|non-chromovirus|OTA|Athila	114393	126984	12592
Rag1_R3_centromere	Class_I|LTR|Ty3/gypsy|non-chromovirus|OTA|Athila	127463	129393	1931
Rag1_R3_centromere	Class_I|LTR|Ty3/gypsy|non-chromovirus|OTA|Athila	162144	167228	5085
Rag1_R3_centromere	Class_I|LTR|Ty3/gypsy|non-chromovirus|OTA|Athila	207914	221830	13917
Rag1_R3_centromere	Class_I|LTR|Ty3/gypsy|non-chromovirus|OTA|Athila	347018	351632	4615
Rag1_R3_centromere	Class_I|LTR|Ty3/gypsy|non-chromovirus|OTA|Athila	376060	379436	3377
Rag1_R3_centromere	Class_I|LTR|Ty3/gypsy|non-chromovirus|OTA|Athila	400726	412340	11615
Rag1_R3_centromere	Class_I|LTR|Ty3/gypsy|non-chromovirus|OTA|Athila	412341	414505	2165
Rag1_R3_centromere	Class_I|LTR|Ty3/gypsy|non-chromovirus|OTA|Athila	446033	447693	1661
Rag1_R3_centromere	Class_I|LTR|Ty3/gypsy|non-chromovirus|OTA|Athila	450112	453327	3216
Rag1_R3_centromere	Class_I|LTR|Ty3/gypsy|non-chromovirus|OTA|Athila	476265	479639	3375
Rag1_R3_centromere	Class_I|LTR|Ty3/gypsy|non-chromovirus|OTA|Athila	488095	489963	1869
Rag1_R3_centromere	Class_I|LTR|Ty3/gypsy|non-chromovirus|OTA|Athila	495239	498049	2811
Rag1_R3_centromere	Class_I|LTR|Ty3/gypsy|non-chromovirus|OTA|Athila	501522	503951	2430
Rag1_R3_centromere	Class_I|LTR|Ty3/gypsy|non-chromovirus|OTA|Athila	513026	526584	13559
Rag1_R3_centromere	Class_I|LTR|Ty3/gypsy|non-chromovirus|OTA|Athila	533140	546765	13626
Rag1_R3_centromere	Class_I|LTR|Ty3/gypsy|non-chromovirus|OTA|Athila	583119	586931	3813
Rag1_R3_centromere	Class_I|LTR|Ty3/gypsy|non-chromovirus|OTA|Athila	607460	612545	5086
Rag1_R3_centromere	Class_I|LTR|Ty3/gypsy|non-chromovirus|OTA|Athila	630695	632638	1944
Rag1_R3_centromere	Class_I|LTR|Ty3/gypsy|non-chromovirus|OTA|Athila	639130	646544	7415
Rag1_R3_centromere	Class_I|LTR|Ty3/gypsy|non-chromovirus|OTA|Athila	653906	655565	1660
Rag1_R3_centromere	Class_I|LTR|Ty3/gypsy|non-chromovirus|OTA|Athila	688425	699344	10920
Rag1_R3_centromere	Class_I|LTR|Ty3/gypsy|non-chromovirus|OTA|Athila	695496	707579	12084
Rag1_R3_centromere	Class_I|LTR|Ty3/gypsy|non-chromovirus|OTA|Athila	738455	740116	1662
Rag1_R3_centromere	Class_I|LTR|Ty3/gypsy|non-chromovirus|OTA|Athila	749450	763275	13826
Rag1_R3_centromere	Class_I|LTR|Ty3/gypsy|non-chromovirus|OTA|Athila	767364	772361	4998
Rag1_R3_centromere	Class_I|LTR|Ty3/gypsy|non-chromovirus|OTA|Athila	782177	789022	6846
Rag1_R3_centromere	Class_I|LTR|Ty3/gypsy|non-chromovirus|OTA|Athila	830044	835002	4959
Rag1_R3_centromere	Class_I|LTR|Ty3/gypsy|non-chromovirus|OTA|Athila	849920	854734	4815
Rag1_R3_centromere	Class_I|LTR|Ty3/gypsy|non-chromovirus|OTA|Athila	861787	873884	12098
Rag1_R3_centromere	Class_I|LTR|Ty3/gypsy|non-chromovirus|OTA|Athila	898544	908219	9676
Rag1_R3_centromere	Class_I|LTR|Ty3/gypsy|non-chromovirus|OTA|Athila	916336	919801	3466
Rag1_R3_centromere	Class_I|LTR|Ty3/gypsy|non-chromovirus|OTA|Athila	928030	929879	1850
Rag1_R3_centromere	Class_I|LTR|Ty3/gypsy|non-chromovirus|OTA|Athila	955279	969864	14586
Rag1_R3_centromere	Class_I|LTR|Ty3/gypsy|non-chromovirus|OTA|Athila	979368	984446	5079
Rag1_R3_centromere	Class_I|LTR|Ty3/gypsy|non-chromovirus|OTA|Athila	1008506	1014273	5768
Rag1_R3_centromere	Class_I|LTR|Ty3/gypsy|non-chromovirus|OTA|Athila	1029652	1040837	11186
Rag1_R3_centromere	Class_I|LTR|Ty3/gypsy|non-chromovirus|OTA|Athila	1081561	1083516	1956
Rag1_R3_centromere	Class_I|LTR|Ty3/gypsy|non-chromovirus|OTA|Athila	1090137	1103672	13536
Rag1_R3_centromere	Class_I|LTR|Ty3/gypsy|non-chromovirus|OTA|Athila	1112613	1125301	12689
Rag1_R3_centromere	Class_I|LTR|Ty3/gypsy|non-chromovirus|OTA|Athila	1143903	1157821	13919
Rag1_R3_centromere	Class_I|LTR|Ty3/gypsy|non-chromovirus|OTA|Athila	1175776	1177710	1935
Rag1_R3_centromere	Class_I|LTR|Ty3/gypsy|non-chromovirus|OTA|Athila	1181880	1194283	12404
Rag1_R3_centromere	Class_I|LTR|Ty3/gypsy|non-chromovirus|OTA|Athila	1193230	1203987	10758
Rag1_R3_centromere	Class_I|LTR|Ty3/gypsy|non-chromovirus|OTA|Athila	2422128	2434234	12107
Rag1_R3_centromere	Class_I|LTR|Ty3/gypsy|non-chromovirus|OTA|Athila	2656132	2668998	12867
Rag1_R3_centromere	Class_I|LTR|Ty3/gypsy|non-chromovirus|OTA|Athila	2900542	2914464	13923
Rag1_R3_centromere	Class_I|LTR|Ty3/gypsy|non-chromovirus|OTA|Athila	2927229	2940877	13649
Rag1_R3_centromere	Class_I|LTR|Ty3/gypsy|non-chromovirus|OTA|Athila	4067372	4080984	13613
Rag1_R3_centromere	Class_I|LTR|Ty3/gypsy|non-chromovirus|OTA|Athila	4385514	4399341	13828
Rag1_R3_centromere	Class_I|LTR|Ty3/gypsy|non-chromovirus|OTA|Athila	4462993	4476640	13648
Rag1_R3_centromere	Class_I|LTR|Ty3/gypsy|non-chromovirus|OTA|Athila	4590008	4593388	3381
Rag1_R3_centromere	Class_I|LTR|Ty3/gypsy|non-chromovirus|OTA|Athila	4636218	4641263	5046
Rag1_R3_centromere	Class_I|LTR|Ty3/gypsy|non-chromovirus|OTA|Athila	4669221	4671650	2430
Rag1_R3_centromere	Class_I|LTR|Ty3/gypsy|non-chromovirus|OTA|Athila	4681426	4683309	1884
Rag1_R3_centromere	Class_I|LTR|Ty3/gypsy|non-chromovirus|OTA|Athila	4700390	4702032	1643
Rag1_R3_centromere	Class_I|LTR|Ty3/gypsy|non-chromovirus|OTA|Athila	4748706	4751985	3280
Rag1_R3_centromere	Class_I|LTR|Ty3/gypsy|non-chromovirus|OTA|Athila	4751991	4765420	13430
Rag1_R3_centromere	Class_I|LTR|Ty3/gypsy|non-chromovirus|OTA|Athila	4784864	4798702	13839
Rag1_R3_centromere	Class_I|LTR|Ty3/gypsy|non-chromovirus|OTA|Athila	4863134	4875050	11917
Rag1_R3_centromere	Class_I|LTR|Ty3/gypsy|non-chromovirus|OTA|Athila	4936916	4939344	2429
Rag1_R3_centromere	Class_I|LTR|Ty3/gypsy|non-chromovirus|OTA|Athila	4944948	4946840	1893
Rag1_R3_centromere	Class_I|LTR|Ty3/gypsy|non-chromovirus|OTA|Athila	4968364	4982200	13837
Rag1_R3_centromere	Class_I|LTR|Ty3/gypsy|non-chromovirus|OTA|Athila	4985477	4995232	9756
Rag1_R3_centromere	Class_I|LTR|Ty3/gypsy|non-chromovirus|OTA|Athila	5021931	5031647	9717
Rag1_R3_centromere	Class_I|LTR|Ty3/gypsy|non-chromovirus|OTA|Athila	5115784	5118752	2969
Rag1_R3_centromere	Class_I|LTR|Ty3/gypsy|non-chromovirus|OTA|Athila	5121099	5126174	5076
Rag1_R3_centromere	Class_I|LTR|Ty3/gypsy|non-chromovirus|OTA|Athila	5139653	5142078	2426
Rag1_R4_h1_centromere	Class_I|LTR|Ty3/gypsy|non-chromovirus|OTA|Athila	186350	197271	10922
Rag1_R4_h1_centromere	Class_I|LTR|Ty3/gypsy|non-chromovirus|OTA|Athila	229151	239628	10478
Rag1_R4_h1_centromere	Class_I|LTR|Ty3/gypsy|non-chromovirus|OTA|Athila	237145	249202	12058
Rag1_R4_h1_centromere	Class_I|LTR|Ty3/gypsy|non-chromovirus|OTA|Athila	259363	272980	13618
Rag1_R4_h1_centromere	Class_I|LTR|Ty3/gypsy|non-chromovirus|OTA|Athila	268562	280094	11533
Rag1_R4_h1_centromere	Class_I|LTR|Ty3/gypsy|non-chromovirus|OTA|Athila	278013	288168	10156
Rag1_R4_h1_centromere	Class_I|LTR|Ty3/gypsy|non-chromovirus|OTA|Athila	359877	373495	13619
Rag1_R4_h1_centromere	Class_I|LTR|Ty3/gypsy|non-chromovirus|OTA|Athila	395195	406951	11757
Rag1_R4_h1_centromere	Class_I|LTR|Ty3/gypsy|non-chromovirus|OTA|Athila	417694	430088	12395
Rag1_R4_h1_centromere	Class_I|LTR|Ty3/gypsy|non-chromovirus|OTA|Athila	479934	481484	1551
Rag1_R4_h1_centromere	Class_I|LTR|Ty3/gypsy|non-chromovirus|OTA|Athila	514915	519990	5076
Rag1_R4_h1_centromere	Class_I|LTR|Ty3/gypsy|non-chromovirus|OTA|Athila	535991	539344	3354
Rag1_R4_h1_centromere	Class_I|LTR|Ty3/gypsy|non-chromovirus|OTA|Athila	563873	574409	10537
Rag1_R4_h1_centromere	Class_I|LTR|Ty3/gypsy|non-chromovirus|OTA|Athila	610442	621272	10831
Rag1_R4_h1_centromere	Class_I|LTR|Ty3/gypsy|non-chromovirus|OTA|Athila	621889	633262	11374
Rag1_R4_h1_centromere	Class_I|LTR|Ty3/gypsy|non-chromovirus|OTA|Athila	707883	711212	3330
Rag1_R4_h1_centromere	Class_I|LTR|Ty3/gypsy|non-chromovirus|OTA|Athila	738532	743616	5085
Rag1_R4_h1_centromere	Class_I|LTR|Ty3/gypsy|non-chromovirus|OTA|Athila	776607	790801	14195
Rag1_R4_h1_centromere	Class_I|LTR|Ty3/gypsy|non-chromovirus|OTA|Athila	790903	806038	15136
Rag1_R4_h1_centromere	Class_I|LTR|Ty3/gypsy|non-chromovirus|OTA|Athila	800457	816676	16220
Rag1_R4_h1_centromere	Class_I|LTR|Ty3/gypsy|non-chromovirus|OTA|Athila	846658	860283	13626
Rag1_R4_h1_centromere	Class_I|LTR|Ty3/gypsy|non-chromovirus|OTA|Athila	876984	890431	13448
Rag1_R4_h1_centromere	Class_I|LTR|Ty3/gypsy|non-chromovirus|OTA|Athila	895751	907189	11439
Rag1_R4_h1_centromere	Class_I|LTR|Ty3/gypsy|non-chromovirus|OTA|Athila	920819	925572	4754
Rag1_R4_h1_centromere	Class_I|LTR|Ty3/gypsy|non-chromovirus|OTA|Athila	941201	943633	2433
Rag1_R4_h1_centromere	Class_I|LTR|Ty3/gypsy|non-chromovirus|OTA|Athila	948196	950142	1947
Rag1_R4_h1_centromere	Class_I|LTR|Ty3/gypsy|non-chromovirus|OTA|Athila	965718	967268	1551
Rag1_R4_h1_centromere	Class_I|LTR|Ty3/gypsy|non-chromovirus|OTA|Athila	972183	974129	1947
Rag1_R4_h1_centromere	Class_I|LTR|Ty3/gypsy|non-chromovirus|OTA|Athila	995163	998537	3375
Rag1_R4_h1_centromere	Class_I|LTR|Ty3/gypsy|non-chromovirus|OTA|Athila	1011318	1014694	3377
Rag1_R4_h1_centromere	Class_I|LTR|Ty3/gypsy|non-chromovirus|OTA|Athila	1040612	1055479	14868
Rag1_R4_h1_centromere	Class_I|LTR|Ty3/gypsy|non-chromovirus|OTA|Athila	1053153	1067098	13946
Rag1_R4_h1_centromere	Class_I|LTR|Ty3/gypsy|non-chromovirus|OTA|Athila	1092200	1103430	11231
Rag1_R4_h1_centromere	Class_I|LTR|Ty3/gypsy|non-chromovirus|OTA|Athila	1109190	1120553	11364
Rag1_R4_h1_centromere	Class_I|LTR|Ty3/gypsy|non-chromovirus|OTA|Athila	1154868	1158058	3191
Rag1_R4_h1_centromere	Class_I|LTR|Ty3/gypsy|non-chromovirus|OTA|Athila	1236244	1241291	5048
Rag1_R4_h1_centromere	Class_I|LTR|Ty3/gypsy|non-chromovirus|OTA|Athila	1283219	1298733	15515
Rag1_R4_h1_centromere	Class_I|LTR|Ty3/gypsy|non-chromovirus|OTA|Athila	1322804	1338906	16103
Rag1_R4_h1_centromere	Class_I|LTR|Ty3/gypsy|non-chromovirus|OTA|Athila	1418988	1433973	14986
Rag1_R4_h1_centromere	Class_I|LTR|Ty3/gypsy|non-chromovirus|OTA|Athila	1429564	1443437	13874
Rag1_R4_h1_centromere	Class_I|LTR|Ty3/gypsy|non-chromovirus|OTA|Athila	1465080	1466741	1662
Rag1_R4_h1_centromere	Class_I|LTR|Ty3/gypsy|non-chromovirus|OTA|Athila	1474985	1476187	1203
Rag1_R4_h1_centromere	Class_I|LTR|Ty3/gypsy|non-chromovirus|OTA|Athila	1481399	1483334	1936
Rag1_R4_h1_centromere	Class_I|LTR|Ty3/gypsy|non-chromovirus|OTA|Athila	1491202	1497749	6548
Rag1_R4_h1_centromere	Class_I|LTR|Ty3/gypsy|non-chromovirus|OTA|Athila	1505007	1508280	3274
Rag1_R4_h1_centromere	Class_I|LTR|Ty3/gypsy|non-chromovirus|OTA|Athila	1519980	1527540	7561
Rag1_R4_h1_centromere	Class_I|LTR|Ty3/gypsy|non-chromovirus|OTA|Athila	1530777	1535851	5075
Rag1_R4_h1_centromere	Class_I|LTR|Ty3/gypsy|non-chromovirus|OTA|Athila	1554599	1564778	10180
Rag1_R4_h1_centromere	Class_I|LTR|Ty3/gypsy|non-chromovirus|OTA|Athila	1589275	1602821	13547
Rag1_R4_h1_centromere	Class_I|LTR|Ty3/gypsy|non-chromovirus|OTA|Athila	1610419	1611729	1311
Rag1_R4_h1_centromere	Class_I|LTR|Ty3/gypsy|non-chromovirus|OTA|Athila	1625311	1630043	4733
Rag1_R4_h1_centromere	Class_I|LTR|Ty3/gypsy|non-chromovirus|OTA|Athila	1641242	1644619	3378
Rag1_R4_h1_centromere	Class_I|LTR|Ty3/gypsy|non-chromovirus|OTA|Athila	1694192	1708857	14666
Rag1_R4_h1_centromere	Class_I|LTR|Ty3/gypsy|non-chromovirus|OTA|Athila	1708899	1718747	9849
Rag1_R4_h1_centromere	Class_I|LTR|Ty3/gypsy|non-chromovirus|OTA|Athila	1734697	1740668	5972
Rag1_R4_h1_centromere	Class_I|LTR|Ty3/gypsy|non-chromovirus|OTA|Athila	1766413	1767630	1218
Rag1_R4_h1_centromere	Class_I|LTR|Ty3/gypsy|non-chromovirus|OTA|Athila	1786202	1792173	5972
Rag1_R4_h1_centromere	Class_I|LTR|Ty3/gypsy|non-chromovirus|OTA|Athila	1796507	1797724	1218
Rag1_R4_h1_centromere	Class_I|LTR|Ty3/gypsy|non-chromovirus|OTA|Athila	1811313	1824413	13101
Rag1_R4_h1_centromere	Class_I|LTR|Ty3/gypsy|non-chromovirus|OTA|Athila	1823063	1836895	13833
Rag1_R4_h1_centromere	Class_I|LTR|Ty3/gypsy|non-chromovirus|OTA|Athila	1869016	1872249	3234
Rag1_R4_h1_centromere	Class_I|LTR|Ty3/gypsy|non-chromovirus|OTA|Athila	1880420	1882081	1662
Rag1_R4_h1_centromere	Class_I|LTR|Ty3/gypsy|non-chromovirus|OTA|Athila	1888662	1890011	1350
Rag1_R4_h1_centromere	Class_I|LTR|Ty3/gypsy|non-chromovirus|OTA|Athila	1891829	1901987	10159
Rag1_R4_h1_centromere	Class_I|LTR|Ty3/gypsy|non-chromovirus|OTA|Athila	1905873	1918969	13097
Rag1_R4_h1_centromere	Class_I|LTR|Ty3/gypsy|non-chromovirus|OTA|Athila	2055804	2058233	2430
Rag1_R4_h1_centromere	Class_I|LTR|Ty3/gypsy|non-chromovirus|OTA|Athila	2061236	2063149	1914
Rag1_R4_h1_centromere	Class_I|LTR|Ty3/gypsy|non-chromovirus|OTA|Athila	2068315	2084274	15960
Rag1_R4_h1_centromere	Class_I|LTR|Ty3/gypsy|non-chromovirus|OTA|Athila	2098616	2099830	1215
Rag1_R4_h1_centromere	Class_I|LTR|Ty3/gypsy|non-chromovirus|OTA|Athila	2107603	2109789	2187
Rag1_R4_h1_centromere	Class_I|LTR|Ty3/gypsy|non-chromovirus|OTA|Athila	2117056	2120433	3378
Rag1_R4_h1_centromere	Class_I|LTR|Ty3/gypsy|non-chromovirus|OTA|Athila	2138676	2152675	14000
Rag1_R4_h1_centromere	Class_I|LTR|Ty3/gypsy|non-chromovirus|OTA|Athila	2158019	2171575	13557
Rag1_R4_h1_centromere	Class_I|LTR|Ty3/gypsy|non-chromovirus|OTA|Athila	2173090	2190341	17252
Rag1_R4_h1_centromere	Class_I|LTR|Ty3/gypsy|non-chromovirus|OTA|Athila	2277338	2295358	18021
Rag1_R4_h2_centromere	Class_I|LTR|Ty3/gypsy|non-chromovirus|OTA|Athila	166466	177387	10922
Rag1_R4_h2_centromere	Class_I|LTR|Ty3/gypsy|non-chromovirus|OTA|Athila	209267	219744	10478
Rag1_R4_h2_centromere	Class_I|LTR|Ty3/gypsy|non-chromovirus|OTA|Athila	217261	229318	12058
Rag1_R4_h2_centromere	Class_I|LTR|Ty3/gypsy|non-chromovirus|OTA|Athila	239479	253096	13618
Rag1_R4_h2_centromere	Class_I|LTR|Ty3/gypsy|non-chromovirus|OTA|Athila	248678	260210	11533
Rag1_R4_h2_centromere	Class_I|LTR|Ty3/gypsy|non-chromovirus|OTA|Athila	258129	268284	10156
Rag1_R4_h2_centromere	Class_I|LTR|Ty3/gypsy|non-chromovirus|OTA|Athila	338729	352347	13619
Rag1_R4_h2_centromere	Class_I|LTR|Ty3/gypsy|non-chromovirus|OTA|Athila	374047	385803	11757
Rag1_R4_h2_centromere	Class_I|LTR|Ty3/gypsy|non-chromovirus|OTA|Athila	396546	408940	12395
Rag1_R4_h2_centromere	Class_I|LTR|Ty3/gypsy|non-chromovirus|OTA|Athila	458786	460336	1551
Rag1_R4_h2_centromere	Class_I|LTR|Ty3/gypsy|non-chromovirus|OTA|Athila	493169	496522	3354
Rag1_R4_h2_centromere	Class_I|LTR|Ty3/gypsy|non-chromovirus|OTA|Athila	521051	531587	10537
Rag1_R4_h2_centromere	Class_I|LTR|Ty3/gypsy|non-chromovirus|OTA|Athila	567620	578450	10831
Rag1_R4_h2_centromere	Class_I|LTR|Ty3/gypsy|non-chromovirus|OTA|Athila	579067	590440	11374
Rag1_R4_h2_centromere	Class_I|LTR|Ty3/gypsy|non-chromovirus|OTA|Athila	665061	668390	3330
Rag1_R4_h2_centromere	Class_I|LTR|Ty3/gypsy|non-chromovirus|OTA|Athila	695710	700794	5085
Rag1_R4_h2_centromere	Class_I|LTR|Ty3/gypsy|non-chromovirus|OTA|Athila	738082	752276	14195
Rag1_R4_h2_centromere	Class_I|LTR|Ty3/gypsy|non-chromovirus|OTA|Athila	752378	766445	14068
Rag1_R4_h2_centromere	Class_I|LTR|Ty3/gypsy|non-chromovirus|OTA|Athila	796427	810052	13626
Rag1_R4_h2_centromere	Class_I|LTR|Ty3/gypsy|non-chromovirus|OTA|Athila	826753	840200	13448
Rag1_R4_h2_centromere	Class_I|LTR|Ty3/gypsy|non-chromovirus|OTA|Athila	845520	856958	11439
Rag1_R4_h2_centromere	Class_I|LTR|Ty3/gypsy|non-chromovirus|OTA|Athila	870588	875341	4754
Rag1_R4_h2_centromere	Class_I|LTR|Ty3/gypsy|non-chromovirus|OTA|Athila	896094	898526	2433
Rag1_R4_h2_centromere	Class_I|LTR|Ty3/gypsy|non-chromovirus|OTA|Athila	903089	905035	1947
Rag1_R4_h2_centromere	Class_I|LTR|Ty3/gypsy|non-chromovirus|OTA|Athila	920611	922161	1551
Rag1_R4_h2_centromere	Class_I|LTR|Ty3/gypsy|non-chromovirus|OTA|Athila	927076	929022	1947
Rag1_R4_h2_centromere	Class_I|LTR|Ty3/gypsy|non-chromovirus|OTA|Athila	950056	953430	3375
Rag1_R4_h2_centromere	Class_I|LTR|Ty3/gypsy|non-chromovirus|OTA|Athila	971215	974591	3377
Rag1_R4_h2_centromere	Class_I|LTR|Ty3/gypsy|non-chromovirus|OTA|Athila	1000509	1015376	14868
Rag1_R4_h2_centromere	Class_I|LTR|Ty3/gypsy|non-chromovirus|OTA|Athila	1013050	1026995	13946
Rag1_R4_h2_centromere	Class_I|LTR|Ty3/gypsy|non-chromovirus|OTA|Athila	1052097	1063327	11231
Rag1_R4_h2_centromere	Class_I|LTR|Ty3/gypsy|non-chromovirus|OTA|Athila	1069088	1084968	15881
Rag1_R4_h2_centromere	Class_I|LTR|Ty3/gypsy|non-chromovirus|OTA|Athila	1114766	1117956	3191
Rag1_R4_h2_centromere	Class_I|LTR|Ty3/gypsy|non-chromovirus|OTA|Athila	1195430	1200477	5048
Rag1_R4_h2_centromere	Class_I|LTR|Ty3/gypsy|non-chromovirus|OTA|Athila	1239013	1254527	15515
Rag1_R4_h2_centromere	Class_I|LTR|Ty3/gypsy|non-chromovirus|OTA|Athila	1278598	1294700	16103
Rag1_R4_h2_centromere	Class_I|LTR|Ty3/gypsy|non-chromovirus|OTA|Athila	1360477	1375462	14986
Rag1_R4_h2_centromere	Class_I|LTR|Ty3/gypsy|non-chromovirus|OTA|Athila	1371053	1384926	13874
Rag1_R4_h2_centromere	Class_I|LTR|Ty3/gypsy|non-chromovirus|OTA|Athila	1406569	1408230	1662
Rag1_R4_h2_centromere	Class_I|LTR|Ty3/gypsy|non-chromovirus|OTA|Athila	1416474	1417676	1203
Rag1_R4_h2_centromere	Class_I|LTR|Ty3/gypsy|non-chromovirus|OTA|Athila	1422888	1424823	1936
Rag1_R4_h2_centromere	Class_I|LTR|Ty3/gypsy|non-chromovirus|OTA|Athila	1432691	1439238	6548
Rag1_R4_h2_centromere	Class_I|LTR|Ty3/gypsy|non-chromovirus|OTA|Athila	1446496	1449769	3274
Rag1_R4_h2_centromere	Class_I|LTR|Ty3/gypsy|non-chromovirus|OTA|Athila	1461469	1469029	7561
Rag1_R4_h2_centromere	Class_I|LTR|Ty3/gypsy|non-chromovirus|OTA|Athila	1472266	1477340	5075
Rag1_R4_h2_centromere	Class_I|LTR|Ty3/gypsy|non-chromovirus|OTA|Athila	1496088	1506267	10180
Rag1_R4_h2_centromere	Class_I|LTR|Ty3/gypsy|non-chromovirus|OTA|Athila	1530764	1544310	13547
Rag1_R4_h2_centromere	Class_I|LTR|Ty3/gypsy|non-chromovirus|OTA|Athila	1551908	1553218	1311
Rag1_R4_h2_centromere	Class_I|LTR|Ty3/gypsy|non-chromovirus|OTA|Athila	1566800	1571532	4733
Rag1_R4_h2_centromere	Class_I|LTR|Ty3/gypsy|non-chromovirus|OTA|Athila	1582731	1586108	3378
Rag1_R4_h2_centromere	Class_I|LTR|Ty3/gypsy|non-chromovirus|OTA|Athila	1635681	1650346	14666
Rag1_R4_h2_centromere	Class_I|LTR|Ty3/gypsy|non-chromovirus|OTA|Athila	1650388	1660236	9849
Rag1_R4_h2_centromere	Class_I|LTR|Ty3/gypsy|non-chromovirus|OTA|Athila	1676186	1682157	5972
Rag1_R4_h2_centromere	Class_I|LTR|Ty3/gypsy|non-chromovirus|OTA|Athila	1707902	1709119	1218
Rag1_R4_h2_centromere	Class_I|LTR|Ty3/gypsy|non-chromovirus|OTA|Athila	1727691	1733662	5972
Rag1_R4_h2_centromere	Class_I|LTR|Ty3/gypsy|non-chromovirus|OTA|Athila	1737996	1739213	1218
Rag1_R4_h2_centromere	Class_I|LTR|Ty3/gypsy|non-chromovirus|OTA|Athila	1752802	1765902	13101
Rag1_R4_h2_centromere	Class_I|LTR|Ty3/gypsy|non-chromovirus|OTA|Athila	1764552	1778384	13833
Rag1_R4_h2_centromere	Class_I|LTR|Ty3/gypsy|non-chromovirus|OTA|Athila	1810505	1813738	3234
Rag1_R4_h2_centromere	Class_I|LTR|Ty3/gypsy|non-chromovirus|OTA|Athila	1816243	1817904	1662
Rag1_R4_h2_centromere	Class_I|LTR|Ty3/gypsy|non-chromovirus|OTA|Athila	1824485	1825834	1350
Rag1_R4_h2_centromere	Class_I|LTR|Ty3/gypsy|non-chromovirus|OTA|Athila	1827652	1837810	10159
Rag1_R4_h2_centromere	Class_I|LTR|Ty3/gypsy|non-chromovirus|OTA|Athila	1841696	1854792	13097
Rag1_R4_h2_centromere	Class_I|LTR|Ty3/gypsy|non-chromovirus|OTA|Athila	1987075	1989504	2430
Rag1_R4_h2_centromere	Class_I|LTR|Ty3/gypsy|non-chromovirus|OTA|Athila	1992507	1994420	1914
Rag1_R4_h2_centromere	Class_I|LTR|Ty3/gypsy|non-chromovirus|OTA|Athila	1999586	2015545	15960
Rag1_R4_h2_centromere	Class_I|LTR|Ty3/gypsy|non-chromovirus|OTA|Athila	2029887	2031101	1215
Rag1_R4_h2_centromere	Class_I|LTR|Ty3/gypsy|non-chromovirus|OTA|Athila	2038874	2041060	2187
Rag1_R4_h2_centromere	Class_I|LTR|Ty3/gypsy|non-chromovirus|OTA|Athila	2048327	2051704	3378
Rag1_R4_h2_centromere	Class_I|LTR|Ty3/gypsy|non-chromovirus|OTA|Athila	2069947	2083946	14000
Rag1_R4_h2_centromere	Class_I|LTR|Ty3/gypsy|non-chromovirus|OTA|Athila	2089290	2102846	13557
Rag1_R4_h2_centromere	Class_I|LTR|Ty3/gypsy|non-chromovirus|OTA|Athila	2104361	2121612	17252
Rag1_R4_h2_centromere	Class_I|LTR|Ty3/gypsy|non-chromovirus|OTA|Athila	2122705	2139859	17155
Rag1_R4_h2_centromere	Class_I|LTR|Ty3/gypsy|non-chromovirus|OTA|Athila	2134271	2149306	15036
Rag1_S1_centromere	Class_I|LTR|Ty3/gypsy|non-chromovirus|OTA|Athila	146831	156714	9884
Rag1_S1_centromere	Class_I|LTR|Ty3/gypsy|non-chromovirus|OTA|Athila	327154	340979	13826
Rag1_S1_centromere	Class_I|LTR|Ty3/gypsy|non-chromovirus|OTA|Athila	468364	478124	9761
Rag1_S1_centromere	Class_I|LTR|Ty3/gypsy|non-chromovirus|OTA|Athila	489926	503671	13746
Rag1_S1_centromere	Class_I|LTR|Ty3/gypsy|non-chromovirus|OTA|Athila	546292	547506	1215
Rag1_S1_centromere	Class_I|LTR|Ty3/gypsy|non-chromovirus|OTA|Athila	557438	559278	1841
Rag1_S1_centromere	Class_I|LTR|Ty3/gypsy|non-chromovirus|OTA|Athila	809289	819698	10410
Rag1_S1_centromere	Class_I|LTR|Ty3/gypsy|non-chromovirus|OTA|Athila	870437	875506	5070
Rag1_S1_centromere	Class_I|LTR|Ty3/gypsy|non-chromovirus|OTA|Athila	876325	879702	3378
Rag1_S1_centromere	Class_I|LTR|Ty3/gypsy|non-chromovirus|OTA|Athila	884221	901261	17041
Rag1_S1_centromere	Class_I|LTR|Ty3/gypsy|non-chromovirus|OTA|Athila	935160	937589	2430
Rag1_S1_centromere	Class_I|LTR|Ty3/gypsy|non-chromovirus|OTA|Athila	948167	950104	1938
Rag1_S1_centromere	Class_I|LTR|Ty3/gypsy|non-chromovirus|OTA|Athila	961678	965037	3360
Rag1_S1_centromere	Class_I|LTR|Ty3/gypsy|non-chromovirus|OTA|Athila	992212	1006468	14257
Rag1_S1_centromere	Class_I|LTR|Ty3/gypsy|non-chromovirus|OTA|Athila	1021225	1031499	10275
Rag1_S1_centromere	Class_I|LTR|Ty3/gypsy|non-chromovirus|OTA|Athila	1031859	1045842	13984
Rag1_S1_centromere	Class_I|LTR|Ty3/gypsy|non-chromovirus|OTA|Athila	1049606	1051000	1395
Rag1_S1_centromere	Class_I|LTR|Ty3/gypsy|non-chromovirus|OTA|Athila	1055062	1068519	13458
Rag1_S1_centromere	Class_I|LTR|Ty3/gypsy|non-chromovirus|OTA|Athila	1071373	1085169	13797
Rag1_S1_centromere	Class_I|LTR|Ty3/gypsy|non-chromovirus|OTA|Athila	1080975	1091784	10810
Rag1_S1_centromere	Class_I|LTR|Ty3/gypsy|non-chromovirus|OTA|Athila	1091788	1103876	12089
Rag1_S1_centromere	Class_I|LTR|Ty3/gypsy|non-chromovirus|OTA|Athila	1107459	1124826	17368
Rag1_S1_centromere	Class_I|LTR|Ty3/gypsy|non-chromovirus|OTA|Athila	1124948	1127377	2430
Rag1_S1_centromere	Class_I|LTR|Ty3/gypsy|non-chromovirus|OTA|Athila	1128152	1141660	13509
Rag1_S1_centromere	Class_I|LTR|Ty3/gypsy|non-chromovirus|OTA|Athila	1144459	1164360	19902
Rag1_S1_centromere	Class_I|LTR|Ty3/gypsy|non-chromovirus|OTA|Athila	1169235	1170881	1647
Rag1_S1_centromere	Class_I|LTR|Ty3/gypsy|non-chromovirus|OTA|Athila	1170882	1184335	13454
Rag1_S1_centromere	Class_I|LTR|Ty3/gypsy|non-chromovirus|OTA|Athila	1198513	1207774	9262
Rag1_S1_centromere	Class_I|LTR|Ty3/gypsy|non-chromovirus|OTA|Athila	1207775	1210926	3152
Rag1_S1_centromere	Class_I|LTR|Ty3/gypsy|non-chromovirus|OTA|Athila	1213194	1215032	1839
Rag1_S1_centromere	Class_I|LTR|Ty3/gypsy|non-chromovirus|OTA|Athila	1219172	1229254	10083
Rag1_S1_centromere	Class_I|LTR|Ty3/gypsy|non-chromovirus|OTA|Athila	1255587	1258964	3378
Rag1_S1_centromere	Class_I|LTR|Ty3/gypsy|non-chromovirus|OTA|Athila	1284708	1288535	3828
Rag1_S1_centromere	Class_I|LTR|Ty3/gypsy|non-chromovirus|OTA|Athila	1306986	1321875	14890
Rag1_S1_centromere	Class_I|LTR|Ty3/gypsy|non-chromovirus|OTA|Athila	1316305	1331845	15541
Rag1_S1_centromere	Class_I|LTR|Ty3/gypsy|non-chromovirus|OTA|Athila	1332819	1336196	3378
Rag1_S1_centromere	Class_I|LTR|Ty3/gypsy|non-chromovirus|OTA|Athila	1338094	1351956	13863
Rag1_S1_centromere	Class_I|LTR|Ty3/gypsy|non-chromovirus|OTA|Athila	1357124	1366394	9271
Rag1_S1_centromere	Class_I|LTR|Ty3/gypsy|non-chromovirus|OTA|Athila	1415601	1422597	6997
Rag1_S1_centromere	Class_I|LTR|Ty3/gypsy|non-chromovirus|OTA|Athila	1443447	1444799	1353
Rag1_S1_centromere	Class_I|LTR|Ty3/gypsy|non-chromovirus|OTA|Athila	1446476	1448377	1902
Rag1_S1_centromere	Class_I|LTR|Ty3/gypsy|non-chromovirus|OTA|Athila	1457803	1472683	14881
Rag1_S1_centromere	Class_I|LTR|Ty3/gypsy|non-chromovirus|OTA|Athila	1478068	1490876	12809
Rag1_S1_centromere	Class_I|LTR|Ty3/gypsy|non-chromovirus|OTA|Athila	1487989	1501820	13832
Rag1_S1_centromere	Class_I|LTR|Ty3/gypsy|non-chromovirus|OTA|Athila	1519619	1531523	11905
Rag1_S1_centromere	Class_I|LTR|Ty3/gypsy|non-chromovirus|OTA|Athila	1558081	1563236	5156
Rag1_S1_centromere	Class_I|LTR|Ty3/gypsy|non-chromovirus|OTA|Athila	1565008	1579362	14355
Rag1_S1_centromere	Class_I|LTR|Ty3/gypsy|non-chromovirus|OTA|Athila	1574936	1588821	13886
Rag1_S1_centromere	Class_I|LTR|Ty3/gypsy|non-chromovirus|OTA|Athila	1592691	1606637	13947
Rag1_S1_centromere	Class_I|LTR|Ty3/gypsy|non-chromovirus|OTA|Athila	1606641	1618826	12186
Rag1_S1_centromere	Class_I|LTR|Ty3/gypsy|non-chromovirus|OTA|Athila	1627893	1630817	2925
Rag1_S1_centromere	Class_I|LTR|Ty3/gypsy|non-chromovirus|OTA|Athila	1632389	1645924	13536
Rag1_S1_centromere	Class_I|LTR|Ty3/gypsy|non-chromovirus|OTA|Athila	1677804	1679330	1527
Rag1_S1_centromere	Class_I|LTR|Ty3/gypsy|non-chromovirus|OTA|Athila	1679523	1681184	1662
Rag1_S1_centromere	Class_I|LTR|Ty3/gypsy|non-chromovirus|OTA|Athila	1700754	1715693	14940
Rag1_S1_centromere	Class_I|LTR|Ty3/gypsy|non-chromovirus|OTA|Athila	1714185	1727642	13458
Rag1_S1_centromere	Class_I|LTR|Ty3/gypsy|non-chromovirus|OTA|Athila	1733369	1749039	15671
Rag1_S1_centromere	Class_I|LTR|Ty3/gypsy|non-chromovirus|OTA|Athila	1749040	1750508	1469
Rag1_S1_centromere	Class_I|LTR|Ty3/gypsy|non-chromovirus|OTA|Athila	1753401	1763355	9955
Rag1_S1_centromere	Class_I|LTR|Ty3/gypsy|non-chromovirus|OTA|Athila	1761221	1774691	13471
Rag1_S1_centromere	Class_I|LTR|Ty3/gypsy|non-chromovirus|OTA|Athila	1823934	1826099	2166
Rag1_S1_centromere	Class_I|LTR|Ty3/gypsy|non-chromovirus|OTA|Athila	1857401	1871319	13919
Rag1_S1_centromere	Class_I|LTR|Ty3/gypsy|non-chromovirus|OTA|Athila	1876351	1889800	13450
Rag1_S1_centromere	Class_I|LTR|Ty3/gypsy|non-chromovirus|OTA|Athila	1900178	1913627	13450
Rag1_S1_centromere	Class_I|LTR|Ty3/gypsy|non-chromovirus|OTA|Athila	1909227	1922296	13070
Rag1_S1_centromere	Class_I|LTR|Ty3/gypsy|non-chromovirus|OTA|Athila	1922428	1927515	5088
Rag1_S1_centromere	Class_I|LTR|Ty3/gypsy|non-chromovirus|OTA|Athila	1947149	1959259	12111
Rag1_S1_centromere	Class_I|LTR|Ty3/gypsy|non-chromovirus|OTA|Athila	1972399	1977159	4761
Rag1_S1_centromere	Class_I|LTR|Ty3/gypsy|non-chromovirus|OTA|Athila	1998796	2001225	2430
Rag1_S1_centromere	Class_I|LTR|Ty3/gypsy|non-chromovirus|OTA|Athila	2009658	2011597	1940
Rag1_S1_centromere	Class_I|LTR|Ty3/gypsy|non-chromovirus|OTA|Athila	2022102	2035968	13867
Rag1_S1_centromere	Class_I|LTR|Ty3/gypsy|non-chromovirus|OTA|Athila	2062054	2067114	5061
Rag1_S1_centromere	Class_I|LTR|Ty3/gypsy|non-chromovirus|OTA|Athila	2067077	2068711	1635
Rag1_S1_centromere	Class_I|LTR|Ty3/gypsy|non-chromovirus|OTA|Athila	2100897	2104130	3234
Rag1_S1_centromere	Class_I|LTR|Ty3/gypsy|non-chromovirus|OTA|Athila	2108494	2110005	1512
Rag1_S1_centromere	Class_I|LTR|Ty3/gypsy|non-chromovirus|OTA|Athila	2116483	2120055	3573
Rag1_S1_centromere	Class_I|LTR|Ty3/gypsy|non-chromovirus|OTA|Athila	2128572	2133641	5070
Rag1_S1_centromere	Class_I|LTR|Ty3/gypsy|non-chromovirus|OTA|Athila	2148571	2160328	11758
Rag1_S1_centromere	Class_I|LTR|Ty3/gypsy|non-chromovirus|OTA|Athila	2175493	2187433	11941
Rag1_S1_centromere	Class_I|LTR|Ty3/gypsy|non-chromovirus|OTA|Athila	2200961	2214889	13929
Rag1_S1_centromere	Class_I|LTR|Ty3/gypsy|non-chromovirus|OTA|Athila	2229093	2242154	13062
Rag1_S1_centromere	Class_I|LTR|Ty3/gypsy|non-chromovirus|OTA|Athila	2267068	2268728	1661
Rag1_S1_centromere	Class_I|LTR|Ty3/gypsy|non-chromovirus|OTA|Athila	2277693	2291521	13829
Rag1_S1_centromere	Class_I|LTR|Ty3/gypsy|non-chromovirus|OTA|Athila	2292936	2294445	1510
Rag1_S1_centromere	Class_I|LTR|Ty3/gypsy|non-chromovirus|OTA|Athila	2298757	2307402	8646
Rag1_S1_centromere	Class_I|LTR|Ty3/gypsy|non-chromovirus|OTA|Athila	2321207	2334252	13046
Rag1_S1_centromere	Class_I|LTR|Ty3/gypsy|non-chromovirus|OTA|Athila	2331113	2345035	13923
Rag1_S1_centromere	Class_I|LTR|Ty3/gypsy|non-chromovirus|OTA|Athila	2358976	2375907	16932
Rag1_S1_centromere	Class_I|LTR|Ty3/gypsy|non-chromovirus|OTA|Athila	2379648	2394000	14353
Rag1_S1_centromere	Class_I|LTR|Ty3/gypsy|non-chromovirus|OTA|Athila	2399776	2401431	1656
Rag1_S1_centromere	Class_I|LTR|Ty3/gypsy|non-chromovirus|OTA|Athila	2402458	2417496	15039
Rag1_S1_centromere	Class_I|LTR|Ty3/gypsy|non-chromovirus|OTA|Athila	2417589	2431023	13435
Rag1_S1_centromere	Class_I|LTR|Ty3/gypsy|non-chromovirus|OTA|Athila	2452575	2464576	12002
Rag1_S1_centromere	Class_I|LTR|Ty3/gypsy|non-chromovirus|OTA|Athila	2465304	2468633	3330
Rag1_S1_centromere	Class_I|LTR|Ty3/gypsy|non-chromovirus|OTA|Athila	2479233	2484322	5090
Rag1_S1_centromere	Class_I|LTR|Ty3/gypsy|non-chromovirus|OTA|Athila	2541311	2552998	11688
Rag1_S1_centromere	Class_I|LTR|Ty3/gypsy|non-chromovirus|OTA|Athila	2575600	2577140	1541
Rag1_S1_centromere	Class_I|LTR|Ty3/gypsy|non-chromovirus|OTA|Athila	2719825	2724912	5088
Rag1_S1_centromere	Class_I|LTR|Ty3/gypsy|non-chromovirus|OTA|Athila	2725573	2733303	7731
Rag1_S1_centromere	Class_I|LTR|Ty3/gypsy|non-chromovirus|OTA|Athila	2899052	2902381	3330
Rag1_S1_centromere	Class_I|LTR|Ty3/gypsy|non-chromovirus|OTA|Athila	2930469	2935139	4671
Rag1_S1_centromere	Class_I|LTR|Ty3/gypsy|non-chromovirus|OTA|Athila	3180779	3182305	1527
Rag1_S1_centromere	Class_I|LTR|Ty3/gypsy|non-chromovirus|OTA|Athila	3454527	3458343	3817
Rag1_S1_centromere	Class_I|LTR|Ty3/gypsy|non-chromovirus|OTA|Athila	3482188	3483441	1254
Rag1_S1_centromere	Class_I|LTR|Ty3/gypsy|non-chromovirus|OTA|Athila	3603888	3605772	1885
Rag1_S1_centromere	Class_I|LTR|Ty3/gypsy|non-chromovirus|OTA|Athila	3608153	3610540	2388
Rag1_S1_centromere	Class_I|LTR|Ty3/gypsy|non-chromovirus|OTA|Athila	3850576	3862586	12011
Rag1_S1_centromere	Class_I|LTR|Ty3/gypsy|non-chromovirus|OTA|Athila	3859848	3869817	9970
Rag1_S1_centromere	Class_I|LTR|Ty3/gypsy|non-chromovirus|OTA|Athila	3871762	3875136	3375
Rag1_S1_centromere	Class_I|LTR|Ty3/gypsy|non-chromovirus|OTA|Athila	3882272	3895853	13582
Rag1_S1_centromere	Class_I|LTR|Ty3/gypsy|non-chromovirus|OTA|Athila	3896033	3901121	5089
Rag1_S1_centromere	Class_I|LTR|Ty3/gypsy|non-chromovirus|OTA|Athila	3906010	3921349	15340
Rag1_S1_centromere	Class_I|LTR|Ty3/gypsy|non-chromovirus|OTA|Athila	3915767	3930651	14885
Rag1_S1_centromere	Class_I|LTR|Ty3/gypsy|non-chromovirus|OTA|Athila	3946866	3947753	888
Rag1_S1_centromere	Class_I|LTR|Ty3/gypsy|non-chromovirus|OTA|Athila	3947759	3961686	13928
Rag1_S1_centromere	Class_I|LTR|Ty3/gypsy|non-chromovirus|OTA|Athila	3957239	3966145	8907
Rag1_S1_centromere	Class_I|LTR|Ty3/gypsy|non-chromovirus|OTA|Athila	3968982	3982955	13974
Rag1_S1_centromere	Class_I|LTR|Ty3/gypsy|non-chromovirus|OTA|Athila	3981602	3993047	11446
Rag1_S1_centromere	Class_I|LTR|Ty3/gypsy|non-chromovirus|OTA|Athila	3990944	4004363	13420
Rag1_S1_centromere	Class_I|LTR|Ty3/gypsy|non-chromovirus|OTA|Athila	4008862	4022692	13831
Rag1_S1_centromere	Class_I|LTR|Ty3/gypsy|non-chromovirus|OTA|Athila	4026902	4040043	13142
Rag1_S1_centromere	Class_I|LTR|Ty3/gypsy|non-chromovirus|OTA|Athila	4045459	4046352	894
Rag1_S1_centromere	Class_I|LTR|Ty3/gypsy|non-chromovirus|OTA|Athila	4052185	4071465	19281
Rag1_S1_centromere	Class_I|LTR|Ty3/gypsy|non-chromovirus|OTA|Athila	4078905	4092364	13460
Rag1_S1_centromere	Class_I|LTR|Ty3/gypsy|non-chromovirus|OTA|Athila	4096252	4099275	3024
Rag1_S1_centromere	Class_I|LTR|Ty3/gypsy|non-chromovirus|OTA|Athila	4110679	4120156	9478
Rag1_S1_centromere	Class_I|LTR|Ty3/gypsy|non-chromovirus|OTA|Athila	4124937	4137256	12320
Rag1_S1_centromere	Class_I|LTR|Ty3/gypsy|non-chromovirus|OTA|Athila	4143694	4148791	5098
Rag1_S1_centromere	Class_I|LTR|Ty3/gypsy|non-chromovirus|OTA|Athila	4163482	4165134	1653
Rag1_S1_centromere	Class_I|LTR|Ty3/gypsy|non-chromovirus|OTA|Athila	4178589	4180250	1662
Rag1_S1_centromere	Class_I|LTR|Ty3/gypsy|non-chromovirus|OTA|Athila	4182796	4186029	3234
Rag1_S1_centromere	Class_I|LTR|Ty3/gypsy|non-chromovirus|OTA|Athila	4201410	4215474	14065
Rag1_S1_centromere	Class_I|LTR|Ty3/gypsy|non-chromovirus|OTA|Athila	4214200	4226229	12030
Rag1_S1_centromere	Class_I|LTR|Ty3/gypsy|non-chromovirus|OTA|Athila	4236364	4247850	11487
Rag1_S1_centromere	Class_I|LTR|Ty3/gypsy|non-chromovirus|OTA|Athila	4260682	4273598	12917
Rag1_S1_centromere	Class_I|LTR|Ty3/gypsy|non-chromovirus|OTA|Athila	4301348	4313034	11687
Rag1_S1_centromere	Class_I|LTR|Ty3/gypsy|non-chromovirus|OTA|Athila	4329103	4331020	1918
Rag1_S1_centromere	Class_I|LTR|Ty3/gypsy|non-chromovirus|OTA|Athila	4474600	4476090	1491
Rag1_S1_centromere	Class_I|LTR|Ty3/gypsy|non-chromovirus|OTA|Athila	4504153	4516309	12157
Rag1_S2_centromere	CANR4	775093	785258	10166
Rag1_S2_centromere	CANR4	816102	842799	26698
Rag1_S2_centromere	CANR4	848952	854353	5402
Rag1_S2_centromere	CANR4	891324	896449	5126
Rag1_S2_centromere	CANR4	954460	960061	5602
Rag1_S2_centromere	CANR4	963686	969329	5644
Rag1_S2_centromere	CANR4	1110120	1119311	9192
Rag1_S2_centromere	CANR4	1187984	1202372	14389
Rag1_S2_centromere	CANR4	1220586	1273294	52709
Rag1_S2_centromere	CANR4	1300521	1313320	12800
Rag1_S2_centromere	CANR4	1322403	1333503	11101
Rag1_S2_centromere	CANR4	1354568	1378565	23998
Rag1_S2_centromere	CANR4	1379085	1394550	15466
Rag1_S2_centromere	CANR4	1415321	1433525	18205
Rag1_S2_centromere	CANR4	1457812	1469082	11271
Rag1_S2_centromere	CANR4	1470662	1534715	64054
Rag1_S2_centromere	CANR4	1540652	1546658	6007
Rag1_S2_centromere	CANR4	1577376	1626823	49448
Rag1_S2_centromere	CANR4	1629561	1649956	20396
Rag1_S2_centromere	CANR4	1656494	1673423	16930
Rag1_S2_centromere	CANR4	1689177	1698325	9149
Rag1_S2_centromere	CANR4	1844380	1873558	29179
Rag1_S2_centromere	CANR4	1912718	1932619	19902
Rag1_S2_centromere	CANR4	1965965	1979077	13113
Rag1_S2_centromere	CANR4	1997100	2011374	14275
Rag1_S2_centromere	CANR4	2013638	2040978	27341
Rag1_S2_centromere	CANR4	2142851	2152733	9883
Rag1_S2_centromere	CANR4	2156806	2168986	12181
Rag1_S2_centromere	CANR4	2205636	2221743	16108
Rag1_S2_centromere	CANR4	2223056	2228514	5459
Rag1_S2_centromere	CANR4	2266324	2281024	14701
Rag1_S2_centromere	CANR4	2288324	2299784	11461
Rag1_S2_centromere	CANR4	2302916	2309857	6942
Rag1_S2_centromere	CANR4	2345843	2356036	10194
Rag1_S2_centromere	CANR4	2393897	2403927	10031
Rag1_S2_centromere	CANR4	2444193	2455648	11456
Rag1_S2_centromere	CANR4	2470326	2482871	12546
Rag1_S2_centromere	CANR4	2485788	2499845	14058
Rag1_S2_centromere	CANR4	2507840	2530199	22360
Rag1_S2_centromere	CANR4	2549582	2560705	11124
Rag1_S2_centromere	CANR4	2570273	2579290	9018
Rag1_S2_centromere	CANR4	2585419	2607910	22492
Rag1_S2_centromere	CANR4	2622503	2628869	6367
Rag1_S2_centromere	CANR4	2636814	2648183	11370
Rag1_S2_centromere	CANR4	2676454	2726969	50516
Rag1_S2_centromere	CANR4	2730100	2736550	6451
Rag1_S2_centromere	CANR4	2749675	2762303	12629
Rag1_S2_centromere	CANR4	2809514	2860774	51261
Rag1_S2_centromere	CANR4	2869572	2884862	15291
Rag1_S2_centromere	CANR4	2891988	2902663	10676
Rag1_S2_centromere	CANR4	2968655	2982624	13970
Rag1_S2_centromere	CANR4	2982978	2991754	8777
Rag1_S2_centromere	CANR4	3005357	3020456	15100
Rag1_S2_centromere	CANR4	3037388	3042580	5193
Rag1_S2_centromere	CANR4	3078857	3091487	12631
Rag1_S2_centromere	CANR4	3095530	3123502	27973
Rag1_S2_centromere	CANR4	3127986	3139028	11043
Rag1_S2_centromere	CANR4	3208943	3230481	21539
Rag1_S2_centromere	CANR4	3238173	3273894	35722
Rag1_S2_centromere	CANR4	3340102	3349909	9808
Rag1_S2_centromere	CANR4	3354674	3367800	13127
Rag1_S2_centromere	CANR4	3377949	3394704	16756
Rag1_S2_centromere	CANR4	3413917	3424346	10430
Rag1_S2_centromere	CANR4	3437696	3449617	11922
Rag1_S2_centromere	CANR4	3460739	3472084	11346
Rag1_S2_centromere	CANR4	3475070	3499261	24192
Rag1_S2_centromere	CANR4	3501304	3519485	18182
Rag1_S2_centromere	CANR4	3519956	3535154	15199
Rag1_S2_centromere	CANR4	3553002	3571115	18114
Rag1_S2_centromere	CANR4	3637165	3645728	8564
Rag1_S2_centromere	CANR4	3664192	3680599	16408
Rag1_S2_centromere	CANR4	3699701	3711025	11325
Rag1_S2_centromere	CANR4	3714283	3749087	34805
Rag1_S2_centromere	CANR4	3750978	3785658	34681
Rag1_S2_centromere	CANR4	3862782	3871714	8933
Rag1_S2_centromere	CANR4	3941988	3952178	10191
Rag1_S2_centromere	CANR4	3961597	3967272	5676
Rag1_S2_centromere	CANR4	4036840	4055178	18339
Rag1_S2_centromere	CANR4	4111771	4121127	9357
Rag1_S2_centromere	CANR4	4123746	4157182	33437
Rag1_S2_centromere	CANR4	4161305	4185634	24330
Rag1_S2_centromere	CANR4	4201343	4206911	5569
Rag1_S2_centromere	CANR4	4356514	4371927	15414
Rag1_S2_centromere	CANR4	4427821	4437366	9546
Rag1_S2_centromere	CANR4	4463243	4485764	22522
Rag1_S2_centromere	CANR4	4491919	4503881	11963
Rag1_S2_centromere	CANR4	4514421	4520210	5790
Rag1_S2_centromere	CANR4	4525121	4532499	7379
Rag1_S2_centromere	CANR4	4539679	4547547	7869
Rag1_S2_centromere	CANR4	4570913	4582171	11259
Rag1_S2_centromere	CANR4	4589746	4601302	11557
Rag1_S2_centromere	CANR4	4606362	4624178	17817
Rag1_S2_centromere	CANR4	4664029	4679857	15829
Rag1_S2_centromere	CANR4	4754591	4778788	24198
Rag1_S2_centromere	CANR4	4860395	4868171	7777
Rag1_S2_centromere	CANR4	4906536	4919031	12496
Rag1_S2_centromere	CANR4	4968583	4974672	6090
Rag1_S2_centromere	Class_I|LTR|Ty3/gypsy|non-chromovirus|OTA|Athila	165500	174584	9085
Rag1_S2_centromere	Class_I|LTR|Ty3/gypsy|non-chromovirus|OTA|Athila	387759	403685	15927
Rag1_S2_centromere	Class_I|LTR|Ty3/gypsy|non-chromovirus|OTA|Athila	418426	425999	7574
Rag1_S2_centromere	Class_I|LTR|Ty3/gypsy|non-chromovirus|OTA|Athila	421545	432399	10855
Rag1_S2_centromere	Class_I|LTR|Ty3/gypsy|non-chromovirus|OTA|Athila	469740	481715	11976
Rag1_S2_centromere	Class_I|LTR|Ty3/gypsy|non-chromovirus|OTA|Athila	494919	496580	1662
Rag1_S2_centromere	Class_I|LTR|Ty3/gypsy|non-chromovirus|OTA|Athila	496610	511355	14746
Rag1_S2_centromere	Class_I|LTR|Ty3/gypsy|non-chromovirus|OTA|Athila	505781	521802	16022
Rag1_S2_centromere	Class_I|LTR|Ty3/gypsy|non-chromovirus|OTA|Athila	518152	526367	8216
Rag1_S2_centromere	Class_I|LTR|Ty3/gypsy|non-chromovirus|OTA|Athila	528385	529632	1248
Rag1_S2_centromere	Class_I|LTR|Ty3/gypsy|non-chromovirus|OTA|Athila	547409	549269	1861
Rag1_S2_centromere	Class_I|LTR|Ty3/gypsy|non-chromovirus|OTA|Athila	579254	581413	2160
Rag1_S2_centromere	Class_I|LTR|Ty3/gypsy|non-chromovirus|OTA|Athila	627301	628975	1675
Rag1_S2_centromere	Class_I|LTR|Ty3/gypsy|non-chromovirus|OTA|Athila	631399	639206	7808
Rag1_S2_centromere	Class_I|LTR|Ty3/gypsy|non-chromovirus|OTA|Athila	643191	645620	2430
Rag1_S2_centromere	Class_I|LTR|Ty3/gypsy|non-chromovirus|OTA|Athila	682782	685816	3035
Rag1_S2_centromere	Class_I|LTR|Ty3/gypsy|non-chromovirus|OTA|Athila	692634	694295	1662
Rag1_S2_centromere	Class_I|LTR|Ty3/gypsy|non-chromovirus|OTA|Athila	698678	700339	1662
Rag1_S2_centromere	Class_I|LTR|Ty3/gypsy|non-chromovirus|OTA|Athila	868798	881910	13113
Rag1_S2_centromere	Class_I|LTR|Ty3/gypsy|non-chromovirus|OTA|Athila	900620	913754	13135
Rag1_S2_centromere	Class_I|LTR|Ty3/gypsy|non-chromovirus|OTA|Athila	935607	944415	8809
Rag1_S2_centromere	Class_I|LTR|Ty3/gypsy|non-chromovirus|OTA|Athila	1714801	1722166	7366
Rag1_S2_centromere	Class_I|LTR|Ty3/gypsy|non-chromovirus|OTA|Athila	1747355	1757932	10578
Rag1_S2_centromere	Class_I|LTR|Ty3/gypsy|non-chromovirus|OTA|Athila	1937100	1944464	7365
Rag1_S2_centromere	Class_I|LTR|Ty3/gypsy|non-chromovirus|OTA|Athila	1979164	1994071	14908
Rag1_S2_centromere	Class_I|LTR|Ty3/gypsy|non-chromovirus|OTA|Athila	2187083	2198574	11492
Rag1_S2_centromere	Class_I|LTR|Ty3/gypsy|non-chromovirus|OTA|Athila	2311822	2323348	11527
Rag1_S2_centromere	Class_I|LTR|Ty3/gypsy|non-chromovirus|OTA|Athila	2455649	2467164	11516
Rag1_S2_centromere	Class_I|LTR|Ty3/gypsy|non-chromovirus|OTA|Athila	2610603	2617968	7366
Rag1_S2_centromere	Class_I|LTR|Ty3/gypsy|non-chromovirus|OTA|Athila	2650856	2658220	7365
Rag1_S2_centromere	Class_I|LTR|Ty3/gypsy|non-chromovirus|OTA|Athila	2796972	2808490	11519
Rag1_S2_centromere	Class_I|LTR|Ty3/gypsy|non-chromovirus|OTA|Athila	2902664	2914157	11494
Rag1_S2_centromere	Class_I|LTR|Ty3/gypsy|non-chromovirus|OTA|Athila	2991755	3005344	13590
Rag1_S2_centromere	Class_I|LTR|Ty3/gypsy|non-chromovirus|OTA|Athila	3282772	3296793	14022
Rag1_S2_centromere	Class_I|LTR|Ty3/gypsy|non-chromovirus|OTA|Athila	3879330	3892919	13590
Rag1_S2_centromere	Class_I|LTR|Ty3/gypsy|non-chromovirus|OTA|Athila	4680759	4694407	13649
Rag1_S2_centromere	Class_I|LTR|Ty3/gypsy|non-chromovirus|OTA|Athila	4813969	4817346	3378
Rag1_S2_centromere	Class_I|LTR|Ty3/gypsy|non-chromovirus|OTA|Athila	4833331	4834995	1665
Rag1_S2_centromere	Class_I|LTR|Ty3/gypsy|non-chromovirus|OTA|Athila	4848909	4850570	1662
Rag1_S2_centromere	Class_I|LTR|Ty3/gypsy|non-chromovirus|OTA|Athila	5031405	5045127	13723
Rag1_S2_centromere	Class_I|LTR|Ty3/gypsy|non-chromovirus|OTA|Athila	5151321	5152802	1482
Rag1_S2_centromere	Class_I|LTR|Ty3/gypsy|non-chromovirus|OTA|Athila	5203185	5213365	10181
Rag1_S2_centromere	Class_I|LTR|Ty3/gypsy|non-chromovirus|OTA|Athila	5237325	5251163	13839
Rag1_S2_centromere	Class_I|LTR|Ty3/gypsy|non-chromovirus|OTA|Athila	5375389	5389766	14378
Rag1_S2_centromere	Class_I|LTR|Ty3/gypsy|non-chromovirus|OTA|Athila	5421770	5425135	3366
Rag1_S2_centromere	Class_I|LTR|Ty3/gypsy|non-chromovirus|OTA|Athila	5728883	5729932	1050
Rag1_S2_centromere	Class_I|LTR|Ty3/gypsy|non-chromovirus|OTA|Athila	5743593	5745482	1890
Rag2_R3_centromere	CANR4	790357	814959	24603
Rag2_R3_centromere	CANR4	828432	1211355	382924
Rag2_R3_centromere	CANR4	1212566	1245478	32913
Rag2_R3_centromere	CANR4	1269290	1288441	19152
Rag2_R3_centromere	CANR4	1306499	1335504	29006
Rag2_R3_centromere	CANR4	1401309	1862632	461324
Rag2_R3_centromere	CANR4	1872485	1940703	68219
Rag2_R3_centromere	CANR4	1951994	2152761	200768
Rag2_R3_centromere	CANR4	2160305	2204422	44118
Rag2_R3_centromere	CANR4	2208749	2435868	227120
Rag2_R3_centromere	CANR4	2446384	2727813	281430
Rag2_R3_centromere	CANR4	2729456	2755239	25784
Rag2_R3_centromere	CANR4	2755755	2976485	220731
Rag2_R3_centromere	CANR4	2987576	3160645	173070
Rag2_R3_centromere	CANR4	3170135	3501389	331255
Rag2_R3_centromere	CANR4	3511782	3518620	6839
Rag2_R3_centromere	CANR4	3529613	3550530	20918
Rag2_R3_centromere	CANR4	3560552	3568436	7885
Rag2_R3_centromere	CANR4	3628795	3680651	51857
Rag2_R3_centromere	Class_I|LTR|Ty3/gypsy|non-chromovirus|OTA|Athila	161174	163065	1892
Rag2_R3_centromere	Class_I|LTR|Ty3/gypsy|non-chromovirus|OTA|Athila	164229	166120	1892
Rag2_R3_centromere	Class_I|LTR|Ty3/gypsy|non-chromovirus|OTA|Athila	213651	216876	3226
Rag2_R3_centromere	Class_I|LTR|Ty3/gypsy|non-chromovirus|OTA|Athila	264287	277235	12949
Rag2_R3_centromere	Class_I|LTR|Ty3/gypsy|non-chromovirus|OTA|Athila	312963	316298	3336
Rag2_R3_centromere	Class_I|LTR|Ty3/gypsy|non-chromovirus|OTA|Athila	574489	576643	2155
Rag2_R3_centromere	Class_I|LTR|Ty3/gypsy|non-chromovirus|OTA|Athila	599420	614248	14829
Rag2_R3_centromere	Class_I|LTR|Ty3/gypsy|non-chromovirus|OTA|Athila	645321	650050	4730
Rag2_R3_centromere	Class_I|LTR|Ty3/gypsy|non-chromovirus|OTA|Athila	662019	676356	14338
Rag2_R3_centromere	Class_I|LTR|Ty3/gypsy|non-chromovirus|OTA|Athila	681335	693381	12047
Rag2_R3_centromere	Class_I|LTR|Ty3/gypsy|non-chromovirus|OTA|Athila	711840	712973	1134
Rag2_R3_centromere	Class_I|LTR|Ty3/gypsy|non-chromovirus|OTA|Athila	758532	768734	10203
Rag2_R3_centromere	Class_I|LTR|Ty3/gypsy|non-chromovirus|OTA|Athila	814960	828431	13472
Rag2_R3_centromere	Class_I|LTR|Ty3/gypsy|non-chromovirus|OTA|Athila	1262074	1265451	3378
Rag2_R3_centromere	Class_I|LTR|Ty3/gypsy|non-chromovirus|OTA|Athila	1293300	1295132	1833
Rag2_R3_centromere	Class_I|LTR|Ty3/gypsy|non-chromovirus|OTA|Athila	1345251	1359115	13865
Rag2_R3_centromere	Class_I|LTR|Ty3/gypsy|non-chromovirus|OTA|Athila	1362185	1363561	1377
Rag2_R3_centromere	Class_I|LTR|Ty3/gypsy|non-chromovirus|OTA|Athila	1379066	1391043	11978
Rag2_R3_centromere	Class_I|LTR|Ty3/gypsy|non-chromovirus|OTA|Athila	2976425	2987942	11518
Rag2_R3_centromere	Class_I|LTR|Ty3/gypsy|non-chromovirus|OTA|Athila	3568956	3582847	13892
Rag2_R3_centromere	Class_I|LTR|Ty3/gypsy|non-chromovirus|OTA|Athila	3590378	3592335	1958
Rag2_R3_centromere	Class_I|LTR|Ty3/gypsy|non-chromovirus|OTA|Athila	3596412	3601490	5079
Rag2_R3_centromere	Class_I|LTR|Ty3/gypsy|non-chromovirus|OTA|Athila	3606226	3608163	1938
Rag2_R3_centromere	Class_I|LTR|Ty3/gypsy|non-chromovirus|OTA|Athila	3615237	3628794	13558
Rag2_R3_centromere	Class_I|LTR|Ty3/gypsy|non-chromovirus|OTA|Athila	3690419	3692579	2161
Rag2_R3_centromere	Class_I|LTR|Ty3/gypsy|non-chromovirus|OTA|Athila	3701697	3703628	1932
Rag2_R3_centromere	Class_I|LTR|Ty3/gypsy|non-chromovirus|OTA|Athila	3707315	3719164	11850
Rag2_R3_centromere	Class_I|LTR|Ty3/gypsy|non-chromovirus|OTA|Athila	3759994	3770577	10584
Rag2_R3_centromere	Class_I|LTR|Ty3/gypsy|non-chromovirus|OTA|Athila	3785492	3786775	1284
Rag2_R3_centromere	Class_I|LTR|Ty3/gypsy|non-chromovirus|OTA|Athila	3786781	3801168	14388
Rag2_R3_centromere	Class_I|LTR|Ty3/gypsy|non-chromovirus|OTA|Athila	3801174	3803259	2086
Rag2_R3_centromere	Class_I|LTR|Ty3/gypsy|non-chromovirus|OTA|Athila	3844588	3856771	12184
Rag2_R3_centromere	Class_I|LTR|Ty3/gypsy|non-chromovirus|OTA|Athila	3862809	3876283	13475
Rag2_R4_h1_centromere	CANR4	564340	573568	9229
Rag2_R4_h1_centromere	CANR4	582088	621527	39440
Rag2_R4_h1_centromere	CANR4	624790	705060	80271
Rag2_R4_h1_centromere	CANR4	707058	795637	88580
Rag2_R4_h1_centromere	CANR4	801204	882615	81412
Rag2_R4_h1_centromere	CANR4	885327	928802	43476
Rag2_R4_h1_centromere	CANR4	945025	1104413	159389
Rag2_R4_h1_centromere	CANR4	1127453	1223113	95661
Rag2_R4_h1_centromere	CANR4	1262751	1269628	6878
Rag2_R4_h1_centromere	CANR4	1272710	1311860	39151
Rag2_R4_h1_centromere	CANR4	1319142	1327952	8811
Rag2_R4_h1_centromere	CANR4	1339260	1401233	61974
Rag2_R4_h1_centromere	CANR4	1409531	1428078	18548
Rag2_R4_h1_centromere	CANR4	1440358	1472538	32181
Rag2_R4_h1_centromere	CANR4	1517560	1536201	18642
Rag2_R4_h1_centromere	CANR4	1547594	1565649	18056
Rag2_R4_h1_centromere	CANR4	1584260	1611342	27083
Rag2_R4_h1_centromere	CANR4	1626898	1643385	16488
Rag2_R4_h1_centromere	CANR4	1655481	1693399	37919
Rag2_R4_h1_centromere	CANR4	1703310	1745056	41747
Rag2_R4_h1_centromere	CANR4	1748619	1766429	17811
Rag2_R4_h1_centromere	CANR4	1789865	2013323	223459
Rag2_R4_h1_centromere	CANR4	2027882	2075456	47575
Rag2_R4_h1_centromere	CANR4	2085949	2103175	17227
Rag2_R4_h1_centromere	CANR4	2143978	2172925	28948
Rag2_R4_h1_centromere	CANR4	2175559	2184176	8618
Rag2_R4_h1_centromere	CANR4	2202123	2248883	46761
Rag2_R4_h1_centromere	CANR4	2263021	2288761	25741
Rag2_R4_h1_centromere	CANR4	2299415	2307290	7876
Rag2_R4_h1_centromere	CANR4	2321620	2391899	70280
Rag2_R4_h1_centromere	CANR4	2400191	2414573	14383
Rag2_R4_h1_centromere	CANR4	2433463	2539233	105771
Rag2_R4_h1_centromere	CANR4	2545124	2559087	13964
Rag2_R4_h1_centromere	CANR4	2593562	2612118	18557
Rag2_R4_h1_centromere	CANR4	2614733	2713499	98767
Rag2_R4_h1_centromere	CANR4	2727582	2742188	14607
Rag2_R4_h1_centromere	CANR4	2750225	2760754	10530
Rag2_R4_h1_centromere	CANR4	2761255	2775689	14435
Rag2_R4_h1_centromere	CANR4	2793182	2809567	16386
Rag2_R4_h1_centromere	CANR4	2819406	2841007	21602
Rag2_R4_h1_centromere	CANR4	2893796	2911805	18010
Rag2_R4_h1_centromere	CANR4	3037711	3106962	69252
Rag2_R4_h1_centromere	CANR4	3117523	3146686	29164
Rag2_R4_h1_centromere	CANR4	3147285	3153956	6672
Rag2_R4_h1_centromere	CANR4	3156211	3214212	58002
Rag2_R4_h1_centromere	CANR4	3220739	3236933	16195
Rag2_R4_h1_centromere	CANR4	3243458	3277801	34344
Rag2_R4_h1_centromere	CANR4	3288006	3303997	15992
Rag2_R4_h1_centromere	CANR4	3312094	3437308	125215
Rag2_R4_h1_centromere	CANR4	3454110	3460538	6429
Rag2_R4_h1_centromere	CANR4	3504690	3521386	16697
Rag2_R4_h1_centromere	CANR4	3527475	3572700	45226
Rag2_R4_h1_centromere	CANR4	3593270	3603443	10174
Rag2_R4_h1_centromere	CANR4	3605360	3652980	47621
Rag2_R4_h1_centromere	CANR4	3680837	3692875	12039
Rag2_R4_h1_centromere	CANR4	3747452	3753594	6143
Rag2_R4_h1_centromere	CANR4	3791001	3797698	6698
Rag2_R4_h1_centromere	Class_I|LTR|Ty3/gypsy|non-chromovirus|OTA|Athila	153432	167865	14434
Rag2_R4_h1_centromere	Class_I|LTR|Ty3/gypsy|non-chromovirus|OTA|Athila	245858	249718	3861
Rag2_R4_h1_centromere	Class_I|LTR|Ty3/gypsy|non-chromovirus|OTA|Athila	328524	340215	11692
Rag2_R4_h1_centromere	Class_I|LTR|Ty3/gypsy|non-chromovirus|OTA|Athila	435158	450952	15795
Rag2_R4_h1_centromere	Class_I|LTR|Ty3/gypsy|non-chromovirus|OTA|Athila	512286	526020	13735
Rag2_R4_h1_centromere	Class_I|LTR|Ty3/gypsy|non-chromovirus|OTA|Athila	1110334	1124297	13964
Rag2_R4_h1_centromere	Class_I|LTR|Ty3/gypsy|non-chromovirus|OTA|Athila	1249387	1262755	13369
Rag2_R4_h1_centromere	Class_I|LTR|Ty3/gypsy|non-chromovirus|OTA|Athila	1472539	1486977	14439
Rag2_R4_h1_centromere	Class_I|LTR|Ty3/gypsy|non-chromovirus|OTA|Athila	1503573	1517560	13988
Rag2_R4_h1_centromere	Class_I|LTR|Ty3/gypsy|non-chromovirus|OTA|Athila	1568322	1582748	14427
Rag2_R4_h1_centromere	Class_I|LTR|Ty3/gypsy|non-chromovirus|OTA|Athila	1612909	1626900	13992
Rag2_R4_h1_centromere	Class_I|LTR|Ty3/gypsy|non-chromovirus|OTA|Athila	1643371	1655479	12109
Rag2_R4_h1_centromere	Class_I|LTR|Ty3/gypsy|non-chromovirus|OTA|Athila	2124782	2127940	3159
Rag2_R4_h1_centromere	Class_I|LTR|Ty3/gypsy|non-chromovirus|OTA|Athila	2248884	2263034	14151
Rag2_R4_h1_centromere	Class_I|LTR|Ty3/gypsy|non-chromovirus|OTA|Athila	2307287	2321619	14333
Rag2_R4_h1_centromere	Class_I|LTR|Ty3/gypsy|non-chromovirus|OTA|Athila	2713500	2727581	14082
Rag2_R4_h1_centromere	Class_I|LTR|Ty3/gypsy|non-chromovirus|OTA|Athila	2863231	2883289	20059
Rag2_R4_h1_centromere	Class_I|LTR|Ty3/gypsy|non-chromovirus|OTA|Athila	2877698	2893795	16098
Rag2_R4_h1_centromere	Class_I|LTR|Ty3/gypsy|non-chromovirus|OTA|Athila	2936737	2938397	1661
Rag2_R4_h1_centromere	Class_I|LTR|Ty3/gypsy|non-chromovirus|OTA|Athila	2955455	2960506	5052
Rag2_R4_h1_centromere	Class_I|LTR|Ty3/gypsy|non-chromovirus|OTA|Athila	2960512	2973678	13167
Rag2_R4_h1_centromere	Class_I|LTR|Ty3/gypsy|non-chromovirus|OTA|Athila	2997049	3001770	4722
Rag2_R4_h1_centromere	Class_I|LTR|Ty3/gypsy|non-chromovirus|OTA|Athila	3001934	3015469	13536
Rag2_R4_h1_centromere	Class_I|LTR|Ty3/gypsy|non-chromovirus|OTA|Athila	3015470	3019140	3671
Rag2_R4_h1_centromere	Class_I|LTR|Ty3/gypsy|non-chromovirus|OTA|Athila	3437308	3446144	8837
Rag2_R4_h1_centromere	Class_I|LTR|Ty3/gypsy|non-chromovirus|OTA|Athila	3578489	3592282	13794
Rag2_R4_h1_centromere	Class_I|LTR|Ty3/gypsy|non-chromovirus|OTA|Athila	3652984	3670690	17707
Rag2_R4_h1_centromere	Class_I|LTR|Ty3/gypsy|non-chromovirus|OTA|Athila	3666240	3680189	13950
Rag2_R4_h1_centromere	Class_I|LTR|Ty3/gypsy|non-chromovirus|OTA|Athila	3820277	3822703	2427
Rag2_R4_h1_centromere	Class_I|LTR|Ty3/gypsy|non-chromovirus|OTA|Athila	3832523	3834405	1883
Rag2_R4_h1_centromere	Class_I|LTR|Ty3/gypsy|non-chromovirus|OTA|Athila	3857388	3859813	2426
Rag2_R4_h1_centromere	Class_I|LTR|Ty3/gypsy|non-chromovirus|OTA|Athila	3860417	3872808	12392
Rag2_R4_h1_centromere	Class_I|LTR|Ty3/gypsy|non-chromovirus|OTA|Athila	3946600	3958840	12241
Rag2_R4_h1_centromere	Class_I|LTR|Ty3/gypsy|non-chromovirus|OTA|Athila	3993843	3996653	2811
Rag2_R4_h1_centromere	Class_I|LTR|Ty3/gypsy|non-chromovirus|OTA|Athila	4010284	4024320	14037
Rag2_R4_h2_centromere	CANR4	537092	556350	19259
Rag2_R4_h2_centromere	CANR4	564870	601359	36490
Rag2_R4_h2_centromere	CANR4	607572	688623	81052
Rag2_R4_h2_centromere	CANR4	692983	790231	97249
Rag2_R4_h2_centromere	CANR4	795478	881042	85565
Rag2_R4_h2_centromere	CANR4	883758	930054	46297
Rag2_R4_h2_centromere	CANR4	945794	1110221	164428
Rag2_R4_h2_centromere	CANR4	1132798	1229906	97109
Rag2_R4_h2_centromere	CANR4	1269509	1276381	6873
Rag2_R4_h2_centromere	CANR4	1279468	1318085	38618
Rag2_R4_h2_centromere	CANR4	1325900	1336603	10704
Rag2_R4_h2_centromere	CANR4	1347920	1409913	61994
Rag2_R4_h2_centromere	CANR4	1418182	1440482	22301
Rag2_R4_h2_centromere	CANR4	1452503	1487467	34965
Rag2_R4_h2_centromere	CANR4	1532489	1554746	22258
Rag2_R4_h2_centromere	CANR4	1566139	1586863	20725
Rag2_R4_h2_centromere	CANR4	1603862	1611531	7670
Rag2_R4_h2_centromere	CANR4	1614180	1621587	7408
Rag2_R4_h2_centromere	CANR4	1638478	1654809	16332
Rag2_R4_h2_centromere	CANR4	1666905	1705016	38112
Rag2_R4_h2_centromere	CANR4	1718542	1756506	37965
Rag2_R4_h2_centromere	CANR4	1760043	1777586	17544
Rag2_R4_h2_centromere	CANR4	1801289	2047216	245928
Rag2_R4_h2_centromere	CANR4	2068792	2116411	47620
Rag2_R4_h2_centromere	CANR4	2127067	2138533	11467
Rag2_R4_h2_centromere	CANR4	2187764	2208701	20938
Rag2_R4_h2_centromere	CANR4	2211335	2219952	8618
Rag2_R4_h2_centromere	CANR4	2245150	2291910	46761
Rag2_R4_h2_centromere	CANR4	2306048	2331788	25741
Rag2_R4_h2_centromere	CANR4	2335192	2343161	7970
Rag2_R4_h2_centromere	CANR4	2357397	2417943	60547
Rag2_R4_h2_centromere	CANR4	2425980	2439271	13292
Rag2_R4_h2_centromere	CANR4	2458405	2541382	82978
Rag2_R4_h2_centromere	CANR4	2553494	2587196	33703
Rag2_R4_h2_centromere	CANR4	2588967	2605663	16697
Rag2_R4_h2_centromere	CANR4	2611752	2656977	45226
Rag2_R4_h2_centromere	CANR4	2689637	2737257	47621
Rag2_R4_h2_centromere	CANR4	2765114	2777495	12382
Rag2_R4_h2_centromere	CANR4	2834527	2840668	6142
Rag2_R4_h2_centromere	CANR4	2878230	2885037	6808
Rag2_R4_h2_centromere	CANR4	2979526	2985281	5756
Rag2_R4_h2_centromere	Class_I|LTR|Ty3/gypsy|non-chromovirus|OTA|Athila	126186	140619	14434
Rag2_R4_h2_centromere	Class_I|LTR|Ty3/gypsy|non-chromovirus|OTA|Athila	218612	222472	3861
Rag2_R4_h2_centromere	Class_I|LTR|Ty3/gypsy|non-chromovirus|OTA|Athila	301278	312969	11692
Rag2_R4_h2_centromere	Class_I|LTR|Ty3/gypsy|non-chromovirus|OTA|Athila	407912	423706	15795
Rag2_R4_h2_centromere	Class_I|LTR|Ty3/gypsy|non-chromovirus|OTA|Athila	485040	498774	13735
Rag2_R4_h2_centromere	Class_I|LTR|Ty3/gypsy|non-chromovirus|OTA|Athila	1115681	1129644	13964
Rag2_R4_h2_centromere	Class_I|LTR|Ty3/gypsy|non-chromovirus|OTA|Athila	1256145	1269513	13369
Rag2_R4_h2_centromere	Class_I|LTR|Ty3/gypsy|non-chromovirus|OTA|Athila	1487468	1501906	14439
Rag2_R4_h2_centromere	Class_I|LTR|Ty3/gypsy|non-chromovirus|OTA|Athila	1518502	1532489	13988
Rag2_R4_h2_centromere	Class_I|LTR|Ty3/gypsy|non-chromovirus|OTA|Athila	1586867	1601293	14427
Rag2_R4_h2_centromere	Class_I|LTR|Ty3/gypsy|non-chromovirus|OTA|Athila	1624333	1638324	13992
Rag2_R4_h2_centromere	Class_I|LTR|Ty3/gypsy|non-chromovirus|OTA|Athila	1654795	1666903	12109
Rag2_R4_h2_centromere	Class_I|LTR|Ty3/gypsy|non-chromovirus|OTA|Athila	2168568	2171726	3159
Rag2_R4_h2_centromere	Class_I|LTR|Ty3/gypsy|non-chromovirus|OTA|Athila	2291911	2306061	14151
Rag2_R4_h2_centromere	Class_I|LTR|Ty3/gypsy|non-chromovirus|OTA|Athila	2343064	2357396	14333
Rag2_R4_h2_centromere	Class_I|LTR|Ty3/gypsy|non-chromovirus|OTA|Athila	2546460	2551517	5058
Rag2_R4_h2_centromere	Class_I|LTR|Ty3/gypsy|non-chromovirus|OTA|Athila	2662766	2676559	13794
Rag2_R4_h2_centromere	Class_I|LTR|Ty3/gypsy|non-chromovirus|OTA|Athila	2737261	2754967	17707
Rag2_R4_h2_centromere	Class_I|LTR|Ty3/gypsy|non-chromovirus|OTA|Athila	2750517	2764466	13950
Rag2_R4_h2_centromere	Class_I|LTR|Ty3/gypsy|non-chromovirus|OTA|Athila	2907379	2909805	2427
Rag2_R4_h2_centromere	Class_I|LTR|Ty3/gypsy|non-chromovirus|OTA|Athila	2919625	2921507	1883
Rag2_R4_h2_centromere	Class_I|LTR|Ty3/gypsy|non-chromovirus|OTA|Athila	2944490	2946915	2426
Rag2_R4_h2_centromere	Class_I|LTR|Ty3/gypsy|non-chromovirus|OTA|Athila	2947519	2959910	12392
Rag2_R4_h2_centromere	Class_I|LTR|Ty3/gypsy|non-chromovirus|OTA|Athila	3033702	3045942	12241
Rag2_R4_h2_centromere	Class_I|LTR|Ty3/gypsy|non-chromovirus|OTA|Athila	3080256	3083066	2811
Rag2_R4_h2_centromere	Class_I|LTR|Ty3/gypsy|non-chromovirus|OTA|Athila	3096697	3110733	14037
Rag2_S1_centromere	CANR4	1044378	1052156	7779
Rag2_S1_centromere	CANR4	1068483	1164200	95718
Rag2_S1_centromere	CANR4	1179550	1206878	27329
Rag2_S1_centromere	CANR4	1244652	1259080	14429
Rag2_S1_centromere	CANR4	1267097	1284099	17003
Rag2_S1_centromere	CANR4	1304406	1318246	13841
Rag2_S1_centromere	CANR4	1377548	1392193	14646
Rag2_S1_centromere	CANR4	1683460	1704615	21156
Rag2_S1_centromere	CANR4	1713461	1813520	100060
Rag2_S1_centromere	CANR4	1826918	1884888	57971
Rag2_S1_centromere	CANR4	2004005	2043498	39494
Rag2_S1_centromere	CANR4	2242834	2248698	5865
Rag2_S1_centromere	CANR4	2260499	2269465	8967
Rag2_S1_centromere	Class_I|LTR|Ty3/gypsy|non-chromovirus|OTA|Athila	90676	102610	11935
Rag2_S1_centromere	Class_I|LTR|Ty3/gypsy|non-chromovirus|OTA|Athila	116094	129138	13045
Rag2_S1_centromere	Class_I|LTR|Ty3/gypsy|non-chromovirus|OTA|Athila	165591	172379	6789
Rag2_S1_centromere	Class_I|LTR|Ty3/gypsy|non-chromovirus|OTA|Athila	280437	296474	16038
Rag2_S1_centromere	Class_I|LTR|Ty3/gypsy|non-chromovirus|OTA|Athila	359084	364137	5054
Rag2_S1_centromere	Class_I|LTR|Ty3/gypsy|non-chromovirus|OTA|Athila	432247	439921	7675
Rag2_S1_centromere	Class_I|LTR|Ty3/gypsy|non-chromovirus|OTA|Athila	464912	466461	1550
Rag2_S1_centromere	Class_I|LTR|Ty3/gypsy|non-chromovirus|OTA|Athila	470498	477717	7220
Rag2_S1_centromere	Class_I|LTR|Ty3/gypsy|non-chromovirus|OTA|Athila	482287	489506	7220
Rag2_S1_centromere	Class_I|LTR|Ty3/gypsy|non-chromovirus|OTA|Athila	558730	562572	3843
Rag2_S1_centromere	Class_I|LTR|Ty3/gypsy|non-chromovirus|OTA|Athila	567280	570657	3378
Rag2_S1_centromere	Class_I|LTR|Ty3/gypsy|non-chromovirus|OTA|Athila	583134	594927	11794
Rag2_S1_centromere	Class_I|LTR|Ty3/gypsy|non-chromovirus|OTA|Athila	637768	648641	10874
Rag2_S1_centromere	Class_I|LTR|Ty3/gypsy|non-chromovirus|OTA|Athila	650571	655316	4746
Rag2_S1_centromere	Class_I|LTR|Ty3/gypsy|non-chromovirus|OTA|Athila	657679	667690	10012
Rag2_S1_centromere	Class_I|LTR|Ty3/gypsy|non-chromovirus|OTA|Athila	668245	675604	7360
Rag2_S1_centromere	Class_I|LTR|Ty3/gypsy|non-chromovirus|OTA|Athila	679554	681500	1947
Rag2_S1_centromere	Class_I|LTR|Ty3/gypsy|non-chromovirus|OTA|Athila	727155	729420	2266
Rag2_S1_centromere	Class_I|LTR|Ty3/gypsy|non-chromovirus|OTA|Athila	747409	749243	1835
Rag2_S1_centromere	Class_I|LTR|Ty3/gypsy|non-chromovirus|OTA|Athila	755200	769103	13904
Rag2_S1_centromere	Class_I|LTR|Ty3/gypsy|non-chromovirus|OTA|Athila	767189	779445	12257
Rag2_S1_centromere	Class_I|LTR|Ty3/gypsy|non-chromovirus|OTA|Athila	782913	784802	1890
Rag2_S1_centromere	Class_I|LTR|Ty3/gypsy|non-chromovirus|OTA|Athila	791602	793491	1890
Rag2_S1_centromere	Class_I|LTR|Ty3/gypsy|non-chromovirus|OTA|Athila	795109	808331	13223
Rag2_S1_centromere	Class_I|LTR|Ty3/gypsy|non-chromovirus|OTA|Athila	811816	813705	1890
Rag2_S1_centromere	Class_I|LTR|Ty3/gypsy|non-chromovirus|OTA|Athila	816673	830212	13540
Rag2_S1_centromere	Class_I|LTR|Ty3/gypsy|non-chromovirus|OTA|Athila	826658	845493	18836
Rag2_S1_centromere	Class_I|LTR|Ty3/gypsy|non-chromovirus|OTA|Athila	843143	856093	12951
Rag2_S1_centromere	Class_I|LTR|Ty3/gypsy|non-chromovirus|OTA|Athila	851317	866889	15573
Rag2_S1_centromere	Class_I|LTR|Ty3/gypsy|non-chromovirus|OTA|Athila	861301	878080	16780
Rag2_S1_centromere	Class_I|LTR|Ty3/gypsy|non-chromovirus|OTA|Athila	872490	887220	14731
Rag2_S1_centromere	Class_I|LTR|Ty3/gypsy|non-chromovirus|OTA|Athila	908875	911304	2430
Rag2_S1_centromere	Class_I|LTR|Ty3/gypsy|non-chromovirus|OTA|Athila	921137	926170	5034
Rag2_S1_centromere	Class_I|LTR|Ty3/gypsy|non-chromovirus|OTA|Athila	931842	945324	13483
Rag2_S1_centromere	Class_I|LTR|Ty3/gypsy|non-chromovirus|OTA|Athila	948989	950935	1947
Rag2_S1_centromere	Class_I|LTR|Ty3/gypsy|non-chromovirus|OTA|Athila	978715	980376	1662
Rag2_S1_centromere	Class_I|LTR|Ty3/gypsy|non-chromovirus|OTA|Athila	989226	990757	1532
Rag2_S1_centromere	Class_I|LTR|Ty3/gypsy|non-chromovirus|OTA|Athila	997084	1007306	10223
Rag2_S1_centromere	Class_I|LTR|Ty3/gypsy|non-chromovirus|OTA|Athila	1023418	1030783	7366
Rag2_S1_centromere	Class_I|LTR|Ty3/gypsy|non-chromovirus|OTA|Athila	1164201	1177467	13267
Rag2_S1_centromere	Class_I|LTR|Ty3/gypsy|non-chromovirus|OTA|Athila	1209729	1223707	13979
Rag2_S1_centromere	Class_I|LTR|Ty3/gypsy|non-chromovirus|OTA|Athila	1230751	1244651	13901
Rag2_S1_centromere	Class_I|LTR|Ty3/gypsy|non-chromovirus|OTA|Athila	1285371	1288751	3381
Rag2_S1_centromere	Class_I|LTR|Ty3/gypsy|non-chromovirus|OTA|Athila	1289113	1304406	15294
Rag2_S1_centromere	Class_I|LTR|Ty3/gypsy|non-chromovirus|OTA|Athila	1333767	1336997	3231
Rag2_S1_centromere	Class_I|LTR|Ty3/gypsy|non-chromovirus|OTA|Athila	1344090	1357626	13537
Rag2_S1_centromere	Class_I|LTR|Ty3/gypsy|non-chromovirus|OTA|Athila	1358762	1360423	1662
Rag2_S1_centromere	Class_I|LTR|Ty3/gypsy|non-chromovirus|OTA|Athila	1423827	1425488	1662
Rag2_S1_centromere	Class_I|LTR|Ty3/gypsy|non-chromovirus|OTA|Athila	1428929	1433998	5070
Rag2_S1_centromere	Class_I|LTR|Ty3/gypsy|non-chromovirus|OTA|Athila	1483944	1495337	11394
Rag2_S1_centromere	Class_I|LTR|Ty3/gypsy|non-chromovirus|OTA|Athila	1505798	1508227	2430
Rag2_S1_centromere	Class_I|LTR|Ty3/gypsy|non-chromovirus|OTA|Athila	1512270	1525687	13418
Rag2_S1_centromere	Class_I|LTR|Ty3/gypsy|non-chromovirus|OTA|Athila	1544513	1556040	11528
Rag2_S1_centromere	Class_I|LTR|Ty3/gypsy|non-chromovirus|OTA|Athila	1561103	1569181	8079
Rag2_S1_centromere	Class_I|LTR|Ty3/gypsy|non-chromovirus|OTA|Athila	1573448	1586828	13381
Rag2_S1_centromere	Class_I|LTR|Ty3/gypsy|non-chromovirus|OTA|Athila	1581262	1592338	11077
Rag2_S1_centromere	Class_I|LTR|Ty3/gypsy|non-chromovirus|OTA|Athila	1608577	1618336	9760
Rag2_S1_centromere	Class_I|LTR|Ty3/gypsy|non-chromovirus|OTA|Athila	1618657	1626208	7552
Rag2_S1_centromere	Class_I|LTR|Ty3/gypsy|non-chromovirus|OTA|Athila	1622654	1636191	13538
Rag2_S1_centromere	Class_I|LTR|Ty3/gypsy|non-chromovirus|OTA|Athila	1636219	1637880	1662
Rag2_S1_centromere	Class_I|LTR|Ty3/gypsy|non-chromovirus|OTA|Athila	1644247	1652815	8569
Rag2_S1_centromere	Class_I|LTR|Ty3/gypsy|non-chromovirus|OTA|Athila	1653585	1667122	13538
Rag2_S1_centromere	Class_I|LTR|Ty3/gypsy|non-chromovirus|OTA|Athila	1813496	1826917	13422
Rag2_S1_centromere	Class_I|LTR|Ty3/gypsy|non-chromovirus|OTA|Athila	1895472	1898849	3378
Rag2_S1_centromere	Class_I|LTR|Ty3/gypsy|non-chromovirus|OTA|Athila	1921113	1934936	13824
Rag2_S1_centromere	Class_I|LTR|Ty3/gypsy|non-chromovirus|OTA|Athila	1936511	1938940	2430
Rag2_S1_centromere	Class_I|LTR|Ty3/gypsy|non-chromovirus|OTA|Athila	1942086	1944032	1947
Rag2_S1_centromere	Class_I|LTR|Ty3/gypsy|non-chromovirus|OTA|Athila	1975102	1978287	3186
Rag2_S1_centromere	Class_I|LTR|Ty3/gypsy|non-chromovirus|OTA|Athila	1987716	2000327	12612
Rag2_S1_centromere	Class_I|LTR|Ty3/gypsy|non-chromovirus|OTA|Athila	2065643	2067589	1947
Rag2_S1_centromere	Class_I|LTR|Ty3/gypsy|non-chromovirus|OTA|Athila	2067700	2069751	2052
Rag2_S1_centromere	Class_I|LTR|Ty3/gypsy|non-chromovirus|OTA|Athila	2096185	2109156	12972
Rag2_S1_centromere	Class_I|LTR|Ty3/gypsy|non-chromovirus|OTA|Athila	2108904	2122767	13864
Rag2_S1_centromere	Class_I|LTR|Ty3/gypsy|non-chromovirus|OTA|Athila	2122977	2126354	3378
Rag2_S1_centromere	Class_I|LTR|Ty3/gypsy|non-chromovirus|OTA|Athila	2138043	2151471	13429
Rag2_S1_centromere	Class_I|LTR|Ty3/gypsy|non-chromovirus|OTA|Athila	2160033	2176491	16459
Rag2_S1_centromere	Class_I|LTR|Ty3/gypsy|non-chromovirus|OTA|Athila	2178750	2185945	7196
Rag2_S1_centromere	Class_I|LTR|Ty3/gypsy|non-chromovirus|OTA|Athila	2189474	2201564	12091
Rag2_S1_centromere	Class_I|LTR|Ty3/gypsy|non-chromovirus|OTA|Athila	2231476	2242808	11333
Rag2_S1_centromere	Class_I|LTR|Ty3/gypsy|non-chromovirus|OTA|Athila	2299483	2306852	7370
Rag2_S1_centromere	Class_I|LTR|Ty3/gypsy|non-chromovirus|OTA|Athila	2309593	2317334	7742
Rag2_S1_centromere	Class_I|LTR|Ty3/gypsy|non-chromovirus|OTA|Athila	2369629	2371586	1958
Rag2_S1_centromere	Class_I|LTR|Ty3/gypsy|non-chromovirus|OTA|Athila	2371737	2386156	14420
Rag2_S1_centromere	Class_I|LTR|Ty3/gypsy|non-chromovirus|OTA|Athila	2386350	2398462	12113
Rag2_S1_centromere	Class_I|LTR|Ty3/gypsy|non-chromovirus|OTA|Athila	2398466	2410348	11883
Rag2_S1_centromere	Class_I|LTR|Ty3/gypsy|non-chromovirus|OTA|Athila	2457902	2461772	3871
Rag2_S1_centromere	Class_I|LTR|Ty3/gypsy|non-chromovirus|OTA|Athila	2481272	2495201	13930
Rag2_S1_centromere	Class_I|LTR|Ty3/gypsy|non-chromovirus|OTA|Athila	2501232	2512066	10835
Rag2_S1_centromere	Class_I|LTR|Ty3/gypsy|non-chromovirus|OTA|Athila	2515678	2518107	2430
Rag2_S1_centromere	Class_I|LTR|Ty3/gypsy|non-chromovirus|OTA|Athila	2545008	2558920	13913
Rag2_S1_centromere	Class_I|LTR|Ty3/gypsy|non-chromovirus|OTA|Athila	2557387	2566005	8619
Rag2_S1_centromere	Class_I|LTR|Ty3/gypsy|non-chromovirus|OTA|Athila	2584069	2591433	7365
Rag2_S1_centromere	Class_I|LTR|Ty3/gypsy|non-chromovirus|OTA|Athila	2680895	2682112	1218
Rag2_S1_centromere	Class_I|LTR|Ty3/gypsy|non-chromovirus|OTA|Athila	2682757	2696274	13518
Rag2_S1_centromere	Class_I|LTR|Ty3/gypsy|non-chromovirus|OTA|Athila	2701942	2714093	12152
Rag2_S1_centromere	Class_I|LTR|Ty3/gypsy|non-chromovirus|OTA|Athila	2737635	2752425	14791
Rag2_S1_centromere	Class_I|LTR|Ty3/gypsy|non-chromovirus|OTA|Athila	2851262	2862482	11221
Rag2_S1_centromere	Class_I|LTR|Ty3/gypsy|non-chromovirus|OTA|Athila	2941945	2955617	13673
Rag2_S2_centromere	CANR4	1011744	1492941	481198
Rag2_S2_centromere	CANR4	1561734	1701572	139839
Rag2_S2_centromere	CANR4	1742943	1859899	116957
Rag2_S2_centromere	CANR4	1869140	1984901	115762
Rag2_S2_centromere	CANR4	1999150	2062191	63042
Rag2_S2_centromere	CANR4	2098695	2340447	241753
Rag2_S2_centromere	CANR4	2353076	2617617	264542
Rag2_S2_centromere	CANR4	2648875	2670191	21317
Rag2_S2_centromere	CANR4	2671847	2680364	8518
Rag2_S2_centromere	CANR4	2709308	3052747	343440
Rag2_S2_centromere	CANR4	3062176	3520158	457983
Rag2_S2_centromere	CANR4	3537512	3556536	19025
Rag2_S2_centromere	CANR4	3577533	3687162	109630
Rag2_S2_centromere	CANR4	3700896	3753434	52539
Rag2_S2_centromere	CANR4	3763477	3813808	50332
Rag2_S2_centromere	CANR4	3817447	3822522	5076
Rag2_S2_centromere	CANR4	3852777	3858094	5318
Rag2_S2_centromere	CANR4	3859949	3865266	5318
Rag2_S2_centromere	CANR4	3889166	3930402	41237
Rag2_S2_centromere	CANR4	3931872	4089860	157989
Rag2_S2_centromere	CANR4	4118425	4211692	93268
Rag2_S2_centromere	CANR4	4360348	4365978	5631
Rag2_S2_centromere	CANR4	4367903	4375671	7769
Rag2_S2_centromere	Class_I|LTR|Ty3/gypsy|non-chromovirus|OTA|Athila	119220	127857	8638
Rag2_S2_centromere	Class_I|LTR|Ty3/gypsy|non-chromovirus|OTA|Athila	281055	294358	13304
Rag2_S2_centromere	Class_I|LTR|Ty3/gypsy|non-chromovirus|OTA|Athila	344995	348372	3378
Rag2_S2_centromere	Class_I|LTR|Ty3/gypsy|non-chromovirus|OTA|Athila	353080	356922	3843
Rag2_S2_centromere	Class_I|LTR|Ty3/gypsy|non-chromovirus|OTA|Athila	394333	407261	12929
Rag2_S2_centromere	Class_I|LTR|Ty3/gypsy|non-chromovirus|OTA|Athila	436320	440703	4384
Rag2_S2_centromere	Class_I|LTR|Ty3/gypsy|non-chromovirus|OTA|Athila	470422	484328	13907
Rag2_S2_centromere	Class_I|LTR|Ty3/gypsy|non-chromovirus|OTA|Athila	485518	498446	12929
Rag2_S2_centromere	Class_I|LTR|Ty3/gypsy|non-chromovirus|OTA|Athila	522190	541081	18892
Rag2_S2_centromere	Class_I|LTR|Ty3/gypsy|non-chromovirus|OTA|Athila	537482	552890	15409
Rag2_S2_centromere	Class_I|LTR|Ty3/gypsy|non-chromovirus|OTA|Athila	587984	604753	16770
Rag2_S2_centromere	Class_I|LTR|Ty3/gypsy|non-chromovirus|OTA|Athila	605001	617536	12536
Rag2_S2_centromere	Class_I|LTR|Ty3/gypsy|non-chromovirus|OTA|Athila	645535	659319	13785
Rag2_S2_centromere	Class_I|LTR|Ty3/gypsy|non-chromovirus|OTA|Athila	732382	734810	2429
Rag2_S2_centromere	Class_I|LTR|Ty3/gypsy|non-chromovirus|OTA|Athila	740883	742811	1929
Rag2_S2_centromere	Class_I|LTR|Ty3/gypsy|non-chromovirus|OTA|Athila	795093	796310	1218
Rag2_S2_centromere	Class_I|LTR|Ty3/gypsy|non-chromovirus|OTA|Athila	796316	810126	13811
Rag2_S2_centromere	Class_I|LTR|Ty3/gypsy|non-chromovirus|OTA|Athila	810132	811074	943
Rag2_S2_centromere	Class_I|LTR|Ty3/gypsy|non-chromovirus|OTA|Athila	841225	843384	2160
Rag2_S2_centromere	Class_I|LTR|Ty3/gypsy|non-chromovirus|OTA|Athila	851006	863821	12816
Rag2_S2_centromere	Class_I|LTR|Ty3/gypsy|non-chromovirus|OTA|Athila	859460	873270	13811
Rag2_S2_centromere	Class_I|LTR|Ty3/gypsy|non-chromovirus|OTA|Athila	909856	923650	13795
Rag2_S2_centromere	Class_I|LTR|Ty3/gypsy|non-chromovirus|OTA|Athila	944881	958781	13901
Rag2_S2_centromere	Class_I|LTR|Ty3/gypsy|non-chromovirus|OTA|Athila	964446	978259	13814
Rag2_S2_centromere	Class_I|LTR|Ty3/gypsy|non-chromovirus|OTA|Athila	984270	987644	3375
Rag2_S2_centromere	Class_I|LTR|Ty3/gypsy|non-chromovirus|OTA|Athila	997389	1011743	14355
Rag2_S2_centromere	Class_I|LTR|Ty3/gypsy|non-chromovirus|OTA|Athila	1705754	1710831	5078
Rag2_S2_centromere	Class_I|LTR|Ty3/gypsy|non-chromovirus|OTA|Athila	1731121	1732983	1863
Rag2_S2_centromere	Class_I|LTR|Ty3/gypsy|non-chromovirus|OTA|Athila	1984667	1999041	14375
Rag2_S2_centromere	Class_I|LTR|Ty3/gypsy|non-chromovirus|OTA|Athila	2340532	2353568	13037
Rag2_S2_centromere	Class_I|LTR|Ty3/gypsy|non-chromovirus|OTA|Athila	2634492	2648875	14384
Rag2_S2_centromere	Class_I|LTR|Ty3/gypsy|non-chromovirus|OTA|Athila	3561029	3573047	12019
Rag2_S2_centromere	Class_I|LTR|Ty3/gypsy|non-chromovirus|OTA|Athila	3687159	3700896	13738
Rag2_S2_centromere	Class_I|LTR|Ty3/gypsy|non-chromovirus|OTA|Athila	3873177	3885021	11845
Rag2_S2_centromere	Class_I|LTR|Ty3/gypsy|non-chromovirus|OTA|Athila	4227926	4229872	1947
Rag2_S2_centromere	Class_I|LTR|Ty3/gypsy|non-chromovirus|OTA|Athila	4260908	4274323	13416
Rag2_S2_centromere	Class_I|LTR|Ty3/gypsy|non-chromovirus|OTA|Athila	4282797	4297747	14951
Rag2_S2_centromere	Class_I|LTR|Ty3/gypsy|non-chromovirus|OTA|Athila	4322218	4334211	11994
Rag2_S2_centromere	Class_I|LTR|Ty3/gypsy|non-chromovirus|OTA|Athila	4340331	4343546	3216
Rag2_S2_centromere	Class_I|LTR|Ty3/gypsy|non-chromovirus|OTA|Athila	4343988	4345638	1651
Rag2_S2_centromere	Class_I|LTR|Ty3/gypsy|non-chromovirus|OTA|Athila	4378466	4392283	13818
Rag2_S2_centromere	Class_I|LTR|Ty3/gypsy|non-chromovirus|OTA|Athila	4393832	4403591	9760
Rag2_S2_centromere	Class_I|LTR|Ty3/gypsy|non-chromovirus|OTA|Athila	4416117	4427055	10939
Rag2_S2_centromere	Class_I|LTR|Ty3/gypsy|non-chromovirus|OTA|Athila	4427056	4430348	3293
Rag2_S2_centromere	Class_I|LTR|Ty3/gypsy|non-chromovirus|OTA|Athila	4435298	4444076	8779
Rag2_S2_centromere	Class_I|LTR|Ty3/gypsy|non-chromovirus|OTA|Athila	4441298	4452812	11515
Rag2_S2_centromere	Class_I|LTR|Ty3/gypsy|non-chromovirus|OTA|Athila	4450654	4463828	13175
Rag2_S2_centromere	Class_I|LTR|Ty3/gypsy|non-chromovirus|OTA|Athila	4531427	4533856	2430
Rag2_S2_centromere	Class_I|LTR|Ty3/gypsy|non-chromovirus|OTA|Athila	4552423	4554671	2249
Rag2_S2_centromere	Class_I|LTR|Ty3/gypsy|non-chromovirus|OTA|Athila	4583047	4586419	3373
Rag3_R3_centromere	CANR4	377460	472511	95052
Rag3_R3_centromere	CANR4	781661	787048	5388
Rag3_R3_centromere	CANR4	885394	892421	7028
Rag3_R3_centromere	CANR4	908948	921059	12112
Rag3_R3_centromere	CANR4	1022795	1028100	5306
Rag3_R3_centromere	CANR4	1256127	1261495	5369
Rag3_R3_centromere	CANR4	1264616	1270263	5648
Rag3_R3_centromere	CANR4	1328219	1335387	7169
Rag3_R3_centromere	CANR4	1353815	1359552	5738
Rag3_R3_centromere	CANR4	1397459	1402479	5021
Rag3_R3_centromere	CANR4	1439504	1446383	6880
Rag3_R3_centromere	CANR4	1505887	1511927	6041
Rag3_R3_centromere	CANR4	1540355	1555691	15337
Rag3_R3_centromere	CANR4	1559385	1620188	60804
Rag3_R3_centromere	CANR4	1638791	1794875	156085
Rag3_R3_centromere	CANR4	1814676	1876535	61860
Rag3_R3_centromere	CANR4	1876551	1982238	105688
Rag3_R3_centromere	CANR4	1982793	2146903	164111
Rag3_R3_centromere	CANR4	2155041	2198631	43591
Rag3_R3_centromere	CANR4	2278544	2298041	19498
Rag3_R3_centromere	CANR4	2315594	2324274	8681
Rag3_R3_centromere	CANR4	2328134	2336627	8494
Rag3_R3_centromere	CANR4	2355976	2366004	10029
Rag3_R3_centromere	CANR4	2380884	2388091	7208
Rag3_R3_centromere	CANR4	2463064	2472480	9417
Rag3_R3_centromere	CANR4	2497393	2503943	6551
Rag3_R3_centromere	CANR4	2514263	2560870	46608
Rag3_R3_centromere	CANR4	2563117	2584858	21742
Rag3_R3_centromere	CANR4	2587787	2737027	149241
Rag3_R3_centromere	CANR4	2740233	2834773	94541
Rag3_R3_centromere	CANR4	2842898	3093668	250771
Rag3_R3_centromere	CANR4	3122796	3130097	7302
Rag3_R3_centromere	CANR4	3165256	3265371	100116
Rag3_R3_centromere	CANR4	3275624	3401351	125728
Rag3_R3_centromere	CANR4	3407023	3434247	27225
Rag3_R3_centromere	CANR4	3484457	3498801	14345
Rag3_R3_centromere	CANR4	3571056	3576968	5913
Rag3_R3_centromere	CANR4	3597738	3732713	134976
Rag3_R3_centromere	CANR4	3752528	3819969	67442
Rag3_R3_centromere	CANR4	3834006	3881944	47939
Rag3_R3_centromere	Class_I|LTR|Ty3/gypsy|non-chromovirus|OTA|Athila	49267	63243	13977
Rag3_R3_centromere	Class_I|LTR|Ty3/gypsy|non-chromovirus|OTA|Athila	179567	192890	13324
Rag3_R3_centromere	Class_I|LTR|Ty3/gypsy|non-chromovirus|OTA|Athila	265320	268417	3098
Rag3_R3_centromere	Class_I|LTR|Ty3/gypsy|non-chromovirus|OTA|Athila	285777	287372	1596
Rag3_R3_centromere	Class_I|LTR|Ty3/gypsy|non-chromovirus|OTA|Athila	303077	308119	5043
Rag3_R3_centromere	Class_I|LTR|Ty3/gypsy|non-chromovirus|OTA|Athila	321311	337204	15894
Rag3_R3_centromere	Class_I|LTR|Ty3/gypsy|non-chromovirus|OTA|Athila	342347	356218	13872
Rag3_R3_centromere	Class_I|LTR|Ty3/gypsy|non-chromovirus|OTA|Athila	371784	373301	1518
Rag3_R3_centromere	Class_I|LTR|Ty3/gypsy|non-chromovirus|OTA|Athila	522312	535990	13679
Rag3_R3_centromere	Class_I|LTR|Ty3/gypsy|non-chromovirus|OTA|Athila	565690	578133	12444
Rag3_R3_centromere	Class_I|LTR|Ty3/gypsy|non-chromovirus|OTA|Athila	585087	588459	3373
Rag3_R3_centromere	Class_I|LTR|Ty3/gypsy|non-chromovirus|OTA|Athila	722968	735154	12187
Rag3_R3_centromere	Class_I|LTR|Ty3/gypsy|non-chromovirus|OTA|Athila	743866	757514	13649
Rag3_R3_centromere	Class_I|LTR|Ty3/gypsy|non-chromovirus|OTA|Athila	1627744	1639235	11492
Rag3_R3_centromere	Class_I|LTR|Ty3/gypsy|non-chromovirus|OTA|Athila	2217062	2229073	12012
Rag3_R3_centromere	Class_I|LTR|Ty3/gypsy|non-chromovirus|OTA|Athila	3093667	3107630	13964
Rag3_R3_centromere	Class_I|LTR|Ty3/gypsy|non-chromovirus|OTA|Athila	3443076	3455205	12130
Rag3_R3_centromere	Class_I|LTR|Ty3/gypsy|non-chromovirus|OTA|Athila	3462739	3467810	5072
Rag3_R3_centromere	Class_I|LTR|Ty3/gypsy|non-chromovirus|OTA|Athila	3479038	3480699	1662
Rag3_R3_centromere	Class_I|LTR|Ty3/gypsy|non-chromovirus|OTA|Athila	3521444	3536366	14923
Rag3_R3_centromere	Class_I|LTR|Ty3/gypsy|non-chromovirus|OTA|Athila	3580202	3594512	14311
Rag3_R3_centromere	Class_I|LTR|Ty3/gypsy|non-chromovirus|OTA|Athila	3739817	3751238	11422
Rag3_R3_centromere	Class_I|LTR|Ty3/gypsy|non-chromovirus|OTA|Athila	3819808	3833692	13885
Rag3_R3_centromere	Class_I|LTR|Ty3/gypsy|non-chromovirus|OTA|Athila	3913083	3918053	4971
Rag3_R3_centromere	Class_I|LTR|Ty3/gypsy|non-chromovirus|OTA|Athila	3918054	3930196	12143
Rag3_R3_centromere	Class_I|LTR|Ty3/gypsy|non-chromovirus|OTA|Athila	3947729	3961098	13370
Rag3_R3_centromere	Class_I|LTR|Ty3/gypsy|non-chromovirus|OTA|Athila	3967337	3982252	14916
Rag3_R3_centromere	Class_I|LTR|Ty3/gypsy|non-chromovirus|OTA|Athila	3978928	3993850	14923
Rag3_R3_centromere	Class_I|LTR|Ty3/gypsy|non-chromovirus|OTA|Athila	3995624	4011025	15402
Rag3_R3_centromere	Class_I|LTR|Ty3/gypsy|non-chromovirus|OTA|Athila	4034673	4048517	13845
Rag3_R3_centromere	Class_I|LTR|Ty3/gypsy|non-chromovirus|OTA|Athila	4048527	4067993	19467
Rag3_R3_centromere	Class_I|LTR|Ty3/gypsy|non-chromovirus|OTA|Athila	4200523	4216108	15586
Rag3_R3_centromere	Class_I|LTR|Ty3/gypsy|non-chromovirus|OTA|Athila	4232621	4236218	3598
Rag3_R3_centromere	Class_I|LTR|Ty3/gypsy|non-chromovirus|OTA|Athila	4236224	4250098	13875
Rag3_R3_centromere	Class_I|LTR|Ty3/gypsy|non-chromovirus|OTA|Athila	4250104	4251523	1420
Rag3_R4_h1_centromere	CANR4	285851	335852	50002
Rag3_R4_h1_centromere	CANR4	346702	358850	12149
Rag3_R4_h1_centromere	CANR4	403028	483076	80049
Rag3_R4_h1_centromere	CANR4	495157	573783	78627
Rag3_R4_h1_centromere	CANR4	582824	611800	28977
Rag3_R4_h1_centromere	CANR4	626575	632910	6336
Rag3_R4_h1_centromere	CANR4	644844	701570	56727
Rag3_R4_h1_centromere	CANR4	714624	754520	39897
Rag3_R4_h1_centromere	CANR4	782301	1075678	293378
Rag3_R4_h1_centromere	CANR4	1082080	1158559	76480
Rag3_R4_h1_centromere	CANR4	1187997	1269955	81959
Rag3_R4_h1_centromere	CANR4	1272580	1391021	118442
Rag3_R4_h1_centromere	CANR4	1393289	1437918	44630
Rag3_R4_h1_centromere	CANR4	1442712	1575398	132687
Rag3_R4_h1_centromere	CANR4	1589293	1641926	52634
Rag3_R4_h1_centromere	CANR4	1657781	1993006	335226
Rag3_R4_h1_centromere	CANR4	2001848	2008257	6410
Rag3_R4_h1_centromere	CANR4	2017783	2176788	159006
Rag3_R4_h1_centromere	CANR4	2187425	2320084	132660
Rag3_R4_h1_centromere	Class_I|LTR|Ty3/gypsy|non-chromovirus|OTA|Athila	43740	44954	1215
Rag3_R4_h1_centromere	Class_I|LTR|Ty3/gypsy|non-chromovirus|OTA|Athila	91405	104273	12869
Rag3_R4_h1_centromere	Class_I|LTR|Ty3/gypsy|non-chromovirus|OTA|Athila	115015	131127	16113
Rag3_R4_h1_centromere	Class_I|LTR|Ty3/gypsy|non-chromovirus|OTA|Athila	157668	161026	3359
Rag3_R4_h1_centromere	Class_I|LTR|Ty3/gypsy|non-chromovirus|OTA|Athila	165777	174734	8958
Rag3_R4_h1_centromere	Class_I|LTR|Ty3/gypsy|non-chromovirus|OTA|Athila	171887	184037	12151
Rag3_R4_h1_centromere	Class_I|LTR|Ty3/gypsy|non-chromovirus|OTA|Athila	182614	194896	12283
Rag3_R4_h1_centromere	Class_I|LTR|Ty3/gypsy|non-chromovirus|OTA|Athila	227123	230496	3374
Rag3_R4_h1_centromere	Class_I|LTR|Ty3/gypsy|non-chromovirus|OTA|Athila	249702	262519	12818
Rag3_R4_h1_centromere	Class_I|LTR|Ty3/gypsy|non-chromovirus|OTA|Athila	364066	376155	12090
Rag3_R4_h1_centromere	Class_I|LTR|Ty3/gypsy|non-chromovirus|OTA|Athila	383116	397473	14358
Rag3_R4_h1_centromere	Class_I|LTR|Ty3/gypsy|non-chromovirus|OTA|Athila	483087	495384	12298
Rag3_R4_h1_centromere	Class_I|LTR|Ty3/gypsy|non-chromovirus|OTA|Athila	611801	626230	14430
Rag3_R4_h1_centromere	Class_I|LTR|Ty3/gypsy|non-chromovirus|OTA|Athila	754521	768484	13964
Rag3_R4_h1_centromere	Class_I|LTR|Ty3/gypsy|non-chromovirus|OTA|Athila	1164611	1178595	13985
Rag3_R4_h1_centromere	Class_I|LTR|Ty3/gypsy|non-chromovirus|OTA|Athila	1575044	1589164	14121
Rag3_R4_h1_centromere	Class_I|LTR|Ty3/gypsy|non-chromovirus|OTA|Athila	2320085	2333420	13336
Rag3_R4_h1_centromere	Class_I|LTR|Ty3/gypsy|non-chromovirus|OTA|Athila	2347189	2350041	2853
Rag3_R4_h1_centromere	Class_I|LTR|Ty3/gypsy|non-chromovirus|OTA|Athila	2350047	2364019	13973
Rag3_R4_h1_centromere	Class_I|LTR|Ty3/gypsy|non-chromovirus|OTA|Athila	2364025	2364998	974
Rag3_R4_h1_centromere	Class_I|LTR|Ty3/gypsy|non-chromovirus|OTA|Athila	2372711	2383306	10596
Rag3_R4_h1_centromere	Class_I|LTR|Ty3/gypsy|non-chromovirus|OTA|Athila	2392205	2405592	13388
Rag3_R4_h1_centromere	Class_I|LTR|Ty3/gypsy|non-chromovirus|OTA|Athila	2425833	2440683	14851
Rag3_R4_h1_centromere	Class_I|LTR|Ty3/gypsy|non-chromovirus|OTA|Athila	2435090	2449329	14240
Rag3_R4_h1_centromere	Class_I|LTR|Ty3/gypsy|non-chromovirus|OTA|Athila	2461330	2474858	13529
Rag3_R4_h1_centromere	Class_I|LTR|Ty3/gypsy|non-chromovirus|OTA|Athila	2483913	2487125	3213
Rag3_R4_h1_centromere	Class_I|LTR|Ty3/gypsy|non-chromovirus|OTA|Athila	2533060	2534596	1537
Rag3_R4_h1_centromere	Class_I|LTR|Ty3/gypsy|non-chromovirus|OTA|Athila	2539638	2546256	6619
Rag3_R4_h1_centromere	Class_I|LTR|Ty3/gypsy|non-chromovirus|OTA|Athila	2546917	2560853	13937
Rag3_R4_h1_centromere	Class_I|LTR|Ty3/gypsy|non-chromovirus|OTA|Athila	2571991	2577066	5076
Rag3_R4_h1_centromere	Class_I|LTR|Ty3/gypsy|non-chromovirus|OTA|Athila	2602384	2612601	10218
Rag3_R4_h1_centromere	Class_I|LTR|Ty3/gypsy|non-chromovirus|OTA|Athila	2610339	2626474	16136
Rag3_R4_h1_centromere	Class_I|LTR|Ty3/gypsy|non-chromovirus|OTA|Athila	2667161	2668822	1662
Rag3_R4_h1_centromere	Class_I|LTR|Ty3/gypsy|non-chromovirus|OTA|Athila	2671230	2674391	3162
Rag3_R4_h1_centromere	Class_I|LTR|Ty3/gypsy|non-chromovirus|OTA|Athila	2746810	2748198	1389
Rag3_R4_h1_centromere	Class_I|LTR|Ty3/gypsy|non-chromovirus|OTA|Athila	2751454	2762438	10985
Rag3_R4_h1_centromere	Class_I|LTR|Ty3/gypsy|non-chromovirus|OTA|Athila	2757662	2772233	14572
Rag3_R4_h1_centromere	Class_I|LTR|Ty3/gypsy|non-chromovirus|OTA|Athila	2835166	2849068	13903
Rag3_R4_h1_centromere	Class_I|LTR|Ty3/gypsy|non-chromovirus|OTA|Athila	2871244	2885173	13930
Rag3_R4_h1_centromere	Class_I|LTR|Ty3/gypsy|non-chromovirus|OTA|Athila	2902702	2904171	1470
Rag3_R4_h1_centromere	Class_I|LTR|Ty3/gypsy|non-chromovirus|OTA|Athila	2979295	2991555	12261
Rag3_R4_h2_centromere	CANR4	282708	332054	49347
Rag3_R4_h2_centromere	CANR4	343559	355707	12149
Rag3_R4_h2_centromere	CANR4	399885	479943	80059
Rag3_R4_h2_centromere	CANR4	492242	570640	78399
Rag3_R4_h2_centromere	CANR4	579681	608657	28977
Rag3_R4_h2_centromere	CANR4	623087	633427	10341
Rag3_R4_h2_centromere	CANR4	641701	698427	56727
Rag3_R4_h2_centromere	CANR4	711481	751377	39897
Rag3_R4_h2_centromere	CANR4	790780	830744	39965
Rag3_R4_h2_centromere	CANR4	833412	913707	80296
Rag3_R4_h2_centromere	CANR4	921895	1041861	119967
Rag3_R4_h2_centromere	CANR4	1055756	1129232	73477
Rag3_R4_h2_centromere	CANR4	1139858	1485783	345926
Rag3_R4_h2_centromere	CANR4	1494625	1501034	6410
Rag3_R4_h2_centromere	CANR4	1510560	1669565	159006
Rag3_R4_h2_centromere	CANR4	1680245	1812861	132617
Rag3_R4_h2_centromere	Class_I|LTR|Ty3/gypsy|non-chromovirus|OTA|Athila	40597	41811	1215
Rag3_R4_h2_centromere	Class_I|LTR|Ty3/gypsy|non-chromovirus|OTA|Athila	88262	101130	12869
Rag3_R4_h2_centromere	Class_I|LTR|Ty3/gypsy|non-chromovirus|OTA|Athila	111872	127984	16113
Rag3_R4_h2_centromere	Class_I|LTR|Ty3/gypsy|non-chromovirus|OTA|Athila	154525	157883	3359
Rag3_R4_h2_centromere	Class_I|LTR|Ty3/gypsy|non-chromovirus|OTA|Athila	162634	171591	8958
Rag3_R4_h2_centromere	Class_I|LTR|Ty3/gypsy|non-chromovirus|OTA|Athila	168744	180894	12151
Rag3_R4_h2_centromere	Class_I|LTR|Ty3/gypsy|non-chromovirus|OTA|Athila	179471	191753	12283
Rag3_R4_h2_centromere	Class_I|LTR|Ty3/gypsy|non-chromovirus|OTA|Athila	223980	227353	3374
Rag3_R4_h2_centromere	Class_I|LTR|Ty3/gypsy|non-chromovirus|OTA|Athila	246559	259376	12818
Rag3_R4_h2_centromere	Class_I|LTR|Ty3/gypsy|non-chromovirus|OTA|Athila	360923	373012	12090
Rag3_R4_h2_centromere	Class_I|LTR|Ty3/gypsy|non-chromovirus|OTA|Athila	379973	394330	14358
Rag3_R4_h2_centromere	Class_I|LTR|Ty3/gypsy|non-chromovirus|OTA|Athila	479944	492241	12298
Rag3_R4_h2_centromere	Class_I|LTR|Ty3/gypsy|non-chromovirus|OTA|Athila	608658	623087	14430
Rag3_R4_h2_centromere	Class_I|LTR|Ty3/gypsy|non-chromovirus|OTA|Athila	751378	767471	16094
Rag3_R4_h2_centromere	Class_I|LTR|Ty3/gypsy|non-chromovirus|OTA|Athila	761878	776963	15086
Rag3_R4_h2_centromere	Class_I|LTR|Ty3/gypsy|non-chromovirus|OTA|Athila	1041507	1055627	14121
Rag3_R4_h2_centromere	Class_I|LTR|Ty3/gypsy|non-chromovirus|OTA|Athila	1812862	1826221	13360
Rag3_R4_h2_centromere	Class_I|LTR|Ty3/gypsy|non-chromovirus|OTA|Athila	1839013	1841865	2853
Rag3_R4_h2_centromere	Class_I|LTR|Ty3/gypsy|non-chromovirus|OTA|Athila	1841871	1855843	13973
Rag3_R4_h2_centromere	Class_I|LTR|Ty3/gypsy|non-chromovirus|OTA|Athila	1855849	1856822	974
Rag3_R4_h2_centromere	Class_I|LTR|Ty3/gypsy|non-chromovirus|OTA|Athila	1864535	1875130	10596
Rag3_R4_h2_centromere	Class_I|LTR|Ty3/gypsy|non-chromovirus|OTA|Athila	1884029	1897416	13388
Rag3_R4_h2_centromere	Class_I|LTR|Ty3/gypsy|non-chromovirus|OTA|Athila	1917657	1930458	12802
Rag3_R4_h2_centromere	Class_I|LTR|Ty3/gypsy|non-chromovirus|OTA|Athila	1942459	1955987	13529
Rag3_R4_h2_centromere	Class_I|LTR|Ty3/gypsy|non-chromovirus|OTA|Athila	1965042	1968254	3213
Rag3_R4_h2_centromere	Class_I|LTR|Ty3/gypsy|non-chromovirus|OTA|Athila	2014189	2015725	1537
Rag3_R4_h2_centromere	Class_I|LTR|Ty3/gypsy|non-chromovirus|OTA|Athila	2020767	2027385	6619
Rag3_R4_h2_centromere	Class_I|LTR|Ty3/gypsy|non-chromovirus|OTA|Athila	2028046	2041982	13937
Rag3_R4_h2_centromere	Class_I|LTR|Ty3/gypsy|non-chromovirus|OTA|Athila	2053120	2058195	5076
Rag3_R4_h2_centromere	Class_I|LTR|Ty3/gypsy|non-chromovirus|OTA|Athila	2083513	2093730	10218
Rag3_R4_h2_centromere	Class_I|LTR|Ty3/gypsy|non-chromovirus|OTA|Athila	2091468	2107603	16136
Rag3_R4_h2_centromere	Class_I|LTR|Ty3/gypsy|non-chromovirus|OTA|Athila	2148290	2149951	1662
Rag3_R4_h2_centromere	Class_I|LTR|Ty3/gypsy|non-chromovirus|OTA|Athila	2152359	2155520	3162
Rag3_R4_h2_centromere	Class_I|LTR|Ty3/gypsy|non-chromovirus|OTA|Athila	2227939	2229327	1389
Rag3_R4_h2_centromere	Class_I|LTR|Ty3/gypsy|non-chromovirus|OTA|Athila	2232583	2243567	10985
Rag3_R4_h2_centromere	Class_I|LTR|Ty3/gypsy|non-chromovirus|OTA|Athila	2238791	2253362	14572
Rag3_R4_h2_centromere	Class_I|LTR|Ty3/gypsy|non-chromovirus|OTA|Athila	2315638	2329540	13903
Rag3_R4_h2_centromere	Class_I|LTR|Ty3/gypsy|non-chromovirus|OTA|Athila	2351716	2365645	13930
Rag3_R4_h2_centromere	Class_I|LTR|Ty3/gypsy|non-chromovirus|OTA|Athila	2383174	2384643	1470
Rag3_R4_h2_centromere	Class_I|LTR|Ty3/gypsy|non-chromovirus|OTA|Athila	2459767	2472027	12261
Rag3_S1_centromere	Class_I|LTR|Ty3/gypsy|non-chromovirus|OTA|Athila	114856	135083	20228
Rag3_S1_centromere	Class_I|LTR|Ty3/gypsy|non-chromovirus|OTA|Athila	164101	165342	1242
Rag3_S1_centromere	Class_I|LTR|Ty3/gypsy|non-chromovirus|OTA|Athila	168743	170697	1955
Rag3_S1_centromere	Class_I|LTR|Ty3/gypsy|non-chromovirus|OTA|Athila	184359	196463	12105
Rag3_S1_centromere	Class_I|LTR|Ty3/gypsy|non-chromovirus|OTA|Athila	327614	340408	12795
Rag3_S1_centromere	Class_I|LTR|Ty3/gypsy|non-chromovirus|OTA|Athila	405130	417025	11896
Rag3_S1_centromere	Class_I|LTR|Ty3/gypsy|non-chromovirus|OTA|Athila	522619	536551	13933
Rag3_S1_centromere	Class_I|LTR|Ty3/gypsy|non-chromovirus|OTA|Athila	703609	718641	15033
Rag3_S1_centromere	Class_I|LTR|Ty3/gypsy|non-chromovirus|OTA|Athila	713080	729194	16115
Rag3_S1_centromere	Class_I|LTR|Ty3/gypsy|non-chromovirus|OTA|Athila	824227	835719	11493
Rag3_S1_centromere	Class_I|LTR|Ty3/gypsy|non-chromovirus|OTA|Athila	857237	871076	13840
Rag3_S1_centromere	Class_I|LTR|Ty3/gypsy|non-chromovirus|OTA|Athila	893233	907133	13901
Rag3_S1_centromere	Class_I|LTR|Ty3/gypsy|non-chromovirus|OTA|Athila	912169	916746	4578
Rag3_S1_centromere	Class_I|LTR|Ty3/gypsy|non-chromovirus|OTA|Athila	977245	989125	11881
Rag3_S1_centromere	Class_I|LTR|Ty3/gypsy|non-chromovirus|OTA|Athila	1170470	1183928	13459
Rag3_S1_centromere	Class_I|LTR|Ty3/gypsy|non-chromovirus|OTA|Athila	1215119	1228557	13439
Rag3_S1_centromere	Class_I|LTR|Ty3/gypsy|non-chromovirus|OTA|Athila	1231498	1233027	1530
Rag3_S1_centromere	Class_I|LTR|Ty3/gypsy|non-chromovirus|OTA|Athila	1233033	1246560	13528
Rag3_S1_centromere	Class_I|LTR|Ty3/gypsy|non-chromovirus|OTA|Athila	1246859	1250116	3258
Rag3_S1_centromere	Class_I|LTR|Ty3/gypsy|non-chromovirus|OTA|Athila	1259356	1263254	3899
Rag3_S1_centromere	Class_I|LTR|Ty3/gypsy|non-chromovirus|OTA|Athila	1272311	1286609	14299
Rag3_S1_centromere	Class_I|LTR|Ty3/gypsy|non-chromovirus|OTA|Athila	1375353	1388782	13430
Rag3_S1_centromere	Class_I|LTR|Ty3/gypsy|non-chromovirus|OTA|Athila	1389747	1391802	2056
Rag3_S1_centromere	Class_I|LTR|Ty3/gypsy|non-chromovirus|OTA|Athila	1391808	1405249	13442
Rag3_S1_centromere	Class_I|LTR|Ty3/gypsy|non-chromovirus|OTA|Athila	1410788	1425478	14691
Rag3_S1_centromere	Class_I|LTR|Ty3/gypsy|non-chromovirus|OTA|Athila	1456994	1470645	13652
Rag3_S1_centromere	Class_I|LTR|Ty3/gypsy|non-chromovirus|OTA|Athila	1476768	1489763	12996
Rag3_S1_centromere	Class_I|LTR|Ty3/gypsy|non-chromovirus|OTA|Athila	1529821	1543249	13429
Rag3_S1_centromere	Class_I|LTR|Ty3/gypsy|non-chromovirus|OTA|Athila	1553477	1558564	5088
Rag3_S1_centromere	Class_I|LTR|Ty3/gypsy|non-chromovirus|OTA|Athila	1564138	1577663	13526
Rag3_S1_centromere	Class_I|LTR|Ty3/gypsy|non-chromovirus|OTA|Athila	1591602	1602540	10939
Rag3_S1_centromere	Class_I|LTR|Ty3/gypsy|non-chromovirus|OTA|Athila	1598415	1611851	13437
Rag3_S1_centromere	Class_I|LTR|Ty3/gypsy|non-chromovirus|OTA|Athila	1612103	1624951	12849
Rag3_S1_centromere	Class_I|LTR|Ty3/gypsy|non-chromovirus|OTA|Athila	1626055	1627994	1940
Rag3_S1_centromere	Class_I|LTR|Ty3/gypsy|non-chromovirus|OTA|Athila	1628827	1646611	17785
Rag3_S1_centromere	Class_I|LTR|Ty3/gypsy|non-chromovirus|OTA|Athila	1643973	1655099	11127
Rag3_S1_centromere	Class_I|LTR|Ty3/gypsy|non-chromovirus|OTA|Athila	1665304	1666965	1662
Rag3_S1_centromere	Class_I|LTR|Ty3/gypsy|non-chromovirus|OTA|Athila	1667329	1680681	13353
Rag3_S1_centromere	Class_I|LTR|Ty3/gypsy|non-chromovirus|OTA|Athila	1680687	1682039	1353
Rag3_S1_centromere	Class_I|LTR|Ty3/gypsy|non-chromovirus|OTA|Athila	1686009	1701723	15715
Rag3_S1_centromere	Class_I|LTR|Ty3/gypsy|non-chromovirus|OTA|Athila	1706736	1722868	16133
Rag3_S1_centromere	Class_I|LTR|Ty3/gypsy|non-chromovirus|OTA|Athila	1738966	1742184	3219
Rag3_S1_centromere	Class_I|LTR|Ty3/gypsy|non-chromovirus|OTA|Athila	1749203	1750864	1662
Rag3_S1_centromere	Class_I|LTR|Ty3/gypsy|non-chromovirus|OTA|Athila	1755719	1768728	13010
Rag3_S1_centromere	Class_I|LTR|Ty3/gypsy|non-chromovirus|OTA|Athila	1773748	1781958	8211
Rag3_S1_centromere	Class_I|LTR|Ty3/gypsy|non-chromovirus|OTA|Athila	1779310	1792737	13428
Rag3_S1_centromere	Class_I|LTR|Ty3/gypsy|non-chromovirus|OTA|Athila	1809145	1822592	13448
Rag3_S1_centromere	Class_I|LTR|Ty3/gypsy|non-chromovirus|OTA|Athila	1823208	1836667	13460
Rag3_S1_centromere	Class_I|LTR|Ty3/gypsy|non-chromovirus|OTA|Athila	1846503	1850360	3858
Rag3_S1_centromere	Class_I|LTR|Ty3/gypsy|non-chromovirus|OTA|Athila	1865681	1877175	11495
Rag3_S1_centromere	Class_I|LTR|Ty3/gypsy|non-chromovirus|OTA|Athila	1872598	1883944	11347
Rag3_S1_centromere	Class_I|LTR|Ty3/gypsy|non-chromovirus|OTA|Athila	1884690	1889765	5076
Rag3_S1_centromere	Class_I|LTR|Ty3/gypsy|non-chromovirus|OTA|Athila	1892899	1906137	13239
Rag3_S1_centromere	Class_I|LTR|Ty3/gypsy|non-chromovirus|OTA|Athila	1943657	1956698	13042
Rag3_S1_centromere	Class_I|LTR|Ty3/gypsy|non-chromovirus|OTA|Athila	1995025	2003189	8165
Rag3_S1_centromere	Class_I|LTR|Ty3/gypsy|non-chromovirus|OTA|Athila	2013458	2018488	5031
Rag3_S1_centromere	Class_I|LTR|Ty3/gypsy|non-chromovirus|OTA|Athila	2060043	2063918	3876
Rag3_S1_centromere	Class_I|LTR|Ty3/gypsy|non-chromovirus|OTA|Athila	2094665	2106295	11631
Rag3_S1_centromere	Class_I|LTR|Ty3/gypsy|non-chromovirus|OTA|Athila	2128779	2142219	13441
Rag3_S1_centromere	Class_I|LTR|Ty3/gypsy|non-chromovirus|OTA|Athila	2140722	2151273	10552
Rag3_S1_centromere	Class_I|LTR|Ty3/gypsy|non-chromovirus|OTA|Athila	2152019	2157094	5076
Rag3_S1_centromere	Class_I|LTR|Ty3/gypsy|non-chromovirus|OTA|Athila	2189941	2202982	13042
Rag3_S1_centromere	Class_I|LTR|Ty3/gypsy|non-chromovirus|OTA|Athila	2221759	2233743	11985
Rag3_S1_centromere	Class_I|LTR|Ty3/gypsy|non-chromovirus|OTA|Athila	2250791	2258941	8151
Rag3_S1_centromere	Class_I|LTR|Ty3/gypsy|non-chromovirus|OTA|Athila	2269211	2274241	5031
Rag3_S1_centromere	Class_I|LTR|Ty3/gypsy|non-chromovirus|OTA|Athila	2275641	2279018	3378
Rag3_S1_centromere	Class_I|LTR|Ty3/gypsy|non-chromovirus|OTA|Athila	2328493	2332368	3876
Rag3_S1_centromere	Class_I|LTR|Ty3/gypsy|non-chromovirus|OTA|Athila	2353512	2355440	1929
Rag3_S1_centromere	Class_I|LTR|Ty3/gypsy|non-chromovirus|OTA|Athila	2373174	2385884	12711
Rag3_S1_centromere	Class_I|LTR|Ty3/gypsy|non-chromovirus|OTA|Athila	2386228	2390103	3876
Rag3_S1_centromere	Class_I|LTR|Ty3/gypsy|non-chromovirus|OTA|Athila	2397617	2399161	1545
Rag3_S1_centromere	Class_I|LTR|Ty3/gypsy|non-chromovirus|OTA|Athila	2406754	2409933	3180
Rag3_S1_centromere	Class_I|LTR|Ty3/gypsy|non-chromovirus|OTA|Athila	2423141	2437081	13941
Rag3_S1_centromere	Class_I|LTR|Ty3/gypsy|non-chromovirus|OTA|Athila	2447551	2461023	13473
Rag3_S1_centromere	Class_I|LTR|Ty3/gypsy|non-chromovirus|OTA|Athila	2469987	2473844	3858
Rag3_S1_centromere	Class_I|LTR|Ty3/gypsy|non-chromovirus|OTA|Athila	2479650	2493083	13434
Rag3_S1_centromere	Class_I|LTR|Ty3/gypsy|non-chromovirus|OTA|Athila	2493427	2497253	3827
Rag3_S1_centromere	Class_I|LTR|Ty3/gypsy|non-chromovirus|OTA|Athila	2497259	2511139	13881
Rag3_S1_centromere	Class_I|LTR|Ty3/gypsy|non-chromovirus|OTA|Athila	2518667	2532073	13407
Rag3_S1_centromere	Class_I|LTR|Ty3/gypsy|non-chromovirus|OTA|Athila	2529959	2540869	10911
Rag3_S1_centromere	Class_I|LTR|Ty3/gypsy|non-chromovirus|OTA|Athila	2596583	2609979	13397
Rag3_S1_centromere	Class_I|LTR|Ty3/gypsy|non-chromovirus|OTA|Athila	2699317	2701482	2166
Rag3_S1_centromere	Class_I|LTR|Ty3/gypsy|non-chromovirus|OTA|Athila	2706591	2711678	5088
Rag3_S1_centromere	Class_I|LTR|Ty3/gypsy|non-chromovirus|OTA|Athila	2723080	2736519	13440
Rag3_S1_centromere	Class_I|LTR|Ty3/gypsy|non-chromovirus|OTA|Athila	2766673	2767890	1218
Rag3_S1_centromere	Class_I|LTR|Ty3/gypsy|non-chromovirus|OTA|Athila	2777592	2780969	3378
Rag3_S1_centromere	Class_I|LTR|Ty3/gypsy|non-chromovirus|OTA|Athila	2793637	2807071	13435
Rag3_S1_centromere	Class_I|LTR|Ty3/gypsy|non-chromovirus|OTA|Athila	2812686	2826499	13814
Rag3_S1_centromere	Class_I|LTR|Ty3/gypsy|non-chromovirus|OTA|Athila	2888413	2897937	9525
Rag3_S1_centromere	Class_I|LTR|Ty3/gypsy|non-chromovirus|OTA|Athila	2898514	2900439	1926
Rag3_S1_centromere	Class_I|LTR|Ty3/gypsy|non-chromovirus|OTA|Athila	2949483	2963218	13736
Rag3_S1_centromere	Class_I|LTR|Ty3/gypsy|non-chromovirus|OTA|Athila	3005391	3007051	1661
Rag3_S1_centromere	Class_I|LTR|Ty3/gypsy|non-chromovirus|OTA|Athila	3015255	3018445	3191
Rag3_S1_centromere	Class_I|LTR|Ty3/gypsy|non-chromovirus|OTA|Athila	3313432	3327387	13956
Rag3_S1_centromere	Class_I|LTR|Ty3/gypsy|non-chromovirus|OTA|Athila	3360906	3363704	2799
Rag3_S1_centromere	Class_I|LTR|Ty3/gypsy|non-chromovirus|OTA|Athila	3389022	3404124	15103
Rag3_S1_centromere	Class_I|LTR|Ty3/gypsy|non-chromovirus|OTA|Athila	3509556	3513337	3782
Rag3_S1_centromere	Class_I|LTR|Ty3/gypsy|non-chromovirus|OTA|Athila	3646340	3656650	10311
Rag3_S1_centromere	Class_I|LTR|Ty3/gypsy|non-chromovirus|OTA|Athila	3664094	3665984	1891
Rag3_S1_centromere	Class_I|LTR|Ty3/gypsy|non-chromovirus|OTA|Athila	3746911	3761817	14907
Rag3_S1_centromere	Class_I|LTR|Ty3/gypsy|non-chromovirus|OTA|Athila	3782278	3785651	3374
Rag3_S1_centromere	Class_I|LTR|Ty3/gypsy|non-chromovirus|OTA|Athila	3879620	3881521	1902
Rag3_S1_centromere	Class_I|LTR|Ty3/gypsy|non-chromovirus|OTA|Athila	3919000	3929087	10088
Rag3_S1_centromere	Class_I|LTR|Ty3/gypsy|non-chromovirus|OTA|Athila	3971056	3974696	3641
Rag3_S2_centromere	CANR4	969961	991274	21314
Rag3_S2_centromere	CANR4	1050642	1065952	15311
Rag3_S2_centromere	CANR4	1079682	1208528	128847
Rag3_S2_centromere	CANR4	1222669	1246195	23527
Rag3_S2_centromere	CANR4	1263678	1269933	6256
Rag3_S2_centromere	CANR4	1286075	1291543	5469
Rag3_S2_centromere	CANR4	1304151	1320120	15970
Rag3_S2_centromere	CANR4	1328019	1372191	44173
Rag3_S2_centromere	CANR4	1387809	1397457	9649
Rag3_S2_centromere	CANR4	1399472	1479980	80509
Rag3_S2_centromere	CANR4	1485841	1562475	76635
Rag3_S2_centromere	CANR4	1569578	1752432	182855
Rag3_S2_centromere	CANR4	1766087	1796063	29977
Rag3_S2_centromere	CANR4	1809020	1814621	5602
Rag3_S2_centromere	CANR4	1816940	1844214	27275
Rag3_S2_centromere	CANR4	1846113	1855585	9473
Rag3_S2_centromere	CANR4	1900802	1919563	18762
Rag3_S2_centromere	CANR4	1977239	2073791	96553
Rag3_S2_centromere	Class_I|LTR|Ty3/gypsy|non-chromovirus|OTA|Athila	67218	81222	14005
Rag3_S2_centromere	Class_I|LTR|Ty3/gypsy|non-chromovirus|OTA|Athila	131112	136974	5863
Rag3_S2_centromere	Class_I|LTR|Ty3/gypsy|non-chromovirus|OTA|Athila	223026	235936	12911
Rag3_S2_centromere	Class_I|LTR|Ty3/gypsy|non-chromovirus|OTA|Athila	370878	384862	13985
Rag3_S2_centromere	Class_I|LTR|Ty3/gypsy|non-chromovirus|OTA|Athila	425032	426498	1467
Rag3_S2_centromere	Class_I|LTR|Ty3/gypsy|non-chromovirus|OTA|Athila	442243	444153	1911
Rag3_S2_centromere	Class_I|LTR|Ty3/gypsy|non-chromovirus|OTA|Athila	577995	590031	12037
Rag3_S2_centromere	Class_I|LTR|Ty3/gypsy|non-chromovirus|OTA|Athila	587040	597108	10069
Rag3_S2_centromere	Class_I|LTR|Ty3/gypsy|non-chromovirus|OTA|Athila	639351	643082	3732
Rag3_S2_centromere	Class_I|LTR|Ty3/gypsy|non-chromovirus|OTA|Athila	819618	830535	10918
Rag3_S2_centromere	Class_I|LTR|Ty3/gypsy|non-chromovirus|OTA|Athila	830538	843900	13363
Rag3_S2_centromere	Class_I|LTR|Ty3/gypsy|non-chromovirus|OTA|Athila	852261	853778	1518
Rag3_S2_centromere	Class_I|LTR|Ty3/gypsy|non-chromovirus|OTA|Athila	899675	913561	13887
Rag3_S2_centromere	Class_I|LTR|Ty3/gypsy|non-chromovirus|OTA|Athila	924090	937915	13826
Rag3_S2_centromere	Class_I|LTR|Ty3/gypsy|non-chromovirus|OTA|Athila	936389	949173	12785
Rag3_S2_centromere	Class_I|LTR|Ty3/gypsy|non-chromovirus|OTA|Athila	949196	962938	13743
Rag3_S2_centromere	Class_I|LTR|Ty3/gypsy|non-chromovirus|OTA|Athila	991275	1005209	13935
Rag3_S2_centromere	Class_I|LTR|Ty3/gypsy|non-chromovirus|OTA|Athila	1003683	1016467	12785
Rag3_S2_centromere	Class_I|LTR|Ty3/gypsy|non-chromovirus|OTA|Athila	1016490	1030233	13744
Rag3_S2_centromere	Class_I|LTR|Ty3/gypsy|non-chromovirus|OTA|Athila	1065583	1079555	13973
Rag3_S2_centromere	Class_I|LTR|Ty3/gypsy|non-chromovirus|OTA|Athila	1208523	1222669	14147
Rag3_S2_centromere	Class_I|LTR|Ty3/gypsy|non-chromovirus|OTA|Athila	1249999	1263620	13622
Rag3_S2_centromere	Class_I|LTR|Ty3/gypsy|non-chromovirus|OTA|Athila	1269727	1283329	13603
Rag3_S2_centromere	Class_I|LTR|Ty3/gypsy|non-chromovirus|OTA|Athila	1752436	1766089	13654
Rag3_S2_centromere	Class_I|LTR|Ty3/gypsy|non-chromovirus|OTA|Athila	1923579	1925468	1890
Rag3_S2_centromere	Class_I|LTR|Ty3/gypsy|non-chromovirus|OTA|Athila	1926157	1939067	12911
Rag3_S2_centromere	Class_I|LTR|Ty3/gypsy|non-chromovirus|OTA|Athila	1939105	1952735	13631
Rag3_S2_centromere	Class_I|LTR|Ty3/gypsy|non-chromovirus|OTA|Athila	1953351	1966982	13632
Rag3_S2_centromere	Class_I|LTR|Ty3/gypsy|non-chromovirus|OTA|Athila	1962385	1972378	9994
Rag3_S2_centromere	Class_I|LTR|Ty3/gypsy|non-chromovirus|OTA|Athila	2074716	2076851	2136
Rag3_S2_centromere	Class_I|LTR|Ty3/gypsy|non-chromovirus|OTA|Athila	2105543	2116970	11428
Rag3_S2_centromere	Class_I|LTR|Ty3/gypsy|non-chromovirus|OTA|Athila	2144642	2156824	12183
Rag3_S2_centromere	Class_I|LTR|Ty3/gypsy|non-chromovirus|OTA|Athila	2159318	2160451	1134
Rag3_S2_centromere	Class_I|LTR|Ty3/gypsy|non-chromovirus|OTA|Athila	2160452	2175082	14631
Rag3_S2_centromere	Class_I|LTR|Ty3/gypsy|non-chromovirus|OTA|Athila	2204328	2205552	1225
Rag3_S2_centromere	Class_I|LTR|Ty3/gypsy|non-chromovirus|OTA|Athila	2228943	2233641	4699
Rag3_S2_centromere	Class_I|LTR|Ty3/gypsy|non-chromovirus|OTA|Athila	2252682	2259774	7093
Rag3_S2_centromere	Class_I|LTR|Ty3/gypsy|non-chromovirus|OTA|Athila	2280055	2281959	1905
Rag3_S2_centromere	Class_I|LTR|Ty3/gypsy|non-chromovirus|OTA|Athila	2432513	2434942	2430
Rag3_S2_centromere	Class_I|LTR|Ty3/gypsy|non-chromovirus|OTA|Athila	2447936	2451326	3391
Rag3_S2_centromere	Class_I|LTR|Ty3/gypsy|non-chromovirus|OTA|Athila	2462032	2467054	5023
Rag4_R3_centromere	CANR4	128677	153055	24379
Rag4_R3_centromere	CANR4	167383	174507	7125
Rag4_R3_centromere	CANR4	194643	202848	8206
Rag4_R3_centromere	CANR4	248106	258399	10294
Rag4_R3_centromere	CANR4	260659	272536	11878
Rag4_R3_centromere	CANR4	310426	357424	46999
Rag4_R3_centromere	CANR4	367965	373717	5753
Rag4_R3_centromere	CANR4	392360	402494	10135
Rag4_R3_centromere	CANR4	434868	446649	11782
Rag4_R3_centromere	CANR4	448909	454469	5561
Rag4_R3_centromere	CANR4	565269	735074	169806
Rag4_R3_centromere	CANR4	754435	777550	23116
Rag4_R3_centromere	CANR4	778749	788499	9751
Rag4_R3_centromere	CANR4	812665	825496	12832
Rag4_R3_centromere	CANR4	825961	835954	9994
Rag4_R3_centromere	CANR4	851608	857531	5924
Rag4_R3_centromere	CANR4	903839	909167	5329
Rag4_R3_centromere	CANR4	912824	920116	7293
Rag4_R3_centromere	CANR4	934628	979154	44527
Rag4_R3_centromere	CANR4	980802	1023044	42243
Rag4_R3_centromere	CANR4	1034133	1039968	5836
Rag4_R3_centromere	CANR4	1091999	1111768	19770
Rag4_R3_centromere	CANR4	1119145	1184550	65406
Rag4_R3_centromere	CANR4	1196748	1243135	46388
Rag4_R3_centromere	CANR4	1263346	1352370	89025
Rag4_R3_centromere	CANR4	1403532	1409628	6097
Rag4_R3_centromere	CANR4	1432497	1450812	18316
Rag4_R3_centromere	CANR4	1454019	1469543	15525
Rag4_R3_centromere	CANR4	1534600	1539762	5163
Rag4_R3_centromere	CANR4	1557700	1589076	31377
Rag4_R3_centromere	CANR4	1672382	1680047	7666
Rag4_R3_centromere	CANR4	1685162	1698040	12879
Rag4_R3_centromere	CANR4	1700142	1709468	9327
Rag4_R3_centromere	CANR4	1748208	1754777	6570
Rag4_R3_centromere	CANR4	1756339	1763589	7251
Rag4_R3_centromere	CANR4	1809775	1944495	134721
Rag4_R3_centromere	CANR4	1951941	1963321	11381
Rag4_R3_centromere	CANR4	1975515	1994584	19070
Rag4_R3_centromere	CANR4	2007626	2013837	6212
Rag4_R3_centromere	CANR4	2014838	2023191	8354
Rag4_R3_centromere	CANR4	2052844	2108687	55844
Rag4_R3_centromere	CANR4	2186591	2192634	6044
Rag4_R3_centromere	CANR4	2202209	2207573	5365
Rag4_R3_centromere	CANR4	2232398	2421183	188786
Rag4_R3_centromere	CANR4	2433542	2443980	10439
Rag4_R3_centromere	CANR4	2461366	2468404	7039
Rag4_R3_centromere	CANR4	2562645	2570273	7629
Rag4_R3_centromere	CANR4	2592032	2630721	38690
Rag4_R3_centromere	CANR4	2631435	2636761	5327
Rag4_R3_centromere	CANR4	2652491	2657613	5123
Rag4_R3_centromere	CANR4	2661251	2688541	27291
Rag4_R3_centromere	CANR4	2694885	2704376	9492
Rag4_R3_centromere	CANR4	2708241	2714869	6629
Rag4_R3_centromere	CANR4	2733616	2741341	7726
Rag4_R3_centromere	CANR4	2744626	2752050	7425
Rag4_R3_centromere	CANR4	2764338	2789322	24985
Rag4_R3_centromere	CANR4	2838117	2843982	5866
Rag4_R3_centromere	CANR4	2888047	3099922	211876
Rag4_R3_centromere	CANR4	3127948	3133535	5588
Rag4_R3_centromere	CANR4	3163576	3169620	6045
Rag4_R3_centromere	CANR4	3173245	3441055	267811
Rag4_R3_centromere	CANR4	3450986	3595749	144764
Rag4_R3_centromere	CANR4	3649348	3659614	10267
Rag4_R3_centromere	CANR4	3659907	3669585	9679
Rag4_R3_centromere	CANR4	3669878	3711312	41435
Rag4_R3_centromere	CANR4	3711637	4019332	307696
Rag4_R3_centromere	CANR4	4027395	4063731	36337
Rag4_R3_centromere	CANR4	4064843	4084223	19381
Rag4_R3_centromere	Class_I|LTR|Ty3/gypsy|non-chromovirus|OTA|Athila	43018	56347	13330
Rag4_R3_centromere	Class_I|LTR|Ty3/gypsy|non-chromovirus|OTA|Athila	60087	63463	3377
Rag4_R3_centromere	Class_I|LTR|Ty3/gypsy|non-chromovirus|OTA|Athila	85818	99231	13414
Rag4_R3_centromere	Class_I|LTR|Ty3/gypsy|non-chromovirus|OTA|Athila	273574	288658	15085
Rag4_R3_centromere	Class_I|LTR|Ty3/gypsy|non-chromovirus|OTA|Athila	284445	297884	13440
Rag4_R3_centromere	Class_I|LTR|Ty3/gypsy|non-chromovirus|OTA|Athila	456656	471783	15128
Rag4_R3_centromere	Class_I|LTR|Ty3/gypsy|non-chromovirus|OTA|Athila	509527	523033	13507
Rag4_R3_centromere	Class_I|LTR|Ty3/gypsy|non-chromovirus|OTA|Athila	534524	548153	13630
Rag4_R3_centromere	Class_I|LTR|Ty3/gypsy|non-chromovirus|OTA|Athila	552267	553619	1353
Rag4_R3_centromere	Class_I|LTR|Ty3/gypsy|non-chromovirus|OTA|Athila	1237149	1256651	19503
Rag4_R3_centromere	Class_I|LTR|Ty3/gypsy|non-chromovirus|OTA|Athila	1963990	1975514	11525
Rag4_R3_centromere	Class_I|LTR|Ty3/gypsy|non-chromovirus|OTA|Athila	2165439	2179435	13997
Rag4_R3_centromere	Class_I|LTR|Ty3/gypsy|non-chromovirus|OTA|Athila	2421184	2433033	11850
Rag4_R3_centromere	Class_I|LTR|Ty3/gypsy|non-chromovirus|OTA|Athila	3623082	3625022	1941
Rag4_R3_centromere	Class_I|LTR|Ty3/gypsy|non-chromovirus|OTA|Athila	3634601	3637897	3297
Rag4_R3_centromere	Class_I|LTR|Ty3/gypsy|non-chromovirus|OTA|Athila	4090926	4104474	13549
Rag4_R3_centromere	Class_I|LTR|Ty3/gypsy|non-chromovirus|OTA|Athila	4106112	4109330	3219
Rag4_R3_centromere	Class_I|LTR|Ty3/gypsy|non-chromovirus|OTA|Athila	4129528	4132905	3378
Rag4_R3_centromere	Class_I|LTR|Ty3/gypsy|non-chromovirus|OTA|Athila	4210384	4220202	9819
Rag4_R3_centromere	Class_I|LTR|Ty3/gypsy|non-chromovirus|OTA|Athila	4259964	4273455	13492
Rag4_R3_centromere	Class_I|LTR|Ty3/gypsy|non-chromovirus|OTA|Athila	4276912	4278837	1926
Rag4_R3_centromere	Class_I|LTR|Ty3/gypsy|non-chromovirus|OTA|Athila	4286853	4299749	12897
Rag4_R3_centromere	Class_I|LTR|Ty3/gypsy|non-chromovirus|OTA|Athila	4295487	4309060	13574
Rag4_R3_centromere	Class_I|LTR|Ty3/gypsy|non-chromovirus|OTA|Athila	4359463	4371789	12327
Rag4_R3_centromere	Class_I|LTR|Ty3/gypsy|non-chromovirus|OTA|Athila	4417602	4431836	14235
Rag4_R4_h1_centromere	Class_I|LTR|Ty3/gypsy|non-chromovirus|OTA|Athila	39988	41634	1647
Rag4_R4_h1_centromere	Class_I|LTR|Ty3/gypsy|non-chromovirus|OTA|Athila	42173	54224	12052
Rag4_R4_h1_centromere	Class_I|LTR|Ty3/gypsy|non-chromovirus|OTA|Athila	51558	62348	10791
Rag4_R4_h1_centromere	Class_I|LTR|Ty3/gypsy|non-chromovirus|OTA|Athila	74745	78537	3793
Rag4_R4_h1_centromere	Class_I|LTR|Ty3/gypsy|non-chromovirus|OTA|Athila	79149	90989	11841
Rag4_R4_h1_centromere	Class_I|LTR|Ty3/gypsy|non-chromovirus|OTA|Athila	94438	108367	13930
Rag4_R4_h1_centromere	Class_I|LTR|Ty3/gypsy|non-chromovirus|OTA|Athila	113888	117265	3378
Rag4_R4_h1_centromere	Class_I|LTR|Ty3/gypsy|non-chromovirus|OTA|Athila	203351	211933	8583
Rag4_R4_h1_centromere	Class_I|LTR|Ty3/gypsy|non-chromovirus|OTA|Athila	209196	222729	13534
Rag4_R4_h1_centromere	Class_I|LTR|Ty3/gypsy|non-chromovirus|OTA|Athila	232043	241848	9806
Rag4_R4_h1_centromere	Class_I|LTR|Ty3/gypsy|non-chromovirus|OTA|Athila	260625	262790	2166
Rag4_R4_h1_centromere	Class_I|LTR|Ty3/gypsy|non-chromovirus|OTA|Athila	274997	278230	3234
Rag4_R4_h1_centromere	Class_I|LTR|Ty3/gypsy|non-chromovirus|OTA|Athila	288955	290616	1662
Rag4_R4_h1_centromere	Class_I|LTR|Ty3/gypsy|non-chromovirus|OTA|Athila	334747	339669	4923
Rag4_R4_h1_centromere	Class_I|LTR|Ty3/gypsy|non-chromovirus|OTA|Athila	341392	354266	12875
Rag4_R4_h1_centromere	Class_I|LTR|Ty3/gypsy|non-chromovirus|OTA|Athila	356327	357850	1524
Rag4_R4_h1_centromere	Class_I|LTR|Ty3/gypsy|non-chromovirus|OTA|Athila	369363	370844	1482
Rag4_R4_h1_centromere	Class_I|LTR|Ty3/gypsy|non-chromovirus|OTA|Athila	375192	380288	5097
Rag4_R4_h1_centromere	Class_I|LTR|Ty3/gypsy|non-chromovirus|OTA|Athila	382400	384313	1914
Rag4_R4_h1_centromere	Class_I|LTR|Ty3/gypsy|non-chromovirus|OTA|Athila	398012	401389	3378
Rag4_R4_h1_centromere	Class_I|LTR|Ty3/gypsy|non-chromovirus|OTA|Athila	416945	418387	1443
Rag4_R4_h1_centromere	Class_I|LTR|Ty3/gypsy|non-chromovirus|OTA|Athila	424063	436332	12270
Rag4_R4_h1_centromere	Class_I|LTR|Ty3/gypsy|non-chromovirus|OTA|Athila	451199	465106	13908
Rag4_R4_h1_centromere	Class_I|LTR|Ty3/gypsy|non-chromovirus|OTA|Athila	467634	469562	1929
Rag4_R4_h1_centromere	Class_I|LTR|Ty3/gypsy|non-chromovirus|OTA|Athila	472529	474938	2410
Rag4_R4_h1_centromere	Class_I|LTR|Ty3/gypsy|non-chromovirus|OTA|Athila	500496	502918	2423
Rag4_R4_h1_centromere	Class_I|LTR|Ty3/gypsy|non-chromovirus|OTA|Athila	506332	524150	17819
Rag4_R4_h1_centromere	Class_I|LTR|Ty3/gypsy|non-chromovirus|OTA|Athila	542957	548044	5088
Rag4_R4_h1_centromere	Class_I|LTR|Ty3/gypsy|non-chromovirus|OTA|Athila	589837	591147	1311
Rag4_R4_h1_centromere	Class_I|LTR|Ty3/gypsy|non-chromovirus|OTA|Athila	594671	608618	13948
Rag4_R4_h1_centromere	Class_I|LTR|Ty3/gypsy|non-chromovirus|OTA|Athila	612772	623935	11164
Rag4_R4_h1_centromere	Class_I|LTR|Ty3/gypsy|non-chromovirus|OTA|Athila	633556	643760	10205
Rag4_R4_h1_centromere	Class_I|LTR|Ty3/gypsy|non-chromovirus|OTA|Athila	642449	652865	10417
Rag4_R4_h1_centromere	Class_I|LTR|Ty3/gypsy|non-chromovirus|OTA|Athila	654432	666612	12181
Rag4_R4_h1_centromere	Class_I|LTR|Ty3/gypsy|non-chromovirus|OTA|Athila	672750	675958	3209
Rag4_R4_h1_centromere	Class_I|LTR|Ty3/gypsy|non-chromovirus|OTA|Athila	692402	694063	1662
Rag4_R4_h1_centromere	Class_I|LTR|Ty3/gypsy|non-chromovirus|OTA|Athila	768611	769828	1218
Rag4_R4_h1_centromere	Class_I|LTR|Ty3/gypsy|non-chromovirus|OTA|Athila	809241	824797	15557
Rag4_R4_h1_centromere	Class_I|LTR|Ty3/gypsy|non-chromovirus|OTA|Athila	848833	863293	14461
Rag4_R4_h1_centromere	Class_I|LTR|Ty3/gypsy|non-chromovirus|OTA|Athila	871461	872984	1524
Rag4_R4_h1_centromere	Class_I|LTR|Ty3/gypsy|non-chromovirus|OTA|Athila	873201	874613	1413
Rag4_R4_h1_centromere	Class_I|LTR|Ty3/gypsy|non-chromovirus|OTA|Athila	893507	898259	4753
Rag4_R4_h1_centromere	Class_I|LTR|Ty3/gypsy|non-chromovirus|OTA|Athila	951912	960645	8734
Rag4_R4_h1_centromere	Class_I|LTR|Ty3/gypsy|non-chromovirus|OTA|Athila	975635	977296	1662
Rag4_R4_h1_centromere	Class_I|LTR|Ty3/gypsy|non-chromovirus|OTA|Athila	1000831	1003866	3036
Rag4_R4_h1_centromere	Class_I|LTR|Ty3/gypsy|non-chromovirus|OTA|Athila	1021666	1032781	11116
Rag4_R4_h1_centromere	Class_I|LTR|Ty3/gypsy|non-chromovirus|OTA|Athila	1078295	1090724	12430
Rag4_R4_h1_centromere	Class_I|LTR|Ty3/gypsy|non-chromovirus|OTA|Athila	1107489	1108707	1219
Rag4_R4_h1_centromere	Class_I|LTR|Ty3/gypsy|non-chromovirus|OTA|Athila	1131319	1143778	12460
Rag4_R4_h1_centromere	Class_I|LTR|Ty3/gypsy|non-chromovirus|OTA|Athila	1143980	1147363	3384
Rag4_R4_h1_centromere	Class_I|LTR|Ty3/gypsy|non-chromovirus|OTA|Athila	1178205	1192197	13993
Rag4_R4_h1_centromere	Class_I|LTR|Ty3/gypsy|non-chromovirus|OTA|Athila	1203860	1206749	2890
Rag4_R4_h1_centromere	Class_I|LTR|Ty3/gypsy|non-chromovirus|OTA|Athila	1207466	1209895	2430
Rag4_R4_h1_centromere	Class_I|LTR|Ty3/gypsy|non-chromovirus|OTA|Athila	1211495	1223494	12000
Rag4_R4_h1_centromere	Class_I|LTR|Ty3/gypsy|non-chromovirus|OTA|Athila	1233750	1237127	3378
Rag4_R4_h1_centromere	Class_I|LTR|Ty3/gypsy|non-chromovirus|OTA|Athila	1252507	1254168	1662
Rag4_R4_h1_centromere	Class_I|LTR|Ty3/gypsy|non-chromovirus|OTA|Athila	1254442	1268040	13599
Rag4_R4_h1_centromere	Class_I|LTR|Ty3/gypsy|non-chromovirus|OTA|Athila	1268041	1269397	1357
Rag4_R4_h1_centromere	Class_I|LTR|Ty3/gypsy|non-chromovirus|OTA|Athila	1269398	1284587	15190
Rag4_R4_h1_centromere	Class_I|LTR|Ty3/gypsy|non-chromovirus|OTA|Athila	1289457	1291882	2426
Rag4_R4_h1_centromere	Class_I|LTR|Ty3/gypsy|non-chromovirus|OTA|Athila	1300563	1302509	1947
Rag4_R4_h1_centromere	Class_I|LTR|Ty3/gypsy|non-chromovirus|OTA|Athila	1309002	1310936	1935
Rag4_R4_h1_centromere	Class_I|LTR|Ty3/gypsy|non-chromovirus|OTA|Athila	1329491	1341811	12321
Rag4_R4_h1_centromere	Class_I|LTR|Ty3/gypsy|non-chromovirus|OTA|Athila	1354155	1368501	14347
Rag4_R4_h1_centromere	Class_I|LTR|Ty3/gypsy|non-chromovirus|OTA|Athila	1380179	1381738	1560
Rag4_R4_h1_centromere	Class_I|LTR|Ty3/gypsy|non-chromovirus|OTA|Athila	1436442	1441478	5037
Rag4_R4_h1_centromere	Class_I|LTR|Ty3/gypsy|non-chromovirus|OTA|Athila	1482551	1487600	5050
Rag4_R4_h1_centromere	Class_I|LTR|Ty3/gypsy|non-chromovirus|OTA|Athila	1488467	1502864	14398
Rag4_R4_h1_centromere	Class_I|LTR|Ty3/gypsy|non-chromovirus|OTA|Athila	1526908	1529990	3083
Rag4_R4_h1_centromere	Class_I|LTR|Ty3/gypsy|non-chromovirus|OTA|Athila	1566631	1572141	5511
Rag4_R4_h1_centromere	Class_I|LTR|Ty3/gypsy|non-chromovirus|OTA|Athila	1597981	1599198	1218
Rag4_R4_h1_centromere	Class_I|LTR|Ty3/gypsy|non-chromovirus|OTA|Athila	1599310	1600971	1662
Rag4_R4_h1_centromere	Class_I|LTR|Ty3/gypsy|non-chromovirus|OTA|Athila	1608844	1622951	14108
Rag4_R4_h1_centromere	Class_I|LTR|Ty3/gypsy|non-chromovirus|OTA|Athila	1623174	1635381	12208
Rag4_R4_h1_centromere	Class_I|LTR|Ty3/gypsy|non-chromovirus|OTA|Athila	1649408	1652785	3378
Rag4_R4_h1_centromere	Class_I|LTR|Ty3/gypsy|non-chromovirus|OTA|Athila	1682451	1689512	7062
Rag4_R4_h1_centromere	Class_I|LTR|Ty3/gypsy|non-chromovirus|OTA|Athila	1709406	1722907	13502
Rag4_R4_h1_centromere	Class_I|LTR|Ty3/gypsy|non-chromovirus|OTA|Athila	1743210	1757130	13921
Rag4_R4_h1_centromere	Class_I|LTR|Ty3/gypsy|non-chromovirus|OTA|Athila	1762873	1779137	16265
Rag4_R4_h1_centromere	Class_I|LTR|Ty3/gypsy|non-chromovirus|OTA|Athila	1796005	1799954	3950
Rag4_R4_h1_centromere	Class_I|LTR|Ty3/gypsy|non-chromovirus|OTA|Athila	1821725	1828135	6411
Rag4_R4_h1_centromere	Class_I|LTR|Ty3/gypsy|non-chromovirus|OTA|Athila	1828136	1838920	10785
Rag4_R4_h1_centromere	Class_I|LTR|Ty3/gypsy|non-chromovirus|OTA|Athila	1839024	1852235	13212
Rag4_R4_h1_centromere	Class_I|LTR|Ty3/gypsy|non-chromovirus|OTA|Athila	1852239	1864217	11979
Rag4_R4_h2_centromere	Class_I|LTR|Ty3/gypsy|non-chromovirus|OTA|Athila	40803	42449	1647
Rag4_R4_h2_centromere	Class_I|LTR|Ty3/gypsy|non-chromovirus|OTA|Athila	42988	55039	12052
Rag4_R4_h2_centromere	Class_I|LTR|Ty3/gypsy|non-chromovirus|OTA|Athila	52373	63163	10791
Rag4_R4_h2_centromere	Class_I|LTR|Ty3/gypsy|non-chromovirus|OTA|Athila	75560	79352	3793
Rag4_R4_h2_centromere	Class_I|LTR|Ty3/gypsy|non-chromovirus|OTA|Athila	79964	91804	11841
Rag4_R4_h2_centromere	Class_I|LTR|Ty3/gypsy|non-chromovirus|OTA|Athila	95253	109182	13930
Rag4_R4_h2_centromere	Class_I|LTR|Ty3/gypsy|non-chromovirus|OTA|Athila	114963	118340	3378
Rag4_R4_h2_centromere	Class_I|LTR|Ty3/gypsy|non-chromovirus|OTA|Athila	204426	213008	8583
Rag4_R4_h2_centromere	Class_I|LTR|Ty3/gypsy|non-chromovirus|OTA|Athila	210271	223804	13534
Rag4_R4_h2_centromere	Class_I|LTR|Ty3/gypsy|non-chromovirus|OTA|Athila	233118	242923	9806
Rag4_R4_h2_centromere	Class_I|LTR|Ty3/gypsy|non-chromovirus|OTA|Athila	261700	263865	2166
Rag4_R4_h2_centromere	Class_I|LTR|Ty3/gypsy|non-chromovirus|OTA|Athila	276072	279305	3234
Rag4_R4_h2_centromere	Class_I|LTR|Ty3/gypsy|non-chromovirus|OTA|Athila	290030	291691	1662
Rag4_R4_h2_centromere	Class_I|LTR|Ty3/gypsy|non-chromovirus|OTA|Athila	335822	340744	4923
Rag4_R4_h2_centromere	Class_I|LTR|Ty3/gypsy|non-chromovirus|OTA|Athila	342467	355341	12875
Rag4_R4_h2_centromere	Class_I|LTR|Ty3/gypsy|non-chromovirus|OTA|Athila	357402	358925	1524
Rag4_R4_h2_centromere	Class_I|LTR|Ty3/gypsy|non-chromovirus|OTA|Athila	370438	371919	1482
Rag4_R4_h2_centromere	Class_I|LTR|Ty3/gypsy|non-chromovirus|OTA|Athila	376267	381363	5097
Rag4_R4_h2_centromere	Class_I|LTR|Ty3/gypsy|non-chromovirus|OTA|Athila	383475	385388	1914
Rag4_R4_h2_centromere	Class_I|LTR|Ty3/gypsy|non-chromovirus|OTA|Athila	399087	402464	3378
Rag4_R4_h2_centromere	Class_I|LTR|Ty3/gypsy|non-chromovirus|OTA|Athila	418020	419462	1443
Rag4_R4_h2_centromere	Class_I|LTR|Ty3/gypsy|non-chromovirus|OTA|Athila	425138	437407	12270
Rag4_R4_h2_centromere	Class_I|LTR|Ty3/gypsy|non-chromovirus|OTA|Athila	452274	466181	13908
Rag4_R4_h2_centromere	Class_I|LTR|Ty3/gypsy|non-chromovirus|OTA|Athila	468709	470637	1929
Rag4_R4_h2_centromere	Class_I|LTR|Ty3/gypsy|non-chromovirus|OTA|Athila	473604	476013	2410
Rag4_R4_h2_centromere	Class_I|LTR|Ty3/gypsy|non-chromovirus|OTA|Athila	501571	503993	2423
Rag4_R4_h2_centromere	Class_I|LTR|Ty3/gypsy|non-chromovirus|OTA|Athila	507407	525225	17819
Rag4_R4_h2_centromere	Class_I|LTR|Ty3/gypsy|non-chromovirus|OTA|Athila	559152	564239	5088
Rag4_R4_h2_centromere	Class_I|LTR|Ty3/gypsy|non-chromovirus|OTA|Athila	606032	607342	1311
Rag4_R4_h2_centromere	Class_I|LTR|Ty3/gypsy|non-chromovirus|OTA|Athila	610866	624813	13948
Rag4_R4_h2_centromere	Class_I|LTR|Ty3/gypsy|non-chromovirus|OTA|Athila	628967	640130	11164
Rag4_R4_h2_centromere	Class_I|LTR|Ty3/gypsy|non-chromovirus|OTA|Athila	649751	659955	10205
Rag4_R4_h2_centromere	Class_I|LTR|Ty3/gypsy|non-chromovirus|OTA|Athila	658644	669060	10417
Rag4_R4_h2_centromere	Class_I|LTR|Ty3/gypsy|non-chromovirus|OTA|Athila	670627	682807	12181
Rag4_R4_h2_centromere	Class_I|LTR|Ty3/gypsy|non-chromovirus|OTA|Athila	685601	694681	9081
Rag4_R4_h2_centromere	Class_I|LTR|Ty3/gypsy|non-chromovirus|OTA|Athila	708597	710258	1662
Rag4_R4_h2_centromere	Class_I|LTR|Ty3/gypsy|non-chromovirus|OTA|Athila	778553	779770	1218
Rag4_R4_h2_centromere	Class_I|LTR|Ty3/gypsy|non-chromovirus|OTA|Athila	819183	834739	15557
Rag4_R4_h2_centromere	Class_I|LTR|Ty3/gypsy|non-chromovirus|OTA|Athila	858775	873235	14461
Rag4_R4_h2_centromere	Class_I|LTR|Ty3/gypsy|non-chromovirus|OTA|Athila	881403	882926	1524
Rag4_R4_h2_centromere	Class_I|LTR|Ty3/gypsy|non-chromovirus|OTA|Athila	883143	884555	1413
Rag4_R4_h2_centromere	Class_I|LTR|Ty3/gypsy|non-chromovirus|OTA|Athila	903449	908201	4753
Rag4_R4_h2_centromere	Class_I|LTR|Ty3/gypsy|non-chromovirus|OTA|Athila	961854	970587	8734
Rag4_R4_h2_centromere	Class_I|LTR|Ty3/gypsy|non-chromovirus|OTA|Athila	985577	987238	1662
Rag4_R4_h2_centromere	Class_I|LTR|Ty3/gypsy|non-chromovirus|OTA|Athila	1010773	1013808	3036
Rag4_R4_h2_centromere	Class_I|LTR|Ty3/gypsy|non-chromovirus|OTA|Athila	1031608	1042723	11116
Rag4_R4_h2_centromere	Class_I|LTR|Ty3/gypsy|non-chromovirus|OTA|Athila	1084425	1096854	12430
Rag4_R4_h2_centromere	Class_I|LTR|Ty3/gypsy|non-chromovirus|OTA|Athila	1113619	1114837	1219
Rag4_R4_h2_centromere	Class_I|LTR|Ty3/gypsy|non-chromovirus|OTA|Athila	1137449	1149908	12460
Rag4_R4_h2_centromere	Class_I|LTR|Ty3/gypsy|non-chromovirus|OTA|Athila	1150110	1153493	3384
Rag4_R4_h2_centromere	Class_I|LTR|Ty3/gypsy|non-chromovirus|OTA|Athila	1184335	1198327	13993
Rag4_R4_h2_centromere	Class_I|LTR|Ty3/gypsy|non-chromovirus|OTA|Athila	1202325	1205214	2890
Rag4_R4_h2_centromere	Class_I|LTR|Ty3/gypsy|non-chromovirus|OTA|Athila	1205931	1208360	2430
Rag4_R4_h2_centromere	Class_I|LTR|Ty3/gypsy|non-chromovirus|OTA|Athila	1209960	1221959	12000
Rag4_R4_h2_centromere	Class_I|LTR|Ty3/gypsy|non-chromovirus|OTA|Athila	1232215	1235592	3378
Rag4_R4_h2_centromere	Class_I|LTR|Ty3/gypsy|non-chromovirus|OTA|Athila	1250972	1252633	1662
Rag4_R4_h2_centromere	Class_I|LTR|Ty3/gypsy|non-chromovirus|OTA|Athila	1252907	1266505	13599
Rag4_R4_h2_centromere	Class_I|LTR|Ty3/gypsy|non-chromovirus|OTA|Athila	1266506	1267862	1357
Rag4_R4_h2_centromere	Class_I|LTR|Ty3/gypsy|non-chromovirus|OTA|Athila	1267863	1283052	15190
Rag4_R4_h2_centromere	Class_I|LTR|Ty3/gypsy|non-chromovirus|OTA|Athila	1287922	1290347	2426
Rag4_R4_h2_centromere	Class_I|LTR|Ty3/gypsy|non-chromovirus|OTA|Athila	1299028	1300974	1947
Rag4_R4_h2_centromere	Class_I|LTR|Ty3/gypsy|non-chromovirus|OTA|Athila	1307467	1309401	1935
Rag4_R4_h2_centromere	Class_I|LTR|Ty3/gypsy|non-chromovirus|OTA|Athila	1327956	1340276	12321
Rag4_R4_h2_centromere	Class_I|LTR|Ty3/gypsy|non-chromovirus|OTA|Athila	1352620	1366966	14347
Rag4_R4_h2_centromere	Class_I|LTR|Ty3/gypsy|non-chromovirus|OTA|Athila	1378644	1380203	1560
Rag4_R4_h2_centromere	Class_I|LTR|Ty3/gypsy|non-chromovirus|OTA|Athila	1434907	1439943	5037
Rag4_R4_h2_centromere	Class_I|LTR|Ty3/gypsy|non-chromovirus|OTA|Athila	1481016	1486065	5050
Rag4_R4_h2_centromere	Class_I|LTR|Ty3/gypsy|non-chromovirus|OTA|Athila	1486932	1501329	14398
Rag4_R4_h2_centromere	Class_I|LTR|Ty3/gypsy|non-chromovirus|OTA|Athila	1525373	1528455	3083
Rag4_R4_h2_centromere	Class_I|LTR|Ty3/gypsy|non-chromovirus|OTA|Athila	1565096	1570606	5511
Rag4_R4_h2_centromere	Class_I|LTR|Ty3/gypsy|non-chromovirus|OTA|Athila	1596446	1597663	1218
Rag4_R4_h2_centromere	Class_I|LTR|Ty3/gypsy|non-chromovirus|OTA|Athila	1597775	1599436	1662
Rag4_R4_h2_centromere	Class_I|LTR|Ty3/gypsy|non-chromovirus|OTA|Athila	1607309	1621416	14108
Rag4_R4_h2_centromere	Class_I|LTR|Ty3/gypsy|non-chromovirus|OTA|Athila	1621639	1633846	12208
Rag4_R4_h2_centromere	Class_I|LTR|Ty3/gypsy|non-chromovirus|OTA|Athila	1647873	1651250	3378
Rag4_R4_h2_centromere	Class_I|LTR|Ty3/gypsy|non-chromovirus|OTA|Athila	1670042	1677103	7062
Rag4_R4_h2_centromere	Class_I|LTR|Ty3/gypsy|non-chromovirus|OTA|Athila	1696997	1710498	13502
Rag4_R4_h2_centromere	Class_I|LTR|Ty3/gypsy|non-chromovirus|OTA|Athila	1730801	1744721	13921
Rag4_R4_h2_centromere	Class_I|LTR|Ty3/gypsy|non-chromovirus|OTA|Athila	1750464	1766728	16265
Rag4_R4_h2_centromere	Class_I|LTR|Ty3/gypsy|non-chromovirus|OTA|Athila	1783596	1787545	3950
Rag4_R4_h2_centromere	Class_I|LTR|Ty3/gypsy|non-chromovirus|OTA|Athila	1809316	1815726	6411
Rag4_R4_h2_centromere	Class_I|LTR|Ty3/gypsy|non-chromovirus|OTA|Athila	1815727	1826511	10785
Rag4_R4_h2_centromere	Class_I|LTR|Ty3/gypsy|non-chromovirus|OTA|Athila	1826615	1839826	13212
Rag4_R4_h2_centromere	Class_I|LTR|Ty3/gypsy|non-chromovirus|OTA|Athila	1839830	1851808	11979
Rag4_S1_centromere	CANR4	169812	175983	6172
Rag4_S1_centromere	CANR4	227602	246180	18579
Rag4_S1_centromere	CANR4	425533	450815	25283
Rag4_S1_centromere	CANR4	477032	502836	25805
Rag4_S1_centromere	CANR4	510777	593827	83051
Rag4_S1_centromere	CANR4	616277	621451	5175
Rag4_S1_centromere	CANR4	621506	638531	17026
Rag4_S1_centromere	CANR4	639926	646071	6146
Rag4_S1_centromere	CANR4	650382	655568	5187
Rag4_S1_centromere	CANR4	671629	684129	12501
Rag4_S1_centromere	CANR4	684478	703917	19440
Rag4_S1_centromere	CANR4	729141	744815	15675
Rag4_S1_centromere	CANR4	759597	773940	14344
Rag4_S1_centromere	CANR4	782041	796017	13977
Rag4_S1_centromere	CANR4	798463	812571	14109
Rag4_S1_centromere	CANR4	814766	828573	13808
Rag4_S1_centromere	CANR4	842458	876203	33746
Rag4_S1_centromere	CANR4	883964	946515	62552
Rag4_S1_centromere	CANR4	967341	975136	7796
Rag4_S1_centromere	CANR4	1009609	1016638	7030
Rag4_S1_centromere	CANR4	1019569	1042756	23188
Rag4_S1_centromere	CANR4	1046066	1054791	8726
Rag4_S1_centromere	CANR4	1085865	1094221	8357
Rag4_S1_centromere	CANR4	1108047	1133451	25405
Rag4_S1_centromere	CANR4	1197603	1203699	6097
Rag4_S1_centromere	CANR4	1206470	1247412	40943
Rag4_S1_centromere	CANR4	1289635	1341047	51413
Rag4_S1_centromere	CANR4	1360112	1373331	13220
Rag4_S1_centromere	CANR4	1392239	1419905	27667
Rag4_S1_centromere	CANR4	1433849	1475011	41163
Rag4_S1_centromere	CANR4	1479328	1485217	5890
Rag4_S1_centromere	CANR4	1580889	1592851	11963
Rag4_S1_centromere	CANR4	1606475	1616512	10038
Rag4_S1_centromere	CANR4	1632507	1653432	20926
Rag4_S1_centromere	CANR4	1681953	1700674	18722
Rag4_S1_centromere	CANR4	1714715	1742526	27812
Rag4_S1_centromere	CANR4	1776869	1785465	8597
Rag4_S1_centromere	CANR4	1797947	1844560	46614
Rag4_S1_centromere	CANR4	1864410	1905353	40944
Rag4_S1_centromere	CANR4	1914350	1951000	36651
Rag4_S1_centromere	CANR4	1967151	2028907	61757
Rag4_S1_centromere	CANR4	2040055	2046461	6407
Rag4_S1_centromere	CANR4	2053034	2061919	8886
Rag4_S1_centromere	CANR4	2092237	2102554	10318
Rag4_S1_centromere	CANR4	2109032	2117122	8091
Rag4_S1_centromere	CANR4	2120300	2126983	6684
Rag4_S1_centromere	CANR4	2129538	2161678	32141
Rag4_S1_centromere	CANR4	2182642	2196363	13722
Rag4_S1_centromere	CANR4	2196662	2213525	16864
Rag4_S1_centromere	CANR4	2221501	2260494	38994
Rag4_S1_centromere	CANR4	2278476	2336994	58519
Rag4_S1_centromere	CANR4	2351493	2432909	81417
Rag4_S1_centromere	CANR4	2447231	2498707	51477
Rag4_S1_centromere	CANR4	2507330	2524725	17396
Rag4_S1_centromere	CANR4	2555705	2622562	66858
Rag4_S1_centromere	CANR4	2645679	2651152	5474
Rag4_S1_centromere	CANR4	2699872	2960812	260941
Rag4_S1_centromere	CANR4	2963270	2990298	27029
Rag4_S1_centromere	CANR4	3059246	3084258	25013
Rag4_S1_centromere	CANR4	3137043	3285983	148941
Rag4_S1_centromere	CANR4	3296204	3331654	35451
Rag4_S1_centromere	CANR4	3333291	3339511	6221
Rag4_S1_centromere	Class_I|LTR|Ty3/gypsy|non-chromovirus|OTA|Athila	75317	88910	13594
Rag4_S1_centromere	Class_I|LTR|Ty3/gypsy|non-chromovirus|OTA|Athila	93405	95777	2373
Rag4_S1_centromere	Class_I|LTR|Ty3/gypsy|non-chromovirus|OTA|Athila	102921	105798	2878
Rag4_S1_centromere	Class_I|LTR|Ty3/gypsy|non-chromovirus|OTA|Athila	137110	150046	12937
Rag4_S1_centromere	Class_I|LTR|Ty3/gypsy|non-chromovirus|OTA|Athila	176056	187556	11501
Rag4_S1_centromere	Class_I|LTR|Ty3/gypsy|non-chromovirus|OTA|Athila	185340	196228	10889
Rag4_S1_centromere	Class_I|LTR|Ty3/gypsy|non-chromovirus|OTA|Athila	209329	222619	13291
Rag4_S1_centromere	Class_I|LTR|Ty3/gypsy|non-chromovirus|OTA|Athila	275504	287823	12320
Rag4_S1_centromere	Class_I|LTR|Ty3/gypsy|non-chromovirus|OTA|Athila	302373	304538	2166
Rag4_S1_centromere	Class_I|LTR|Ty3/gypsy|non-chromovirus|OTA|Athila	305592	318346	12755
Rag4_S1_centromere	Class_I|LTR|Ty3/gypsy|non-chromovirus|OTA|Athila	321278	329644	8367
Rag4_S1_centromere	Class_I|LTR|Ty3/gypsy|non-chromovirus|OTA|Athila	329759	342889	13131
Rag4_S1_centromere	Class_I|LTR|Ty3/gypsy|non-chromovirus|OTA|Athila	337551	350161	12611
Rag4_S1_centromere	Class_I|LTR|Ty3/gypsy|non-chromovirus|OTA|Athila	347790	363281	15492
Rag4_S1_centromere	Class_I|LTR|Ty3/gypsy|non-chromovirus|OTA|Athila	363776	365722	1947
Rag4_S1_centromere	Class_I|LTR|Ty3/gypsy|non-chromovirus|OTA|Athila	371780	386837	15058
Rag4_S1_centromere	Class_I|LTR|Ty3/gypsy|non-chromovirus|OTA|Athila	381239	397243	16005
Rag4_S1_centromere	Class_I|LTR|Ty3/gypsy|non-chromovirus|OTA|Athila	404883	418883	14001
Rag4_S1_centromere	Class_I|LTR|Ty3/gypsy|non-chromovirus|OTA|Athila	462289	476173	13885
Rag4_S1_centromere	Class_I|LTR|Ty3/gypsy|non-chromovirus|OTA|Athila	596360	610003	13644
Rag4_S1_centromere	Class_I|LTR|Ty3/gypsy|non-chromovirus|OTA|Athila	704619	718493	13875
Rag4_S1_centromere	Class_I|LTR|Ty3/gypsy|non-chromovirus|OTA|Athila	745894	759530	13637
Rag4_S1_centromere	Class_I|LTR|Ty3/gypsy|non-chromovirus|OTA|Athila	828582	842461	13880
Rag4_S1_centromere	Class_I|LTR|Ty3/gypsy|non-chromovirus|OTA|Athila	952675	966562	13888
Rag4_S1_centromere	Class_I|LTR|Ty3/gypsy|non-chromovirus|OTA|Athila	989076	1002907	13832
Rag4_S1_centromere	Class_I|LTR|Ty3/gypsy|non-chromovirus|OTA|Athila	1060665	1062611	1947
Rag4_S1_centromere	Class_I|LTR|Ty3/gypsy|non-chromovirus|OTA|Athila	1062861	1076426	13566
Rag4_S1_centromere	Class_I|LTR|Ty3/gypsy|non-chromovirus|OTA|Athila	1076894	1079323	2430
Rag4_S1_centromere	Class_I|LTR|Ty3/gypsy|non-chromovirus|OTA|Athila	1094219	1108046	13828
Rag4_S1_centromere	Class_I|LTR|Ty3/gypsy|non-chromovirus|OTA|Athila	1145453	1147114	1662
Rag4_S1_centromere	Class_I|LTR|Ty3/gypsy|non-chromovirus|OTA|Athila	1147269	1167136	19868
Rag4_S1_centromere	Class_I|LTR|Ty3/gypsy|non-chromovirus|OTA|Athila	1166449	1177025	10577
Rag4_S1_centromere	Class_I|LTR|Ty3/gypsy|non-chromovirus|OTA|Athila	1184129	1197556	13428
Rag4_S1_centromere	Class_I|LTR|Ty3/gypsy|non-chromovirus|OTA|Athila	1266780	1271867	5088
Rag4_S1_centromere	Class_I|LTR|Ty3/gypsy|non-chromovirus|OTA|Athila	1271947	1285191	13245
Rag4_S1_centromere	Class_I|LTR|Ty3/gypsy|non-chromovirus|OTA|Athila	1419938	1433801	13864
Rag4_S1_centromere	Class_I|LTR|Ty3/gypsy|non-chromovirus|OTA|Athila	1497210	1500545	3336
Rag4_S1_centromere	Class_I|LTR|Ty3/gypsy|non-chromovirus|OTA|Athila	1533400	1547044	13645
Rag4_S1_centromere	Class_I|LTR|Ty3/gypsy|non-chromovirus|OTA|Athila	1542724	1554958	12235
Rag4_S1_centromere	Class_I|LTR|Ty3/gypsy|non-chromovirus|OTA|Athila	1556443	1570071	13629
Rag4_S1_centromere	Class_I|LTR|Ty3/gypsy|non-chromovirus|OTA|Athila	1565772	1579427	13656
Rag4_S1_centromere	Class_I|LTR|Ty3/gypsy|non-chromovirus|OTA|Athila	1592935	1606474	13540
Rag4_S1_centromere	Class_I|LTR|Ty3/gypsy|non-chromovirus|OTA|Athila	1619662	1632506	12845
Rag4_S1_centromere	Class_I|LTR|Ty3/gypsy|non-chromovirus|OTA|Athila	1653433	1665034	11602
Rag4_S1_centromere	Class_I|LTR|Ty3/gypsy|non-chromovirus|OTA|Athila	1665048	1678597	13550
Rag4_S1_centromere	Class_I|LTR|Ty3/gypsy|non-chromovirus|OTA|Athila	1700723	1714601	13879
Rag4_S1_centromere	Class_I|LTR|Ty3/gypsy|non-chromovirus|OTA|Athila	1742667	1756202	13536
Rag4_S1_centromere	Class_I|LTR|Ty3/gypsy|non-chromovirus|OTA|Athila	1760300	1776868	16569
Rag4_S1_centromere	Class_I|LTR|Ty3/gypsy|non-chromovirus|OTA|Athila	1785452	1797943	12492
Rag4_S1_centromere	Class_I|LTR|Ty3/gypsy|non-chromovirus|OTA|Athila	1848900	1850846	1947
Rag4_S1_centromere	Class_I|LTR|Ty3/gypsy|non-chromovirus|OTA|Athila	1851357	1864409	13053
Rag4_S1_centromere	Class_I|LTR|Ty3/gypsy|non-chromovirus|OTA|Athila	1908902	1913989	5088
Rag4_S1_centromere	Class_I|LTR|Ty3/gypsy|non-chromovirus|OTA|Athila	1953985	1966012	12028
Rag4_S1_centromere	Class_I|LTR|Ty3/gypsy|non-chromovirus|OTA|Athila	2078300	2092179	13880
Rag4_S1_centromere	Class_I|LTR|Ty3/gypsy|non-chromovirus|OTA|Athila	2167049	2180386	13338
Rag4_S1_centromere	Class_I|LTR|Ty3/gypsy|non-chromovirus|OTA|Athila	2260995	2278474	17480
Rag4_S1_centromere	Class_I|LTR|Ty3/gypsy|non-chromovirus|OTA|Athila	2337221	2350938	13718
Rag4_S1_centromere	Class_I|LTR|Ty3/gypsy|non-chromovirus|OTA|Athila	2433021	2445910	12890
Rag4_S1_centromere	Class_I|LTR|Ty3/gypsy|non-chromovirus|OTA|Athila	2524725	2538599	13875
Rag4_S1_centromere	Class_I|LTR|Ty3/gypsy|non-chromovirus|OTA|Athila	2544924	2548291	3368
Rag4_S1_centromere	Class_I|LTR|Ty3/gypsy|non-chromovirus|OTA|Athila	2627011	2632098	5088
Rag4_S1_centromere	Class_I|LTR|Ty3/gypsy|non-chromovirus|OTA|Athila	2652397	2664730	12334
Rag4_S1_centromere	Class_I|LTR|Ty3/gypsy|non-chromovirus|OTA|Athila	2671142	2673031	1890
Rag4_S1_centromere	Class_I|LTR|Ty3/gypsy|non-chromovirus|OTA|Athila	2681517	2683847	2331
Rag4_S1_centromere	Class_I|LTR|Ty3/gypsy|non-chromovirus|OTA|Athila	2684458	2697730	13273
Rag4_S1_centromere	Class_I|LTR|Ty3/gypsy|non-chromovirus|OTA|Athila	2993053	3006054	13002
Rag4_S1_centromere	Class_I|LTR|Ty3/gypsy|non-chromovirus|OTA|Athila	3002241	3016988	14748
Rag4_S1_centromere	Class_I|LTR|Ty3/gypsy|non-chromovirus|OTA|Athila	3022987	3024603	1617
Rag4_S1_centromere	Class_I|LTR|Ty3/gypsy|non-chromovirus|OTA|Athila	3029173	3040830	11658
Rag4_S1_centromere	Class_I|LTR|Ty3/gypsy|non-chromovirus|OTA|Athila	3041090	3044197	3108
Rag4_S1_centromere	Class_I|LTR|Ty3/gypsy|non-chromovirus|OTA|Athila	3046173	3057388	11216
Rag4_S1_centromere	Class_I|LTR|Ty3/gypsy|non-chromovirus|OTA|Athila	3339691	3352761	13071
Rag4_S1_centromere	Class_I|LTR|Ty3/gypsy|non-chromovirus|OTA|Athila	3361679	3375571	13893
Rag4_S1_centromere	Class_I|LTR|Ty3/gypsy|non-chromovirus|OTA|Athila	3369999	3385008	15010
Rag4_S1_centromere	Class_I|LTR|Ty3/gypsy|non-chromovirus|OTA|Athila	3405088	3415287	10200
Rag4_S1_centromere	Class_I|LTR|Ty3/gypsy|non-chromovirus|OTA|Athila	3437042	3439471	2430
Rag4_S1_centromere	Class_I|LTR|Ty3/gypsy|non-chromovirus|OTA|Athila	3473563	3487437	13875
Rag4_S1_centromere	Class_I|LTR|Ty3/gypsy|non-chromovirus|OTA|Athila	3509513	3521154	11642
Rag4_S1_centromere	Class_I|LTR|Ty3/gypsy|non-chromovirus|OTA|Athila	3541049	3545987	4939
Rag4_S1_centromere	Class_I|LTR|Ty3/gypsy|non-chromovirus|OTA|Athila	3546402	3548546	2145
Rag4_S2_centromere	CANR4	649838	794654	144817
Rag4_S2_centromere	CANR4	832301	1303966	471666
Rag4_S2_centromere	CANR4	1307514	1321401	13888
Rag4_S2_centromere	CANR4	1332029	1836692	504664
Rag4_S2_centromere	CANR4	1847957	2400111	552155
Rag4_S2_centromere	CANR4	2406809	2453079	46271
Rag4_S2_centromere	CANR4	2460402	2475121	14720
Rag4_S2_centromere	CANR4	2485251	2503566	18316
Rag4_S2_centromere	CANR4	2505367	2762472	257106
Rag4_S2_centromere	CANR4	2767243	2775028	7786
Rag4_S2_centromere	CANR4	2793089	2799312	6224
Rag4_S2_centromere	CANR4	2801597	2808610	7014
Rag4_S2_centromere	CANR4	2817814	2850526	32713
Rag4_S2_centromere	CANR4	2862092	2914664	52573
Rag4_S2_centromere	CANR4	2919898	2935704	15807
Rag4_S2_centromere	CANR4	2962313	3163332	201020
Rag4_S2_centromere	CANR4	3197708	3542079	344372
Rag4_S2_centromere	CANR4	3546139	3565812	19674
Rag4_S2_centromere	CANR4	3585369	3608684	23316
Rag4_S2_centromere	CANR4	3612378	3622183	9806
Rag4_S2_centromere	CANR4	3633571	3710436	76866
Rag4_S2_centromere	CANR4	3745456	4071880	326425
Rag4_S2_centromere	CANR4	4084917	4708819	623903
Rag4_S2_centromere	CANR4	4747748	4829485	81738
Rag4_S2_centromere	CANR4	4852781	4898027	45247
Rag4_S2_centromere	CANR4	4900526	4961610	61085
Rag4_S2_centromere	CANR4	4964126	4971192	7067
Rag4_S2_centromere	CANR4	4973320	5069615	96296
Rag4_S2_centromere	CANR4	5150224	5160036	9813
Rag4_S2_centromere	Class_I|LTR|Ty3/gypsy|non-chromovirus|OTA|Athila	33202	47505	14304
Rag4_S2_centromere	Class_I|LTR|Ty3/gypsy|non-chromovirus|OTA|Athila	119493	137571	18079
Rag4_S2_centromere	Class_I|LTR|Ty3/gypsy|non-chromovirus|OTA|Athila	141806	153489	11684
Rag4_S2_centromere	Class_I|LTR|Ty3/gypsy|non-chromovirus|OTA|Athila	163257	177116	13860
Rag4_S2_centromere	Class_I|LTR|Ty3/gypsy|non-chromovirus|OTA|Athila	224508	226171	1664
Rag4_S2_centromere	Class_I|LTR|Ty3/gypsy|non-chromovirus|OTA|Athila	236084	237747	1664
Rag4_S2_centromere	Class_I|LTR|Ty3/gypsy|non-chromovirus|OTA|Athila	266496	269555	3060
Rag4_S2_centromere	Class_I|LTR|Ty3/gypsy|non-chromovirus|OTA|Athila	280758	293808	13051
Rag4_S2_centromere	Class_I|LTR|Ty3/gypsy|non-chromovirus|OTA|Athila	293174	307412	14239
Rag4_S2_centromere	Class_I|LTR|Ty3/gypsy|non-chromovirus|OTA|Athila	339073	341502	2430
Rag4_S2_centromere	Class_I|LTR|Ty3/gypsy|non-chromovirus|OTA|Athila	351107	353038	1932
Rag4_S2_centromere	Class_I|LTR|Ty3/gypsy|non-chromovirus|OTA|Athila	389063	402408	13346
Rag4_S2_centromere	Class_I|LTR|Ty3/gypsy|non-chromovirus|OTA|Athila	417380	430927	13548
Rag4_S2_centromere	Class_I|LTR|Ty3/gypsy|non-chromovirus|OTA|Athila	433251	434135	885
Rag4_S2_centromere	Class_I|LTR|Ty3/gypsy|non-chromovirus|OTA|Athila	437044	438972	1929
Rag4_S2_centromere	Class_I|LTR|Ty3/gypsy|non-chromovirus|OTA|Athila	451269	465516	14248
Rag4_S2_centromere	Class_I|LTR|Ty3/gypsy|non-chromovirus|OTA|Athila	510090	523216	13127
Rag4_S2_centromere	Class_I|LTR|Ty3/gypsy|non-chromovirus|OTA|Athila	539400	542633	3234
Rag4_S2_centromere	Class_I|LTR|Ty3/gypsy|non-chromovirus|OTA|Athila	550214	553728	3515
Rag4_S2_centromere	Class_I|LTR|Ty3/gypsy|non-chromovirus|OTA|Athila	553729	567118	13390
Rag4_S2_centromere	Class_I|LTR|Ty3/gypsy|non-chromovirus|OTA|Athila	573760	587832	14073
Rag4_S2_centromere	Class_I|LTR|Ty3/gypsy|non-chromovirus|OTA|Athila	592404	597490	5087
Rag4_S2_centromere	Class_I|LTR|Ty3/gypsy|non-chromovirus|OTA|Athila	602612	604483	1872
Rag4_S2_centromere	Class_I|LTR|Ty3/gypsy|non-chromovirus|OTA|Athila	606534	611621	5088
Rag4_S2_centromere	Class_I|LTR|Ty3/gypsy|non-chromovirus|OTA|Athila	621717	635541	13825
Rag4_S2_centromere	Class_I|LTR|Ty3/gypsy|non-chromovirus|OTA|Athila	640627	645654	5028
Rag4_S2_centromere	Class_I|LTR|Ty3/gypsy|non-chromovirus|OTA|Athila	797378	810693	13316
Rag4_S2_centromere	Class_I|LTR|Ty3/gypsy|non-chromovirus|OTA|Athila	812539	817625	5087
Rag4_S2_centromere	Class_I|LTR|Ty3/gypsy|non-chromovirus|OTA|Athila	2850527	2862057	11531
Rag4_S2_centromere	Class_I|LTR|Ty3/gypsy|non-chromovirus|OTA|Athila	2935705	2948336	12632
Rag4_S2_centromere	Class_I|LTR|Ty3/gypsy|non-chromovirus|OTA|Athila	2948579	2962367	13789
Rag4_S2_centromere	Class_I|LTR|Ty3/gypsy|non-chromovirus|OTA|Athila	3182063	3193598	11536
Rag4_S2_centromere	Class_I|LTR|Ty3/gypsy|non-chromovirus|OTA|Athila	3718867	3732637	13771
Rag4_S2_centromere	Class_I|LTR|Ty3/gypsy|non-chromovirus|OTA|Athila	3728587	3737853	9267
Rag4_S2_centromere	Class_I|LTR|Ty3/gypsy|non-chromovirus|OTA|Athila	4071413	4084881	13469
Rag4_S2_centromere	Class_I|LTR|Ty3/gypsy|non-chromovirus|OTA|Athila	4712871	4714817	1947
Rag4_S2_centromere	Class_I|LTR|Ty3/gypsy|non-chromovirus|OTA|Athila	4715212	4726745	11534
Rag4_S2_centromere	Class_I|LTR|Ty3/gypsy|non-chromovirus|OTA|Athila	4727058	4729487	2430
Rag4_S2_centromere	Class_I|LTR|Ty3/gypsy|non-chromovirus|OTA|Athila	4731586	4745353	13768
Rag4_S2_centromere	Class_I|LTR|Ty3/gypsy|non-chromovirus|OTA|Athila	4834808	4839302	4495
Rag4_S2_centromere	Class_I|LTR|Ty3/gypsy|non-chromovirus|OTA|Athila	5074931	5076478	1548
Rag4_S2_centromere	Class_I|LTR|Ty3/gypsy|non-chromovirus|OTA|Athila	5085875	5089053	3179
Rag4_S2_centromere	Class_I|LTR|Ty3/gypsy|non-chromovirus|OTA|Athila	5170762	5184830	14069
Rag4_S2_centromere	Class_I|LTR|Ty3/gypsy|non-chromovirus|OTA|Athila	5214314	5227835	13522
Rag4_S2_centromere	Class_I|LTR|Ty3/gypsy|non-chromovirus|OTA|Athila	5241985	5243100	1116
Rag4_S2_centromere	Class_I|LTR|Ty3/gypsy|non-chromovirus|OTA|Athila	5245769	5247707	1939
Rag4_S2_centromere	Class_I|LTR|Ty3/gypsy|non-chromovirus|OTA|Athila	5251432	5258303	6872
Rag4_S2_centromere	Class_I|LTR|Ty3/gypsy|non-chromovirus|OTA|Athila	5318461	5328250	9790
Rag4_S2_centromere	Class_I|LTR|Ty3/gypsy|non-chromovirus|OTA|Athila	5332684	5346997	14314
Rag4_S2_centromere	Class_I|LTR|Ty3/gypsy|non-chromovirus|OTA|Athila	5373259	5374824	1566
Rag4_S2_centromere	Class_I|LTR|Ty3/gypsy|non-chromovirus|OTA|Athila	5526364	5538924	12561
Rag4_S2_centromere	Class_I|LTR|Ty3/gypsy|non-chromovirus|OTA|Athila	5569049	5574104	5056
Rag4_S2_centromere	Class_I|LTR|Ty3/gypsy|non-chromovirus|OTA|Athila	5650104	5663945	13842
Rag4_S2_centromere	Class_I|LTR|Ty3/gypsy|non-chromovirus|OTA|Athila	5872230	5883048	10819
Rag4_S2_centromere	Class_I|LTR|Ty3/gypsy|non-chromovirus|OTA|Athila	5891702	5893553	1852
Rag4_S2_centromere	Class_I|LTR|Ty3/gypsy|non-chromovirus|OTA|Athila	5896215	5898608	2394
Rag4_S2_centromere	Class_I|LTR|Ty3/gypsy|non-chromovirus|OTA|Athila	5914243	5915904	1662
Rag4_S2_centromere	Class_I|LTR|Ty3/gypsy|non-chromovirus|OTA|Athila	5932023	5933685	1663
Rag4_S2_centromere	Class_I|LTR|Ty3/gypsy|non-chromovirus|OTA|Athila	5937127	5942202	5076
Rag5_R3_centromere	CANR4	210229	540995	330767
Rag5_R3_centromere	CANR4	569383	591473	22091
Rag5_R3_centromere	CANR4	592000	657154	65155
Rag5_R3_centromere	CANR4	664716	769130	104415
Rag5_R3_centromere	CANR4	859801	868898	9098
Rag5_R3_centromere	CANR4	1001256	1225870	224615
Rag5_R3_centromere	CANR4	1228674	1443968	215295
Rag5_R3_centromere	CANR4	1446579	1451714	5136
Rag5_R3_centromere	CANR4	1472473	1478100	5628
Rag5_R3_centromere	Class_I|LTR|Ty3/gypsy|non-chromovirus|OTA|Athila	104014	109071	5058
Rag5_R3_centromere	Class_I|LTR|Ty3/gypsy|non-chromovirus|OTA|Athila	124543	141054	16512
Rag5_R3_centromere	Class_I|LTR|Ty3/gypsy|non-chromovirus|OTA|Athila	149183	154186	5004
Rag5_R3_centromere	Class_I|LTR|Ty3/gypsy|non-chromovirus|OTA|Athila	175153	180177	5025
Rag5_R3_centromere	Class_I|LTR|Ty3/gypsy|non-chromovirus|OTA|Athila	186945	202017	15073
Rag5_R3_centromere	Class_I|LTR|Ty3/gypsy|non-chromovirus|OTA|Athila	1478101	1490472	12372
Rag5_R3_centromere	Class_I|LTR|Ty3/gypsy|non-chromovirus|OTA|Athila	1560332	1576038	15707
Rag5_R3_centromere	Class_I|LTR|Ty3/gypsy|non-chromovirus|OTA|Athila	1572377	1583761	11385
Rag5_R4_h1_centromere	Class_I|LTR|Ty3/gypsy|non-chromovirus|OTA|Athila	50241	63604	13364
Rag5_R4_h1_centromere	Class_I|LTR|Ty3/gypsy|non-chromovirus|OTA|Athila	67531	80609	13079
Rag5_R4_h1_centromere	Class_I|LTR|Ty3/gypsy|non-chromovirus|OTA|Athila	83422	86799	3378
Rag5_R4_h1_centromere	Class_I|LTR|Ty3/gypsy|non-chromovirus|OTA|Athila	109633	114708	5076
Rag5_R4_h1_centromere	Class_I|LTR|Ty3/gypsy|non-chromovirus|OTA|Athila	123178	138491	15314
Rag5_R4_h1_centromere	Class_I|LTR|Ty3/gypsy|non-chromovirus|OTA|Athila	132901	147775	14875
Rag5_R4_h1_centromere	Class_I|LTR|Ty3/gypsy|non-chromovirus|OTA|Athila	207009	220905	13897
Rag5_R4_h1_centromere	Class_I|LTR|Ty3/gypsy|non-chromovirus|OTA|Athila	220947	232002	11056
Rag5_R4_h1_centromere	Class_I|LTR|Ty3/gypsy|non-chromovirus|OTA|Athila	264735	278670	13936
Rag5_R4_h1_centromere	Class_I|LTR|Ty3/gypsy|non-chromovirus|OTA|Athila	286393	290892	4500
Rag5_R4_h1_centromere	Class_I|LTR|Ty3/gypsy|non-chromovirus|OTA|Athila	305327	320909	15583
Rag5_R4_h1_centromere	Class_I|LTR|Ty3/gypsy|non-chromovirus|OTA|Athila	342716	356625	13910
Rag5_R4_h1_centromere	Class_I|LTR|Ty3/gypsy|non-chromovirus|OTA|Athila	357337	362422	5086
Rag5_R4_h1_centromere	Class_I|LTR|Ty3/gypsy|non-chromovirus|OTA|Athila	398843	400009	1167
Rag5_R4_h1_centromere	Class_I|LTR|Ty3/gypsy|non-chromovirus|OTA|Athila	401674	406761	5088
Rag5_R4_h1_centromere	Class_I|LTR|Ty3/gypsy|non-chromovirus|OTA|Athila	411137	417403	6267
Rag5_R4_h1_centromere	Class_I|LTR|Ty3/gypsy|non-chromovirus|OTA|Athila	443321	457239	13919
Rag5_R4_h1_centromere	Class_I|LTR|Ty3/gypsy|non-chromovirus|OTA|Athila	463865	467242	3378
Rag5_R4_h1_centromere	Class_I|LTR|Ty3/gypsy|non-chromovirus|OTA|Athila	480522	496607	16086
Rag5_R4_h1_centromere	Class_I|LTR|Ty3/gypsy|non-chromovirus|OTA|Athila	492138	505995	13858
Rag5_R4_h1_centromere	Class_I|LTR|Ty3/gypsy|non-chromovirus|OTA|Athila	527759	543071	15313
Rag5_R4_h1_centromere	Class_I|LTR|Ty3/gypsy|non-chromovirus|OTA|Athila	590680	591639	960
Rag5_R4_h1_centromere	Class_I|LTR|Ty3/gypsy|non-chromovirus|OTA|Athila	595827	597739	1913
Rag5_R4_h1_centromere	Class_I|LTR|Ty3/gypsy|non-chromovirus|OTA|Athila	606262	608379	2118
Rag5_R4_h1_centromere	Class_I|LTR|Ty3/gypsy|non-chromovirus|OTA|Athila	623897	637805	13909
Rag5_R4_h1_centromere	Class_I|LTR|Ty3/gypsy|non-chromovirus|OTA|Athila	643215	655052	11838
Rag5_R4_h1_centromere	Class_I|LTR|Ty3/gypsy|non-chromovirus|OTA|Athila	662143	676637	14495
Rag5_R4_h1_centromere	Class_I|LTR|Ty3/gypsy|non-chromovirus|OTA|Athila	672996	686208	13213
Rag5_R4_h1_centromere	Class_I|LTR|Ty3/gypsy|non-chromovirus|OTA|Athila	706456	710121	3666
Rag5_R4_h1_centromere	Class_I|LTR|Ty3/gypsy|non-chromovirus|OTA|Athila	714119	721841	7723
Rag5_R4_h1_centromere	Class_I|LTR|Ty3/gypsy|non-chromovirus|OTA|Athila	730690	743290	12601
Rag5_R4_h1_centromere	Class_I|LTR|Ty3/gypsy|non-chromovirus|OTA|Athila	751210	754449	3240
Rag5_R4_h1_centromere	Class_I|LTR|Ty3/gypsy|non-chromovirus|OTA|Athila	754697	765694	10998
Rag5_R4_h1_centromere	Class_I|LTR|Ty3/gypsy|non-chromovirus|OTA|Athila	795249	798600	3352
Rag5_R4_h1_centromere	Class_I|LTR|Ty3/gypsy|non-chromovirus|OTA|Athila	925521	940474	14954
Rag5_R4_h1_centromere	Class_I|LTR|Ty3/gypsy|non-chromovirus|OTA|Athila	960981	975457	14477
Rag5_R4_h1_centromere	Class_I|LTR|Ty3/gypsy|non-chromovirus|OTA|Athila	1004926	1020867	15942
Rag5_R4_h1_centromere	Class_I|LTR|Ty3/gypsy|non-chromovirus|OTA|Athila	1052639	1066055	13417
Rag5_R4_h1_centromere	Class_I|LTR|Ty3/gypsy|non-chromovirus|OTA|Athila	1075255	1088906	13652
Rag5_R4_h1_centromere	Class_I|LTR|Ty3/gypsy|non-chromovirus|OTA|Athila	1109522	1123047	13526
Rag5_R4_h1_centromere	Class_I|LTR|Ty3/gypsy|non-chromovirus|OTA|Athila	1118438	1128766	10329
Rag5_R4_h1_centromere	Class_I|LTR|Ty3/gypsy|non-chromovirus|OTA|Athila	1158717	1162319	3603
Rag5_R4_h1_centromere	Class_I|LTR|Ty3/gypsy|non-chromovirus|OTA|Athila	1164505	1166001	1497
Rag5_R4_h1_centromere	Class_I|LTR|Ty3/gypsy|non-chromovirus|OTA|Athila	1174541	1182133	7593
Rag5_R4_h1_centromere	Class_I|LTR|Ty3/gypsy|non-chromovirus|OTA|Athila	1180503	1192351	11849
Rag5_R4_h1_centromere	Class_I|LTR|Ty3/gypsy|non-chromovirus|OTA|Athila	1215380	1230372	14993
Rag5_R4_h1_centromere	Class_I|LTR|Ty3/gypsy|non-chromovirus|OTA|Athila	1224789	1237984	13196
Rag5_R4_h1_centromere	Class_I|LTR|Ty3/gypsy|non-chromovirus|OTA|Athila	1241389	1254695	13307
Rag5_R4_h1_centromere	Class_I|LTR|Ty3/gypsy|non-chromovirus|OTA|Athila	1264012	1277541	13530
Rag5_R4_h1_centromere	Class_I|LTR|Ty3/gypsy|non-chromovirus|OTA|Athila	1273425	1286746	13322
Rag5_R4_h1_centromere	Class_I|LTR|Ty3/gypsy|non-chromovirus|OTA|Athila	1296014	1308925	12912
Rag5_R4_h1_centromere	Class_I|LTR|Ty3/gypsy|non-chromovirus|OTA|Athila	1328091	1329983	1893
Rag5_R4_h1_centromere	Class_I|LTR|Ty3/gypsy|non-chromovirus|OTA|Athila	1340834	1361092	20259
Rag5_R4_h1_centromere	Class_I|LTR|Ty3/gypsy|non-chromovirus|OTA|Athila	1425585	1432217	6633
Rag5_R4_h1_centromere	Class_I|LTR|Ty3/gypsy|non-chromovirus|OTA|Athila	1437299	1438396	1098
Rag5_R4_h1_centromere	Class_I|LTR|Ty3/gypsy|non-chromovirus|OTA|Athila	1475095	1487453	12359
Rag5_R4_h1_centromere	Class_I|LTR|Ty3/gypsy|non-chromovirus|OTA|Athila	1550221	1552650	2430
Rag5_R4_h1_centromere	Class_I|LTR|Ty3/gypsy|non-chromovirus|OTA|Athila	1588177	1602867	14691
Rag5_R4_h1_centromere	Class_I|LTR|Ty3/gypsy|non-chromovirus|OTA|Athila	1651465	1652714	1250
Rag5_R4_h1_centromere	Class_I|LTR|Ty3/gypsy|non-chromovirus|OTA|Athila	1661018	1663168	2151
Rag5_R4_h1_centromere	Class_I|LTR|Ty3/gypsy|non-chromovirus|OTA|Athila	1665552	1679534	13983
Rag5_R4_h1_centromere	Class_I|LTR|Ty3/gypsy|non-chromovirus|OTA|Athila	1704031	1705550	1520
Rag5_R4_h1_centromere	Class_I|LTR|Ty3/gypsy|non-chromovirus|OTA|Athila	1828174	1838747	10574
Rag5_R4_h1_centromere	Class_I|LTR|Ty3/gypsy|non-chromovirus|OTA|Athila	1837213	1845163	7951
Rag5_R4_h1_centromere	Class_I|LTR|Ty3/gypsy|non-chromovirus|OTA|Athila	1843628	1851150	7523
Rag5_R4_h1_centromere	Class_I|LTR|Ty3/gypsy|non-chromovirus|OTA|Athila	1857061	1871564	14504
Rag5_R4_h1_centromere	Class_I|LTR|Ty3/gypsy|non-chromovirus|OTA|Athila	1915100	1918478	3379
Rag5_R4_h1_centromere	Class_I|LTR|Ty3/gypsy|non-chromovirus|OTA|Athila	1954353	1957280	2928
Rag5_R4_h1_centromere	Class_I|LTR|Ty3/gypsy|non-chromovirus|OTA|Athila	1981108	1982768	1661
Rag5_R4_h1_centromere	Class_I|LTR|Ty3/gypsy|non-chromovirus|OTA|Athila	1991488	2002973	11486
Rag5_R4_h1_centromere	Class_I|LTR|Ty3/gypsy|non-chromovirus|OTA|Athila	2005110	2006771	1662
Rag5_R4_h2_centromere	Class_I|LTR|Ty3/gypsy|non-chromovirus|OTA|Athila	54434	67797	13364
Rag5_R4_h2_centromere	Class_I|LTR|Ty3/gypsy|non-chromovirus|OTA|Athila	71724	84802	13079
Rag5_R4_h2_centromere	Class_I|LTR|Ty3/gypsy|non-chromovirus|OTA|Athila	87615	90992	3378
Rag5_R4_h2_centromere	Class_I|LTR|Ty3/gypsy|non-chromovirus|OTA|Athila	113826	118901	5076
Rag5_R4_h2_centromere	Class_I|LTR|Ty3/gypsy|non-chromovirus|OTA|Athila	127371	142684	15314
Rag5_R4_h2_centromere	Class_I|LTR|Ty3/gypsy|non-chromovirus|OTA|Athila	137094	151968	14875
Rag5_R4_h2_centromere	Class_I|LTR|Ty3/gypsy|non-chromovirus|OTA|Athila	211202	225098	13897
Rag5_R4_h2_centromere	Class_I|LTR|Ty3/gypsy|non-chromovirus|OTA|Athila	225140	236195	11056
Rag5_R4_h2_centromere	Class_I|LTR|Ty3/gypsy|non-chromovirus|OTA|Athila	268928	283963	15036
Rag5_R4_h2_centromere	Class_I|LTR|Ty3/gypsy|non-chromovirus|OTA|Athila	285050	288644	3595
Rag5_R4_h2_centromere	Class_I|LTR|Ty3/gypsy|non-chromovirus|OTA|Athila	318742	321167	2426
Rag5_R4_h2_centromere	Class_I|LTR|Ty3/gypsy|non-chromovirus|OTA|Athila	340227	342159	1933
Rag5_R4_h2_centromere	Class_I|LTR|Ty3/gypsy|non-chromovirus|OTA|Athila	405885	410384	4500
Rag5_R4_h2_centromere	Class_I|LTR|Ty3/gypsy|non-chromovirus|OTA|Athila	424819	440401	15583
Rag5_R4_h2_centromere	Class_I|LTR|Ty3/gypsy|non-chromovirus|OTA|Athila	462208	476117	13910
Rag5_R4_h2_centromere	Class_I|LTR|Ty3/gypsy|non-chromovirus|OTA|Athila	476829	481914	5086
Rag5_R4_h2_centromere	Class_I|LTR|Ty3/gypsy|non-chromovirus|OTA|Athila	518335	519501	1167
Rag5_R4_h2_centromere	Class_I|LTR|Ty3/gypsy|non-chromovirus|OTA|Athila	521166	526253	5088
Rag5_R4_h2_centromere	Class_I|LTR|Ty3/gypsy|non-chromovirus|OTA|Athila	530629	536895	6267
Rag5_R4_h2_centromere	Class_I|LTR|Ty3/gypsy|non-chromovirus|OTA|Athila	562813	576731	13919
Rag5_R4_h2_centromere	Class_I|LTR|Ty3/gypsy|non-chromovirus|OTA|Athila	583357	586734	3378
Rag5_R4_h2_centromere	Class_I|LTR|Ty3/gypsy|non-chromovirus|OTA|Athila	600014	616099	16086
Rag5_R4_h2_centromere	Class_I|LTR|Ty3/gypsy|non-chromovirus|OTA|Athila	611630	625487	13858
Rag5_R4_h2_centromere	Class_I|LTR|Ty3/gypsy|non-chromovirus|OTA|Athila	647251	662563	15313
Rag5_R4_h2_centromere	Class_I|LTR|Ty3/gypsy|non-chromovirus|OTA|Athila	710172	711131	960
Rag5_R4_h2_centromere	Class_I|LTR|Ty3/gypsy|non-chromovirus|OTA|Athila	713032	726535	13504
Rag5_R4_h2_centromere	Class_I|LTR|Ty3/gypsy|non-chromovirus|OTA|Athila	737906	751814	13909
Rag5_R4_h2_centromere	Class_I|LTR|Ty3/gypsy|non-chromovirus|OTA|Athila	757224	769061	11838
Rag5_R4_h2_centromere	Class_I|LTR|Ty3/gypsy|non-chromovirus|OTA|Athila	776152	790646	14495
Rag5_R4_h2_centromere	Class_I|LTR|Ty3/gypsy|non-chromovirus|OTA|Athila	787005	800217	13213
Rag5_R4_h2_centromere	Class_I|LTR|Ty3/gypsy|non-chromovirus|OTA|Athila	820465	824130	3666
Rag5_R4_h2_centromere	Class_I|LTR|Ty3/gypsy|non-chromovirus|OTA|Athila	828128	835850	7723
Rag5_R4_h2_centromere	Class_I|LTR|Ty3/gypsy|non-chromovirus|OTA|Athila	844699	857299	12601
Rag5_R4_h2_centromere	Class_I|LTR|Ty3/gypsy|non-chromovirus|OTA|Athila	865219	868458	3240
Rag5_R4_h2_centromere	Class_I|LTR|Ty3/gypsy|non-chromovirus|OTA|Athila	868706	879703	10998
Rag5_R4_h2_centromere	Class_I|LTR|Ty3/gypsy|non-chromovirus|OTA|Athila	902064	905415	3352
Rag5_R4_h2_centromere	Class_I|LTR|Ty3/gypsy|non-chromovirus|OTA|Athila	1032336	1047289	14954
Rag5_R4_h2_centromere	Class_I|LTR|Ty3/gypsy|non-chromovirus|OTA|Athila	1067796	1082272	14477
Rag5_R4_h2_centromere	Class_I|LTR|Ty3/gypsy|non-chromovirus|OTA|Athila	1111741	1127682	15942
Rag5_R4_h2_centromere	Class_I|LTR|Ty3/gypsy|non-chromovirus|OTA|Athila	1159454	1172870	13417
Rag5_R4_h2_centromere	Class_I|LTR|Ty3/gypsy|non-chromovirus|OTA|Athila	1186897	1200548	13652
Rag5_R4_h2_centromere	Class_I|LTR|Ty3/gypsy|non-chromovirus|OTA|Athila	1221164	1234689	13526
Rag5_R4_h2_centromere	Class_I|LTR|Ty3/gypsy|non-chromovirus|OTA|Athila	1230080	1240408	10329
Rag5_R4_h2_centromere	Class_I|LTR|Ty3/gypsy|non-chromovirus|OTA|Athila	1270359	1273961	3603
Rag5_R4_h2_centromere	Class_I|LTR|Ty3/gypsy|non-chromovirus|OTA|Athila	1276147	1277643	1497
Rag5_R4_h2_centromere	Class_I|LTR|Ty3/gypsy|non-chromovirus|OTA|Athila	1286183	1293775	7593
Rag5_R4_h2_centromere	Class_I|LTR|Ty3/gypsy|non-chromovirus|OTA|Athila	1292145	1303993	11849
Rag5_R4_h2_centromere	Class_I|LTR|Ty3/gypsy|non-chromovirus|OTA|Athila	1327022	1342014	14993
Rag5_R4_h2_centromere	Class_I|LTR|Ty3/gypsy|non-chromovirus|OTA|Athila	1336431	1349626	13196
Rag5_R4_h2_centromere	Class_I|LTR|Ty3/gypsy|non-chromovirus|OTA|Athila	1353031	1366337	13307
Rag5_R4_h2_centromere	Class_I|LTR|Ty3/gypsy|non-chromovirus|OTA|Athila	1375654	1389183	13530
Rag5_R4_h2_centromere	Class_I|LTR|Ty3/gypsy|non-chromovirus|OTA|Athila	1385067	1398388	13322
Rag5_R4_h2_centromere	Class_I|LTR|Ty3/gypsy|non-chromovirus|OTA|Athila	1407656	1420567	12912
Rag5_R4_h2_centromere	Class_I|LTR|Ty3/gypsy|non-chromovirus|OTA|Athila	1439733	1441625	1893
Rag5_R4_h2_centromere	Class_I|LTR|Ty3/gypsy|non-chromovirus|OTA|Athila	1452476	1472734	20259
Rag5_R4_h2_centromere	Class_I|LTR|Ty3/gypsy|non-chromovirus|OTA|Athila	1537227	1543765	6539
Rag5_R4_h2_centromere	Class_I|LTR|Ty3/gypsy|non-chromovirus|OTA|Athila	1543766	1556742	12977
Rag5_R4_h2_centromere	Class_I|LTR|Ty3/gypsy|non-chromovirus|OTA|Athila	1584379	1596737	12359
Rag5_R4_h2_centromere	Class_I|LTR|Ty3/gypsy|non-chromovirus|OTA|Athila	1659505	1661934	2430
Rag5_R4_h2_centromere	Class_I|LTR|Ty3/gypsy|non-chromovirus|OTA|Athila	1697434	1712124	14691
Rag5_R4_h2_centromere	Class_I|LTR|Ty3/gypsy|non-chromovirus|OTA|Athila	1760722	1761971	1250
Rag5_R4_h2_centromere	Class_I|LTR|Ty3/gypsy|non-chromovirus|OTA|Athila	1770275	1772425	2151
Rag5_R4_h2_centromere	Class_I|LTR|Ty3/gypsy|non-chromovirus|OTA|Athila	1774809	1788791	13983
Rag5_R4_h2_centromere	Class_I|LTR|Ty3/gypsy|non-chromovirus|OTA|Athila	1813288	1814807	1520
Rag5_R4_h2_centromere	Class_I|LTR|Ty3/gypsy|non-chromovirus|OTA|Athila	1934001	1944574	10574
Rag5_R4_h2_centromere	Class_I|LTR|Ty3/gypsy|non-chromovirus|OTA|Athila	1943040	1950990	7951
Rag5_R4_h2_centromere	Class_I|LTR|Ty3/gypsy|non-chromovirus|OTA|Athila	1949455	1956977	7523
Rag5_R4_h2_centromere	Class_I|LTR|Ty3/gypsy|non-chromovirus|OTA|Athila	1962888	1977422	14535
Rag5_R4_h2_centromere	Class_I|LTR|Ty3/gypsy|non-chromovirus|OTA|Athila	2029790	2033168	3379
Rag5_R4_h2_centromere	Class_I|LTR|Ty3/gypsy|non-chromovirus|OTA|Athila	2069043	2071970	2928
Rag5_R4_h2_centromere	Class_I|LTR|Ty3/gypsy|non-chromovirus|OTA|Athila	2095798	2097458	1661
Rag5_R4_h2_centromere	Class_I|LTR|Ty3/gypsy|non-chromovirus|OTA|Athila	2106178	2117663	11486
Rag5_R4_h2_centromere	Class_I|LTR|Ty3/gypsy|non-chromovirus|OTA|Athila	2119800	2121461	1662
Rag5_S1_centromere	CANR4	1286840	1362659	75820
Rag5_S1_centromere	CANR4	1410509	1454704	44196
Rag5_S1_centromere	CANR4	1498566	1503782	5217
Rag5_S1_centromere	CANR4	1582871	1650461	67591
Rag5_S1_centromere	CANR4	1674689	1679786	5098
Rag5_S1_centromere	CANR4	1709105	1728302	19198
Rag5_S1_centromere	CANR4	1744169	1751298	7130
Rag5_S1_centromere	CANR4	1760774	1863980	103207
Rag5_S1_centromere	CANR4	1871729	1889474	17746
Rag5_S1_centromere	CANR4	1935091	1956131	21041
Rag5_S1_centromere	CANR4	2031074	2038606	7533
Rag5_S1_centromere	CANR4	2103851	2109238	5388
Rag5_S1_centromere	CANR4	2126287	2133563	7277
Rag5_S1_centromere	CANR4	2159969	2165856	5888
Rag5_S1_centromere	Class_I|LTR|Ty3/gypsy|non-chromovirus|OTA|Athila	17943	31411	13469
Rag5_S1_centromere	Class_I|LTR|Ty3/gypsy|non-chromovirus|OTA|Athila	80223	81884	1662
Rag5_S1_centromere	Class_I|LTR|Ty3/gypsy|non-chromovirus|OTA|Athila	84613	87707	3095
Rag5_S1_centromere	Class_I|LTR|Ty3/gypsy|non-chromovirus|OTA|Athila	100506	113866	13361
Rag5_S1_centromere	Class_I|LTR|Ty3/gypsy|non-chromovirus|OTA|Athila	115917	128742	12826
Rag5_S1_centromere	Class_I|LTR|Ty3/gypsy|non-chromovirus|OTA|Athila	138736	140664	1929
Rag5_S1_centromere	Class_I|LTR|Ty3/gypsy|non-chromovirus|OTA|Athila	141258	154756	13499
Rag5_S1_centromere	Class_I|LTR|Ty3/gypsy|non-chromovirus|OTA|Athila	150366	161590	11225
Rag5_S1_centromere	Class_I|LTR|Ty3/gypsy|non-chromovirus|OTA|Athila	159481	167363	7883
Rag5_S1_centromere	Class_I|LTR|Ty3/gypsy|non-chromovirus|OTA|Athila	177161	179590	2430
Rag5_S1_centromere	Class_I|LTR|Ty3/gypsy|non-chromovirus|OTA|Athila	192165	194030	1866
Rag5_S1_centromere	Class_I|LTR|Ty3/gypsy|non-chromovirus|OTA|Athila	194774	208222	13449
Rag5_S1_centromere	Class_I|LTR|Ty3/gypsy|non-chromovirus|OTA|Athila	284057	287434	3378
Rag5_S1_centromere	Class_I|LTR|Ty3/gypsy|non-chromovirus|OTA|Athila	304976	306498	1523
Rag5_S1_centromere	Class_I|LTR|Ty3/gypsy|non-chromovirus|OTA|Athila	350185	353554	3370
Rag5_S1_centromere	Class_I|LTR|Ty3/gypsy|non-chromovirus|OTA|Athila	357239	370013	12775
Rag5_S1_centromere	Class_I|LTR|Ty3/gypsy|non-chromovirus|OTA|Athila	373504	386947	13444
Rag5_S1_centromere	Class_I|LTR|Ty3/gypsy|non-chromovirus|OTA|Athila	392032	405523	13492
Rag5_S1_centromere	Class_I|LTR|Ty3/gypsy|non-chromovirus|OTA|Athila	416254	419631	3378
Rag5_S1_centromere	Class_I|LTR|Ty3/gypsy|non-chromovirus|OTA|Athila	438388	453254	14867
Rag5_S1_centromere	Class_I|LTR|Ty3/gypsy|non-chromovirus|OTA|Athila	447675	463138	15464
Rag5_S1_centromere	Class_I|LTR|Ty3/gypsy|non-chromovirus|OTA|Athila	472957	482178	9222
Rag5_S1_centromere	Class_I|LTR|Ty3/gypsy|non-chromovirus|OTA|Athila	483054	496853	13800
Rag5_S1_centromere	Class_I|LTR|Ty3/gypsy|non-chromovirus|OTA|Athila	504546	518641	14096
Rag5_S1_centromere	Class_I|LTR|Ty3/gypsy|non-chromovirus|OTA|Athila	540462	553676	13215
Rag5_S1_centromere	Class_I|LTR|Ty3/gypsy|non-chromovirus|OTA|Athila	569562	584530	14969
Rag5_S1_centromere	Class_I|LTR|Ty3/gypsy|non-chromovirus|OTA|Athila	589274	603254	13981
Rag5_S1_centromere	Class_I|LTR|Ty3/gypsy|non-chromovirus|OTA|Athila	627863	640482	12620
Rag5_S1_centromere	Class_I|LTR|Ty3/gypsy|non-chromovirus|OTA|Athila	666908	675394	8487
Rag5_S1_centromere	Class_I|LTR|Ty3/gypsy|non-chromovirus|OTA|Athila	674945	686015	11071
Rag5_S1_centromere	Class_I|LTR|Ty3/gypsy|non-chromovirus|OTA|Athila	685477	697418	11942
Rag5_S1_centromere	Class_I|LTR|Ty3/gypsy|non-chromovirus|OTA|Athila	736817	741904	5088
Rag5_S1_centromere	Class_I|LTR|Ty3/gypsy|non-chromovirus|OTA|Athila	749184	763102	13919
Rag5_S1_centromere	Class_I|LTR|Ty3/gypsy|non-chromovirus|OTA|Athila	765733	779632	13900
Rag5_S1_centromere	Class_I|LTR|Ty3/gypsy|non-chromovirus|OTA|Athila	781303	794805	13503
Rag5_S1_centromere	Class_I|LTR|Ty3/gypsy|non-chromovirus|OTA|Athila	825769	839568	13800
Rag5_S1_centromere	Class_I|LTR|Ty3/gypsy|non-chromovirus|OTA|Athila	843367	845028	1662
Rag5_S1_centromere	Class_I|LTR|Ty3/gypsy|non-chromovirus|OTA|Athila	849029	864165	15137
Rag5_S1_centromere	Class_I|LTR|Ty3/gypsy|non-chromovirus|OTA|Athila	864937	866598	1662
Rag5_S1_centromere	Class_I|LTR|Ty3/gypsy|non-chromovirus|OTA|Athila	877903	891801	13899
Rag5_S1_centromere	Class_I|LTR|Ty3/gypsy|non-chromovirus|OTA|Athila	892176	905772	13597
Rag5_S1_centromere	Class_I|LTR|Ty3/gypsy|non-chromovirus|OTA|Athila	908558	919681	11124
Rag5_S1_centromere	Class_I|LTR|Ty3/gypsy|non-chromovirus|OTA|Athila	915093	930277	15185
Rag5_S1_centromere	Class_I|LTR|Ty3/gypsy|non-chromovirus|OTA|Athila	932184	946252	14069
Rag5_S1_centromere	Class_I|LTR|Ty3/gypsy|non-chromovirus|OTA|Athila	948676	963303	14628
Rag5_S1_centromere	Class_I|LTR|Ty3/gypsy|non-chromovirus|OTA|Athila	959870	973791	13922
Rag5_S1_centromere	Class_I|LTR|Ty3/gypsy|non-chromovirus|OTA|Athila	989039	1002462	13424
Rag5_S1_centromere	Class_I|LTR|Ty3/gypsy|non-chromovirus|OTA|Athila	1006005	1019905	13901
Rag5_S1_centromere	Class_I|LTR|Ty3/gypsy|non-chromovirus|OTA|Athila	1028955	1039188	10234
[truncated: 1,054 more rows]

## Sheet: centromere_composition
centromere	size	Athila size	CANR4 size	Athila %	CANR4 %
Rag1_R4_h1	2489339	626901		25.1834	0
Rag1_R4_h2	2333755	623224		26.7048	0
Rag1_S1	4606387	1210626		26.2815	0
Rag3_S1	4067401	958442		23.564	0
Rag4_R4_h1	1922570	605739		31.5067	0
Rag4_R4_h2	1911456	611611		31.9971	0
Rag5_R4_h1	2055927	660190		32.1115	0
Rag5_R4_h2	2222623	611611		27.5175	0
Rag6_S1	3611763	1167674		32.3298	0
Rag6_S2	2678261	990386		36.9787	0
Rag7_R4_h1	1968324	525656		26.7058	0
Rag7_R4_h2	1827729	506620		27.7186	0
Rag7_S1	4557744	676534		14.8436	0
Rag2_S1	3044994	855175	424258	28.0846	13.933
Rag5_S1	2622696	829732	392330	31.6366	14.959
Rag1_S2	5823273	388622	1572283	6.6736	27
Rag5_S2	6423382	337204	1931568	5.24963	30.0709
Rag3_S2	2578243	384819	798157	14.9256	30.9574
Rag6_R3	4345229	204835	1500884	4.71402	34.541
Rag6_R4_h2	4745301	323974	1837369	6.82726	38.7198
Rag6_R4_h1	4489700	298441	1967503	6.64724	43.8226
Rag3_R3	4334116	378043	1937995	8.72249	44.7149
Rag2_R4_h2	3533971	286174	1717113	8.0978	48.5888
Rag2_R4_h1	4423020	382001	2272107	8.63666	51.37
Rag4_S1	3633989	860109	1870339	23.6685	51.4679
Rag1_R3	5267617	530507	2749472	10.0711	52.1957
Rag3_R4_h2	2489338	393162	1313560	15.7938	52.7674
Rag4_R3	4478587	262793	2479840	5.86777	55.371
Rag7_R3	6564792	274684	3716674	4.1842	56.6153
Rag7_S2	7334039	585533	4158958	7.98377	56.7076
Rag5_R3	1722533	86136	982200	5.00054	57.0207
Rag2_S2	4867546	471906	2807483	9.69495	57.6776
Rag3_R4_h1	3033881	406196	1786276	13.3887	58.8776
Rag2_R3	4200758	246521	2609916	5.86849	62.1296
Rag4_S2	5989971	479574	4072348	8.00628	67.9861
