# Supplementary material for: Bimodal centromeres in pentaploid dogroses shed light on their unique meiosis
Source: Nature. 2025 Jun 18;643(8070):148–57. doi: 10.1038/s41586-025-09171-z (PMC12222009; doi:10.1038/s41586-025-09171-z)
Supplement: Supplementary file 3 — Supplementary Data 1–17. [file 41586_2025_9171_MOESM3_ESM.zip › Suppl_Dataset_9_rosChi_centromere_annotations.xlsx]

## Sheet: rosChi_centromere_annotations
Sequence Name	Name	Minimum	Maximum	Length			centromere	size	Athila size	CANR4 size	Athila %	CANR4 %
chr1_centromere	CANR4	109034	109722	689			chr1	1681213	246964	708567	14.6896	42.1462
chr1_centromere	CANR4	112407	113442	1036			chr2	2090484	137963	987574	6.59957	47.2414
chr1_centromere	CANR4	154721	155924	1204			chr3	4337281	1011509	13977	23.3213	0.322253
chr1_centromere	CANR4	157733	158520	788			chr4	2809272	576376	822357	20.5169	29.273
chr1_centromere	CANR4	166177	166520	344			chr5	3430792	345129	1237677	10.0597	36.0755
chr1_centromere	CANR4	322052	325677	3626			chr6	2868938	935572	159374	32.6104	5.55516
chr1_centromere	CANR4	478977	479773	797			chr7	3520292	1193500		33.9034	0
chr1_centromere	CANR4	494213	538791	44579
chr1_centromere	CANR4	541754	556236	14483
chr1_centromere	CANR4	570597	589713	19117
chr1_centromere	CANR4	620896	623430	2535
chr1_centromere	CANR4	631680	906889	275210
chr1_centromere	CANR4	913781	1009843	96063
chr1_centromere	CANR4	1022089	1084540	62452
chr1_centromere	CANR4	1086889	1145140	58252
chr1_centromere	CANR4	1159242	1160866	1625
chr1_centromere	CANR4	1163322	1170920	7599
chr1_centromere	CANR4	1177874	1195493	17620
chr1_centromere	CANR4	1203388	1280892	77505
chr1_centromere	CANR4	1285159	1286243	1085
chr1_centromere	CANR4	1288430	1289607	1178
chr1_centromere	CANR4	1324495	1325722	1228
chr1_centromere	CANR4	1339630	1341424	1795
chr1_centromere	CANR4	1345205	1360981	15777
chr1_centromere	CANR4	1363218	1365197	1980
chr1_centromere	centromere	1	1681213	1681213
chr1_centromere	Class_I|LTR|Ty3/gypsy|non-chromovirus|OTA|Athila	5051	16362	11312
chr1_centromere	Class_I|LTR|Ty3/gypsy|non-chromovirus|OTA|Athila	211474	216774	5301
chr1_centromere	Class_I|LTR|Ty3/gypsy|non-chromovirus|OTA|Athila	234905	247936	13032
chr1_centromere	Class_I|LTR|Ty3/gypsy|non-chromovirus|OTA|Athila	252280	265696	13417
chr1_centromere	Class_I|LTR|Ty3/gypsy|non-chromovirus|OTA|Athila	264934	279815	14882
chr1_centromere	Class_I|LTR|Ty3/gypsy|non-chromovirus|OTA|Athila	295182	297611	2430
chr1_centromere	Class_I|LTR|Ty3/gypsy|non-chromovirus|OTA|Athila	366809	380719	13911
chr1_centromere	Class_I|LTR|Ty3/gypsy|non-chromovirus|OTA|Athila	388089	391443	3355
chr1_centromere	Class_I|LTR|Ty3/gypsy|non-chromovirus|OTA|Athila	391797	403898	12102
chr1_centromere	Class_I|LTR|Ty3/gypsy|non-chromovirus|OTA|Athila	407746	420710	12965
chr1_centromere	Class_I|LTR|Ty3/gypsy|non-chromovirus|OTA|Athila	556219	570666	14448
chr1_centromere	Class_I|LTR|Ty3/gypsy|non-chromovirus|OTA|Athila	597871	601104	3234
chr1_centromere	Class_I|LTR|Ty3/gypsy|non-chromovirus|OTA|Athila	603781	605295	1515
chr1_centromere	Class_I|LTR|Ty3/gypsy|non-chromovirus|OTA|Athila	605412	616861	11450
chr1_centromere	Class_I|LTR|Ty3/gypsy|non-chromovirus|OTA|Athila	1009828	1022063	12236
chr1_centromere	Class_I|LTR|Ty3/gypsy|non-chromovirus|OTA|Athila	1145114	1159138	14025
chr1_centromere	Class_I|LTR|Ty3/gypsy|non-chromovirus|OTA|Athila	1290952	1305030	14079
chr1_centromere	Class_I|LTR|Ty3/gypsy|non-chromovirus|OTA|Athila	1310512	1312359	1848
chr1_centromere	Class_I|LTR|Ty3/gypsy|non-chromovirus|OTA|Athila	1312360	1323113	10754
chr1_centromere	Class_I|LTR|Ty3/gypsy|non-chromovirus|OTA|Athila	1325689	1339689	14001
chr1_centromere	Class_I|LTR|Ty3/gypsy|non-chromovirus|OTA|Athila	1368905	1383022	14118
chr1_centromere	Class_I|LTR|Ty3/gypsy|non-chromovirus|OTA|Athila	1389808	1403485	13678
chr1_centromere	Class_I|LTR|Ty3/gypsy|non-chromovirus|OTA|Athila	1465620	1468035	2416
chr1_centromere	Class_I|LTR|Ty3/gypsy|non-chromovirus|OTA|Athila	1474403	1475853	1451
chr1_centromere	Class_I|LTR|Ty3/gypsy|non-chromovirus|OTA|Athila	1478412	1479998	1587
chr1_centromere	Class_I|LTR|Ty3/gypsy|non-chromovirus|OTA|Athila	1663676	1677092	13417
chr2_centromere	CANR4	485222	495587	10366
chr2_centromere	CANR4	502842	562112	59271
chr2_centromere	CANR4	573130	579187	6058
chr2_centromere	CANR4	581240	585799	4560
chr2_centromere	CANR4	587852	589279	1428
chr2_centromere	CANR4	591332	593769	2438
chr2_centromere	CANR4	596025	597295	1271
chr2_centromere	CANR4	599348	601925	2578
chr2_centromere	CANR4	604181	742851	138671
chr2_centromere	CANR4	765756	836747	70992
chr2_centromere	CANR4	842577	860394	17818
chr2_centromere	CANR4	862084	917584	55501
chr2_centromere	CANR4	919044	1020521	101478
chr2_centromere	CANR4	1032985	1043959	10975
chr2_centromere	CANR4	1052132	1096331	44200
chr2_centromere	CANR4	1104138	1227733	123596
chr2_centromere	CANR4	1236515	1281005	44491
chr2_centromere	CANR4	1298023	1331333	33311
chr2_centromere	CANR4	1333565	1336451	2887
chr2_centromere	CANR4	1349448	1364651	15204
chr2_centromere	CANR4	1366728	1372501	5774
chr2_centromere	CANR4	1374509	1385512	11004
chr2_centromere	CANR4	1387586	1488093	100508
chr2_centromere	CANR4	1490466	1553667	63202
chr2_centromere	CANR4	1555840	1598864	43025
chr2_centromere	CANR4	1753415	1769742	16328
chr2_centromere	CANR4	1779546	1780184	639
chr2_centromere	centromere	1	2090484	2090484
chr2_centromere	Class_I|LTR|Ty3/gypsy|non-chromovirus|OTA|Athila	5310	19165	13856
chr2_centromere	Class_I|LTR|Ty3/gypsy|non-chromovirus|OTA|Athila	75637	77829	2193
chr2_centromere	Class_I|LTR|Ty3/gypsy|non-chromovirus|OTA|Athila	79050	82424	3375
chr2_centromere	Class_I|LTR|Ty3/gypsy|non-chromovirus|OTA|Athila	87908	92994	5087
chr2_centromere	Class_I|LTR|Ty3/gypsy|non-chromovirus|OTA|Athila	152353	155455	3103
chr2_centromere	Class_I|LTR|Ty3/gypsy|non-chromovirus|OTA|Athila	336375	350885	14511
chr2_centromere	Class_I|LTR|Ty3/gypsy|non-chromovirus|OTA|Athila	747372	752453	5082
chr2_centromere	Class_I|LTR|Ty3/gypsy|non-chromovirus|OTA|Athila	1020398	1032982	12585
chr2_centromere	Class_I|LTR|Ty3/gypsy|non-chromovirus|OTA|Athila	1817553	1832308	14756
chr2_centromere	Class_I|LTR|Ty3/gypsy|non-chromovirus|OTA|Athila	1829099	1842340	13242
chr2_centromere	Class_I|LTR|Ty3/gypsy|non-chromovirus|OTA|Athila	1861223	1865092	3870
chr2_centromere	Class_I|LTR|Ty3/gypsy|non-chromovirus|OTA|Athila	1959593	1973643	14051
chr2_centromere	Class_I|LTR|Ty3/gypsy|non-chromovirus|OTA|Athila	1976319	1984028	7710
chr2_centromere	Class_I|LTR|Ty3/gypsy|non-chromovirus|OTA|Athila	2010949	2024410	13462
chr2_centromere	Class_I|LTR|Ty3/gypsy|non-chromovirus|OTA|Athila	2076934	2088013	11080
chr3_centromere	CANR4	4236948	4239353	2406
chr3_centromere	CANR4	4254040	4254924	885
chr3_centromere	CANR4	4259091	4259969	879
chr3_centromere	CANR4	4299518	4301424	1907
chr3_centromere	CANR4	4310238	4310789	552
chr3_centromere	CANR4	4312985	4319281	6297
chr3_centromere	CANR4	4321199	4322249	1051
chr3_centromere	centromere	1	4337281	4337281
chr3_centromere	Class_I|LTR|Ty3/gypsy|non-chromovirus|OTA|Athila	2652	17952	15301
chr3_centromere	Class_I|LTR|Ty3/gypsy|non-chromovirus|OTA|Athila	24214	27611	3398
chr3_centromere	Class_I|LTR|Ty3/gypsy|non-chromovirus|OTA|Athila	239281	242578	3298
chr3_centromere	Class_I|LTR|Ty3/gypsy|non-chromovirus|OTA|Athila	255458	267081	11624
chr3_centromere	Class_I|LTR|Ty3/gypsy|non-chromovirus|OTA|Athila	354717	364824	10108
chr3_centromere	Class_I|LTR|Ty3/gypsy|non-chromovirus|OTA|Athila	361896	371234	9339
chr3_centromere	Class_I|LTR|Ty3/gypsy|non-chromovirus|OTA|Athila	369921	384485	14565
chr3_centromere	Class_I|LTR|Ty3/gypsy|non-chromovirus|OTA|Athila	421461	433318	11858
chr3_centromere	Class_I|LTR|Ty3/gypsy|non-chromovirus|OTA|Athila	657782	671868	14087
chr3_centromere	Class_I|LTR|Ty3/gypsy|non-chromovirus|OTA|Athila	806570	809479	2910
chr3_centromere	Class_I|LTR|Ty3/gypsy|non-chromovirus|OTA|Athila	816342	818525	2184
chr3_centromere	Class_I|LTR|Ty3/gypsy|non-chromovirus|OTA|Athila	946361	958479	12119
chr3_centromere	Class_I|LTR|Ty3/gypsy|non-chromovirus|OTA|Athila	958483	972031	13549
chr3_centromere	Class_I|LTR|Ty3/gypsy|non-chromovirus|OTA|Athila	994622	1008737	14116
chr3_centromere	Class_I|LTR|Ty3/gypsy|non-chromovirus|OTA|Athila	1011043	1012962	1920
chr3_centromere	Class_I|LTR|Ty3/gypsy|non-chromovirus|OTA|Athila	1046074	1048503	2430
chr3_centromere	Class_I|LTR|Ty3/gypsy|non-chromovirus|OTA|Athila	1056295	1058238	1944
chr3_centromere	Class_I|LTR|Ty3/gypsy|non-chromovirus|OTA|Athila	1095561	1110056	14496
chr3_centromere	Class_I|LTR|Ty3/gypsy|non-chromovirus|OTA|Athila	1123856	1138314	14459
chr3_centromere	Class_I|LTR|Ty3/gypsy|non-chromovirus|OTA|Athila	1206683	1217839	11157
chr3_centromere	Class_I|LTR|Ty3/gypsy|non-chromovirus|OTA|Athila	1249221	1252598	3378
chr3_centromere	Class_I|LTR|Ty3/gypsy|non-chromovirus|OTA|Athila	1252679	1266536	13858
chr3_centromere	Class_I|LTR|Ty3/gypsy|non-chromovirus|OTA|Athila	1359003	1373071	14069
chr3_centromere	Class_I|LTR|Ty3/gypsy|non-chromovirus|OTA|Athila	1383503	1393315	9813
chr3_centromere	Class_I|LTR|Ty3/gypsy|non-chromovirus|OTA|Athila	1393337	1407702	14366
chr3_centromere	Class_I|LTR|Ty3/gypsy|non-chromovirus|OTA|Athila	1402124	1418424	16301
chr3_centromere	Class_I|LTR|Ty3/gypsy|non-chromovirus|OTA|Athila	1418425	1419928	1504
chr3_centromere	Class_I|LTR|Ty3/gypsy|non-chromovirus|OTA|Athila	1420443	1431799	11357
chr3_centromere	Class_I|LTR|Ty3/gypsy|non-chromovirus|OTA|Athila	1446654	1451729	5076
chr3_centromere	Class_I|LTR|Ty3/gypsy|non-chromovirus|OTA|Athila	1451890	1465963	14074
chr3_centromere	Class_I|LTR|Ty3/gypsy|non-chromovirus|OTA|Athila	1485973	1491060	5088
chr3_centromere	Class_I|LTR|Ty3/gypsy|non-chromovirus|OTA|Athila	1508527	1522621	14095
chr3_centromere	Class_I|LTR|Ty3/gypsy|non-chromovirus|OTA|Athila	1523422	1538363	14942
chr3_centromere	Class_I|LTR|Ty3/gypsy|non-chromovirus|OTA|Athila	1548534	1562605	14072
chr3_centromere	Class_I|LTR|Ty3/gypsy|non-chromovirus|OTA|Athila	1576315	1590386	14072
chr3_centromere	Class_I|LTR|Ty3/gypsy|non-chromovirus|OTA|Athila	1597887	1616558	18672
chr3_centromere	Class_I|LTR|Ty3/gypsy|non-chromovirus|OTA|Athila	1621577	1623742	2166
chr3_centromere	Class_I|LTR|Ty3/gypsy|non-chromovirus|OTA|Athila	1657603	1660032	2430
chr3_centromere	Class_I|LTR|Ty3/gypsy|non-chromovirus|OTA|Athila	1668230	1670164	1935
chr3_centromere	Class_I|LTR|Ty3/gypsy|non-chromovirus|OTA|Athila	1682327	1688202	5876
chr3_centromere	Class_I|LTR|Ty3/gypsy|non-chromovirus|OTA|Athila	1698680	1712793	14114
chr3_centromere	Class_I|LTR|Ty3/gypsy|non-chromovirus|OTA|Athila	1710432	1722192	11761
chr3_centromere	Class_I|LTR|Ty3/gypsy|non-chromovirus|OTA|Athila	1719844	1733914	14071
chr3_centromere	Class_I|LTR|Ty3/gypsy|non-chromovirus|OTA|Athila	1770625	1774317	3693
chr3_centromere	Class_I|LTR|Ty3/gypsy|non-chromovirus|OTA|Athila	1784263	1785663	1401
chr3_centromere	Class_I|LTR|Ty3/gypsy|non-chromovirus|OTA|Athila	1796933	1807733	10801
chr3_centromere	Class_I|LTR|Ty3/gypsy|non-chromovirus|OTA|Athila	1802496	1813257	10762
chr3_centromere	Class_I|LTR|Ty3/gypsy|non-chromovirus|OTA|Athila	1818279	1833978	15700
chr3_centromere	Class_I|LTR|Ty3/gypsy|non-chromovirus|OTA|Athila	1845579	1859675	14097
chr3_centromere	Class_I|LTR|Ty3/gypsy|non-chromovirus|OTA|Athila	1858241	1864458	6218
chr3_centromere	Class_I|LTR|Ty3/gypsy|non-chromovirus|OTA|Athila	1866007	1879983	13977
chr3_centromere	Class_I|LTR|Ty3/gypsy|non-chromovirus|OTA|Athila	1884154	1886048	1895
chr3_centromere	Class_I|LTR|Ty3/gypsy|non-chromovirus|OTA|Athila	1898729	1913923	15195
chr3_centromere	Class_I|LTR|Ty3/gypsy|non-chromovirus|OTA|Athila	1911564	1921734	10171
chr3_centromere	Class_I|LTR|Ty3/gypsy|non-chromovirus|OTA|Athila	1917722	1931823	14102
chr3_centromere	Class_I|LTR|Ty3/gypsy|non-chromovirus|OTA|Athila	1932010	1933950	1941
chr3_centromere	Class_I|LTR|Ty3/gypsy|non-chromovirus|OTA|Athila	1936549	1950619	14071
chr3_centromere	Class_I|LTR|Ty3/gypsy|non-chromovirus|OTA|Athila	1967603	1976062	8460
chr3_centromere	Class_I|LTR|Ty3/gypsy|non-chromovirus|OTA|Athila	1988161	1992735	4575
chr3_centromere	Class_I|LTR|Ty3/gypsy|non-chromovirus|OTA|Athila	2041225	2046312	5088
chr3_centromere	Class_I|LTR|Ty3/gypsy|non-chromovirus|OTA|Athila	2066901	2081053	14153
chr3_centromere	Class_I|LTR|Ty3/gypsy|non-chromovirus|OTA|Athila	2098936	2102313	3378
chr3_centromere	Class_I|LTR|Ty3/gypsy|non-chromovirus|OTA|Athila	2143510	2157999	14490
chr3_centromere	Class_I|LTR|Ty3/gypsy|non-chromovirus|OTA|Athila	2161780	2166741	4962
chr3_centromere	Class_I|LTR|Ty3/gypsy|non-chromovirus|OTA|Athila	2184173	2187550	3378
chr3_centromere	Class_I|LTR|Ty3/gypsy|non-chromovirus|OTA|Athila	2270588	2282770	12183
chr3_centromere	Class_I|LTR|Ty3/gypsy|non-chromovirus|OTA|Athila	2306485	2318261	11777
chr3_centromere	Class_I|LTR|Ty3/gypsy|non-chromovirus|OTA|Athila	2326817	2340424	13608
chr3_centromere	Class_I|LTR|Ty3/gypsy|non-chromovirus|OTA|Athila	2381945	2396053	14109
chr3_centromere	Class_I|LTR|Ty3/gypsy|non-chromovirus|OTA|Athila	2391464	2408391	16928
chr3_centromere	Class_I|LTR|Ty3/gypsy|non-chromovirus|OTA|Athila	2408433	2411813	3381
chr3_centromere	Class_I|LTR|Ty3/gypsy|non-chromovirus|OTA|Athila	2417742	2431259	13518
chr3_centromere	Class_I|LTR|Ty3/gypsy|non-chromovirus|OTA|Athila	2431298	2432515	1218
chr3_centromere	Class_I|LTR|Ty3/gypsy|non-chromovirus|OTA|Athila	2437468	2442537	5070
chr3_centromere	Class_I|LTR|Ty3/gypsy|non-chromovirus|OTA|Athila	2465238	2484547	19310
chr3_centromere	Class_I|LTR|Ty3/gypsy|non-chromovirus|OTA|Athila	2506354	2511441	5088
chr3_centromere	Class_I|LTR|Ty3/gypsy|non-chromovirus|OTA|Athila	2515101	2523677	8577
chr3_centromere	Class_I|LTR|Ty3/gypsy|non-chromovirus|OTA|Athila	2523876	2532900	9025
chr3_centromere	Class_I|LTR|Ty3/gypsy|non-chromovirus|OTA|Athila	2574613	2575689	1077
chr3_centromere	Class_I|LTR|Ty3/gypsy|non-chromovirus|OTA|Athila	2588945	2604746	15802
chr3_centromere	Class_I|LTR|Ty3/gypsy|non-chromovirus|OTA|Athila	2643935	2653936	10002
chr3_centromere	Class_I|LTR|Ty3/gypsy|non-chromovirus|OTA|Athila	2662477	2665854	3378
chr3_centromere	Class_I|LTR|Ty3/gypsy|non-chromovirus|OTA|Athila	2688808	2702880	14073
chr3_centromere	Class_I|LTR|Ty3/gypsy|non-chromovirus|OTA|Athila	2756173	2769022	12850
chr3_centromere	Class_I|LTR|Ty3/gypsy|non-chromovirus|OTA|Athila	2774185	2788175	13991
chr3_centromere	Class_I|LTR|Ty3/gypsy|non-chromovirus|OTA|Athila	2785872	2795242	9371
chr3_centromere	Class_I|LTR|Ty3/gypsy|non-chromovirus|OTA|Athila	2847269	2858432	11164
chr3_centromere	Class_I|LTR|Ty3/gypsy|non-chromovirus|OTA|Athila	2856943	2873414	16472
chr3_centromere	Class_I|LTR|Ty3/gypsy|non-chromovirus|OTA|Athila	2869554	2889011	19458
chr3_centromere	Class_I|LTR|Ty3/gypsy|non-chromovirus|OTA|Athila	2900815	2912626	11812
chr3_centromere	Class_I|LTR|Ty3/gypsy|non-chromovirus|OTA|Athila	2915182	2929148	13967
chr3_centromere	Class_I|LTR|Ty3/gypsy|non-chromovirus|OTA|Athila	2956818	2970973	14156
chr3_centromere	Class_I|LTR|Ty3/gypsy|non-chromovirus|OTA|Athila	2970380	2980415	10036
chr3_centromere	Class_I|LTR|Ty3/gypsy|non-chromovirus|OTA|Athila	3028327	3031704	3378
chr3_centromere	Class_I|LTR|Ty3/gypsy|non-chromovirus|OTA|Athila	3077279	3079078	1800
chr3_centromere	Class_I|LTR|Ty3/gypsy|non-chromovirus|OTA|Athila	3084703	3086304	1602
chr3_centromere	Class_I|LTR|Ty3/gypsy|non-chromovirus|OTA|Athila	3096974	3099124	2151
chr3_centromere	Class_I|LTR|Ty3/gypsy|non-chromovirus|OTA|Athila	3116861	3128275	11415
chr3_centromere	Class_I|LTR|Ty3/gypsy|non-chromovirus|OTA|Athila	3138626	3141738	3113
chr3_centromere	Class_I|LTR|Ty3/gypsy|non-chromovirus|OTA|Athila	3217863	3231873	14011
chr3_centromere	Class_I|LTR|Ty3/gypsy|non-chromovirus|OTA|Athila	3300441	3302102	1662
chr3_centromere	Class_I|LTR|Ty3/gypsy|non-chromovirus|OTA|Athila	3542693	3547688	4996
chr3_centromere	Class_I|LTR|Ty3/gypsy|non-chromovirus|OTA|Athila	3568534	3569544	1011
chr3_centromere	Class_I|LTR|Ty3/gypsy|non-chromovirus|OTA|Athila	3576688	3578625	1938
chr3_centromere	Class_I|LTR|Ty3/gypsy|non-chromovirus|OTA|Athila	4207642	4221568	13927
chr3_centromere	Class_I|LTR|Ty3/gypsy|non-chromovirus|OTA|Athila	4241102	4253899	12798
chr3_centromere	Class_I|LTR|Ty3/gypsy|non-chromovirus|OTA|Athila	4264703	4266105	1403
chr3_centromere	Class_I|LTR|Ty3/gypsy|non-chromovirus|OTA|Athila	4267967	4277035	9069
chr3_centromere	Class_I|LTR|Ty3/gypsy|non-chromovirus|OTA|Athila	4284847	4286220	1374
chr4_centromere	CANR4	584396	601069	16674
chr4_centromere	CANR4	611314	659362	48049
chr4_centromere	CANR4	661600	664022	2423
chr4_centromere	CANR4	666187	668471	2285
chr4_centromere	CANR4	680504	753713	73210
chr4_centromere	CANR4	827188	827581	394
chr4_centromere	CANR4	831438	840910	9473
chr4_centromere	CANR4	842985	895487	52503
chr4_centromere	CANR4	897510	898160	651
chr4_centromere	CANR4	950504	956884	6381
chr4_centromere	CANR4	960012	965102	5091
chr4_centromere	CANR4	973112	1000005	26894
chr4_centromere	CANR4	1014034	1019246	5213
chr4_centromere	CANR4	1029251	1032902	3652
chr4_centromere	CANR4	1039198	1041005	1808
chr4_centromere	CANR4	1043331	1045074	1744
chr4_centromere	CANR4	1046746	1047022	277
chr4_centromere	CANR4	1090099	1091601	1503
chr4_centromere	CANR4	1097299	1101509	4211
chr4_centromere	CANR4	1108257	1113105	4849
chr4_centromere	CANR4	1126542	1198644	72103
chr4_centromere	CANR4	1212197	1221484	9288
chr4_centromere	CANR4	1239816	1251113	11298
chr4_centromere	CANR4	1264575	1302925	38351
chr4_centromere	CANR4	1304935	1335707	30773
chr4_centromere	CANR4	1354977	1364457	9481
chr4_centromere	CANR4	1367585	1374297	6713
chr4_centromere	CANR4	1385180	1386915	1736
chr4_centromere	CANR4	1389239	1391907	2669
chr4_centromere	CANR4	1400603	1404185	3583
chr4_centromere	CANR4	1405857	1406133	277
chr4_centromere	CANR4	1435718	1437154	1437
chr4_centromere	CANR4	1465183	1468791	3609
chr4_centromere	CANR4	1475541	1480384	4844
chr4_centromere	CANR4	1493825	1600725	106901
chr4_centromere	CANR4	1603036	1606277	3242
chr4_centromere	CANR4	1608565	1609385	821
chr4_centromere	CANR4	1611160	1696517	85358
chr4_centromere	CANR4	1699075	1703011	3937
chr4_centromere	CANR4	1729237	1739636	10400
chr4_centromere	CANR4	1756227	1765183	8957
chr4_centromere	CANR4	1800588	1814032	13445
chr4_centromere	CANR4	1829221	1840349	11129
chr4_centromere	CANR4	1865853	1894753	28901
chr4_centromere	CANR4	1896596	1975981	79386
chr4_centromere	CANR4	1982943	1983678	736
chr4_centromere	CANR4	2008847	2013066	4220
chr4_centromere	CANR4	2188536	2190012	1477
chr4_centromere	centromere	1	2809272	2809272
chr4_centromere	Class_I|LTR|Ty3/gypsy|non-chromovirus|OTA|Athila	11799	23900	12102
chr4_centromere	Class_I|LTR|Ty3/gypsy|non-chromovirus|OTA|Athila	74350	86949	12600
chr4_centromere	Class_I|LTR|Ty3/gypsy|non-chromovirus|OTA|Athila	133655	142826	9172
chr4_centromere	Class_I|LTR|Ty3/gypsy|non-chromovirus|OTA|Athila	139867	150903	11037
chr4_centromere	Class_I|LTR|Ty3/gypsy|non-chromovirus|OTA|Athila	326058	338192	12135
chr4_centromere	Class_I|LTR|Ty3/gypsy|non-chromovirus|OTA|Athila	460361	465426	5066
chr4_centromere	Class_I|LTR|Ty3/gypsy|non-chromovirus|OTA|Athila	552869	556687	3819
chr4_centromere	Class_I|LTR|Ty3/gypsy|non-chromovirus|OTA|Athila	571949	584460	12512
chr4_centromere	Class_I|LTR|Ty3/gypsy|non-chromovirus|OTA|Athila	605547	610625	5079
chr4_centromere	Class_I|LTR|Ty3/gypsy|non-chromovirus|OTA|Athila	668434	680572	12139
chr4_centromere	Class_I|LTR|Ty3/gypsy|non-chromovirus|OTA|Athila	761969	771679	9711
chr4_centromere	Class_I|LTR|Ty3/gypsy|non-chromovirus|OTA|Athila	776078	788179	12102
chr4_centromere	Class_I|LTR|Ty3/gypsy|non-chromovirus|OTA|Athila	795394	798683	3290
chr4_centromere	Class_I|LTR|Ty3/gypsy|non-chromovirus|OTA|Athila	808259	820867	12609
chr4_centromere	Class_I|LTR|Ty3/gypsy|non-chromovirus|OTA|Athila	927971	941768	13798
chr4_centromere	Class_I|LTR|Ty3/gypsy|non-chromovirus|OTA|Athila	943936	949023	5088
chr4_centromere	Class_I|LTR|Ty3/gypsy|non-chromovirus|OTA|Athila	999946	1014042	14097
chr4_centromere	Class_I|LTR|Ty3/gypsy|non-chromovirus|OTA|Athila	1032852	1035020	2169
chr4_centromere	Class_I|LTR|Ty3/gypsy|non-chromovirus|OTA|Athila	1047287	1059694	12408
chr4_centromere	Class_I|LTR|Ty3/gypsy|non-chromovirus|OTA|Athila	1063467	1077378	13912
chr4_centromere	Class_I|LTR|Ty3/gypsy|non-chromovirus|OTA|Athila	1073025	1086521	13497
chr4_centromere	Class_I|LTR|Ty3/gypsy|non-chromovirus|OTA|Athila	1102244	1104130	1887
chr4_centromere	Class_I|LTR|Ty3/gypsy|non-chromovirus|OTA|Athila	1113068	1126583	13516
chr4_centromere	Class_I|LTR|Ty3/gypsy|non-chromovirus|OTA|Athila	1198653	1212186	13534
chr4_centromere	Class_I|LTR|Ty3/gypsy|non-chromovirus|OTA|Athila	1225886	1229008	3123
chr4_centromere	Class_I|LTR|Ty3/gypsy|non-chromovirus|OTA|Athila	1231552	1233208	1657
chr4_centromere	Class_I|LTR|Ty3/gypsy|non-chromovirus|OTA|Athila	1251114	1264637	13524
chr4_centromere	Class_I|LTR|Ty3/gypsy|non-chromovirus|OTA|Athila	1341380	1346461	5082
chr4_centromere	Class_I|LTR|Ty3/gypsy|non-chromovirus|OTA|Athila	1378568	1383637	5070
chr4_centromere	Class_I|LTR|Ty3/gypsy|non-chromovirus|OTA|Athila	1386865	1399306	12442
chr4_centromere	Class_I|LTR|Ty3/gypsy|non-chromovirus|OTA|Athila	1406121	1419540	13420
chr4_centromere	Class_I|LTR|Ty3/gypsy|non-chromovirus|OTA|Athila	1419547	1433558	14012
chr4_centromere	Class_I|LTR|Ty3/gypsy|non-chromovirus|OTA|Athila	1437613	1451704	14092
chr4_centromere	Class_I|LTR|Ty3/gypsy|non-chromovirus|OTA|Athila	1447124	1465234	18111
chr4_centromere	Class_I|LTR|Ty3/gypsy|non-chromovirus|OTA|Athila	1469526	1471412	1887
chr4_centromere	Class_I|LTR|Ty3/gypsy|non-chromovirus|OTA|Athila	1480347	1493866	13520
chr4_centromere	Class_I|LTR|Ty3/gypsy|non-chromovirus|OTA|Athila	1709433	1722879	13447
chr4_centromere	Class_I|LTR|Ty3/gypsy|non-chromovirus|OTA|Athila	1744627	1748004	3378
chr4_centromere	Class_I|LTR|Ty3/gypsy|non-chromovirus|OTA|Athila	1765143	1777446	12304
chr4_centromere	Class_I|LTR|Ty3/gypsy|non-chromovirus|OTA|Athila	1814939	1828419	13481
chr4_centromere	Class_I|LTR|Ty3/gypsy|non-chromovirus|OTA|Athila	1840291	1853703	13413
chr4_centromere	Class_I|LTR|Ty3/gypsy|non-chromovirus|OTA|Athila	1983621	1995108	11488
chr4_centromere	Class_I|LTR|Ty3/gypsy|non-chromovirus|OTA|Athila	1995113	2007154	12042
chr4_centromere	Class_I|LTR|Ty3/gypsy|non-chromovirus|OTA|Athila	2014254	2027772	13519
chr4_centromere	Class_I|LTR|Ty3/gypsy|non-chromovirus|OTA|Athila	2028298	2030727	2430
chr4_centromere	Class_I|LTR|Ty3/gypsy|non-chromovirus|OTA|Athila	2042405	2051411	9007
chr4_centromere	Class_I|LTR|Ty3/gypsy|non-chromovirus|OTA|Athila	2070938	2072589	1652
chr4_centromere	Class_I|LTR|Ty3/gypsy|non-chromovirus|OTA|Athila	2077247	2080442	3196
chr4_centromere	Class_I|LTR|Ty3/gypsy|non-chromovirus|OTA|Athila	2109278	2125798	16521
chr4_centromere	Class_I|LTR|Ty3/gypsy|non-chromovirus|OTA|Athila	2136087	2149588	13502
chr4_centromere	Class_I|LTR|Ty3/gypsy|non-chromovirus|OTA|Athila	2152345	2162925	10581
chr4_centromere	Class_I|LTR|Ty3/gypsy|non-chromovirus|OTA|Athila	2163623	2168869	5247
chr4_centromere	Class_I|LTR|Ty3/gypsy|non-chromovirus|OTA|Athila	2174443	2175966	1524
chr4_centromere	Class_I|LTR|Ty3/gypsy|non-chromovirus|OTA|Athila	2308962	2318730	9769
chr4_centromere	Class_I|LTR|Ty3/gypsy|non-chromovirus|OTA|Athila	2325859	2339384	13526
chr4_centromere	Class_I|LTR|Ty3/gypsy|non-chromovirus|OTA|Athila	2354333	2366433	12101
chr4_centromere	Class_I|LTR|Ty3/gypsy|non-chromovirus|OTA|Athila	2448988	2463339	14352
chr4_centromere	Class_I|LTR|Ty3/gypsy|non-chromovirus|OTA|Athila	2781869	2798545	16677
chr5_centromere	CANR4	560208	808260	248053
chr5_centromere	CANR4	817664	834690	17027
chr5_centromere	CANR4	869049	904264	35216
chr5_centromere	CANR4	913614	924727	11114
chr5_centromere	CANR4	934158	994775	60618
chr5_centromere	CANR4	1005631	1040431	34801
chr5_centromere	CANR4	1049696	1051899	2204
chr5_centromere	CANR4	1058042	1068195	10154
chr5_centromere	CANR4	1077912	1140346	62435
chr5_centromere	CANR4	1148571	1183991	35421
chr5_centromere	CANR4	1209402	1278271	68870
chr5_centromere	CANR4	1287549	1324109	36561
chr5_centromere	CANR4	1337676	1355724	18049
chr5_centromere	CANR4	1369020	1415037	46018
chr5_centromere	CANR4	1417619	1424923	7305
chr5_centromere	CANR4	1446978	1506093	59116
chr5_centromere	CANR4	1519358	1578399	59042
chr5_centromere	CANR4	1588189	1619727	31539
chr5_centromere	CANR4	1633037	1647263	14227
chr5_centromere	CANR4	1656081	1666910	10830
chr5_centromere	CANR4	1680196	1720071	39876
chr5_centromere	CANR4	1728545	1748321	19777
chr5_centromere	CANR4	1758080	1782700	24621
chr5_centromere	CANR4	1801006	1804083	3078
chr5_centromere	CANR4	1816166	1857623	41458
chr5_centromere	CANR4	1867336	1941491	74156
chr5_centromere	CANR4	1943538	1966854	23317
chr5_centromere	CANR4	1979926	1988188	8263
chr5_centromere	CANR4	1996588	2020759	24172
chr5_centromere	CANR4	2030091	2031534	1444
chr5_centromere	CANR4	2045919	2055385	9467
chr5_centromere	CANR4	2057534	2064675	7142
chr5_centromere	CANR4	2073753	2091293	17541
chr5_centromere	CANR4	2098883	2131497	32615
chr5_centromere	CANR4	2144718	2147094	2377
chr5_centromere	CANR4	2149243	2158613	9371
chr5_centromere	CANR4	2218069	2226592	8524
chr5_centromere	CANR4	2235560	2237405	1846
chr5_centromere	CANR4	2275810	2295841	20032
chr5_centromere	centromere	1	3430792	3430792
chr5_centromere	Class_I|LTR|Ty3/gypsy|non-chromovirus|OTA|Athila	22637	34020	11384
chr5_centromere	Class_I|LTR|Ty3/gypsy|non-chromovirus|OTA|Athila	54517	56553	2037
chr5_centromere	Class_I|LTR|Ty3/gypsy|non-chromovirus|OTA|Athila	244757	257602	12846
chr5_centromere	Class_I|LTR|Ty3/gypsy|non-chromovirus|OTA|Athila	261393	275426	14034
chr5_centromere	Class_I|LTR|Ty3/gypsy|non-chromovirus|OTA|Athila	323305	328243	4939
chr5_centromere	Class_I|LTR|Ty3/gypsy|non-chromovirus|OTA|Athila	328244	344139	15896
chr5_centromere	Class_I|LTR|Ty3/gypsy|non-chromovirus|OTA|Athila	373748	377125	3378
chr5_centromere	Class_I|LTR|Ty3/gypsy|non-chromovirus|OTA|Athila	424122	425966	1845
chr5_centromere	Class_I|LTR|Ty3/gypsy|non-chromovirus|OTA|Athila	425967	440371	14405
chr5_centromere	Class_I|LTR|Ty3/gypsy|non-chromovirus|OTA|Athila	435906	444653	8748
chr5_centromere	Class_I|LTR|Ty3/gypsy|non-chromovirus|OTA|Athila	479015	482884	3870
chr5_centromere	Class_I|LTR|Ty3/gypsy|non-chromovirus|OTA|Athila	539290	542670	3381
chr5_centromere	Class_I|LTR|Ty3/gypsy|non-chromovirus|OTA|Athila	835187	848735	13549
chr5_centromere	Class_I|LTR|Ty3/gypsy|non-chromovirus|OTA|Athila	856881	869110	12230
chr5_centromere	Class_I|LTR|Ty3/gypsy|non-chromovirus|OTA|Athila	1324110	1337722	13613
chr5_centromere	Class_I|LTR|Ty3/gypsy|non-chromovirus|OTA|Athila	1355634	1369082	13449
chr5_centromere	Class_I|LTR|Ty3/gypsy|non-chromovirus|OTA|Athila	1424968	1439543	14576
chr5_centromere	Class_I|LTR|Ty3/gypsy|non-chromovirus|OTA|Athila	1505996	1519438	13443
chr5_centromere	Class_I|LTR|Ty3/gypsy|non-chromovirus|OTA|Athila	1619637	1633075	13439
chr5_centromere	Class_I|LTR|Ty3/gypsy|non-chromovirus|OTA|Athila	1666833	1680271	13439
chr5_centromere	Class_I|LTR|Ty3/gypsy|non-chromovirus|OTA|Athila	1803997	1816251	12255
chr5_centromere	Class_I|LTR|Ty3/gypsy|non-chromovirus|OTA|Athila	1966810	1980034	13225
chr5_centromere	Class_I|LTR|Ty3/gypsy|non-chromovirus|OTA|Athila	2031508	2045984	14477
chr5_centromere	Class_I|LTR|Ty3/gypsy|non-chromovirus|OTA|Athila	2131384	2144824	13441
chr5_centromere	Class_I|LTR|Ty3/gypsy|non-chromovirus|OTA|Athila	2201895	2205755	3861
chr5_centromere	Class_I|LTR|Ty3/gypsy|non-chromovirus|OTA|Athila	2210530	2213757	3228
chr5_centromere	Class_I|LTR|Ty3/gypsy|non-chromovirus|OTA|Athila	2256703	2271173	14471
chr5_centromere	Class_I|LTR|Ty3/gypsy|non-chromovirus|OTA|Athila	2331628	2345080	13453
chr5_centromere	Class_I|LTR|Ty3/gypsy|non-chromovirus|OTA|Athila	2523726	2527382	3657
chr5_centromere	Class_I|LTR|Ty3/gypsy|non-chromovirus|OTA|Athila	3081840	3095586	13747
chr5_centromere	Class_I|LTR|Ty3/gypsy|non-chromovirus|OTA|Athila	3345071	3346960	1890
chr5_centromere	Class_I|LTR|Ty3/gypsy|non-chromovirus|OTA|Athila	3350395	3371376	20982
chr5_centromere	Class_I|LTR|Ty3/gypsy|non-chromovirus|OTA|Athila	3408563	3420503	11941
chr6_centromere	CANR4	107769	108674	906
chr6_centromere	CANR4	395047	400728	5682
chr6_centromere	CANR4	422890	425069	2180
chr6_centromere	CANR4	439036	449489	10454
chr6_centromere	CANR4	493570	496221	2652
chr6_centromere	CANR4	498058	501098	3041
chr6_centromere	CANR4	502935	507439	4505
chr6_centromere	CANR4	528176	531694	3519
chr6_centromere	CANR4	533486	539120	5635
chr6_centromere	CANR4	553180	554210	1031
chr6_centromere	CANR4	561147	566378	5232
chr6_centromere	CANR4	568138	572394	4257
chr6_centromere	CANR4	621132	630995	9864
chr6_centromere	CANR4	633168	642539	9372
chr6_centromere	CANR4	644396	645534	1139
chr6_centromere	CANR4	687673	697445	9773
chr6_centromere	CANR4	731541	740168	8628
chr6_centromere	CANR4	750111	817572	67462
chr6_centromere	CANR4	977838	981879	4042
chr6_centromere	centromere	1	2868938	2868938
chr6_centromere	Class_I|LTR|Ty3/gypsy|non-chromovirus|OTA|Athila	23094	40079	16986
chr6_centromere	Class_I|LTR|Ty3/gypsy|non-chromovirus|OTA|Athila	144015	145215	1201
chr6_centromere	Class_I|LTR|Ty3/gypsy|non-chromovirus|OTA|Athila	177648	180875	3228
chr6_centromere	Class_I|LTR|Ty3/gypsy|non-chromovirus|OTA|Athila	186377	199983	13607
chr6_centromere	Class_I|LTR|Ty3/gypsy|non-chromovirus|OTA|Athila	229350	233117	3768
chr6_centromere	Class_I|LTR|Ty3/gypsy|non-chromovirus|OTA|Athila	271212	276284	5073
chr6_centromere	Class_I|LTR|Ty3/gypsy|non-chromovirus|OTA|Athila	284361	287576	3216
chr6_centromere	Class_I|LTR|Ty3/gypsy|non-chromovirus|OTA|Athila	323919	327133	3215
chr6_centromere	Class_I|LTR|Ty3/gypsy|non-chromovirus|OTA|Athila	387172	389109	1938
chr6_centromere	Class_I|LTR|Ty3/gypsy|non-chromovirus|OTA|Athila	425040	439035	13996
chr6_centromere	Class_I|LTR|Ty3/gypsy|non-chromovirus|OTA|Athila	459517	473637	14121
chr6_centromere	Class_I|LTR|Ty3/gypsy|non-chromovirus|OTA|Athila	478731	493214	14484
chr6_centromere	Class_I|LTR|Ty3/gypsy|non-chromovirus|OTA|Athila	518511	523592	5082
chr6_centromere	Class_I|LTR|Ty3/gypsy|non-chromovirus|OTA|Athila	539078	553196	14119
chr6_centromere	Class_I|LTR|Ty3/gypsy|non-chromovirus|OTA|Athila	577299	591325	14027
chr6_centromere	Class_I|LTR|Ty3/gypsy|non-chromovirus|OTA|Athila	592795	606765	13971
chr6_centromere	Class_I|LTR|Ty3/gypsy|non-chromovirus|OTA|Athila	605145	611325	6181
chr6_centromere	Class_I|LTR|Ty3/gypsy|non-chromovirus|OTA|Athila	664524	678121	13598
chr6_centromere	Class_I|LTR|Ty3/gypsy|non-chromovirus|OTA|Athila	717137	731132	13996
chr6_centromere	Class_I|LTR|Ty3/gypsy|non-chromovirus|OTA|Athila	828618	831536	2919
chr6_centromere	Class_I|LTR|Ty3/gypsy|non-chromovirus|OTA|Athila	839542	853648	14107
chr6_centromere	Class_I|LTR|Ty3/gypsy|non-chromovirus|OTA|Athila	849044	863334	14291
chr6_centromere	Class_I|LTR|Ty3/gypsy|non-chromovirus|OTA|Athila	875687	889794	14108
chr6_centromere	Class_I|LTR|Ty3/gypsy|non-chromovirus|OTA|Athila	904527	918166	13640
chr6_centromere	Class_I|LTR|Ty3/gypsy|non-chromovirus|OTA|Athila	921528	936656	15129
chr6_centromere	Class_I|LTR|Ty3/gypsy|non-chromovirus|OTA|Athila	933773	947897	14125
chr6_centromere	Class_I|LTR|Ty3/gypsy|non-chromovirus|OTA|Athila	945535	957083	11549
chr6_centromere	Class_I|LTR|Ty3/gypsy|non-chromovirus|OTA|Athila	963851	976906	13056
chr6_centromere	Class_I|LTR|Ty3/gypsy|non-chromovirus|OTA|Athila	1018157	1021534	3378
chr6_centromere	Class_I|LTR|Ty3/gypsy|non-chromovirus|OTA|Athila	1077170	1079599	2430
chr6_centromere	Class_I|LTR|Ty3/gypsy|non-chromovirus|OTA|Athila	1092686	1096066	3381
chr6_centromere	Class_I|LTR|Ty3/gypsy|non-chromovirus|OTA|Athila	1115858	1129972	14115
chr6_centromere	Class_I|LTR|Ty3/gypsy|non-chromovirus|OTA|Athila	1130676	1144308	13633
chr6_centromere	Class_I|LTR|Ty3/gypsy|non-chromovirus|OTA|Athila	1149644	1164044	14401
chr6_centromere	Class_I|LTR|Ty3/gypsy|non-chromovirus|OTA|Athila	1191972	1206089	14118
chr6_centromere	Class_I|LTR|Ty3/gypsy|non-chromovirus|OTA|Athila	1209801	1211767	1967
chr6_centromere	Class_I|LTR|Ty3/gypsy|non-chromovirus|OTA|Athila	1214496	1216591	2096
chr6_centromere	Class_I|LTR|Ty3/gypsy|non-chromovirus|OTA|Athila	1218163	1220976	2814
chr6_centromere	Class_I|LTR|Ty3/gypsy|non-chromovirus|OTA|Athila	1224190	1238236	14047
chr6_centromere	Class_I|LTR|Ty3/gypsy|non-chromovirus|OTA|Athila	1243486	1246863	3378
chr6_centromere	Class_I|LTR|Ty3/gypsy|non-chromovirus|OTA|Athila	1266239	1280354	14116
chr6_centromere	Class_I|LTR|Ty3/gypsy|non-chromovirus|OTA|Athila	1289101	1303215	14115
chr6_centromere	Class_I|LTR|Ty3/gypsy|non-chromovirus|OTA|Athila	1324672	1326459	1788
chr6_centromere	Class_I|LTR|Ty3/gypsy|non-chromovirus|OTA|Athila	1331094	1345156	14063
chr6_centromere	Class_I|LTR|Ty3/gypsy|non-chromovirus|OTA|Athila	1342800	1357997	15198
chr6_centromere	Class_I|LTR|Ty3/gypsy|non-chromovirus|OTA|Athila	1361361	1364738	3378
chr6_centromere	Class_I|LTR|Ty3/gypsy|non-chromovirus|OTA|Athila	1376052	1390535	14484
chr6_centromere	Class_I|LTR|Ty3/gypsy|non-chromovirus|OTA|Athila	1446431	1453952	7522
chr6_centromere	Class_I|LTR|Ty3/gypsy|non-chromovirus|OTA|Athila	1472536	1474026	1491
chr6_centromere	Class_I|LTR|Ty3/gypsy|non-chromovirus|OTA|Athila	1480751	1484383	3633
chr6_centromere	Class_I|LTR|Ty3/gypsy|non-chromovirus|OTA|Athila	1528006	1542489	14484
chr6_centromere	Class_I|LTR|Ty3/gypsy|non-chromovirus|OTA|Athila	1606543	1622796	16254
chr6_centromere	Class_I|LTR|Ty3/gypsy|non-chromovirus|OTA|Athila	1649852	1664014	14163
chr6_centromere	Class_I|LTR|Ty3/gypsy|non-chromovirus|OTA|Athila	1664577	1665974	1398
chr6_centromere	Class_I|LTR|Ty3/gypsy|non-chromovirus|OTA|Athila	1667677	1668738	1062
chr6_centromere	Class_I|LTR|Ty3/gypsy|non-chromovirus|OTA|Athila	1685864	1687813	1950
chr6_centromere	Class_I|LTR|Ty3/gypsy|non-chromovirus|OTA|Athila	1701519	1710539	9021
chr6_centromere	Class_I|LTR|Ty3/gypsy|non-chromovirus|OTA|Athila	1714007	1728169	14163
chr6_centromere	Class_I|LTR|Ty3/gypsy|non-chromovirus|OTA|Athila	1740001	1741926	1926
chr6_centromere	Class_I|LTR|Ty3/gypsy|non-chromovirus|OTA|Athila	1831954	1843973	12020
chr6_centromere	Class_I|LTR|Ty3/gypsy|non-chromovirus|OTA|Athila	1853985	1867570	13586
chr6_centromere	Class_I|LTR|Ty3/gypsy|non-chromovirus|OTA|Athila	1863727	1877122	13396
chr6_centromere	Class_I|LTR|Ty3/gypsy|non-chromovirus|OTA|Athila	1895133	1909221	14089
chr6_centromere	Class_I|LTR|Ty3/gypsy|non-chromovirus|OTA|Athila	1909822	1914897	5076
chr6_centromere	Class_I|LTR|Ty3/gypsy|non-chromovirus|OTA|Athila	1949391	1951310	1920
chr6_centromere	Class_I|LTR|Ty3/gypsy|non-chromovirus|OTA|Athila	1985354	1999446	14093
chr6_centromere	Class_I|LTR|Ty3/gypsy|non-chromovirus|OTA|Athila	2015066	2029162	14097
chr6_centromere	Class_I|LTR|Ty3/gypsy|non-chromovirus|OTA|Athila	2029919	2031208	1290
chr6_centromere	Class_I|LTR|Ty3/gypsy|non-chromovirus|OTA|Athila	2059745	2065526	5782
chr6_centromere	Class_I|LTR|Ty3/gypsy|non-chromovirus|OTA|Athila	2065550	2068447	2898
chr6_centromere	Class_I|LTR|Ty3/gypsy|non-chromovirus|OTA|Athila	2103817	2107194	3378
chr6_centromere	Class_I|LTR|Ty3/gypsy|non-chromovirus|OTA|Athila	2113447	2127395	13949
chr6_centromere	Class_I|LTR|Ty3/gypsy|non-chromovirus|OTA|Athila	2122902	2135346	12445
chr6_centromere	Class_I|LTR|Ty3/gypsy|non-chromovirus|OTA|Athila	2145894	2159488	13595
chr6_centromere	Class_I|LTR|Ty3/gypsy|non-chromovirus|OTA|Athila	2163130	2165073	1944
chr6_centromere	Class_I|LTR|Ty3/gypsy|non-chromovirus|OTA|Athila	2178418	2192453	14036
chr6_centromere	Class_I|LTR|Ty3/gypsy|non-chromovirus|OTA|Athila	2190098	2201901	11804
chr6_centromere	Class_I|LTR|Ty3/gypsy|non-chromovirus|OTA|Athila	2208004	2225249	17246
chr6_centromere	Class_I|LTR|Ty3/gypsy|non-chromovirus|OTA|Athila	2231555	2241466	9912
chr6_centromere	Class_I|LTR|Ty3/gypsy|non-chromovirus|OTA|Athila	2240104	2253719	13616
chr6_centromere	Class_I|LTR|Ty3/gypsy|non-chromovirus|OTA|Athila	2253725	2256730	3006
chr6_centromere	Class_I|LTR|Ty3/gypsy|non-chromovirus|OTA|Athila	2309241	2323367	14127
chr6_centromere	Class_I|LTR|Ty3/gypsy|non-chromovirus|OTA|Athila	2377170	2378817	1648
chr6_centromere	Class_I|LTR|Ty3/gypsy|non-chromovirus|OTA|Athila	2413743	2427048	13306
chr6_centromere	Class_I|LTR|Ty3/gypsy|non-chromovirus|OTA|Athila	2434482	2446296	11815
chr6_centromere	Class_I|LTR|Ty3/gypsy|non-chromovirus|OTA|Athila	2449602	2463710	14109
chr6_centromere	Class_I|LTR|Ty3/gypsy|non-chromovirus|OTA|Athila	2498539	2501766	3228
chr6_centromere	Class_I|LTR|Ty3/gypsy|non-chromovirus|OTA|Athila	2555306	2558677	3372
chr6_centromere	Class_I|LTR|Ty3/gypsy|non-chromovirus|OTA|Athila	2559165	2569240	10076
chr6_centromere	Class_I|LTR|Ty3/gypsy|non-chromovirus|OTA|Athila	2599372	2612848	13477
chr6_centromere	Class_I|LTR|Ty3/gypsy|non-chromovirus|OTA|Athila	2617116	2620174	3059
chr6_centromere	Class_I|LTR|Ty3/gypsy|non-chromovirus|OTA|Athila	2622152	2636068	13917
chr6_centromere	Class_I|LTR|Ty3/gypsy|non-chromovirus|OTA|Athila	2643228	2659800	16573
chr6_centromere	Class_I|LTR|Ty3/gypsy|non-chromovirus|OTA|Athila	2684496	2698350	13855
chr6_centromere	Class_I|LTR|Ty3/gypsy|non-chromovirus|OTA|Athila	2712850	2727973	15124
chr6_centromere	Class_I|LTR|Ty3/gypsy|non-chromovirus|OTA|Athila	2751441	2753102	1662
chr6_centromere	Class_I|LTR|Ty3/gypsy|non-chromovirus|OTA|Athila	2755651	2758836	3186
chr6_centromere	Class_I|LTR|Ty3/gypsy|non-chromovirus|OTA|Athila	2763418	2779327	15910
chr6_centromere	Class_I|LTR|Ty3/gypsy|non-chromovirus|OTA|Athila	2790739	2793962	3224
chr6_centromere	Class_I|LTR|Ty3/gypsy|non-chromovirus|OTA|Athila	2796643	2798160	1518
chr6_centromere	Class_I|LTR|Ty3/gypsy|non-chromovirus|OTA|Athila	2810555	2812427	1873
chr6_centromere	Class_I|LTR|Ty3/gypsy|non-chromovirus|OTA|Athila	2820280	2822267	1988
chr6_centromere	Class_I|LTR|Ty3/gypsy|non-chromovirus|OTA|Athila	2831696	2833128	1433
chr6_centromere	Class_I|LTR|Ty3/gypsy|non-chromovirus|OTA|Athila	2836830	2838045	1216
chr7_centromere	centromere	1	3520292	3520292
chr7_centromere	Class_I|LTR|Ty3/gypsy|non-chromovirus|OTA|Athila	20117	33762	13646
chr7_centromere	Class_I|LTR|Ty3/gypsy|non-chromovirus|OTA|Athila	351034	364768	13735
chr7_centromere	Class_I|LTR|Ty3/gypsy|non-chromovirus|OTA|Athila	373198	376572	3375
chr7_centromere	Class_I|LTR|Ty3/gypsy|non-chromovirus|OTA|Athila	377466	390999	13534
chr7_centromere	Class_I|LTR|Ty3/gypsy|non-chromovirus|OTA|Athila	453815	465244	11430
chr7_centromere	Class_I|LTR|Ty3/gypsy|non-chromovirus|OTA|Athila	482680	496332	13653
chr7_centromere	Class_I|LTR|Ty3/gypsy|non-chromovirus|OTA|Athila	513504	521691	8188
chr7_centromere	Class_I|LTR|Ty3/gypsy|non-chromovirus|OTA|Athila	527799	529718	1920
chr7_centromere	Class_I|LTR|Ty3/gypsy|non-chromovirus|OTA|Athila	574782	575654	873
chr7_centromere	Class_I|LTR|Ty3/gypsy|non-chromovirus|OTA|Athila	605791	617209	11419
chr7_centromere	Class_I|LTR|Ty3/gypsy|non-chromovirus|OTA|Athila	612562	626779	14218
chr7_centromere	Class_I|LTR|Ty3/gypsy|non-chromovirus|OTA|Athila	636660	650305	13646
chr7_centromere	Class_I|LTR|Ty3/gypsy|non-chromovirus|OTA|Athila	691282	693225	1944
chr7_centromere	Class_I|LTR|Ty3/gypsy|non-chromovirus|OTA|Athila	698145	701522	3378
chr7_centromere	Class_I|LTR|Ty3/gypsy|non-chromovirus|OTA|Athila	702738	707321	4584
chr7_centromere	Class_I|LTR|Ty3/gypsy|non-chromovirus|OTA|Athila	709030	716023	6994
chr7_centromere	Class_I|LTR|Ty3/gypsy|non-chromovirus|OTA|Athila	713814	727445	13632
chr7_centromere	Class_I|LTR|Ty3/gypsy|non-chromovirus|OTA|Athila	735546	749117	13572
chr7_centromere	Class_I|LTR|Ty3/gypsy|non-chromovirus|OTA|Athila	750922	752406	1485
chr7_centromere	Class_I|LTR|Ty3/gypsy|non-chromovirus|OTA|Athila	757701	771346	13646
chr7_centromere	Class_I|LTR|Ty3/gypsy|non-chromovirus|OTA|Athila	769130	776132	7003
chr7_centromere	Class_I|LTR|Ty3/gypsy|non-chromovirus|OTA|Athila	773923	785983	12061
chr7_centromere	Class_I|LTR|Ty3/gypsy|non-chromovirus|OTA|Athila	785996	799641	13646
chr7_centromere	Class_I|LTR|Ty3/gypsy|non-chromovirus|OTA|Athila	800111	813755	13645
chr7_centromere	Class_I|LTR|Ty3/gypsy|non-chromovirus|OTA|Athila	845588	858476	12889
chr7_centromere	Class_I|LTR|Ty3/gypsy|non-chromovirus|OTA|Athila	886850	897183	10334
chr7_centromere	Class_I|LTR|Ty3/gypsy|non-chromovirus|OTA|Athila	897184	898316	1133
chr7_centromere	Class_I|LTR|Ty3/gypsy|non-chromovirus|OTA|Athila	912694	927886	15193
chr7_centromere	Class_I|LTR|Ty3/gypsy|non-chromovirus|OTA|Athila	948917	963143	14227
chr7_centromere	Class_I|LTR|Ty3/gypsy|non-chromovirus|OTA|Athila	964997	965689	693
chr7_centromere	Class_I|LTR|Ty3/gypsy|non-chromovirus|OTA|Athila	969322	970830	1509
chr7_centromere	Class_I|LTR|Ty3/gypsy|non-chromovirus|OTA|Athila	978284	993737	15454
chr7_centromere	Class_I|LTR|Ty3/gypsy|non-chromovirus|OTA|Athila	989113	1004937	15825
chr7_centromere	Class_I|LTR|Ty3/gypsy|non-chromovirus|OTA|Athila	1018202	1026384	8183
chr7_centromere	Class_I|LTR|Ty3/gypsy|non-chromovirus|OTA|Athila	1037189	1050759	13571
chr7_centromere	Class_I|LTR|Ty3/gypsy|non-chromovirus|OTA|Athila	1079044	1080039	996
chr7_centromere	Class_I|LTR|Ty3/gypsy|non-chromovirus|OTA|Athila	1094837	1108810	13974
chr7_centromere	Class_I|LTR|Ty3/gypsy|non-chromovirus|OTA|Athila	1116925	1118865	1941
chr7_centromere	Class_I|LTR|Ty3/gypsy|non-chromovirus|OTA|Athila	1127169	1129597	2429
chr7_centromere	Class_I|LTR|Ty3/gypsy|non-chromovirus|OTA|Athila	1135716	1149367	13652
chr7_centromere	Class_I|LTR|Ty3/gypsy|non-chromovirus|OTA|Athila	1152233	1165878	13646
chr7_centromere	Class_I|LTR|Ty3/gypsy|non-chromovirus|OTA|Athila	1167206	1181289	14084
chr7_centromere	Class_I|LTR|Ty3/gypsy|non-chromovirus|OTA|Athila	1183447	1189650	6204
chr7_centromere	Class_I|LTR|Ty3/gypsy|non-chromovirus|OTA|Athila	1209240	1223246	14007
chr7_centromere	Class_I|LTR|Ty3/gypsy|non-chromovirus|OTA|Athila	1228309	1230195	1887
chr7_centromere	Class_I|LTR|Ty3/gypsy|non-chromovirus|OTA|Athila	1243130	1245076	1947
chr7_centromere	Class_I|LTR|Ty3/gypsy|non-chromovirus|OTA|Athila	1258462	1260401	1940
chr7_centromere	Class_I|LTR|Ty3/gypsy|non-chromovirus|OTA|Athila	1264390	1278035	13646
chr7_centromere	Class_I|LTR|Ty3/gypsy|non-chromovirus|OTA|Athila	1279361	1281790	2430
chr7_centromere	Class_I|LTR|Ty3/gypsy|non-chromovirus|OTA|Athila	1425619	1434624	9006
chr7_centromere	Class_I|LTR|Ty3/gypsy|non-chromovirus|OTA|Athila	1484145	1497707	13563
chr7_centromere	Class_I|LTR|Ty3/gypsy|non-chromovirus|OTA|Athila	1524012	1537582	13571
chr7_centromere	Class_I|LTR|Ty3/gypsy|non-chromovirus|OTA|Athila	1548065	1559807	11743
chr7_centromere	Class_I|LTR|Ty3/gypsy|non-chromovirus|OTA|Athila	1555850	1567972	12123
chr7_centromere	Class_I|LTR|Ty3/gypsy|non-chromovirus|OTA|Athila	1568508	1584894	16387
chr7_centromere	Class_I|LTR|Ty3/gypsy|non-chromovirus|OTA|Athila	1586353	1600375	14023
chr7_centromere	Class_I|LTR|Ty3/gypsy|non-chromovirus|OTA|Athila	1605752	1617034	11283
chr7_centromere	Class_I|LTR|Ty3/gypsy|non-chromovirus|OTA|Athila	1612311	1625956	13646
chr7_centromere	Class_I|LTR|Ty3/gypsy|non-chromovirus|OTA|Athila	1642722	1657452	14731
chr7_centromere	Class_I|LTR|Ty3/gypsy|non-chromovirus|OTA|Athila	1662512	1673315	10804
chr7_centromere	Class_I|LTR|Ty3/gypsy|non-chromovirus|OTA|Athila	1692269	1694189	1921
chr7_centromere	Class_I|LTR|Ty3/gypsy|non-chromovirus|OTA|Athila	1699228	1711501	12274
chr7_centromere	Class_I|LTR|Ty3/gypsy|non-chromovirus|OTA|Athila	1731999	1745977	13979
chr7_centromere	Class_I|LTR|Ty3/gypsy|non-chromovirus|OTA|Athila	1782627	1784726	2100
chr7_centromere	Class_I|LTR|Ty3/gypsy|non-chromovirus|OTA|Athila	1814049	1821795	7747
chr7_centromere	Class_I|LTR|Ty3/gypsy|non-chromovirus|OTA|Athila	1842866	1844788	1923
chr7_centromere	Class_I|LTR|Ty3/gypsy|non-chromovirus|OTA|Athila	1851781	1852995	1215
chr7_centromere	Class_I|LTR|Ty3/gypsy|non-chromovirus|OTA|Athila	1865024	1878669	13646
chr7_centromere	Class_I|LTR|Ty3/gypsy|non-chromovirus|OTA|Athila	1896142	1909535	13394
chr7_centromere	Class_I|LTR|Ty3/gypsy|non-chromovirus|OTA|Athila	1913644	1927733	14090
chr7_centromere	Class_I|LTR|Ty3/gypsy|non-chromovirus|OTA|Athila	1936963	1938909	1947
chr7_centromere	Class_I|LTR|Ty3/gypsy|non-chromovirus|OTA|Athila	1943517	1948457	4941
chr7_centromere	Class_I|LTR|Ty3/gypsy|non-chromovirus|OTA|Athila	1951234	1963738	12505
chr7_centromere	Class_I|LTR|Ty3/gypsy|non-chromovirus|OTA|Athila	1965323	1967156	1834
chr7_centromere	Class_I|LTR|Ty3/gypsy|non-chromovirus|OTA|Athila	1967163	1980766	13604
chr7_centromere	Class_I|LTR|Ty3/gypsy|non-chromovirus|OTA|Athila	2004947	2011344	6398
chr7_centromere	Class_I|LTR|Ty3/gypsy|non-chromovirus|OTA|Athila	2027918	2042142	14225
chr7_centromere	Class_I|LTR|Ty3/gypsy|non-chromovirus|OTA|Athila	2044311	2057882	13572
chr7_centromere	Class_I|LTR|Ty3/gypsy|non-chromovirus|OTA|Athila	2054032	2065296	11265
chr7_centromere	Class_I|LTR|Ty3/gypsy|non-chromovirus|OTA|Athila	2090479	2098415	7937
chr7_centromere	Class_I|LTR|Ty3/gypsy|non-chromovirus|OTA|Athila	2111600	2113645	2046
chr7_centromere	Class_I|LTR|Ty3/gypsy|non-chromovirus|OTA|Athila	2123800	2137787	13988
chr7_centromere	Class_I|LTR|Ty3/gypsy|non-chromovirus|OTA|Athila	2141419	2153501	12083
chr7_centromere	Class_I|LTR|Ty3/gypsy|non-chromovirus|OTA|Athila	2151788	2164008	12221
chr7_centromere	Class_I|LTR|Ty3/gypsy|non-chromovirus|OTA|Athila	2170637	2184726	14090
chr7_centromere	Class_I|LTR|Ty3/gypsy|non-chromovirus|OTA|Athila	2182460	2197295	14836
chr7_centromere	Class_I|LTR|Ty3/gypsy|non-chromovirus|OTA|Athila	2201026	2205993	4968
chr7_centromere	Class_I|LTR|Ty3/gypsy|non-chromovirus|OTA|Athila	2252564	2266209	13646
chr7_centromere	Class_I|LTR|Ty3/gypsy|non-chromovirus|OTA|Athila	2262208	2273566	11359
chr7_centromere	Class_I|LTR|Ty3/gypsy|non-chromovirus|OTA|Athila	2280596	2292446	11851
chr7_centromere	Class_I|LTR|Ty3/gypsy|non-chromovirus|OTA|Athila	2310525	2315843	5319
chr7_centromere	Class_I|LTR|Ty3/gypsy|non-chromovirus|OTA|Athila	2316352	2321438	5087
chr7_centromere	Class_I|LTR|Ty3/gypsy|non-chromovirus|OTA|Athila	2332043	2346146	14104
chr7_centromere	Class_I|LTR|Ty3/gypsy|non-chromovirus|OTA|Athila	2349493	2363574	14082
chr7_centromere	Class_I|LTR|Ty3/gypsy|non-chromovirus|OTA|Athila	2370487	2384132	13646
chr7_centromere	Class_I|LTR|Ty3/gypsy|non-chromovirus|OTA|Athila	2426827	2428991	2165
chr7_centromere	Class_I|LTR|Ty3/gypsy|non-chromovirus|OTA|Athila	2430406	2433780	3375
chr7_centromere	Class_I|LTR|Ty3/gypsy|non-chromovirus|OTA|Athila	2440667	2446728	6062
chr7_centromere	Class_I|LTR|Ty3/gypsy|non-chromovirus|OTA|Athila	2540739	2542400	1662
chr7_centromere	Class_I|LTR|Ty3/gypsy|non-chromovirus|OTA|Athila	2578098	2580148	2051
chr7_centromere	Class_I|LTR|Ty3/gypsy|non-chromovirus|OTA|Athila	2580316	2598099	17784
chr7_centromere	Class_I|LTR|Ty3/gypsy|non-chromovirus|OTA|Athila	2615993	2629373	13381
chr7_centromere	Class_I|LTR|Ty3/gypsy|non-chromovirus|OTA|Athila	2645379	2647808	2430
chr7_centromere	Class_I|LTR|Ty3/gypsy|non-chromovirus|OTA|Athila	2654927	2656876	1950
chr7_centromere	Class_I|LTR|Ty3/gypsy|non-chromovirus|OTA|Athila	2669947	2682175	12229
chr7_centromere	Class_I|LTR|Ty3/gypsy|non-chromovirus|OTA|Athila	2687745	2698819	11075
chr7_centromere	Class_I|LTR|Ty3/gypsy|non-chromovirus|OTA|Athila	2736532	2741382	4851
chr7_centromere	Class_I|LTR|Ty3/gypsy|non-chromovirus|OTA|Athila	2744622	2749697	5076
chr7_centromere	Class_I|LTR|Ty3/gypsy|non-chromovirus|OTA|Athila	2751419	2765064	13646
chr7_centromere	Class_I|LTR|Ty3/gypsy|non-chromovirus|OTA|Athila	2781613	2783721	2109
chr7_centromere	Class_I|LTR|Ty3/gypsy|non-chromovirus|OTA|Athila	2787635	2794375	6741
chr7_centromere	Class_I|LTR|Ty3/gypsy|non-chromovirus|OTA|Athila	2797858	2800287	2430
chr7_centromere	Class_I|LTR|Ty3/gypsy|non-chromovirus|OTA|Athila	2811550	2825581	14032
chr7_centromere	Class_I|LTR|Ty3/gypsy|non-chromovirus|OTA|Athila	2825585	2842881	17297
chr7_centromere	Class_I|LTR|Ty3/gypsy|non-chromovirus|OTA|Athila	2843041	2847659	4619
chr7_centromere	Class_I|LTR|Ty3/gypsy|non-chromovirus|OTA|Athila	2863314	2865134	1821
chr7_centromere	Class_I|LTR|Ty3/gypsy|non-chromovirus|OTA|Athila	2865278	2879289	14012
chr7_centromere	Class_I|LTR|Ty3/gypsy|non-chromovirus|OTA|Athila	2899626	2913711	14086
chr7_centromere	Class_I|LTR|Ty3/gypsy|non-chromovirus|OTA|Athila	2926466	2929840	3375
chr7_centromere	Class_I|LTR|Ty3/gypsy|non-chromovirus|OTA|Athila	2939921	2953566	13646
chr7_centromere	Class_I|LTR|Ty3/gypsy|non-chromovirus|OTA|Athila	2954273	2956216	1944
chr7_centromere	Class_I|LTR|Ty3/gypsy|non-chromovirus|OTA|Athila	2966106	2979676	13571
chr7_centromere	Class_I|LTR|Ty3/gypsy|non-chromovirus|OTA|Athila	2980709	2981884	1176
chr7_centromere	Class_I|LTR|Ty3/gypsy|non-chromovirus|OTA|Athila	2983662	2985868	2207
chr7_centromere	Class_I|LTR|Ty3/gypsy|non-chromovirus|OTA|Athila	2998319	3003238	4920
chr7_centromere	Class_I|LTR|Ty3/gypsy|non-chromovirus|OTA|Athila	3003378	3004592	1215
chr7_centromere	Class_I|LTR|Ty3/gypsy|non-chromovirus|OTA|Athila	3014840	3028777	13938
chr7_centromere	Class_I|LTR|Ty3/gypsy|non-chromovirus|OTA|Athila	3034935	3047628	12694
chr7_centromere	Class_I|LTR|Ty3/gypsy|non-chromovirus|OTA|Athila	3068302	3069775	1474
chr7_centromere	Class_I|LTR|Ty3/gypsy|non-chromovirus|OTA|Athila	3341450	3342949	1500
chr7_centromere	Class_I|LTR|Ty3/gypsy|non-chromovirus|OTA|Athila	3463008	3481590	18583
chr7_centromere	Class_I|LTR|Ty3/gypsy|non-chromovirus|OTA|Athila	3484613	3501241	16629
